# Supplementary material for: A multi-omic dissection of super-enhancer driven oncogenic gene expression programs in ovarian cancer
Source: Nat Commun. 2022 Jul 22;13:4247. doi: 10.1038/s41467-022-31919-8 (PMC9307778; doi:10.1038/s41467-022-31919-8)
Supplement: Supplementary file 4 — Supplementary Dataset 2 [file 41467_2022_31919_MOESM4_ESM.txt]

This sheet contains all identified H3K27ac peaks
chr1	540752	540973	/home/mkelly95/Ovarian_Chip_Seq_Project_Mike/H3K27ac/remove-duplicates.sh-1.1.0/cross-correlation-macs.sh-1.0.0/H3K27ac_Experimental_peak_1	68	.	4.25863	6.83191	4.56656	39
chr1	732795	733013	/home/mkelly95/Ovarian_Chip_Seq_Project_Mike/H3K27ac/remove-duplicates.sh-1.1.0/cross-correlation-macs.sh-1.0.0/H3K27ac_Experimental_peak_5	52	.	3.65025	5.27884	3.18433	125
chr1	755690	756013	/home/mkelly95/Ovarian_Chip_Seq_Project_Mike/H3K27ac/remove-duplicates.sh-1.1.0/cross-correlation-macs.sh-1.0.0/H3K27ac_Experimental_peak_6	57	.	3.22696	5.7847	3.64987	131
chr1	756458	757107	/home/mkelly95/Ovarian_Chip_Seq_Project_Mike/H3K27ac/remove-duplicates.sh-1.1.0/cross-correlation-macs.sh-1.0.0/H3K27ac_Experimental_peak_7	57	.	3.2144	5.75639	3.62326	194
chr1	795681	795938	/home/mkelly95/Ovarian_Chip_Seq_Project_Mike/H3K27ac/remove-duplicates.sh-1.1.0/cross-correlation-macs.sh-1.0.0/H3K27ac_Experimental_peak_22	47	.	3.01957	4.74048	2.73792	91
chr1	800569	800946	/home/mkelly95/Ovarian_Chip_Seq_Project_Mike/H3K27ac/remove-duplicates.sh-1.1.0/cross-correlation-macs.sh-1.0.0/H3K27ac_Experimental_peak_23	40	.	2.78164	4.08046	2.19736	127
chr1	818325	818582	/home/mkelly95/Ovarian_Chip_Seq_Project_Mike/H3K27ac/remove-duplicates.sh-1.1.0/cross-correlation-macs.sh-1.0.0/H3K27ac_Experimental_peak_28	60	.	3.95444	6.03972	3.85266	186
chr1	821786	822485	/home/mkelly95/Ovarian_Chip_Seq_Project_Mike/H3K27ac/remove-duplicates.sh-1.1.0/cross-correlation-macs.sh-1.0.0/H3K27ac_Experimental_peak_29	71	.	4.14959	7.1903	4.90368	378
chr1	839224	840485	/home/mkelly95/Ovarian_Chip_Seq_Project_Mike/H3K27ac/remove-duplicates.sh-1.1.0/cross-correlation-macs.sh-1.0.0/H3K27ac_Experimental_peak_30	144	.	3.50333	14.44412	11.8073	693
chr1	917766	917984	/home/mkelly95/Ovarian_Chip_Seq_Project_Mike/H3K27ac/remove-duplicates.sh-1.1.0/cross-correlation-macs.sh-1.0.0/H3K27ac_Experimental_peak_38	34	.	2.02422	3.41228	1.67004	181
chr1	926919	927164	/home/mkelly95/Ovarian_Chip_Seq_Project_Mike/H3K27ac/remove-duplicates.sh-1.1.0/cross-correlation-macs.sh-1.0.0/H3K27ac_Experimental_peak_39	50	.	2.60588	5.09203	3.05649	178
chr1	935602	936308	/home/mkelly95/Ovarian_Chip_Seq_Project_Mike/H3K27ac/remove-duplicates.sh-1.1.0/cross-correlation-macs.sh-1.0.0/H3K27ac_Experimental_peak_41	791	.	4.8658	79.1272	75.18725	384
chr1	936385	937341	/home/mkelly95/Ovarian_Chip_Seq_Project_Mike/H3K27ac/remove-duplicates.sh-1.1.0/cross-correlation-macs.sh-1.0.0/H3K27ac_Experimental_peak_42	238	.	2.78606	23.88305	20.99466	760
chr1	954997	955334	/home/mkelly95/Ovarian_Chip_Seq_Project_Mike/H3K27ac/remove-duplicates.sh-1.1.0/cross-correlation-macs.sh-1.0.0/H3K27ac_Experimental_peak_45	313	.	2.92351	31.36155	28.30855	145
chr1	993574	994113	/home/mkelly95/Ovarian_Chip_Seq_Project_Mike/H3K27ac/remove-duplicates.sh-1.1.0/cross-correlation-macs.sh-1.0.0/H3K27ac_Experimental_peak_50	62	.	2.1667	6.21062	4.01164	373
chr1	994190	995044	/home/mkelly95/Ovarian_Chip_Seq_Project_Mike/H3K27ac/remove-duplicates.sh-1.1.0/cross-correlation-macs.sh-1.0.0/H3K27ac_Experimental_peak_51	168	.	3.15054	16.88351	14.17398	666
chr1	1003554	1004087	/home/mkelly95/Ovarian_Chip_Seq_Project_Mike/H3K27ac/remove-duplicates.sh-1.1.0/cross-correlation-macs.sh-1.0.0/H3K27ac_Experimental_peak_53	67	.	2.16641	6.73599	4.50084	403
chr1	1004408	1004731	/home/mkelly95/Ovarian_Chip_Seq_Project_Mike/H3K27ac/remove-duplicates.sh-1.1.0/cross-correlation-macs.sh-1.0.0/H3K27ac_Experimental_peak_54	105	.	2.57495	10.51019	8.01954	181
chr1	1004818	1005246	/home/mkelly95/Ovarian_Chip_Seq_Project_Mike/H3K27ac/remove-duplicates.sh-1.1.0/cross-correlation-macs.sh-1.0.0/H3K27ac_Experimental_peak_55	110	.	2.65186	11.02586	8.51561	146
chr1	1014650	1016045	/home/mkelly95/Ovarian_Chip_Seq_Project_Mike/H3K27ac/remove-duplicates.sh-1.1.0/cross-correlation-macs.sh-1.0.0/H3K27ac_Experimental_peak_57	1038	.	7.5201	103.82089	99.46191	565
chr1	1057721	1057964	/home/mkelly95/Ovarian_Chip_Seq_Project_Mike/H3K27ac/remove-duplicates.sh-1.1.0/cross-correlation-macs.sh-1.0.0/H3K27ac_Experimental_peak_65	55	.	2.30078	5.50918	3.39635	134
chr1	1065796	1066019	/home/mkelly95/Ovarian_Chip_Seq_Project_Mike/H3K27ac/remove-duplicates.sh-1.1.0/cross-correlation-macs.sh-1.0.0/H3K27ac_Experimental_peak_66	45	.	2.19202	4.50124	2.56633	61
chr1	1071578	1071819	/home/mkelly95/Ovarian_Chip_Seq_Project_Mike/H3K27ac/remove-duplicates.sh-1.1.0/cross-correlation-macs.sh-1.0.0/H3K27ac_Experimental_peak_67	42	.	2.21737	4.25889	2.35724	188
chr1	1072095	1072330	/home/mkelly95/Ovarian_Chip_Seq_Project_Mike/H3K27ac/remove-duplicates.sh-1.1.0/cross-correlation-macs.sh-1.0.0/H3K27ac_Experimental_peak_68	40	.	2.16898	4.09383	2.20989	144
chr1	1092948	1094277	/home/mkelly95/Ovarian_Chip_Seq_Project_Mike/H3K27ac/remove-duplicates.sh-1.1.0/cross-correlation-macs.sh-1.0.0/H3K27ac_Experimental_peak_72	452	.	4.88134	45.29453	41.96391	366
chr1	1098352	1099269	/home/mkelly95/Ovarian_Chip_Seq_Project_Mike/H3K27ac/remove-duplicates.sh-1.1.0/cross-correlation-macs.sh-1.0.0/H3K27ac_Experimental_peak_73	150	.	2.71415	15.00066	12.34717	193
chr1	1099900	1100432	/home/mkelly95/Ovarian_Chip_Seq_Project_Mike/H3K27ac/remove-duplicates.sh-1.1.0/cross-correlation-macs.sh-1.0.0/H3K27ac_Experimental_peak_74	47	.	1.88534	4.77842	2.77227	88
chr1	1100736	1100983	/home/mkelly95/Ovarian_Chip_Seq_Project_Mike/H3K27ac/remove-duplicates.sh-1.1.0/cross-correlation-macs.sh-1.0.0/H3K27ac_Experimental_peak_75	47	.	1.8773	4.73126	2.7293	187
chr1	1135600	1135916	/home/mkelly95/Ovarian_Chip_Seq_Project_Mike/H3K27ac/remove-duplicates.sh-1.1.0/cross-correlation-macs.sh-1.0.0/H3K27ac_Experimental_peak_79	78	.	2.78539	7.83083	5.48996	145
chr1	1136799	1137153	/home/mkelly95/Ovarian_Chip_Seq_Project_Mike/H3K27ac/remove-duplicates.sh-1.1.0/cross-correlation-macs.sh-1.0.0/H3K27ac_Experimental_peak_80	54	.	2.33788	5.41599	3.31043	213
chr1	1143692	1143995	/home/mkelly95/Ovarian_Chip_Seq_Project_Mike/H3K27ac/remove-duplicates.sh-1.1.0/cross-correlation-macs.sh-1.0.0/H3K27ac_Experimental_peak_81	79	.	2.63825	7.99157	5.64247	208
chr1	1182236	1182467	/home/mkelly95/Ovarian_Chip_Seq_Project_Mike/H3K27ac/remove-duplicates.sh-1.1.0/cross-correlation-macs.sh-1.0.0/H3K27ac_Experimental_peak_84	45	.	2.14848	4.54779	2.56633	103
chr1	1182635	1182970	/home/mkelly95/Ovarian_Chip_Seq_Project_Mike/H3K27ac/remove-duplicates.sh-1.1.0/cross-correlation-macs.sh-1.0.0/H3K27ac_Experimental_peak_85	57	.	2.36713	5.78799	3.65253	145
chr1	1209353	1209853	/home/mkelly95/Ovarian_Chip_Seq_Project_Mike/H3K27ac/remove-duplicates.sh-1.1.0/cross-correlation-macs.sh-1.0.0/H3K27ac_Experimental_peak_88	207	.	3.17228	20.75453	17.94147	153
chr1	1284950	1285354	/home/mkelly95/Ovarian_Chip_Seq_Project_Mike/H3K27ac/remove-duplicates.sh-1.1.0/cross-correlation-macs.sh-1.0.0/H3K27ac_Experimental_peak_105	736	.	5.21493	73.63033	69.78616	206
chr1	1310962	1311368	/home/mkelly95/Ovarian_Chip_Seq_Project_Mike/H3K27ac/remove-duplicates.sh-1.1.0/cross-correlation-macs.sh-1.0.0/H3K27ac_Experimental_peak_108	178	.	3.06853	17.84564	15.10894	200
chr1	1353431	1353681	/home/mkelly95/Ovarian_Chip_Seq_Project_Mike/H3K27ac/remove-duplicates.sh-1.1.0/cross-correlation-macs.sh-1.0.0/H3K27ac_Experimental_peak_112	61	.	2.56279	6.15215	3.95728	121
chr1	1367345	1368665	/home/mkelly95/Ovarian_Chip_Seq_Project_Mike/H3K27ac/remove-duplicates.sh-1.1.0/cross-correlation-macs.sh-1.0.0/H3K27ac_Experimental_peak_115	207	.	2.87907	20.7046	17.89272	1132
chr1	1368776	1369746	/home/mkelly95/Ovarian_Chip_Seq_Project_Mike/H3K27ac/remove-duplicates.sh-1.1.0/cross-correlation-macs.sh-1.0.0/H3K27ac_Experimental_peak_116	522	.	4.36136	52.27569	48.81368	211
chr1	1476515	1476760	/home/mkelly95/Ovarian_Chip_Seq_Project_Mike/H3K27ac/remove-duplicates.sh-1.1.0/cross-correlation-macs.sh-1.0.0/H3K27ac_Experimental_peak_132	27	.	1.69112	2.71465	1.13622	195
chr1	1521660	1521987	/home/mkelly95/Ovarian_Chip_Seq_Project_Mike/H3K27ac/remove-duplicates.sh-1.1.0/cross-correlation-macs.sh-1.0.0/H3K27ac_Experimental_peak_136	66	.	2.89464	6.64879	4.41959	152
chr1	1550151	1550656	/home/mkelly95/Ovarian_Chip_Seq_Project_Mike/H3K27ac/remove-duplicates.sh-1.1.0/cross-correlation-macs.sh-1.0.0/H3K27ac_Experimental_peak_139	82	.	2.22039	8.28418	5.91988	328
chr1	1566075	1566399	/home/mkelly95/Ovarian_Chip_Seq_Project_Mike/H3K27ac/remove-duplicates.sh-1.1.0/cross-correlation-macs.sh-1.0.0/H3K27ac_Experimental_peak_141	45	.	2.48644	4.59756	2.60803	120
chr1	1567042	1567260	/home/mkelly95/Ovarian_Chip_Seq_Project_Mike/H3K27ac/remove-duplicates.sh-1.1.0/cross-correlation-macs.sh-1.0.0/H3K27ac_Experimental_peak_142	30	.	2.13139	3.03435	1.41281	152
chr1	1822941	1823511	/home/mkelly95/Ovarian_Chip_Seq_Project_Mike/H3K27ac/remove-duplicates.sh-1.1.0/cross-correlation-macs.sh-1.0.0/H3K27ac_Experimental_peak_190	142	.	2.65045	14.28073	11.64885	209
chr1	1830943	1831171	/home/mkelly95/Ovarian_Chip_Seq_Project_Mike/H3K27ac/remove-duplicates.sh-1.1.0/cross-correlation-macs.sh-1.0.0/H3K27ac_Experimental_peak_191	45	.	2.24204	4.57263	2.58517	44
chr1	1839763	1840567	/home/mkelly95/Ovarian_Chip_Seq_Project_Mike/H3K27ac/remove-duplicates.sh-1.1.0/cross-correlation-macs.sh-1.0.0/H3K27ac_Experimental_peak_192	265	.	4.61961	26.54844	23.59914	646
chr1	1840803	1841282	/home/mkelly95/Ovarian_Chip_Seq_Project_Mike/H3K27ac/remove-duplicates.sh-1.1.0/cross-correlation-macs.sh-1.0.0/H3K27ac_Experimental_peak_193	90	.	2.75403	9.03715	6.62414	162
chr1	1851186	1851484	/home/mkelly95/Ovarian_Chip_Seq_Project_Mike/H3K27ac/remove-duplicates.sh-1.1.0/cross-correlation-macs.sh-1.0.0/H3K27ac_Experimental_peak_195	111	.	3.00146	11.1973	8.67678	126
chr1	1860351	1860631	/home/mkelly95/Ovarian_Chip_Seq_Project_Mike/H3K27ac/remove-duplicates.sh-1.1.0/cross-correlation-macs.sh-1.0.0/H3K27ac_Experimental_peak_196	37	.	2.24613	3.77866	1.9926	111
chr1	1878372	1878655	/home/mkelly95/Ovarian_Chip_Seq_Project_Mike/H3K27ac/remove-duplicates.sh-1.1.0/cross-correlation-macs.sh-1.0.0/H3K27ac_Experimental_peak_197	32	.	2.07219	3.27645	1.55088	72
chr1	1980709	1981622	/home/mkelly95/Ovarian_Chip_Seq_Project_Mike/H3K27ac/remove-duplicates.sh-1.1.0/cross-correlation-macs.sh-1.0.0/H3K27ac_Experimental_peak_207	544	.	5.56987	54.44194	50.93924	640
chr1	2143690	2145027	/home/mkelly95/Ovarian_Chip_Seq_Project_Mike/H3K27ac/remove-duplicates.sh-1.1.0/cross-correlation-macs.sh-1.0.0/H3K27ac_Experimental_peak_229	148	.	3.24995	14.83302	12.18456	565
chr1	2158425	2159131	/home/mkelly95/Ovarian_Chip_Seq_Project_Mike/H3K27ac/remove-duplicates.sh-1.1.0/cross-correlation-macs.sh-1.0.0/H3K27ac_Experimental_peak_230	942	.	7.06653	94.20161	90.005	499
chr1	2245636	2246753	/home/mkelly95/Ovarian_Chip_Seq_Project_Mike/H3K27ac/remove-duplicates.sh-1.1.0/cross-correlation-macs.sh-1.0.0/H3K27ac_Experimental_peak_237	754	.	5.50269	75.47598	71.599	653
chr1	2344183	2344918	/home/mkelly95/Ovarian_Chip_Seq_Project_Mike/H3K27ac/remove-duplicates.sh-1.1.0/cross-correlation-macs.sh-1.0.0/H3K27ac_Experimental_peak_251	282	.	3.80065	28.24467	25.25816	194
chr1	2465907	2466517	/home/mkelly95/Ovarian_Chip_Seq_Project_Mike/H3K27ac/remove-duplicates.sh-1.1.0/cross-correlation-macs.sh-1.0.0/H3K27ac_Experimental_peak_257	80	.	2.52698	8.03475	5.68333	398
chr1	2466643	2467459	/home/mkelly95/Ovarian_Chip_Seq_Project_Mike/H3K27ac/remove-duplicates.sh-1.1.0/cross-correlation-macs.sh-1.0.0/H3K27ac_Experimental_peak_258	81	.	2.54568	8.1325	5.77591	396
chr1	2477203	2477527	/home/mkelly95/Ovarian_Chip_Seq_Project_Mike/H3K27ac/remove-duplicates.sh-1.1.0/cross-correlation-macs.sh-1.0.0/H3K27ac_Experimental_peak_259	97	.	2.62584	9.77832	7.32385	191
chr1	2477847	2479114	/home/mkelly95/Ovarian_Chip_Seq_Project_Mike/H3K27ac/remove-duplicates.sh-1.1.0/cross-correlation-macs.sh-1.0.0/H3K27ac_Experimental_peak_260	287	.	4.33097	28.77741	25.77926	224
chr1	2507634	2508043	/home/mkelly95/Ovarian_Chip_Seq_Project_Mike/H3K27ac/remove-duplicates.sh-1.1.0/cross-correlation-macs.sh-1.0.0/H3K27ac_Experimental_peak_262	39	.	2.46569	3.98394	2.11145	307
chr1	2509707	2509952	/home/mkelly95/Ovarian_Chip_Seq_Project_Mike/H3K27ac/remove-duplicates.sh-1.1.0/cross-correlation-macs.sh-1.0.0/H3K27ac_Experimental_peak_263	67	.	3.12875	6.77681	4.53933	100
chr1	2711785	2712003	/home/mkelly95/Ovarian_Chip_Seq_Project_Mike/H3K27ac/remove-duplicates.sh-1.1.0/cross-correlation-macs.sh-1.0.0/H3K27ac_Experimental_peak_286	24	.	2.11008	2.47928	1.01264	91
chr1	2751612	2752073	/home/mkelly95/Ovarian_Chip_Seq_Project_Mike/H3K27ac/remove-duplicates.sh-1.1.0/cross-correlation-macs.sh-1.0.0/H3K27ac_Experimental_peak_287	63	.	3.12562	6.36258	4.15263	133
chr1	2757102	2757419	/home/mkelly95/Ovarian_Chip_Seq_Project_Mike/H3K27ac/remove-duplicates.sh-1.1.0/cross-correlation-macs.sh-1.0.0/H3K27ac_Experimental_peak_288	48	.	3.16556	4.83556	2.8238	100
chr1	2764225	2764669	/home/mkelly95/Ovarian_Chip_Seq_Project_Mike/H3K27ac/remove-duplicates.sh-1.1.0/cross-correlation-macs.sh-1.0.0/H3K27ac_Experimental_peak_289	43	.	2.77095	4.3918	2.476	179
chr1	2773109	2773350	/home/mkelly95/Ovarian_Chip_Seq_Project_Mike/H3K27ac/remove-duplicates.sh-1.1.0/cross-correlation-macs.sh-1.0.0/H3K27ac_Experimental_peak_290	27	.	2.0682	2.78117	1.19417	87
chr1	2804365	2804583	/home/mkelly95/Ovarian_Chip_Seq_Project_Mike/H3K27ac/remove-duplicates.sh-1.1.0/cross-correlation-macs.sh-1.0.0/H3K27ac_Experimental_peak_291	39	.	2.34115	3.92353	2.05736	136
chr1	2830534	2830843	/home/mkelly95/Ovarian_Chip_Seq_Project_Mike/H3K27ac/remove-duplicates.sh-1.1.0/cross-correlation-macs.sh-1.0.0/H3K27ac_Experimental_peak_292	41	.	2.46991	4.13312	2.24534	119
chr1	2851235	2851522	/home/mkelly95/Ovarian_Chip_Seq_Project_Mike/H3K27ac/remove-duplicates.sh-1.1.0/cross-correlation-macs.sh-1.0.0/H3K27ac_Experimental_peak_293	40	.	2.38994	4.05621	2.17575	106
chr1	2867566	2867820	/home/mkelly95/Ovarian_Chip_Seq_Project_Mike/H3K27ac/remove-duplicates.sh-1.1.0/cross-correlation-macs.sh-1.0.0/H3K27ac_Experimental_peak_294	49	.	2.87825	4.98187	2.9567	88
chr1	2875517	2876172	/home/mkelly95/Ovarian_Chip_Seq_Project_Mike/H3K27ac/remove-duplicates.sh-1.1.0/cross-correlation-macs.sh-1.0.0/H3K27ac_Experimental_peak_295	53	.	3.2068	5.32463	3.22621	143
chr1	2885363	2885746	/home/mkelly95/Ovarian_Chip_Seq_Project_Mike/H3K27ac/remove-duplicates.sh-1.1.0/cross-correlation-macs.sh-1.0.0/H3K27ac_Experimental_peak_296	32	.	2.23525	3.28961	1.56297	176
chr1	2904283	2904539	/home/mkelly95/Ovarian_Chip_Seq_Project_Mike/H3K27ac/remove-duplicates.sh-1.1.0/cross-correlation-macs.sh-1.0.0/H3K27ac_Experimental_peak_297	32	.	2.30997	3.22794	1.50822	104
chr1	2931787	2932019	/home/mkelly95/Ovarian_Chip_Seq_Project_Mike/H3K27ac/remove-duplicates.sh-1.1.0/cross-correlation-macs.sh-1.0.0/H3K27ac_Experimental_peak_298	38	.	2.40816	3.84061	2.00098	83
chr1	2954644	2954862	/home/mkelly95/Ovarian_Chip_Seq_Project_Mike/H3K27ac/remove-duplicates.sh-1.1.0/cross-correlation-macs.sh-1.0.0/H3K27ac_Experimental_peak_299	53	.	2.88617	5.35954	3.25823	101
chr1	2959158	2959462	/home/mkelly95/Ovarian_Chip_Seq_Project_Mike/H3K27ac/remove-duplicates.sh-1.1.0/cross-correlation-macs.sh-1.0.0/H3K27ac_Experimental_peak_300	59	.	3.53076	5.98726	3.8366	148
chr1	2960619	2960906	/home/mkelly95/Ovarian_Chip_Seq_Project_Mike/H3K27ac/remove-duplicates.sh-1.1.0/cross-correlation-macs.sh-1.0.0/H3K27ac_Experimental_peak_301	60	.	3.95257	6.0365	3.85266	119
chr1	2965668	2966085	/home/mkelly95/Ovarian_Chip_Seq_Project_Mike/H3K27ac/remove-duplicates.sh-1.1.0/cross-correlation-macs.sh-1.0.0/H3K27ac_Experimental_peak_302	51	.	3.11163	5.12515	3.08654	295
chr1	2969059	2969577	/home/mkelly95/Ovarian_Chip_Seq_Project_Mike/H3K27ac/remove-duplicates.sh-1.1.0/cross-correlation-macs.sh-1.0.0/H3K27ac_Experimental_peak_303	43	.	2.67178	4.33056	2.42151	143
chr1	2984339	2984672	/home/mkelly95/Ovarian_Chip_Seq_Project_Mike/H3K27ac/remove-duplicates.sh-1.1.0/cross-correlation-macs.sh-1.0.0/H3K27ac_Experimental_peak_306	45	.	2.47425	4.56238	2.57581	176
chr1	3370545	3370915	/home/mkelly95/Ovarian_Chip_Seq_Project_Mike/H3K27ac/remove-duplicates.sh-1.1.0/cross-correlation-macs.sh-1.0.0/H3K27ac_Experimental_peak_322	110	.	2.83729	11.02241	8.51228	187
chr1	3399765	3400006	/home/mkelly95/Ovarian_Chip_Seq_Project_Mike/H3K27ac/remove-duplicates.sh-1.1.0/cross-correlation-macs.sh-1.0.0/H3K27ac_Experimental_peak_325	46	.	2.37003	4.64533	2.65106	72
chr1	3400070	3400288	/home/mkelly95/Ovarian_Chip_Seq_Project_Mike/H3K27ac/remove-duplicates.sh-1.1.0/cross-correlation-macs.sh-1.0.0/H3K27ac_Experimental_peak_326	36	.	2.16157	3.64225	1.87215	151
chr1	3530458	3530760	/home/mkelly95/Ovarian_Chip_Seq_Project_Mike/H3K27ac/remove-duplicates.sh-1.1.0/cross-correlation-macs.sh-1.0.0/H3K27ac_Experimental_peak_335	29	.	1.87423	2.99913	1.38204	207
chr1	3535195	3535517	/home/mkelly95/Ovarian_Chip_Seq_Project_Mike/H3K27ac/remove-duplicates.sh-1.1.0/cross-correlation-macs.sh-1.0.0/H3K27ac_Experimental_peak_336	41	.	2.28924	4.14215	2.25256	248
chr1	3540691	3541334	/home/mkelly95/Ovarian_Chip_Seq_Project_Mike/H3K27ac/remove-duplicates.sh-1.1.0/cross-correlation-macs.sh-1.0.0/H3K27ac_Experimental_peak_337	175	.	4.07323	17.51972	14.7916	491
chr1	3688679	3689022	/home/mkelly95/Ovarian_Chip_Seq_Project_Mike/H3K27ac/remove-duplicates.sh-1.1.0/cross-correlation-macs.sh-1.0.0/H3K27ac_Experimental_peak_351	181	.	3.13418	18.18141	15.43596	199
chr1	3692751	3693277	/home/mkelly95/Ovarian_Chip_Seq_Project_Mike/H3K27ac/remove-duplicates.sh-1.1.0/cross-correlation-macs.sh-1.0.0/H3K27ac_Experimental_peak_355	119	.	2.54668	11.91351	9.3666	166
chr1	3722342	3722560	/home/mkelly95/Ovarian_Chip_Seq_Project_Mike/H3K27ac/remove-duplicates.sh-1.1.0/cross-correlation-macs.sh-1.0.0/H3K27ac_Experimental_peak_357	56	.	3.26459	5.65645	3.53138	127
chr1	3727560	3727827	/home/mkelly95/Ovarian_Chip_Seq_Project_Mike/H3K27ac/remove-duplicates.sh-1.1.0/cross-correlation-macs.sh-1.0.0/H3K27ac_Experimental_peak_358	53	.	2.80134	5.31464	3.21734	105
chr1	3802657	3803039	/home/mkelly95/Ovarian_Chip_Seq_Project_Mike/H3K27ac/remove-duplicates.sh-1.1.0/cross-correlation-macs.sh-1.0.0/H3K27ac_Experimental_peak_370	40	.	2.44908	4.07927	2.19641	184
chr1	3840872	3841090	/home/mkelly95/Ovarian_Chip_Seq_Project_Mike/H3K27ac/remove-duplicates.sh-1.1.0/cross-correlation-macs.sh-1.0.0/H3K27ac_Experimental_peak_374	47	.	2.76269	4.70767	2.70828	149
chr1	3841381	3841620	/home/mkelly95/Ovarian_Chip_Seq_Project_Mike/H3K27ac/remove-duplicates.sh-1.1.0/cross-correlation-macs.sh-1.0.0/H3K27ac_Experimental_peak_375	35	.	2.46735	3.57431	1.81331	161
chr1	4000177	4000426	/home/mkelly95/Ovarian_Chip_Seq_Project_Mike/H3K27ac/remove-duplicates.sh-1.1.0/cross-correlation-macs.sh-1.0.0/H3K27ac_Experimental_peak_376	50	.	2.88832	5.00556	2.978	132
chr1	4016749	4017031	/home/mkelly95/Ovarian_Chip_Seq_Project_Mike/H3K27ac/remove-duplicates.sh-1.1.0/cross-correlation-macs.sh-1.0.0/H3K27ac_Experimental_peak_378	45	.	2.75679	4.52686	2.56633	109
chr1	4018500	4018768	/home/mkelly95/Ovarian_Chip_Seq_Project_Mike/H3K27ac/remove-duplicates.sh-1.1.0/cross-correlation-macs.sh-1.0.0/H3K27ac_Experimental_peak_379	47	.	2.80016	4.79705	2.78889	127
chr1	4023547	4023879	/home/mkelly95/Ovarian_Chip_Seq_Project_Mike/H3K27ac/remove-duplicates.sh-1.1.0/cross-correlation-macs.sh-1.0.0/H3K27ac_Experimental_peak_380	73	.	3.70124	7.32154	5.02716	203
chr1	4024706	4025004	/home/mkelly95/Ovarian_Chip_Seq_Project_Mike/H3K27ac/remove-duplicates.sh-1.1.0/cross-correlation-macs.sh-1.0.0/H3K27ac_Experimental_peak_381	59	.	3.42218	5.99278	3.84104	179
chr1	4026113	4026441	/home/mkelly95/Ovarian_Chip_Seq_Project_Mike/H3K27ac/remove-duplicates.sh-1.1.0/cross-correlation-macs.sh-1.0.0/H3K27ac_Experimental_peak_382	54	.	3.24939	5.41318	3.30764	114
chr1	4027039	4027267	/home/mkelly95/Ovarian_Chip_Seq_Project_Mike/H3K27ac/remove-duplicates.sh-1.1.0/cross-correlation-macs.sh-1.0.0/H3K27ac_Experimental_peak_383	35	.	2.61696	3.59586	1.83192	176
chr1	4035412	4035764	/home/mkelly95/Ovarian_Chip_Seq_Project_Mike/H3K27ac/remove-duplicates.sh-1.1.0/cross-correlation-macs.sh-1.0.0/H3K27ac_Experimental_peak_384	69	.	3.35417	6.95666	4.68406	136
chr1	4036976	4037248	/home/mkelly95/Ovarian_Chip_Seq_Project_Mike/H3K27ac/remove-duplicates.sh-1.1.0/cross-correlation-macs.sh-1.0.0/H3K27ac_Experimental_peak_385	41	.	2.54943	4.19078	2.29627	157
chr1	4046822	4047040	/home/mkelly95/Ovarian_Chip_Seq_Project_Mike/H3K27ac/remove-duplicates.sh-1.1.0/cross-correlation-macs.sh-1.0.0/H3K27ac_Experimental_peak_386	31	.	2.31115	3.10921	1.47732	95
chr1	4047290	4047549	/home/mkelly95/Ovarian_Chip_Seq_Project_Mike/H3K27ac/remove-duplicates.sh-1.1.0/cross-correlation-macs.sh-1.0.0/H3K27ac_Experimental_peak_387	64	.	3.32557	6.44334	4.22828	177
chr1	4070446	4070698	/home/mkelly95/Ovarian_Chip_Seq_Project_Mike/H3K27ac/remove-duplicates.sh-1.1.0/cross-correlation-macs.sh-1.0.0/H3K27ac_Experimental_peak_388	64	.	3.40624	6.40928	4.19634	99
chr1	4077761	4077987	/home/mkelly95/Ovarian_Chip_Seq_Project_Mike/H3K27ac/remove-duplicates.sh-1.1.0/cross-correlation-macs.sh-1.0.0/H3K27ac_Experimental_peak_389	32	.	2.32558	3.26257	1.53886	34
chr1	4078792	4079260	/home/mkelly95/Ovarian_Chip_Seq_Project_Mike/H3K27ac/remove-duplicates.sh-1.1.0/cross-correlation-macs.sh-1.0.0/H3K27ac_Experimental_peak_390	53	.	2.87712	5.33653	3.23718	304
chr1	4086785	4087003	/home/mkelly95/Ovarian_Chip_Seq_Project_Mike/H3K27ac/remove-duplicates.sh-1.1.0/cross-correlation-macs.sh-1.0.0/H3K27ac_Experimental_peak_391	39	.	2.81458	3.97788	2.1057	171
chr1	4087640	4088225	/home/mkelly95/Ovarian_Chip_Seq_Project_Mike/H3K27ac/remove-duplicates.sh-1.1.0/cross-correlation-macs.sh-1.0.0/H3K27ac_Experimental_peak_392	55	.	3.44258	5.58427	3.46514	466
chr1	4093252	4093613	/home/mkelly95/Ovarian_Chip_Seq_Project_Mike/H3K27ac/remove-duplicates.sh-1.1.0/cross-correlation-macs.sh-1.0.0/H3K27ac_Experimental_peak_393	59	.	3.73652	5.9032	3.75868	87
chr1	4094055	4095032	/home/mkelly95/Ovarian_Chip_Seq_Project_Mike/H3K27ac/remove-duplicates.sh-1.1.0/cross-correlation-macs.sh-1.0.0/H3K27ac_Experimental_peak_394	76	.	4.39826	7.65389	5.32241	790
chr1	4106746	4107148	/home/mkelly95/Ovarian_Chip_Seq_Project_Mike/H3K27ac/remove-duplicates.sh-1.1.0/cross-correlation-macs.sh-1.0.0/H3K27ac_Experimental_peak_395	52	.	3.09609	5.2896	3.19434	203
chr1	4118861	4119312	/home/mkelly95/Ovarian_Chip_Seq_Project_Mike/H3K27ac/remove-duplicates.sh-1.1.0/cross-correlation-macs.sh-1.0.0/H3K27ac_Experimental_peak_396	48	.	2.64011	4.88001	2.86416	311
chr1	4121107	4121404	/home/mkelly95/Ovarian_Chip_Seq_Project_Mike/H3K27ac/remove-duplicates.sh-1.1.0/cross-correlation-macs.sh-1.0.0/H3K27ac_Experimental_peak_397	36	.	2.4394	3.648	1.87767	88
chr1	4127747	4128427	/home/mkelly95/Ovarian_Chip_Seq_Project_Mike/H3K27ac/remove-duplicates.sh-1.1.0/cross-correlation-macs.sh-1.0.0/H3K27ac_Experimental_peak_398	57	.	3.65154	5.74805	3.61584	317
chr1	4128897	4129115	/home/mkelly95/Ovarian_Chip_Seq_Project_Mike/H3K27ac/remove-duplicates.sh-1.1.0/cross-correlation-macs.sh-1.0.0/H3K27ac_Experimental_peak_399	40	.	3.04204	4.03885	2.16024	157
chr1	4146522	4146748	/home/mkelly95/Ovarian_Chip_Seq_Project_Mike/H3K27ac/remove-duplicates.sh-1.1.0/cross-correlation-macs.sh-1.0.0/H3K27ac_Experimental_peak_400	42	.	2.51989	4.26183	2.35994	138
chr1	4150580	4150901	/home/mkelly95/Ovarian_Chip_Seq_Project_Mike/H3K27ac/remove-duplicates.sh-1.1.0/cross-correlation-macs.sh-1.0.0/H3K27ac_Experimental_peak_401	67	.	3.27791	6.7605	4.52411	152
chr1	4156203	4156421	/home/mkelly95/Ovarian_Chip_Seq_Project_Mike/H3K27ac/remove-duplicates.sh-1.1.0/cross-correlation-macs.sh-1.0.0/H3K27ac_Experimental_peak_402	56	.	3.49504	5.68618	3.55913	71
chr1	4161127	4161375	/home/mkelly95/Ovarian_Chip_Seq_Project_Mike/H3K27ac/remove-duplicates.sh-1.1.0/cross-correlation-macs.sh-1.0.0/H3K27ac_Experimental_peak_403	40	.	3.06049	4.07031	2.18843	111
chr1	4165273	4165566	/home/mkelly95/Ovarian_Chip_Seq_Project_Mike/H3K27ac/remove-duplicates.sh-1.1.0/cross-correlation-macs.sh-1.0.0/H3K27ac_Experimental_peak_404	37	.	2.67567	3.71021	1.93228	211
chr1	4166883	4167109	/home/mkelly95/Ovarian_Chip_Seq_Project_Mike/H3K27ac/remove-duplicates.sh-1.1.0/cross-correlation-macs.sh-1.0.0/H3K27ac_Experimental_peak_405	45	.	3.00275	4.51928	2.56633	122
chr1	4167215	4167493	/home/mkelly95/Ovarian_Chip_Seq_Project_Mike/H3K27ac/remove-duplicates.sh-1.1.0/cross-correlation-macs.sh-1.0.0/H3K27ac_Experimental_peak_406	38	.	2.76243	3.87786	2.01686	88
chr1	4200947	4201165	/home/mkelly95/Ovarian_Chip_Seq_Project_Mike/H3K27ac/remove-duplicates.sh-1.1.0/cross-correlation-macs.sh-1.0.0/H3K27ac_Experimental_peak_407	43	.	2.90758	4.33176	2.42227	63
chr1	4220332	4220639	/home/mkelly95/Ovarian_Chip_Seq_Project_Mike/H3K27ac/remove-duplicates.sh-1.1.0/cross-correlation-macs.sh-1.0.0/H3K27ac_Experimental_peak_408	85	.	3.77192	8.51267	6.12445	158
chr1	4226323	4226541	/home/mkelly95/Ovarian_Chip_Seq_Project_Mike/H3K27ac/remove-duplicates.sh-1.1.0/cross-correlation-macs.sh-1.0.0/H3K27ac_Experimental_peak_409	66	.	3.42489	6.67965	4.4489	102
chr1	4237677	4237943	/home/mkelly95/Ovarian_Chip_Seq_Project_Mike/H3K27ac/remove-duplicates.sh-1.1.0/cross-correlation-macs.sh-1.0.0/H3K27ac_Experimental_peak_410	39	.	2.71118	3.93828	2.07066	85
chr1	4240433	4240669	/home/mkelly95/Ovarian_Chip_Seq_Project_Mike/H3K27ac/remove-duplicates.sh-1.1.0/cross-correlation-macs.sh-1.0.0/H3K27ac_Experimental_peak_411	31	.	2.63824	3.19162	1.49239	60
chr1	4246572	4246873	/home/mkelly95/Ovarian_Chip_Seq_Project_Mike/H3K27ac/remove-duplicates.sh-1.1.0/cross-correlation-macs.sh-1.0.0/H3K27ac_Experimental_peak_412	60	.	3.95444	6.03972	3.85266	117
chr1	4255988	4256207	/home/mkelly95/Ovarian_Chip_Seq_Project_Mike/H3K27ac/remove-duplicates.sh-1.1.0/cross-correlation-macs.sh-1.0.0/H3K27ac_Experimental_peak_413	45	.	3.34606	4.5516	2.56633	49
chr1	4267923	4268151	/home/mkelly95/Ovarian_Chip_Seq_Project_Mike/H3K27ac/remove-duplicates.sh-1.1.0/cross-correlation-macs.sh-1.0.0/H3K27ac_Experimental_peak_414	48	.	3.27885	4.84453	2.83197	63
chr1	4282645	4282863	/home/mkelly95/Ovarian_Chip_Seq_Project_Mike/H3K27ac/remove-duplicates.sh-1.1.0/cross-correlation-macs.sh-1.0.0/H3K27ac_Experimental_peak_415	51	.	3.12488	5.15306	3.11234	84
chr1	4288155	4288411	/home/mkelly95/Ovarian_Chip_Seq_Project_Mike/H3K27ac/remove-duplicates.sh-1.1.0/cross-correlation-macs.sh-1.0.0/H3K27ac_Experimental_peak_416	55	.	3.44258	5.58427	3.46514	103
chr1	4288682	4288945	/home/mkelly95/Ovarian_Chip_Seq_Project_Mike/H3K27ac/remove-duplicates.sh-1.1.0/cross-correlation-macs.sh-1.0.0/H3K27ac_Experimental_peak_417	46	.	3.05998	4.6311	2.63826	151
chr1	4295904	4296139	/home/mkelly95/Ovarian_Chip_Seq_Project_Mike/H3K27ac/remove-duplicates.sh-1.1.0/cross-correlation-macs.sh-1.0.0/H3K27ac_Experimental_peak_418	45	.	3.34606	4.5516	2.56633	71
chr1	4327769	4328152	/home/mkelly95/Ovarian_Chip_Seq_Project_Mike/H3K27ac/remove-duplicates.sh-1.1.0/cross-correlation-macs.sh-1.0.0/H3K27ac_Experimental_peak_419	52	.	3.29424	5.29293	3.19725	173
chr1	4329063	4329317	/home/mkelly95/Ovarian_Chip_Seq_Project_Mike/H3K27ac/remove-duplicates.sh-1.1.0/cross-correlation-macs.sh-1.0.0/H3K27ac_Experimental_peak_420	49	.	3.22923	4.95773	2.93506	122
chr1	4337312	4337547	/home/mkelly95/Ovarian_Chip_Seq_Project_Mike/H3K27ac/remove-duplicates.sh-1.1.0/cross-correlation-macs.sh-1.0.0/H3K27ac_Experimental_peak_421	45	.	3.34606	4.5516	2.56633	107
chr1	4340650	4341225	/home/mkelly95/Ovarian_Chip_Seq_Project_Mike/H3K27ac/remove-duplicates.sh-1.1.0/cross-correlation-macs.sh-1.0.0/H3K27ac_Experimental_peak_422	45	.	3.34606	4.5516	2.56633	460
chr1	4351440	4351785	/home/mkelly95/Ovarian_Chip_Seq_Project_Mike/H3K27ac/remove-duplicates.sh-1.1.0/cross-correlation-macs.sh-1.0.0/H3K27ac_Experimental_peak_423	68	.	4.25863	6.83191	4.56656	162
chr1	4353805	4354066	/home/mkelly95/Ovarian_Chip_Seq_Project_Mike/H3K27ac/remove-duplicates.sh-1.1.0/cross-correlation-macs.sh-1.0.0/H3K27ac_Experimental_peak_424	37	.	2.88547	3.76985	1.98452	58
chr1	4361529	4361844	/home/mkelly95/Ovarian_Chip_Seq_Project_Mike/H3K27ac/remove-duplicates.sh-1.1.0/cross-correlation-macs.sh-1.0.0/H3K27ac_Experimental_peak_425	28	.	2.15784	2.88756	1.28536	53
chr1	4365687	4365905	/home/mkelly95/Ovarian_Chip_Seq_Project_Mike/H3K27ac/remove-duplicates.sh-1.1.0/cross-correlation-macs.sh-1.0.0/H3K27ac_Experimental_peak_426	50	.	2.78118	5.09091	3.05542	80
chr1	4374318	4374614	/home/mkelly95/Ovarian_Chip_Seq_Project_Mike/H3K27ac/remove-duplicates.sh-1.1.0/cross-correlation-macs.sh-1.0.0/H3K27ac_Experimental_peak_427	64	.	3.78573	6.49219	4.27381	131
chr1	4378962	4379263	/home/mkelly95/Ovarian_Chip_Seq_Project_Mike/H3K27ac/remove-duplicates.sh-1.1.0/cross-correlation-macs.sh-1.0.0/H3K27ac_Experimental_peak_428	49	.	3.22923	4.95773	2.93506	113
chr1	4380756	4381006	/home/mkelly95/Ovarian_Chip_Seq_Project_Mike/H3K27ac/remove-duplicates.sh-1.1.0/cross-correlation-macs.sh-1.0.0/H3K27ac_Experimental_peak_429	49	.	3.22923	4.95773	2.93506	144
chr1	4384667	4384885	/home/mkelly95/Ovarian_Chip_Seq_Project_Mike/H3K27ac/remove-duplicates.sh-1.1.0/cross-correlation-macs.sh-1.0.0/H3K27ac_Experimental_peak_430	45	.	2.92957	4.55562	2.57001	87
chr1	4388494	4388761	/home/mkelly95/Ovarian_Chip_Seq_Project_Mike/H3K27ac/remove-duplicates.sh-1.1.0/cross-correlation-macs.sh-1.0.0/H3K27ac_Experimental_peak_431	48	.	2.88958	4.82931	2.81816	203
chr1	4390793	4391014	/home/mkelly95/Ovarian_Chip_Seq_Project_Mike/H3K27ac/remove-duplicates.sh-1.1.0/cross-correlation-macs.sh-1.0.0/H3K27ac_Experimental_peak_432	47	.	2.83702	4.71021	2.71003	38
chr1	4398159	4398377	/home/mkelly95/Ovarian_Chip_Seq_Project_Mike/H3K27ac/remove-duplicates.sh-1.1.0/cross-correlation-macs.sh-1.0.0/H3K27ac_Experimental_peak_433	32	.	2.37966	3.25381	1.53105	136
chr1	4416689	4416907	/home/mkelly95/Ovarian_Chip_Seq_Project_Mike/H3K27ac/remove-duplicates.sh-1.1.0/cross-correlation-macs.sh-1.0.0/H3K27ac_Experimental_peak_434	44	.	2.73743	4.48236	2.55676	90
chr1	4420087	4420375	/home/mkelly95/Ovarian_Chip_Seq_Project_Mike/H3K27ac/remove-duplicates.sh-1.1.0/cross-correlation-macs.sh-1.0.0/H3K27ac_Experimental_peak_435	39	.	2.73427	3.98499	2.11224	142
chr1	4425917	4426259	/home/mkelly95/Ovarian_Chip_Seq_Project_Mike/H3K27ac/remove-duplicates.sh-1.1.0/cross-correlation-macs.sh-1.0.0/H3K27ac_Experimental_peak_436	49	.	3.35259	4.97849	2.95353	147
chr1	4436680	4436973	/home/mkelly95/Ovarian_Chip_Seq_Project_Mike/H3K27ac/remove-duplicates.sh-1.1.0/cross-correlation-macs.sh-1.0.0/H3K27ac_Experimental_peak_437	57	.	3.77731	5.73288	3.60167	184
chr1	4437559	4438008	/home/mkelly95/Ovarian_Chip_Seq_Project_Mike/H3K27ac/remove-duplicates.sh-1.1.0/cross-correlation-macs.sh-1.0.0/H3K27ac_Experimental_peak_438	52	.	3.65025	5.27884	3.18433	285
chr1	4447704	4447936	/home/mkelly95/Ovarian_Chip_Seq_Project_Mike/H3K27ac/remove-duplicates.sh-1.1.0/cross-correlation-macs.sh-1.0.0/H3K27ac_Experimental_peak_439	37	.	2.86907	3.74145	1.95941	29
chr1	4449145	4449363	/home/mkelly95/Ovarian_Chip_Seq_Project_Mike/H3K27ac/remove-duplicates.sh-1.1.0/cross-correlation-macs.sh-1.0.0/H3K27ac_Experimental_peak_440	52	.	3.53127	5.29929	3.20268	117
chr1	4451247	4451556	/home/mkelly95/Ovarian_Chip_Seq_Project_Mike/H3K27ac/remove-duplicates.sh-1.1.0/cross-correlation-macs.sh-1.0.0/H3K27ac_Experimental_peak_441	58	.	3.56752	5.82608	3.68746	183
chr1	4454537	4454771	/home/mkelly95/Ovarian_Chip_Seq_Project_Mike/H3K27ac/remove-duplicates.sh-1.1.0/cross-correlation-macs.sh-1.0.0/H3K27ac_Experimental_peak_442	58	.	3.48053	5.88612	3.7435	129
chr1	4462928	4463155	/home/mkelly95/Ovarian_Chip_Seq_Project_Mike/H3K27ac/remove-duplicates.sh-1.1.0/cross-correlation-macs.sh-1.0.0/H3K27ac_Experimental_peak_443	55	.	3.22409	5.56899	3.45115	142
chr1	4485562	4485889	/home/mkelly95/Ovarian_Chip_Seq_Project_Mike/H3K27ac/remove-duplicates.sh-1.1.0/cross-correlation-macs.sh-1.0.0/H3K27ac_Experimental_peak_448	36	.	2.59087	3.69283	1.91689	139
chr1	4486338	4486584	/home/mkelly95/Ovarian_Chip_Seq_Project_Mike/H3K27ac/remove-duplicates.sh-1.1.0/cross-correlation-macs.sh-1.0.0/H3K27ac_Experimental_peak_449	45	.	2.82426	4.50861	2.56633	103
chr1	4490656	4490939	/home/mkelly95/Ovarian_Chip_Seq_Project_Mike/H3K27ac/remove-duplicates.sh-1.1.0/cross-correlation-macs.sh-1.0.0/H3K27ac_Experimental_peak_450	60	.	3.43726	6.02464	3.85266	111
chr1	4500199	4500449	/home/mkelly95/Ovarian_Chip_Seq_Project_Mike/H3K27ac/remove-duplicates.sh-1.1.0/cross-correlation-macs.sh-1.0.0/H3K27ac_Experimental_peak_451	51	.	3.42972	5.11761	3.07937	127
chr1	4504468	4504808	/home/mkelly95/Ovarian_Chip_Seq_Project_Mike/H3K27ac/remove-duplicates.sh-1.1.0/cross-correlation-macs.sh-1.0.0/H3K27ac_Experimental_peak_452	38	.	2.95302	3.88635	2.0239	134
chr1	4504863	4505086	/home/mkelly95/Ovarian_Chip_Seq_Project_Mike/H3K27ac/remove-duplicates.sh-1.1.0/cross-correlation-macs.sh-1.0.0/H3K27ac_Experimental_peak_453	37	.	2.88547	3.76985	1.98452	57
chr1	4511140	4511371	/home/mkelly95/Ovarian_Chip_Seq_Project_Mike/H3K27ac/remove-duplicates.sh-1.1.0/cross-correlation-macs.sh-1.0.0/H3K27ac_Experimental_peak_454	30	.	2.57891	3.09152	1.46178	119
chr1	4514392	4515114	/home/mkelly95/Ovarian_Chip_Seq_Project_Mike/H3K27ac/remove-duplicates.sh-1.1.0/cross-correlation-macs.sh-1.0.0/H3K27ac_Experimental_peak_455	64	.	3.91236	6.47775	4.26024	253
chr1	4520045	4520272	/home/mkelly95/Ovarian_Chip_Seq_Project_Mike/H3K27ac/remove-duplicates.sh-1.1.0/cross-correlation-macs.sh-1.0.0/H3K27ac_Experimental_peak_456	49	.	3.00956	4.90864	2.89039	101
chr1	4521896	4522157	/home/mkelly95/Ovarian_Chip_Seq_Project_Mike/H3K27ac/remove-duplicates.sh-1.1.0/cross-correlation-macs.sh-1.0.0/H3K27ac_Experimental_peak_457	47	.	2.94909	4.7791	2.77227	64
chr1	4522914	4523132	/home/mkelly95/Ovarian_Chip_Seq_Project_Mike/H3K27ac/remove-duplicates.sh-1.1.0/cross-correlation-macs.sh-1.0.0/H3K27ac_Experimental_peak_458	34	.	2.45235	3.40608	1.66435	38
chr1	4537260	4537579	/home/mkelly95/Ovarian_Chip_Seq_Project_Mike/H3K27ac/remove-duplicates.sh-1.1.0/cross-correlation-macs.sh-1.0.0/H3K27ac_Experimental_peak_459	31	.	2.60824	3.14106	1.49239	217
chr1	4541690	4541908	/home/mkelly95/Ovarian_Chip_Seq_Project_Mike/H3K27ac/remove-duplicates.sh-1.1.0/cross-correlation-macs.sh-1.0.0/H3K27ac_Experimental_peak_460	34	.	2.56077	3.48574	1.73484	119
chr1	4546297	4546629	/home/mkelly95/Ovarian_Chip_Seq_Project_Mike/H3K27ac/remove-duplicates.sh-1.1.0/cross-correlation-macs.sh-1.0.0/H3K27ac_Experimental_peak_461	42	.	2.71961	4.2786	2.37498	119
chr1	4548340	4548558	/home/mkelly95/Ovarian_Chip_Seq_Project_Mike/H3K27ac/remove-duplicates.sh-1.1.0/cross-correlation-macs.sh-1.0.0/H3K27ac_Experimental_peak_462	30	.	2.34894	3.06462	1.43936	68
chr1	4560516	4560852	/home/mkelly95/Ovarian_Chip_Seq_Project_Mike/H3K27ac/remove-duplicates.sh-1.1.0/cross-correlation-macs.sh-1.0.0/H3K27ac_Experimental_peak_463	40	.	2.76964	4.05633	2.17575	205
chr1	4563273	4563512	/home/mkelly95/Ovarian_Chip_Seq_Project_Mike/H3K27ac/remove-duplicates.sh-1.1.0/cross-correlation-macs.sh-1.0.0/H3K27ac_Experimental_peak_464	31	.	2.46985	3.1709	1.49239	88
chr1	4565417	4565709	/home/mkelly95/Ovarian_Chip_Seq_Project_Mike/H3K27ac/remove-duplicates.sh-1.1.0/cross-correlation-macs.sh-1.0.0/H3K27ac_Experimental_peak_465	64	.	3.53052	6.45523	4.23909	130
chr1	4569718	4570049	/home/mkelly95/Ovarian_Chip_Seq_Project_Mike/H3K27ac/remove-duplicates.sh-1.1.0/cross-correlation-macs.sh-1.0.0/H3K27ac_Experimental_peak_466	32	.	2.44526	3.25728	1.53388	172
chr1	4577493	4577718	/home/mkelly95/Ovarian_Chip_Seq_Project_Mike/H3K27ac/remove-duplicates.sh-1.1.0/cross-correlation-macs.sh-1.0.0/H3K27ac_Experimental_peak_467	62	.	3.31553	6.20082	4.00211	81
chr1	4579717	4579935	/home/mkelly95/Ovarian_Chip_Seq_Project_Mike/H3K27ac/remove-duplicates.sh-1.1.0/cross-correlation-macs.sh-1.0.0/H3K27ac_Experimental_peak_468	35	.	2.60552	3.57351	1.81266	99
chr1	4580129	4580347	/home/mkelly95/Ovarian_Chip_Seq_Project_Mike/H3K27ac/remove-duplicates.sh-1.1.0/cross-correlation-macs.sh-1.0.0/H3K27ac_Experimental_peak_469	35	.	2.59419	3.55132	1.79206	105
chr1	4585466	4585726	/home/mkelly95/Ovarian_Chip_Seq_Project_Mike/H3K27ac/remove-duplicates.sh-1.1.0/cross-correlation-macs.sh-1.0.0/H3K27ac_Experimental_peak_470	43	.	3.21656	4.33465	2.4244	69
chr1	4587967	4588270	/home/mkelly95/Ovarian_Chip_Seq_Project_Mike/H3K27ac/remove-duplicates.sh-1.1.0/cross-correlation-macs.sh-1.0.0/H3K27ac_Experimental_peak_471	45	.	3.24044	4.57253	2.58508	212
chr1	4590577	4590836	/home/mkelly95/Ovarian_Chip_Seq_Project_Mike/H3K27ac/remove-duplicates.sh-1.1.0/cross-correlation-macs.sh-1.0.0/H3K27ac_Experimental_peak_472	42	.	3.1562	4.23281	2.33351	151
chr1	4597512	4597906	/home/mkelly95/Ovarian_Chip_Seq_Project_Mike/H3K27ac/remove-duplicates.sh-1.1.0/cross-correlation-macs.sh-1.0.0/H3K27ac_Experimental_peak_473	45	.	3.34606	4.5516	2.56633	157
chr1	4606005	4606235	/home/mkelly95/Ovarian_Chip_Seq_Project_Mike/H3K27ac/remove-duplicates.sh-1.1.0/cross-correlation-macs.sh-1.0.0/H3K27ac_Experimental_peak_474	45	.	3.34606	4.5516	2.56633	75
chr1	4613495	4613806	/home/mkelly95/Ovarian_Chip_Seq_Project_Mike/H3K27ac/remove-duplicates.sh-1.1.0/cross-correlation-macs.sh-1.0.0/H3K27ac_Experimental_peak_475	38	.	3.04188	3.86073	2.00098	202
chr1	4614606	4614840	/home/mkelly95/Ovarian_Chip_Seq_Project_Mike/H3K27ac/remove-duplicates.sh-1.1.0/cross-correlation-macs.sh-1.0.0/H3K27ac_Experimental_peak_476	32	.	2.73769	3.20936	1.49239	31
chr1	4621357	4621580	/home/mkelly95/Ovarian_Chip_Seq_Project_Mike/H3K27ac/remove-duplicates.sh-1.1.0/cross-correlation-macs.sh-1.0.0/H3K27ac_Experimental_peak_477	56	.	3.3687	5.65888	3.53355	119
chr1	4623798	4624020	/home/mkelly95/Ovarian_Chip_Seq_Project_Mike/H3K27ac/remove-duplicates.sh-1.1.0/cross-correlation-macs.sh-1.0.0/H3K27ac_Experimental_peak_478	51	.	3.23234	5.16994	3.12746	118
chr1	4624328	4624549	/home/mkelly95/Ovarian_Chip_Seq_Project_Mike/H3K27ac/remove-duplicates.sh-1.1.0/cross-correlation-macs.sh-1.0.0/H3K27ac_Experimental_peak_479	58	.	3.48053	5.88612	3.7435	130
chr1	4632310	4632528	/home/mkelly95/Ovarian_Chip_Seq_Project_Mike/H3K27ac/remove-duplicates.sh-1.1.0/cross-correlation-macs.sh-1.0.0/H3K27ac_Experimental_peak_480	32	.	2.73769	3.20936	1.49239	39
chr1	4633746	4634358	/home/mkelly95/Ovarian_Chip_Seq_Project_Mike/H3K27ac/remove-duplicates.sh-1.1.0/cross-correlation-macs.sh-1.0.0/H3K27ac_Experimental_peak_481	60	.	3.95444	6.03972	3.85266	150
chr1	4645302	4645691	/home/mkelly95/Ovarian_Chip_Seq_Project_Mike/H3K27ac/remove-duplicates.sh-1.1.0/cross-correlation-macs.sh-1.0.0/H3K27ac_Experimental_peak_482	52	.	3.65025	5.27884	3.18433	205
chr1	4660999	4661363	/home/mkelly95/Ovarian_Chip_Seq_Project_Mike/H3K27ac/remove-duplicates.sh-1.1.0/cross-correlation-macs.sh-1.0.0/H3K27ac_Experimental_peak_483	47	.	2.94909	4.7791	2.77227	130
chr1	4675623	4675926	/home/mkelly95/Ovarian_Chip_Seq_Project_Mike/H3K27ac/remove-duplicates.sh-1.1.0/cross-correlation-macs.sh-1.0.0/H3K27ac_Experimental_peak_484	38	.	2.52326	3.83898	2.00098	203
chr1	4677628	4677874	/home/mkelly95/Ovarian_Chip_Seq_Project_Mike/H3K27ac/remove-duplicates.sh-1.1.0/cross-correlation-macs.sh-1.0.0/H3K27ac_Experimental_peak_485	34	.	2.47123	3.44542	1.69946	140
chr1	4684976	4685194	/home/mkelly95/Ovarian_Chip_Seq_Project_Mike/H3K27ac/remove-duplicates.sh-1.1.0/cross-correlation-macs.sh-1.0.0/H3K27ac_Experimental_peak_486	32	.	2.30997	3.22794	1.50822	68
chr1	4698186	4698599	/home/mkelly95/Ovarian_Chip_Seq_Project_Mike/H3K27ac/remove-duplicates.sh-1.1.0/cross-correlation-macs.sh-1.0.0/H3K27ac_Experimental_peak_487	45	.	2.92957	4.55562	2.57001	243
chr1	4705054	4705417	/home/mkelly95/Ovarian_Chip_Seq_Project_Mike/H3K27ac/remove-duplicates.sh-1.1.0/cross-correlation-macs.sh-1.0.0/H3K27ac_Experimental_peak_488	45	.	3.22148	4.53925	2.56633	204
chr1	4706374	4706619	/home/mkelly95/Ovarian_Chip_Seq_Project_Mike/H3K27ac/remove-duplicates.sh-1.1.0/cross-correlation-macs.sh-1.0.0/H3K27ac_Experimental_peak_489	37	.	2.7819	3.75132	1.96856	88
chr1	4711224	4711442	/home/mkelly95/Ovarian_Chip_Seq_Project_Mike/H3K27ac/remove-duplicates.sh-1.1.0/cross-correlation-macs.sh-1.0.0/H3K27ac_Experimental_peak_490	40	.	2.54118	4.02486	2.14797	19
chr1	4712624	4713338	/home/mkelly95/Ovarian_Chip_Seq_Project_Mike/H3K27ac/remove-duplicates.sh-1.1.0/cross-correlation-macs.sh-1.0.0/H3K27ac_Experimental_peak_491	56	.	2.9994	5.645	3.52139	371
chr1	4853005	4853283	/home/mkelly95/Ovarian_Chip_Seq_Project_Mike/H3K27ac/remove-duplicates.sh-1.1.0/cross-correlation-macs.sh-1.0.0/H3K27ac_Experimental_peak_505	39	.	2.91446	3.99244	2.11876	83
chr1	4860664	4860897	/home/mkelly95/Ovarian_Chip_Seq_Project_Mike/H3K27ac/remove-duplicates.sh-1.1.0/cross-correlation-macs.sh-1.0.0/H3K27ac_Experimental_peak_506	51	.	3.34704	5.18161	3.13827	73
chr1	4886537	4886755	/home/mkelly95/Ovarian_Chip_Seq_Project_Mike/H3K27ac/remove-duplicates.sh-1.1.0/cross-correlation-macs.sh-1.0.0/H3K27ac_Experimental_peak_507	55	.	3.5506	5.56214	3.44511	72
chr1	4887847	4888368	/home/mkelly95/Ovarian_Chip_Seq_Project_Mike/H3K27ac/remove-duplicates.sh-1.1.0/cross-correlation-macs.sh-1.0.0/H3K27ac_Experimental_peak_508	53	.	3.43659	5.34998	3.24955	308
chr1	4905554	4905837	/home/mkelly95/Ovarian_Chip_Seq_Project_Mike/H3K27ac/remove-duplicates.sh-1.1.0/cross-correlation-macs.sh-1.0.0/H3K27ac_Experimental_peak_509	93	.	5.17119	9.37698	6.93976	146
chr1	4912134	4912363	/home/mkelly95/Ovarian_Chip_Seq_Project_Mike/H3K27ac/remove-duplicates.sh-1.1.0/cross-correlation-macs.sh-1.0.0/H3K27ac_Experimental_peak_510	52	.	3.65025	5.27884	3.18433	161
chr1	4929223	4929441	/home/mkelly95/Ovarian_Chip_Seq_Project_Mike/H3K27ac/remove-duplicates.sh-1.1.0/cross-correlation-macs.sh-1.0.0/H3K27ac_Experimental_peak_511	29	.	2.49476	2.94871	1.33857	75
chr1	4939243	4939461	/home/mkelly95/Ovarian_Chip_Seq_Project_Mike/H3K27ac/remove-duplicates.sh-1.1.0/cross-correlation-macs.sh-1.0.0/H3K27ac_Experimental_peak_512	32	.	2.70037	3.29594	1.56826	146
chr1	4941676	4942084	/home/mkelly95/Ovarian_Chip_Seq_Project_Mike/H3K27ac/remove-duplicates.sh-1.1.0/cross-correlation-macs.sh-1.0.0/H3K27ac_Experimental_peak_513	64	.	4.04227	6.45185	4.23615	196
chr1	4961698	4961977	/home/mkelly95/Ovarian_Chip_Seq_Project_Mike/H3K27ac/remove-duplicates.sh-1.1.0/cross-correlation-macs.sh-1.0.0/H3K27ac_Experimental_peak_514	67	.	3.92754	6.76725	4.5304	111
chr1	4971460	4971743	/home/mkelly95/Ovarian_Chip_Seq_Project_Mike/H3K27ac/remove-duplicates.sh-1.1.0/cross-correlation-macs.sh-1.0.0/H3K27ac_Experimental_peak_515	71	.	3.74266	7.16217	4.87696	143
chr1	4973320	4973684	/home/mkelly95/Ovarian_Chip_Seq_Project_Mike/H3K27ac/remove-duplicates.sh-1.1.0/cross-correlation-macs.sh-1.0.0/H3K27ac_Experimental_peak_516	52	.	3.16531	5.23795	3.18433	185
chr1	4978735	4979087	/home/mkelly95/Ovarian_Chip_Seq_Project_Mike/H3K27ac/remove-duplicates.sh-1.1.0/cross-correlation-macs.sh-1.0.0/H3K27ac_Experimental_peak_517	62	.	3.943	6.27527	4.07163	159
chr1	4980914	4981169	/home/mkelly95/Ovarian_Chip_Seq_Project_Mike/H3K27ac/remove-duplicates.sh-1.1.0/cross-correlation-macs.sh-1.0.0/H3K27ac_Experimental_peak_518	38	.	3.04188	3.86073	2.00098	42
chr1	4981331	4981577	/home/mkelly95/Ovarian_Chip_Seq_Project_Mike/H3K27ac/remove-duplicates.sh-1.1.0/cross-correlation-macs.sh-1.0.0/H3K27ac_Experimental_peak_519	45	.	3.34606	4.5516	2.56633	97
chr1	4989372	4989590	/home/mkelly95/Ovarian_Chip_Seq_Project_Mike/H3K27ac/remove-duplicates.sh-1.1.0/cross-correlation-macs.sh-1.0.0/H3K27ac_Experimental_peak_520	32	.	2.73769	3.20936	1.49239	63
chr1	4995017	4995285	/home/mkelly95/Ovarian_Chip_Seq_Project_Mike/H3K27ac/remove-duplicates.sh-1.1.0/cross-correlation-macs.sh-1.0.0/H3K27ac_Experimental_peak_521	50	.	3.15816	5.02141	2.99232	70
chr1	4999136	4999409	/home/mkelly95/Ovarian_Chip_Seq_Project_Mike/H3K27ac/remove-duplicates.sh-1.1.0/cross-correlation-macs.sh-1.0.0/H3K27ac_Experimental_peak_522	60	.	3.56506	6.056	3.86769	107
chr1	5004297	5004515	/home/mkelly95/Ovarian_Chip_Seq_Project_Mike/H3K27ac/remove-duplicates.sh-1.1.0/cross-correlation-macs.sh-1.0.0/H3K27ac_Experimental_peak_523	50	.	3.50898	5.03796	3.00757	74
chr1	5023539	5023778	/home/mkelly95/Ovarian_Chip_Seq_Project_Mike/H3K27ac/remove-duplicates.sh-1.1.0/cross-correlation-macs.sh-1.0.0/H3K27ac_Experimental_peak_524	60	.	3.35821	6.07771	3.88793	115
chr1	5027161	5027389	/home/mkelly95/Ovarian_Chip_Seq_Project_Mike/H3K27ac/remove-duplicates.sh-1.1.0/cross-correlation-macs.sh-1.0.0/H3K27ac_Experimental_peak_525	45	.	2.9421	4.58147	2.59289	135
chr1	5032891	5033114	/home/mkelly95/Ovarian_Chip_Seq_Project_Mike/H3K27ac/remove-duplicates.sh-1.1.0/cross-correlation-macs.sh-1.0.0/H3K27ac_Experimental_peak_526	37	.	2.63336	3.77991	1.99351	172
chr1	5040136	5040442	/home/mkelly95/Ovarian_Chip_Seq_Project_Mike/H3K27ac/remove-duplicates.sh-1.1.0/cross-correlation-macs.sh-1.0.0/H3K27ac_Experimental_peak_527	30	.	2.39464	3.02826	1.40698	105
chr1	5044517	5045252	/home/mkelly95/Ovarian_Chip_Seq_Project_Mike/H3K27ac/remove-duplicates.sh-1.1.0/cross-correlation-macs.sh-1.0.0/H3K27ac_Experimental_peak_528	68	.	3.97003	6.8489	4.58272	538
chr1	5048242	5048909	/home/mkelly95/Ovarian_Chip_Seq_Project_Mike/H3K27ac/remove-duplicates.sh-1.1.0/cross-correlation-macs.sh-1.0.0/H3K27ac_Experimental_peak_529	64	.	3.89024	6.4366	4.22193	486
chr1	5051869	5052229	/home/mkelly95/Ovarian_Chip_Seq_Project_Mike/H3K27ac/remove-duplicates.sh-1.1.0/cross-correlation-macs.sh-1.0.0/H3K27ac_Experimental_peak_530	68	.	4.25863	6.83191	4.56656	213
chr1	5060531	5060982	/home/mkelly95/Ovarian_Chip_Seq_Project_Mike/H3K27ac/remove-duplicates.sh-1.1.0/cross-correlation-macs.sh-1.0.0/H3K27ac_Experimental_peak_531	52	.	3.65025	5.27884	3.18433	255
chr1	5063114	5063538	/home/mkelly95/Ovarian_Chip_Seq_Project_Mike/H3K27ac/remove-duplicates.sh-1.1.0/cross-correlation-macs.sh-1.0.0/H3K27ac_Experimental_peak_532	52	.	3.65025	5.27884	3.18433	132
chr1	5066690	5066943	/home/mkelly95/Ovarian_Chip_Seq_Project_Mike/H3K27ac/remove-duplicates.sh-1.1.0/cross-correlation-macs.sh-1.0.0/H3K27ac_Experimental_peak_533	52	.	3.6245	5.23512	3.18433	83
chr1	5069693	5069982	/home/mkelly95/Ovarian_Chip_Seq_Project_Mike/H3K27ac/remove-duplicates.sh-1.1.0/cross-correlation-macs.sh-1.0.0/H3K27ac_Experimental_peak_534	52	.	3.65025	5.27884	3.18433	80
chr1	5071539	5071777	/home/mkelly95/Ovarian_Chip_Seq_Project_Mike/H3K27ac/remove-duplicates.sh-1.1.0/cross-correlation-macs.sh-1.0.0/H3K27ac_Experimental_peak_535	68	.	4.25863	6.83191	4.56656	84
chr1	5073816	5074042	/home/mkelly95/Ovarian_Chip_Seq_Project_Mike/H3K27ac/remove-duplicates.sh-1.1.0/cross-correlation-macs.sh-1.0.0/H3K27ac_Experimental_peak_536	32	.	2.73769	3.20936	1.49239	46
chr1	5081062	5081328	/home/mkelly95/Ovarian_Chip_Seq_Project_Mike/H3K27ac/remove-duplicates.sh-1.1.0/cross-correlation-macs.sh-1.0.0/H3K27ac_Experimental_peak_537	52	.	3.65025	5.27884	3.18433	124
chr1	5083662	5084096	/home/mkelly95/Ovarian_Chip_Seq_Project_Mike/H3K27ac/remove-duplicates.sh-1.1.0/cross-correlation-macs.sh-1.0.0/H3K27ac_Experimental_peak_538	38	.	3.04188	3.86073	2.00098	335
chr1	5092018	5092669	/home/mkelly95/Ovarian_Chip_Seq_Project_Mike/H3K27ac/remove-duplicates.sh-1.1.0/cross-correlation-macs.sh-1.0.0/H3K27ac_Experimental_peak_539	85	.	4.867	8.50224	6.11445	203
chr1	5102629	5102847	/home/mkelly95/Ovarian_Chip_Seq_Project_Mike/H3K27ac/remove-duplicates.sh-1.1.0/cross-correlation-macs.sh-1.0.0/H3K27ac_Experimental_peak_540	45	.	3.34606	4.5516	2.56633	93
chr1	5140620	5141121	/home/mkelly95/Ovarian_Chip_Seq_Project_Mike/H3K27ac/remove-duplicates.sh-1.1.0/cross-correlation-macs.sh-1.0.0/H3K27ac_Experimental_peak_541	68	.	4.25863	6.83191	4.56656	317
chr1	5146906	5147336	/home/mkelly95/Ovarian_Chip_Seq_Project_Mike/H3K27ac/remove-duplicates.sh-1.1.0/cross-correlation-macs.sh-1.0.0/H3K27ac_Experimental_peak_542	93	.	5.17119	9.37698	6.93976	215
chr1	5148110	5148384	/home/mkelly95/Ovarian_Chip_Seq_Project_Mike/H3K27ac/remove-duplicates.sh-1.1.0/cross-correlation-macs.sh-1.0.0/H3K27ac_Experimental_peak_543	52	.	3.65025	5.27884	3.18433	108
chr1	5150790	5151008	/home/mkelly95/Ovarian_Chip_Seq_Project_Mike/H3K27ac/remove-duplicates.sh-1.1.0/cross-correlation-macs.sh-1.0.0/H3K27ac_Experimental_peak_544	38	.	3.04188	3.86073	2.00098	78
chr1	5157473	5157699	/home/mkelly95/Ovarian_Chip_Seq_Project_Mike/H3K27ac/remove-duplicates.sh-1.1.0/cross-correlation-macs.sh-1.0.0/H3K27ac_Experimental_peak_545	45	.	3.34606	4.5516	2.56633	93
chr1	5158416	5158746	/home/mkelly95/Ovarian_Chip_Seq_Project_Mike/H3K27ac/remove-duplicates.sh-1.1.0/cross-correlation-macs.sh-1.0.0/H3K27ac_Experimental_peak_546	52	.	3.65025	5.27884	3.18433	121
chr1	5162545	5162763	/home/mkelly95/Ovarian_Chip_Seq_Project_Mike/H3K27ac/remove-duplicates.sh-1.1.0/cross-correlation-macs.sh-1.0.0/H3K27ac_Experimental_peak_547	38	.	3.04188	3.86073	2.00098	64
chr1	5184171	5184452	/home/mkelly95/Ovarian_Chip_Seq_Project_Mike/H3K27ac/remove-duplicates.sh-1.1.0/cross-correlation-macs.sh-1.0.0/H3K27ac_Experimental_peak_548	85	.	4.867	8.50224	6.11445	126
chr1	5189184	5189402	/home/mkelly95/Ovarian_Chip_Seq_Project_Mike/H3K27ac/remove-duplicates.sh-1.1.0/cross-correlation-macs.sh-1.0.0/H3K27ac_Experimental_peak_549	44	.	3.2581	4.40447	2.48735	70
chr1	5203065	5203325	/home/mkelly95/Ovarian_Chip_Seq_Project_Mike/H3K27ac/remove-duplicates.sh-1.1.0/cross-correlation-macs.sh-1.0.0/H3K27ac_Experimental_peak_550	57	.	3.80139	5.77484	3.64062	152
chr1	5206049	5206373	/home/mkelly95/Ovarian_Chip_Seq_Project_Mike/H3K27ac/remove-duplicates.sh-1.1.0/cross-correlation-macs.sh-1.0.0/H3K27ac_Experimental_peak_551	45	.	3.34606	4.5516	2.56633	211
chr1	5211507	5211800	/home/mkelly95/Ovarian_Chip_Seq_Project_Mike/H3K27ac/remove-duplicates.sh-1.1.0/cross-correlation-macs.sh-1.0.0/H3K27ac_Experimental_peak_552	38	.	3.04188	3.86073	2.00098	187
chr1	5217724	5218112	/home/mkelly95/Ovarian_Chip_Seq_Project_Mike/H3K27ac/remove-duplicates.sh-1.1.0/cross-correlation-macs.sh-1.0.0/H3K27ac_Experimental_peak_553	41	.	2.88261	4.10751	2.22102	174
chr1	5222407	5222625	/home/mkelly95/Ovarian_Chip_Seq_Project_Mike/H3K27ac/remove-duplicates.sh-1.1.0/cross-correlation-macs.sh-1.0.0/H3K27ac_Experimental_peak_554	42	.	2.96871	4.27024	2.36694	36
chr1	5223141	5223359	/home/mkelly95/Ovarian_Chip_Seq_Project_Mike/H3K27ac/remove-duplicates.sh-1.1.0/cross-correlation-macs.sh-1.0.0/H3K27ac_Experimental_peak_555	47	.	3.24319	4.7794	2.77227	75
chr1	5239674	5239915	/home/mkelly95/Ovarian_Chip_Seq_Project_Mike/H3K27ac/remove-duplicates.sh-1.1.0/cross-correlation-macs.sh-1.0.0/H3K27ac_Experimental_peak_556	38	.	3.04188	3.86073	2.00098	127
chr1	5244930	5245195	/home/mkelly95/Ovarian_Chip_Seq_Project_Mike/H3K27ac/remove-duplicates.sh-1.1.0/cross-correlation-macs.sh-1.0.0/H3K27ac_Experimental_peak_557	45	.	3.34606	4.5516	2.56633	150
chr1	5246247	5246465	/home/mkelly95/Ovarian_Chip_Seq_Project_Mike/H3K27ac/remove-duplicates.sh-1.1.0/cross-correlation-macs.sh-1.0.0/H3K27ac_Experimental_peak_558	38	.	3.04188	3.86073	2.00098	155
chr1	5250440	5250678	/home/mkelly95/Ovarian_Chip_Seq_Project_Mike/H3K27ac/remove-duplicates.sh-1.1.0/cross-correlation-macs.sh-1.0.0/H3K27ac_Experimental_peak_559	60	.	3.95444	6.03972	3.85266	152
chr1	5255449	5255914	/home/mkelly95/Ovarian_Chip_Seq_Project_Mike/H3K27ac/remove-duplicates.sh-1.1.0/cross-correlation-macs.sh-1.0.0/H3K27ac_Experimental_peak_560	68	.	4.09881	6.82132	4.56656	95
chr1	5277383	5277628	/home/mkelly95/Ovarian_Chip_Seq_Project_Mike/H3K27ac/remove-duplicates.sh-1.1.0/cross-correlation-macs.sh-1.0.0/H3K27ac_Experimental_peak_561	45	.	3.34606	4.5516	2.56633	37
chr1	5282856	5283113	/home/mkelly95/Ovarian_Chip_Seq_Project_Mike/H3K27ac/remove-duplicates.sh-1.1.0/cross-correlation-macs.sh-1.0.0/H3K27ac_Experimental_peak_562	70	.	4.25074	7.09717	4.816	177
chr1	5283373	5283643	/home/mkelly95/Ovarian_Chip_Seq_Project_Mike/H3K27ac/remove-duplicates.sh-1.1.0/cross-correlation-macs.sh-1.0.0/H3K27ac_Experimental_peak_563	48	.	3.40059	4.85135	2.83779	167
chr1	5287745	5288080	/home/mkelly95/Ovarian_Chip_Seq_Project_Mike/H3K27ac/remove-duplicates.sh-1.1.0/cross-correlation-macs.sh-1.0.0/H3K27ac_Experimental_peak_564	75	.	4.53063	7.59659	5.28602	149
chr1	5294453	5294675	/home/mkelly95/Ovarian_Chip_Seq_Project_Mike/H3K27ac/remove-duplicates.sh-1.1.0/cross-correlation-macs.sh-1.0.0/H3K27ac_Experimental_peak_565	45	.	3.34606	4.5516	2.56633	146
chr1	5295563	5295825	/home/mkelly95/Ovarian_Chip_Seq_Project_Mike/H3K27ac/remove-duplicates.sh-1.1.0/cross-correlation-macs.sh-1.0.0/H3K27ac_Experimental_peak_566	60	.	3.95444	6.03972	3.85266	158
chr1	5298779	5299033	/home/mkelly95/Ovarian_Chip_Seq_Project_Mike/H3K27ac/remove-duplicates.sh-1.1.0/cross-correlation-macs.sh-1.0.0/H3K27ac_Experimental_peak_567	52	.	3.36458	5.2147	3.16812	171
chr1	5311729	5311956	/home/mkelly95/Ovarian_Chip_Seq_Project_Mike/H3K27ac/remove-duplicates.sh-1.1.0/cross-correlation-macs.sh-1.0.0/H3K27ac_Experimental_peak_568	47	.	3.20829	4.71544	2.71452	92
chr1	5313008	5313330	/home/mkelly95/Ovarian_Chip_Seq_Project_Mike/H3K27ac/remove-duplicates.sh-1.1.0/cross-correlation-macs.sh-1.0.0/H3K27ac_Experimental_peak_569	38	.	2.82473	3.82957	2.00098	116
chr1	5315156	5315410	/home/mkelly95/Ovarian_Chip_Seq_Project_Mike/H3K27ac/remove-duplicates.sh-1.1.0/cross-correlation-macs.sh-1.0.0/H3K27ac_Experimental_peak_570	50	.	3.26203	5.02035	2.9915	177
chr1	5320482	5320819	/home/mkelly95/Ovarian_Chip_Seq_Project_Mike/H3K27ac/remove-duplicates.sh-1.1.0/cross-correlation-macs.sh-1.0.0/H3K27ac_Experimental_peak_571	66	.	3.98026	6.60353	4.37733	121
chr1	5327126	5327349	/home/mkelly95/Ovarian_Chip_Seq_Project_Mike/H3K27ac/remove-duplicates.sh-1.1.0/cross-correlation-macs.sh-1.0.0/H3K27ac_Experimental_peak_572	62	.	3.67208	6.26883	4.06601	102
chr1	5335692	5336075	/home/mkelly95/Ovarian_Chip_Seq_Project_Mike/H3K27ac/remove-duplicates.sh-1.1.0/cross-correlation-macs.sh-1.0.0/H3K27ac_Experimental_peak_573	55	.	3.29313	5.50365	3.39096	67
chr1	5342707	5342983	/home/mkelly95/Ovarian_Chip_Seq_Project_Mike/H3K27ac/remove-duplicates.sh-1.1.0/cross-correlation-macs.sh-1.0.0/H3K27ac_Experimental_peak_574	25	.	2.19508	2.53767	1.03877	154
chr1	5352977	5353262	/home/mkelly95/Ovarian_Chip_Seq_Project_Mike/H3K27ac/remove-duplicates.sh-1.1.0/cross-correlation-macs.sh-1.0.0/H3K27ac_Experimental_peak_575	57	.	3.54912	5.79066	3.65486	159
chr1	5353539	5353843	/home/mkelly95/Ovarian_Chip_Seq_Project_Mike/H3K27ac/remove-duplicates.sh-1.1.0/cross-correlation-macs.sh-1.0.0/H3K27ac_Experimental_peak_576	51	.	3.31251	5.11628	3.07849	118
chr1	5357581	5357799	/home/mkelly95/Ovarian_Chip_Seq_Project_Mike/H3K27ac/remove-duplicates.sh-1.1.0/cross-correlation-macs.sh-1.0.0/H3K27ac_Experimental_peak_577	46	.	3.07463	4.65961	2.66404	166
chr1	5376986	5377274	/home/mkelly95/Ovarian_Chip_Seq_Project_Mike/H3K27ac/remove-duplicates.sh-1.1.0/cross-correlation-macs.sh-1.0.0/H3K27ac_Experimental_peak_578	52	.	3.65025	5.27884	3.18433	130
chr1	5391034	5391580	/home/mkelly95/Ovarian_Chip_Seq_Project_Mike/H3K27ac/remove-duplicates.sh-1.1.0/cross-correlation-macs.sh-1.0.0/H3K27ac_Experimental_peak_579	52	.	3.65025	5.27884	3.18433	431
chr1	5392183	5392435	/home/mkelly95/Ovarian_Chip_Seq_Project_Mike/H3K27ac/remove-duplicates.sh-1.1.0/cross-correlation-macs.sh-1.0.0/H3K27ac_Experimental_peak_580	38	.	3.04188	3.86073	2.00098	98
chr1	5401471	5401911	/home/mkelly95/Ovarian_Chip_Seq_Project_Mike/H3K27ac/remove-duplicates.sh-1.1.0/cross-correlation-macs.sh-1.0.0/H3K27ac_Experimental_peak_581	49	.	3.11526	4.93494	2.91392	331
chr1	5402958	5403234	/home/mkelly95/Ovarian_Chip_Seq_Project_Mike/H3K27ac/remove-duplicates.sh-1.1.0/cross-correlation-macs.sh-1.0.0/H3K27ac_Experimental_peak_582	62	.	3.54669	6.2541	4.05211	131
chr1	5412923	5413155	/home/mkelly95/Ovarian_Chip_Seq_Project_Mike/H3K27ac/remove-duplicates.sh-1.1.0/cross-correlation-macs.sh-1.0.0/H3K27ac_Experimental_peak_583	52	.	3.65025	5.27884	3.18433	76
chr1	5425941	5426165	/home/mkelly95/Ovarian_Chip_Seq_Project_Mike/H3K27ac/remove-duplicates.sh-1.1.0/cross-correlation-macs.sh-1.0.0/H3K27ac_Experimental_peak_584	55	.	3.5506	5.56214	3.44511	123
chr1	5433193	5433550	/home/mkelly95/Ovarian_Chip_Seq_Project_Mike/H3K27ac/remove-duplicates.sh-1.1.0/cross-correlation-macs.sh-1.0.0/H3K27ac_Experimental_peak_585	56	.	3.35331	5.62738	3.50474	148
chr1	5450079	5450297	/home/mkelly95/Ovarian_Chip_Seq_Project_Mike/H3K27ac/remove-duplicates.sh-1.1.0/cross-correlation-macs.sh-1.0.0/H3K27ac_Experimental_peak_586	48	.	2.88958	4.82931	2.81816	109
chr1	5462699	5462968	/home/mkelly95/Ovarian_Chip_Seq_Project_Mike/H3K27ac/remove-duplicates.sh-1.1.0/cross-correlation-macs.sh-1.0.0/H3K27ac_Experimental_peak_587	39	.	2.88392	3.93718	2.06981	190
chr1	5483148	5483648	/home/mkelly95/Ovarian_Chip_Seq_Project_Mike/H3K27ac/remove-duplicates.sh-1.1.0/cross-correlation-macs.sh-1.0.0/H3K27ac_Experimental_peak_588	64	.	3.54568	6.48807	4.27016	155
chr1	5492240	5492493	/home/mkelly95/Ovarian_Chip_Seq_Project_Mike/H3K27ac/remove-duplicates.sh-1.1.0/cross-correlation-macs.sh-1.0.0/H3K27ac_Experimental_peak_589	47	.	3.0463	4.79503	2.7871	188
chr1	5498589	5498862	/home/mkelly95/Ovarian_Chip_Seq_Project_Mike/H3K27ac/remove-duplicates.sh-1.1.0/cross-correlation-macs.sh-1.0.0/H3K27ac_Experimental_peak_590	88	.	4.39232	8.83675	6.43326	128
chr1	5500394	5500612	/home/mkelly95/Ovarian_Chip_Seq_Project_Mike/H3K27ac/remove-duplicates.sh-1.1.0/cross-correlation-macs.sh-1.0.0/H3K27ac_Experimental_peak_591	40	.	2.74596	4.0086	2.13283	114
chr1	5507758	5508055	/home/mkelly95/Ovarian_Chip_Seq_Project_Mike/H3K27ac/remove-duplicates.sh-1.1.0/cross-correlation-macs.sh-1.0.0/H3K27ac_Experimental_peak_592	41	.	2.75371	4.1886	2.29439	170
chr1	5514565	5514850	/home/mkelly95/Ovarian_Chip_Seq_Project_Mike/H3K27ac/remove-duplicates.sh-1.1.0/cross-correlation-macs.sh-1.0.0/H3K27ac_Experimental_peak_593	46	.	2.86841	4.60475	2.61451	112
chr1	5533216	5533670	/home/mkelly95/Ovarian_Chip_Seq_Project_Mike/H3K27ac/remove-duplicates.sh-1.1.0/cross-correlation-macs.sh-1.0.0/H3K27ac_Experimental_peak_594	58	.	3.1593	5.83596	3.69695	237
chr1	5537719	5537937	/home/mkelly95/Ovarian_Chip_Seq_Project_Mike/H3K27ac/remove-duplicates.sh-1.1.0/cross-correlation-macs.sh-1.0.0/H3K27ac_Experimental_peak_595	32	.	2.25919	3.23134	1.51146	40
chr1	5539661	5539896	/home/mkelly95/Ovarian_Chip_Seq_Project_Mike/H3K27ac/remove-duplicates.sh-1.1.0/cross-correlation-macs.sh-1.0.0/H3K27ac_Experimental_peak_596	47	.	2.76269	4.70767	2.70828	171
chr1	5550743	5551006	/home/mkelly95/Ovarian_Chip_Seq_Project_Mike/H3K27ac/remove-duplicates.sh-1.1.0/cross-correlation-macs.sh-1.0.0/H3K27ac_Experimental_peak_597	43	.	2.83308	4.35519	2.44305	194
chr1	5567620	5567838	/home/mkelly95/Ovarian_Chip_Seq_Project_Mike/H3K27ac/remove-duplicates.sh-1.1.0/cross-correlation-macs.sh-1.0.0/H3K27ac_Experimental_peak_598	46	.	2.5999	4.61806	2.62644	28
chr1	5569129	5569355	/home/mkelly95/Ovarian_Chip_Seq_Project_Mike/H3K27ac/remove-duplicates.sh-1.1.0/cross-correlation-macs.sh-1.0.0/H3K27ac_Experimental_peak_599	25	.	1.98939	2.50509	1.03478	99
chr1	5575591	5575835	/home/mkelly95/Ovarian_Chip_Seq_Project_Mike/H3K27ac/remove-duplicates.sh-1.1.0/cross-correlation-macs.sh-1.0.0/H3K27ac_Experimental_peak_600	47	.	3.03288	4.76766	2.76237	135
chr1	5576668	5577104	/home/mkelly95/Ovarian_Chip_Seq_Project_Mike/H3K27ac/remove-duplicates.sh-1.1.0/cross-correlation-macs.sh-1.0.0/H3K27ac_Experimental_peak_601	50	.	3.26203	5.02035	2.9915	95
chr1	5586747	5587039	/home/mkelly95/Ovarian_Chip_Seq_Project_Mike/H3K27ac/remove-duplicates.sh-1.1.0/cross-correlation-macs.sh-1.0.0/H3K27ac_Experimental_peak_602	52	.	3.05965	5.20924	3.16323	140
chr1	5587278	5587497	/home/mkelly95/Ovarian_Chip_Seq_Project_Mike/H3K27ac/remove-duplicates.sh-1.1.0/cross-correlation-macs.sh-1.0.0/H3K27ac_Experimental_peak_603	37	.	2.61194	3.73607	1.95475	123
chr1	5588447	5588665	/home/mkelly95/Ovarian_Chip_Seq_Project_Mike/H3K27ac/remove-duplicates.sh-1.1.0/cross-correlation-macs.sh-1.0.0/H3K27ac_Experimental_peak_604	29	.	2.37398	2.9889	1.37293	165
chr1	5597491	5597992	/home/mkelly95/Ovarian_Chip_Seq_Project_Mike/H3K27ac/remove-duplicates.sh-1.1.0/cross-correlation-macs.sh-1.0.0/H3K27ac_Experimental_peak_605	85	.	4.867	8.50224	6.11445	355
chr1	5611340	5611778	/home/mkelly95/Ovarian_Chip_Seq_Project_Mike/H3K27ac/remove-duplicates.sh-1.1.0/cross-correlation-macs.sh-1.0.0/H3K27ac_Experimental_peak_606	85	.	4.867	8.50224	6.11445	160
chr1	5614208	5614611	/home/mkelly95/Ovarian_Chip_Seq_Project_Mike/H3K27ac/remove-duplicates.sh-1.1.0/cross-correlation-macs.sh-1.0.0/H3K27ac_Experimental_peak_607	68	.	4.25863	6.83191	4.56656	192
chr1	5734329	5734562	/home/mkelly95/Ovarian_Chip_Seq_Project_Mike/H3K27ac/remove-duplicates.sh-1.1.0/cross-correlation-macs.sh-1.0.0/H3K27ac_Experimental_peak_622	41	.	3.09807	4.13427	2.24537	86
chr1	5741892	5742132	/home/mkelly95/Ovarian_Chip_Seq_Project_Mike/H3K27ac/remove-duplicates.sh-1.1.0/cross-correlation-macs.sh-1.0.0/H3K27ac_Experimental_peak_623	46	.	2.95473	4.6075	2.61641	125
chr1	5749414	5749735	/home/mkelly95/Ovarian_Chip_Seq_Project_Mike/H3K27ac/remove-duplicates.sh-1.1.0/cross-correlation-macs.sh-1.0.0/H3K27ac_Experimental_peak_624	49	.	2.7768	4.91038	2.89198	201
chr1	5751933	5752318	/home/mkelly95/Ovarian_Chip_Seq_Project_Mike/H3K27ac/remove-duplicates.sh-1.1.0/cross-correlation-macs.sh-1.0.0/H3K27ac_Experimental_peak_625	64	.	3.40624	6.40928	4.19634	207
chr1	5757871	5758284	/home/mkelly95/Ovarian_Chip_Seq_Project_Mike/H3K27ac/remove-duplicates.sh-1.1.0/cross-correlation-macs.sh-1.0.0/H3K27ac_Experimental_peak_626	36	.	2.82095	3.65792	1.88607	93
chr1	5758346	5758655	/home/mkelly95/Ovarian_Chip_Seq_Project_Mike/H3K27ac/remove-duplicates.sh-1.1.0/cross-correlation-macs.sh-1.0.0/H3K27ac_Experimental_peak_627	36	.	2.83681	3.68549	1.91043	201
chr1	5759113	5759434	/home/mkelly95/Ovarian_Chip_Seq_Project_Mike/H3K27ac/remove-duplicates.sh-1.1.0/cross-correlation-macs.sh-1.0.0/H3K27ac_Experimental_peak_628	145	.	6.27101	14.55556	11.91538	189
chr1	5765245	5765477	/home/mkelly95/Ovarian_Chip_Seq_Project_Mike/H3K27ac/remove-duplicates.sh-1.1.0/cross-correlation-macs.sh-1.0.0/H3K27ac_Experimental_peak_629	41	.	2.72104	4.11957	2.2326	112
chr1	5784714	5785157	/home/mkelly95/Ovarian_Chip_Seq_Project_Mike/H3K27ac/remove-duplicates.sh-1.1.0/cross-correlation-macs.sh-1.0.0/H3K27ac_Experimental_peak_630	43	.	2.68097	4.35188	2.4404	302
chr1	5790740	5791010	/home/mkelly95/Ovarian_Chip_Seq_Project_Mike/H3K27ac/remove-duplicates.sh-1.1.0/cross-correlation-macs.sh-1.0.0/H3K27ac_Experimental_peak_631	50	.	2.90867	5.05335	3.02111	65
chr1	5799717	5799950	/home/mkelly95/Ovarian_Chip_Seq_Project_Mike/H3K27ac/remove-duplicates.sh-1.1.0/cross-correlation-macs.sh-1.0.0/H3K27ac_Experimental_peak_632	49	.	2.93306	4.92721	2.90681	69
chr1	5808971	5809230	/home/mkelly95/Ovarian_Chip_Seq_Project_Mike/H3K27ac/remove-duplicates.sh-1.1.0/cross-correlation-macs.sh-1.0.0/H3K27ac_Experimental_peak_633	37	.	2.31262	3.72296	1.94383	159
chr1	5818160	5818454	/home/mkelly95/Ovarian_Chip_Seq_Project_Mike/H3K27ac/remove-duplicates.sh-1.1.0/cross-correlation-macs.sh-1.0.0/H3K27ac_Experimental_peak_634	28	.	2.19278	2.85696	1.2599	14
chr1	5824177	5824436	/home/mkelly95/Ovarian_Chip_Seq_Project_Mike/H3K27ac/remove-duplicates.sh-1.1.0/cross-correlation-macs.sh-1.0.0/H3K27ac_Experimental_peak_635	48	.	2.90033	4.85356	2.8398	106
chr1	5825020	5825248	/home/mkelly95/Ovarian_Chip_Seq_Project_Mike/H3K27ac/remove-duplicates.sh-1.1.0/cross-correlation-macs.sh-1.0.0/H3K27ac_Experimental_peak_636	34	.	2.48077	3.46528	1.71652	89
chr1	5826480	5826737	/home/mkelly95/Ovarian_Chip_Seq_Project_Mike/H3K27ac/remove-duplicates.sh-1.1.0/cross-correlation-macs.sh-1.0.0/H3K27ac_Experimental_peak_637	38	.	2.51462	3.81938	2.00098	101
chr1	5839570	5839901	/home/mkelly95/Ovarian_Chip_Seq_Project_Mike/H3K27ac/remove-duplicates.sh-1.1.0/cross-correlation-macs.sh-1.0.0/H3K27ac_Experimental_peak_638	37	.	2.48903	3.76126	1.97681	130
chr1	5846365	5846583	/home/mkelly95/Ovarian_Chip_Seq_Project_Mike/H3K27ac/remove-duplicates.sh-1.1.0/cross-correlation-macs.sh-1.0.0/H3K27ac_Experimental_peak_639	45	.	3.09185	4.50043	2.56633	59
chr1	5861596	5861814	/home/mkelly95/Ovarian_Chip_Seq_Project_Mike/H3K27ac/remove-duplicates.sh-1.1.0/cross-correlation-macs.sh-1.0.0/H3K27ac_Experimental_peak_640	36	.	2.55988	3.62908	1.86118	107
chr1	5861871	5862438	/home/mkelly95/Ovarian_Chip_Seq_Project_Mike/H3K27ac/remove-duplicates.sh-1.1.0/cross-correlation-macs.sh-1.0.0/H3K27ac_Experimental_peak_641	75	.	3.79305	7.52996	5.22317	214
chr1	5869244	5869531	/home/mkelly95/Ovarian_Chip_Seq_Project_Mike/H3K27ac/remove-duplicates.sh-1.1.0/cross-correlation-macs.sh-1.0.0/H3K27ac_Experimental_peak_642	52	.	3.27855	5.26183	3.18433	197
chr1	5874051	5874741	/home/mkelly95/Ovarian_Chip_Seq_Project_Mike/H3K27ac/remove-duplicates.sh-1.1.0/cross-correlation-macs.sh-1.0.0/H3K27ac_Experimental_peak_643	64	.	3.40624	6.40928	4.19634	187
chr1	5880062	5880280	/home/mkelly95/Ovarian_Chip_Seq_Project_Mike/H3K27ac/remove-duplicates.sh-1.1.0/cross-correlation-macs.sh-1.0.0/H3K27ac_Experimental_peak_644	49	.	2.85832	4.93488	2.91392	75
chr1	5882026	5882278	/home/mkelly95/Ovarian_Chip_Seq_Project_Mike/H3K27ac/remove-duplicates.sh-1.1.0/cross-correlation-macs.sh-1.0.0/H3K27ac_Experimental_peak_645	99	.	4.21813	9.92581	7.46537	133
chr1	5888148	5888472	/home/mkelly95/Ovarian_Chip_Seq_Project_Mike/H3K27ac/remove-duplicates.sh-1.1.0/cross-correlation-macs.sh-1.0.0/H3K27ac_Experimental_peak_646	59	.	3.12188	5.94887	3.80076	194
chr1	5894737	5895116	/home/mkelly95/Ovarian_Chip_Seq_Project_Mike/H3K27ac/remove-duplicates.sh-1.1.0/cross-correlation-macs.sh-1.0.0/H3K27ac_Experimental_peak_647	34	.	2.20162	3.42902	1.68519	80
chr1	5897205	5897500	/home/mkelly95/Ovarian_Chip_Seq_Project_Mike/H3K27ac/remove-duplicates.sh-1.1.0/cross-correlation-macs.sh-1.0.0/H3K27ac_Experimental_peak_648	46	.	2.50495	4.65088	2.65647	186
chr1	6241170	6241454	/home/mkelly95/Ovarian_Chip_Seq_Project_Mike/H3K27ac/remove-duplicates.sh-1.1.0/cross-correlation-macs.sh-1.0.0/H3K27ac_Experimental_peak_693	51	.	2.32116	5.10307	3.06705	131
chr1	6243133	6243456	/home/mkelly95/Ovarian_Chip_Seq_Project_Mike/H3K27ac/remove-duplicates.sh-1.1.0/cross-correlation-macs.sh-1.0.0/H3K27ac_Experimental_peak_694	48	.	2.31061	4.81896	2.80854	108
chr1	6260018	6260408	/home/mkelly95/Ovarian_Chip_Seq_Project_Mike/H3K27ac/remove-duplicates.sh-1.1.0/cross-correlation-macs.sh-1.0.0/H3K27ac_Experimental_peak_696	204	.	3.305	20.41318	17.60849	160
chr1	6296188	6296696	/home/mkelly95/Ovarian_Chip_Seq_Project_Mike/H3K27ac/remove-duplicates.sh-1.1.0/cross-correlation-macs.sh-1.0.0/H3K27ac_Experimental_peak_702	354	.	4.63409	35.46589	32.32812	145
chr1	6460340	6460558	/home/mkelly95/Ovarian_Chip_Seq_Project_Mike/H3K27ac/remove-duplicates.sh-1.1.0/cross-correlation-macs.sh-1.0.0/H3K27ac_Experimental_peak_724	33	.	2.02554	3.32458	1.59266	73
chr1	6580925	6581159	/home/mkelly95/Ovarian_Chip_Seq_Project_Mike/H3K27ac/remove-duplicates.sh-1.1.0/cross-correlation-macs.sh-1.0.0/H3K27ac_Experimental_peak_743	64	.	2.43552	6.47738	4.26023	119
chr1	6663140	6663512	/home/mkelly95/Ovarian_Chip_Seq_Project_Mike/H3K27ac/remove-duplicates.sh-1.1.0/cross-correlation-macs.sh-1.0.0/H3K27ac_Experimental_peak_761	193	.	3.27984	19.34183	16.56448	177
chr1	6672898	6673540	/home/mkelly95/Ovarian_Chip_Seq_Project_Mike/H3K27ac/remove-duplicates.sh-1.1.0/cross-correlation-macs.sh-1.0.0/H3K27ac_Experimental_peak_762	517	.	4.54594	51.74432	48.29195	451
chr1	6762046	6762352	/home/mkelly95/Ovarian_Chip_Seq_Project_Mike/H3K27ac/remove-duplicates.sh-1.1.0/cross-correlation-macs.sh-1.0.0/H3K27ac_Experimental_peak_788	134	.	2.79144	13.47503	10.87019	134
chr1	6771681	6772006	/home/mkelly95/Ovarian_Chip_Seq_Project_Mike/H3K27ac/remove-duplicates.sh-1.1.0/cross-correlation-macs.sh-1.0.0/H3K27ac_Experimental_peak_789	84	.	3.40807	8.46321	6.08968	155
chr1	6772247	6772522	/home/mkelly95/Ovarian_Chip_Seq_Project_Mike/H3K27ac/remove-duplicates.sh-1.1.0/cross-correlation-macs.sh-1.0.0/H3K27ac_Experimental_peak_790	54	.	2.72712	5.44534	3.33784	148
chr1	6781252	6781604	/home/mkelly95/Ovarian_Chip_Seq_Project_Mike/H3K27ac/remove-duplicates.sh-1.1.0/cross-correlation-macs.sh-1.0.0/H3K27ac_Experimental_peak_791	73	.	2.92877	7.3118	5.01782	121
chr1	6786309	6786814	/home/mkelly95/Ovarian_Chip_Seq_Project_Mike/H3K27ac/remove-duplicates.sh-1.1.0/cross-correlation-macs.sh-1.0.0/H3K27ac_Experimental_peak_792	62	.	2.72772	6.27201	4.06908	367
chr1	6788385	6788804	/home/mkelly95/Ovarian_Chip_Seq_Project_Mike/H3K27ac/remove-duplicates.sh-1.1.0/cross-correlation-macs.sh-1.0.0/H3K27ac_Experimental_peak_793	59	.	2.62192	5.91125	3.76628	274
chr1	6793959	6794189	/home/mkelly95/Ovarian_Chip_Seq_Project_Mike/H3K27ac/remove-duplicates.sh-1.1.0/cross-correlation-macs.sh-1.0.0/H3K27ac_Experimental_peak_794	43	.	2.35044	4.32868	2.41977	183
chr1	6797256	6797538	/home/mkelly95/Ovarian_Chip_Seq_Project_Mike/H3K27ac/remove-duplicates.sh-1.1.0/cross-correlation-macs.sh-1.0.0/H3K27ac_Experimental_peak_795	62	.	2.72193	6.25244	4.05063	141
chr1	6799280	6799511	/home/mkelly95/Ovarian_Chip_Seq_Project_Mike/H3K27ac/remove-duplicates.sh-1.1.0/cross-correlation-macs.sh-1.0.0/H3K27ac_Experimental_peak_796	51	.	2.49578	5.19097	3.14668	145
chr1	6803672	6803923	/home/mkelly95/Ovarian_Chip_Seq_Project_Mike/H3K27ac/remove-duplicates.sh-1.1.0/cross-correlation-macs.sh-1.0.0/H3K27ac_Experimental_peak_797	66	.	2.84871	6.67793	4.44732	102
chr1	6805648	6805913	/home/mkelly95/Ovarian_Chip_Seq_Project_Mike/H3K27ac/remove-duplicates.sh-1.1.0/cross-correlation-macs.sh-1.0.0/H3K27ac_Experimental_peak_798	39	.	2.33519	3.90728	2.04332	122
chr1	6807293	6807542	/home/mkelly95/Ovarian_Chip_Seq_Project_Mike/H3K27ac/remove-duplicates.sh-1.1.0/cross-correlation-macs.sh-1.0.0/H3K27ac_Experimental_peak_799	41	.	2.37928	4.15688	2.26629	97
chr1	6811275	6811570	/home/mkelly95/Ovarian_Chip_Seq_Project_Mike/H3K27ac/remove-duplicates.sh-1.1.0/cross-correlation-macs.sh-1.0.0/H3K27ac_Experimental_peak_800	61	.	3.05929	6.18663	3.98976	159
chr1	6818147	6818414	/home/mkelly95/Ovarian_Chip_Seq_Project_Mike/H3K27ac/remove-duplicates.sh-1.1.0/cross-correlation-macs.sh-1.0.0/H3K27ac_Experimental_peak_801	51	.	2.57301	5.14474	3.10506	140
chr1	6818529	6818863	/home/mkelly95/Ovarian_Chip_Seq_Project_Mike/H3K27ac/remove-duplicates.sh-1.1.0/cross-correlation-macs.sh-1.0.0/H3K27ac_Experimental_peak_802	54	.	2.625	5.45765	3.34818	190
chr1	6820464	6821029	/home/mkelly95/Ovarian_Chip_Seq_Project_Mike/H3K27ac/remove-duplicates.sh-1.1.0/cross-correlation-macs.sh-1.0.0/H3K27ac_Experimental_peak_803	73	.	2.99698	7.35673	5.05995	470
chr1	6828837	6829089	/home/mkelly95/Ovarian_Chip_Seq_Project_Mike/H3K27ac/remove-duplicates.sh-1.1.0/cross-correlation-macs.sh-1.0.0/H3K27ac_Experimental_peak_804	56	.	2.74631	5.66751	3.54204	102
chr1	6830313	6830546	/home/mkelly95/Ovarian_Chip_Seq_Project_Mike/H3K27ac/remove-duplicates.sh-1.1.0/cross-correlation-macs.sh-1.0.0/H3K27ac_Experimental_peak_805	50	.	2.60588	5.09203	3.05649	80
chr1	6833758	6834066	/home/mkelly95/Ovarian_Chip_Seq_Project_Mike/H3K27ac/remove-duplicates.sh-1.1.0/cross-correlation-macs.sh-1.0.0/H3K27ac_Experimental_peak_806	50	.	2.59946	5.07315	3.04009	136
chr1	6834805	6835066	/home/mkelly95/Ovarian_Chip_Seq_Project_Mike/H3K27ac/remove-duplicates.sh-1.1.0/cross-correlation-macs.sh-1.0.0/H3K27ac_Experimental_peak_807	56	.	2.74631	5.66751	3.54204	143
chr1	6838924	6839142	/home/mkelly95/Ovarian_Chip_Seq_Project_Mike/H3K27ac/remove-duplicates.sh-1.1.0/cross-correlation-macs.sh-1.0.0/H3K27ac_Experimental_peak_808	37	.	2.2829	3.76412	1.97946	125
chr1	6844211	6845152	/home/mkelly95/Ovarian_Chip_Seq_Project_Mike/H3K27ac/remove-duplicates.sh-1.1.0/cross-correlation-macs.sh-1.0.0/H3K27ac_Experimental_peak_809	1283	.	8.21239	128.39426	123.6134	739
chr1	7843329	7844168	/home/mkelly95/Ovarian_Chip_Seq_Project_Mike/H3K27ac/remove-duplicates.sh-1.1.0/cross-correlation-macs.sh-1.0.0/H3K27ac_Experimental_peak_1036	154	.	3.93275	15.4761	12.80714	348
chr1	7973875	7974122	/home/mkelly95/Ovarian_Chip_Seq_Project_Mike/H3K27ac/remove-duplicates.sh-1.1.0/cross-correlation-macs.sh-1.0.0/H3K27ac_Experimental_peak_1077	47	.	2.85782	4.75742	2.75273	167
chr1	8006586	8006941	/home/mkelly95/Ovarian_Chip_Seq_Project_Mike/H3K27ac/remove-duplicates.sh-1.1.0/cross-correlation-macs.sh-1.0.0/H3K27ac_Experimental_peak_1085	65	.	3.47413	6.56375	4.34036	215
chr1	8008413	8008740	/home/mkelly95/Ovarian_Chip_Seq_Project_Mike/H3K27ac/remove-duplicates.sh-1.1.0/cross-correlation-macs.sh-1.0.0/H3K27ac_Experimental_peak_1086	64	.	3.66332	6.49548	4.27679	151
chr1	8013903	8014688	/home/mkelly95/Ovarian_Chip_Seq_Project_Mike/H3K27ac/remove-duplicates.sh-1.1.0/cross-correlation-macs.sh-1.0.0/H3K27ac_Experimental_peak_1087	95	.	4.0541	9.50909	7.06626	423
chr1	8021195	8021547	/home/mkelly95/Ovarian_Chip_Seq_Project_Mike/H3K27ac/remove-duplicates.sh-1.1.0/cross-correlation-macs.sh-1.0.0/H3K27ac_Experimental_peak_1088	530	.	7.29427	53.01879	49.54282	172
chr1	8051779	8052090	/home/mkelly95/Ovarian_Chip_Seq_Project_Mike/H3K27ac/remove-duplicates.sh-1.1.0/cross-correlation-macs.sh-1.0.0/H3K27ac_Experimental_peak_1093	56	.	2.85989	5.64772	3.52399	176
chr1	8064771	8065324	/home/mkelly95/Ovarian_Chip_Seq_Project_Mike/H3K27ac/remove-duplicates.sh-1.1.0/cross-correlation-macs.sh-1.0.0/H3K27ac_Experimental_peak_1094	126	.	3.82368	12.60534	10.03129	429
chr1	8065741	8066080	/home/mkelly95/Ovarian_Chip_Seq_Project_Mike/H3K27ac/remove-duplicates.sh-1.1.0/cross-correlation-macs.sh-1.0.0/H3K27ac_Experimental_peak_1095	47	.	2.44718	4.75739	2.75273	51
chr1	8066130	8066431	/home/mkelly95/Ovarian_Chip_Seq_Project_Mike/H3K27ac/remove-duplicates.sh-1.1.0/cross-correlation-macs.sh-1.0.0/H3K27ac_Experimental_peak_1096	69	.	2.87396	6.94105	4.66917	189
chr1	8071133	8071454	/home/mkelly95/Ovarian_Chip_Seq_Project_Mike/H3K27ac/remove-duplicates.sh-1.1.0/cross-correlation-macs.sh-1.0.0/H3K27ac_Experimental_peak_1097	94	.	4.14079	9.44288	7.00258	180
chr1	8086465	8086996	/home/mkelly95/Ovarian_Chip_Seq_Project_Mike/H3K27ac/remove-duplicates.sh-1.1.0/cross-correlation-macs.sh-1.0.0/H3K27ac_Experimental_peak_1100	455	.	5.93113	45.57977	42.24365	189
chr1	8091995	8092253	/home/mkelly95/Ovarian_Chip_Seq_Project_Mike/H3K27ac/remove-duplicates.sh-1.1.0/cross-correlation-macs.sh-1.0.0/H3K27ac_Experimental_peak_1101	61	.	3.11878	6.14274	3.94867	125
chr1	8094834	8095157	/home/mkelly95/Ovarian_Chip_Seq_Project_Mike/H3K27ac/remove-duplicates.sh-1.1.0/cross-correlation-macs.sh-1.0.0/H3K27ac_Experimental_peak_1102	137	.	4.83063	13.77975	11.16516	155
chr1	8095276	8095527	/home/mkelly95/Ovarian_Chip_Seq_Project_Mike/H3K27ac/remove-duplicates.sh-1.1.0/cross-correlation-macs.sh-1.0.0/H3K27ac_Experimental_peak_1103	48	.	2.82894	4.86539	2.8511	131
chr1	8104143	8104374	/home/mkelly95/Ovarian_Chip_Seq_Project_Mike/H3K27ac/remove-duplicates.sh-1.1.0/cross-correlation-macs.sh-1.0.0/H3K27ac_Experimental_peak_1104	53	.	2.96578	5.37357	3.27167	165
chr1	8105786	8106138	/home/mkelly95/Ovarian_Chip_Seq_Project_Mike/H3K27ac/remove-duplicates.sh-1.1.0/cross-correlation-macs.sh-1.0.0/H3K27ac_Experimental_peak_1105	96	.	3.88411	9.6042	7.15709	176
chr1	8106569	8106976	/home/mkelly95/Ovarian_Chip_Seq_Project_Mike/H3K27ac/remove-duplicates.sh-1.1.0/cross-correlation-macs.sh-1.0.0/H3K27ac_Experimental_peak_1106	176	.	5.3106	17.69841	14.96544	208
chr1	8110933	8111159	/home/mkelly95/Ovarian_Chip_Seq_Project_Mike/H3K27ac/remove-duplicates.sh-1.1.0/cross-correlation-macs.sh-1.0.0/H3K27ac_Experimental_peak_1107	37	.	2.43031	3.76142	1.97683	31
chr1	8118244	8118462	/home/mkelly95/Ovarian_Chip_Seq_Project_Mike/H3K27ac/remove-duplicates.sh-1.1.0/cross-correlation-macs.sh-1.0.0/H3K27ac_Experimental_peak_1108	39	.	2.3653	3.98928	2.11617	144
chr1	8120269	8120721	/home/mkelly95/Ovarian_Chip_Seq_Project_Mike/H3K27ac/remove-duplicates.sh-1.1.0/cross-correlation-macs.sh-1.0.0/H3K27ac_Experimental_peak_1109	54	.	2.7131	5.40477	3.30023	208
chr1	8120780	8121074	/home/mkelly95/Ovarian_Chip_Seq_Project_Mike/H3K27ac/remove-duplicates.sh-1.1.0/cross-correlation-macs.sh-1.0.0/H3K27ac_Experimental_peak_1110	40	.	2.40246	4.09012	2.20627	51
chr1	8122476	8122888	/home/mkelly95/Ovarian_Chip_Seq_Project_Mike/H3K27ac/remove-duplicates.sh-1.1.0/cross-correlation-macs.sh-1.0.0/H3K27ac_Experimental_peak_1111	53	.	2.73584	5.30482	3.20787	173
chr1	8130608	8130880	/home/mkelly95/Ovarian_Chip_Seq_Project_Mike/H3K27ac/remove-duplicates.sh-1.1.0/cross-correlation-macs.sh-1.0.0/H3K27ac_Experimental_peak_1112	135	.	3.78688	13.51116	10.90513	101
chr1	8131256	8131717	/home/mkelly95/Ovarian_Chip_Seq_Project_Mike/H3K27ac/remove-duplicates.sh-1.1.0/cross-correlation-macs.sh-1.0.0/H3K27ac_Experimental_peak_1113	212	.	4.68016	21.28033	18.45442	168
chr1	8132204	8132491	/home/mkelly95/Ovarian_Chip_Seq_Project_Mike/H3K27ac/remove-duplicates.sh-1.1.0/cross-correlation-macs.sh-1.0.0/H3K27ac_Experimental_peak_1114	48	.	2.28228	4.83652	2.82474	149
chr1	8134336	8134558	/home/mkelly95/Ovarian_Chip_Seq_Project_Mike/H3K27ac/remove-duplicates.sh-1.1.0/cross-correlation-macs.sh-1.0.0/H3K27ac_Experimental_peak_1115	57	.	2.45654	5.74858	3.61633	134
chr1	8136443	8136729	/home/mkelly95/Ovarian_Chip_Seq_Project_Mike/H3K27ac/remove-duplicates.sh-1.1.0/cross-correlation-macs.sh-1.0.0/H3K27ac_Experimental_peak_1116	47	.	2.39979	4.74153	2.73889	123
chr1	8136902	8137131	/home/mkelly95/Ovarian_Chip_Seq_Project_Mike/H3K27ac/remove-duplicates.sh-1.1.0/cross-correlation-macs.sh-1.0.0/H3K27ac_Experimental_peak_1117	75	.	2.99246	7.53227	5.2254	93
chr1	8139189	8139537	/home/mkelly95/Ovarian_Chip_Seq_Project_Mike/H3K27ac/remove-duplicates.sh-1.1.0/cross-correlation-macs.sh-1.0.0/H3K27ac_Experimental_peak_1118	96	.	3.6515	9.69503	7.24435	140
chr1	8148627	8148950	/home/mkelly95/Ovarian_Chip_Seq_Project_Mike/H3K27ac/remove-duplicates.sh-1.1.0/cross-correlation-macs.sh-1.0.0/H3K27ac_Experimental_peak_1119	61	.	3.22051	6.18997	3.99235	202
chr1	8151330	8151741	/home/mkelly95/Ovarian_Chip_Seq_Project_Mike/H3K27ac/remove-duplicates.sh-1.1.0/cross-correlation-macs.sh-1.0.0/H3K27ac_Experimental_peak_1120	111	.	4.22482	11.12161	8.60773	150
chr1	8153794	8154012	/home/mkelly95/Ovarian_Chip_Seq_Project_Mike/H3K27ac/remove-duplicates.sh-1.1.0/cross-correlation-macs.sh-1.0.0/H3K27ac_Experimental_peak_1121	36	.	2.44753	3.66661	1.89423	178
chr1	8158726	8159026	/home/mkelly95/Ovarian_Chip_Seq_Project_Mike/H3K27ac/remove-duplicates.sh-1.1.0/cross-correlation-macs.sh-1.0.0/H3K27ac_Experimental_peak_1122	91	.	4.27849	9.1856	6.76586	185
chr1	8159657	8159918	/home/mkelly95/Ovarian_Chip_Seq_Project_Mike/H3K27ac/remove-duplicates.sh-1.1.0/cross-correlation-macs.sh-1.0.0/H3K27ac_Experimental_peak_1123	64	.	3.66332	6.49548	4.27679	173
chr1	8165035	8165279	/home/mkelly95/Ovarian_Chip_Seq_Project_Mike/H3K27ac/remove-duplicates.sh-1.1.0/cross-correlation-macs.sh-1.0.0/H3K27ac_Experimental_peak_1124	54	.	3.24939	5.41318	3.30764	69
chr1	8165933	8166203	/home/mkelly95/Ovarian_Chip_Seq_Project_Mike/H3K27ac/remove-duplicates.sh-1.1.0/cross-correlation-macs.sh-1.0.0/H3K27ac_Experimental_peak_1125	56	.	3.3687	5.65888	3.53355	100
chr1	8169667	8170044	/home/mkelly95/Ovarian_Chip_Seq_Project_Mike/H3K27ac/remove-duplicates.sh-1.1.0/cross-correlation-macs.sh-1.0.0/H3K27ac_Experimental_peak_1126	40	.	2.63184	4.08338	2.19974	124
chr1	8175573	8175791	/home/mkelly95/Ovarian_Chip_Seq_Project_Mike/H3K27ac/remove-duplicates.sh-1.1.0/cross-correlation-macs.sh-1.0.0/H3K27ac_Experimental_peak_1127	43	.	2.39214	4.32404	2.41568	50
chr1	8176411	8176706	/home/mkelly95/Ovarian_Chip_Seq_Project_Mike/H3K27ac/remove-duplicates.sh-1.1.0/cross-correlation-macs.sh-1.0.0/H3K27ac_Experimental_peak_1128	45	.	2.35542	4.598	2.60845	169
chr1	8180594	8180812	/home/mkelly95/Ovarian_Chip_Seq_Project_Mike/H3K27ac/remove-duplicates.sh-1.1.0/cross-correlation-macs.sh-1.0.0/H3K27ac_Experimental_peak_1129	75	.	2.85685	7.59306	5.28291	100
chr1	8181111	8181376	/home/mkelly95/Ovarian_Chip_Seq_Project_Mike/H3K27ac/remove-duplicates.sh-1.1.0/cross-correlation-macs.sh-1.0.0/H3K27ac_Experimental_peak_1130	137	.	3.83846	13.72408	11.1114	121
chr1	8181652	8182112	/home/mkelly95/Ovarian_Chip_Seq_Project_Mike/H3K27ac/remove-duplicates.sh-1.1.0/cross-correlation-macs.sh-1.0.0/H3K27ac_Experimental_peak_1131	270	.	5.65302	27.04743	24.08725	210
chr1	8188785	8189029	/home/mkelly95/Ovarian_Chip_Seq_Project_Mike/H3K27ac/remove-duplicates.sh-1.1.0/cross-correlation-macs.sh-1.0.0/H3K27ac_Experimental_peak_1132	54	.	2.86807	5.49172	3.37964	100
chr1	8196540	8196798	/home/mkelly95/Ovarian_Chip_Seq_Project_Mike/H3K27ac/remove-duplicates.sh-1.1.0/cross-correlation-macs.sh-1.0.0/H3K27ac_Experimental_peak_1133	75	.	3.16864	7.50993	5.20446	130
chr1	8205422	8205661	/home/mkelly95/Ovarian_Chip_Seq_Project_Mike/H3K27ac/remove-duplicates.sh-1.1.0/cross-correlation-macs.sh-1.0.0/H3K27ac_Experimental_peak_1134	40	.	2.24539	4.0077	2.13219	50
chr1	8207794	8208019	/home/mkelly95/Ovarian_Chip_Seq_Project_Mike/H3K27ac/remove-duplicates.sh-1.1.0/cross-correlation-macs.sh-1.0.0/H3K27ac_Experimental_peak_1135	42	.	2.35309	4.20985	2.31337	133
chr1	8213846	8214994	/home/mkelly95/Ovarian_Chip_Seq_Project_Mike/H3K27ac/remove-duplicates.sh-1.1.0/cross-correlation-macs.sh-1.0.0/H3K27ac_Experimental_peak_1136	334	.	5.07778	33.45341	30.35687	749
chr1	8215734	8216315	/home/mkelly95/Ovarian_Chip_Seq_Project_Mike/H3K27ac/remove-duplicates.sh-1.1.0/cross-correlation-macs.sh-1.0.0/H3K27ac_Experimental_peak_1137	549	.	6.62112	54.99087	51.47819	355
chr1	8221704	8221934	/home/mkelly95/Ovarian_Chip_Seq_Project_Mike/H3K27ac/remove-duplicates.sh-1.1.0/cross-correlation-macs.sh-1.0.0/H3K27ac_Experimental_peak_1138	49	.	2.50282	4.92945	2.90894	121
chr1	8228027	8228246	/home/mkelly95/Ovarian_Chip_Seq_Project_Mike/H3K27ac/remove-duplicates.sh-1.1.0/cross-correlation-macs.sh-1.0.0/H3K27ac_Experimental_peak_1139	67	.	2.66951	6.7106	4.47768	128
chr1	8229447	8229743	/home/mkelly95/Ovarian_Chip_Seq_Project_Mike/H3K27ac/remove-duplicates.sh-1.1.0/cross-correlation-macs.sh-1.0.0/H3K27ac_Experimental_peak_1140	99	.	3.1001	9.90772	7.44795	194
chr1	8230179	8230577	/home/mkelly95/Ovarian_Chip_Seq_Project_Mike/H3K27ac/remove-duplicates.sh-1.1.0/cross-correlation-macs.sh-1.0.0/H3K27ac_Experimental_peak_1141	101	.	3.15338	10.13732	7.66814	135
chr1	8237249	8237572	/home/mkelly95/Ovarian_Chip_Seq_Project_Mike/H3K27ac/remove-duplicates.sh-1.1.0/cross-correlation-macs.sh-1.0.0/H3K27ac_Experimental_peak_1142	39	.	2.45834	3.96571	2.09492	89
chr1	8241084	8241558	/home/mkelly95/Ovarian_Chip_Seq_Project_Mike/H3K27ac/remove-duplicates.sh-1.1.0/cross-correlation-macs.sh-1.0.0/H3K27ac_Experimental_peak_1143	58	.	3.09033	5.87108	3.72895	300
chr1	8243096	8243402	/home/mkelly95/Ovarian_Chip_Seq_Project_Mike/H3K27ac/remove-duplicates.sh-1.1.0/cross-correlation-macs.sh-1.0.0/H3K27ac_Experimental_peak_1144	65	.	3.20503	6.57113	4.34713	157
chr1	8250894	8251112	/home/mkelly95/Ovarian_Chip_Seq_Project_Mike/H3K27ac/remove-duplicates.sh-1.1.0/cross-correlation-macs.sh-1.0.0/H3K27ac_Experimental_peak_1145	47	.	2.58347	4.72505	2.72346	97
chr1	8257851	8258414	/home/mkelly95/Ovarian_Chip_Seq_Project_Mike/H3K27ac/remove-duplicates.sh-1.1.0/cross-correlation-macs.sh-1.0.0/H3K27ac_Experimental_peak_1146	185	.	4.3538	18.52315	15.76769	215
chr1	8271237	8272182	/home/mkelly95/Ovarian_Chip_Seq_Project_Mike/H3K27ac/remove-duplicates.sh-1.1.0/cross-correlation-macs.sh-1.0.0/H3K27ac_Experimental_peak_1147	300	.	5.04615	30.0455	27.02029	755
chr1	8272752	8273062	/home/mkelly95/Ovarian_Chip_Seq_Project_Mike/H3K27ac/remove-duplicates.sh-1.1.0/cross-correlation-macs.sh-1.0.0/H3K27ac_Experimental_peak_1148	46	.	2.12944	4.67726	2.68016	166
chr1	8286779	8287001	/home/mkelly95/Ovarian_Chip_Seq_Project_Mike/H3K27ac/remove-duplicates.sh-1.1.0/cross-correlation-macs.sh-1.0.0/H3K27ac_Experimental_peak_1149	31	.	2.19129	3.18187	1.49239	16
chr1	8291052	8291285	/home/mkelly95/Ovarian_Chip_Seq_Project_Mike/H3K27ac/remove-duplicates.sh-1.1.0/cross-correlation-macs.sh-1.0.0/H3K27ac_Experimental_peak_1150	47	.	2.58347	4.72505	2.72346	145
chr1	8292508	8292752	/home/mkelly95/Ovarian_Chip_Seq_Project_Mike/H3K27ac/remove-duplicates.sh-1.1.0/cross-correlation-macs.sh-1.0.0/H3K27ac_Experimental_peak_1151	41	.	2.40877	4.10719	2.22102	127
chr1	8298776	8299083	/home/mkelly95/Ovarian_Chip_Seq_Project_Mike/H3K27ac/remove-duplicates.sh-1.1.0/cross-correlation-macs.sh-1.0.0/H3K27ac_Experimental_peak_1152	59	.	2.48008	5.97819	3.82839	192
chr1	8299268	8299615	/home/mkelly95/Ovarian_Chip_Seq_Project_Mike/H3K27ac/remove-duplicates.sh-1.1.0/cross-correlation-macs.sh-1.0.0/H3K27ac_Experimental_peak_1153	119	.	3.4252	11.97038	9.42148	191
chr1	8299668	8300241	/home/mkelly95/Ovarian_Chip_Seq_Project_Mike/H3K27ac/remove-duplicates.sh-1.1.0/cross-correlation-macs.sh-1.0.0/H3K27ac_Experimental_peak_1154	141	.	3.75547	14.15704	11.52881	167
chr1	8310639	8310885	/home/mkelly95/Ovarian_Chip_Seq_Project_Mike/H3K27ac/remove-duplicates.sh-1.1.0/cross-correlation-macs.sh-1.0.0/H3K27ac_Experimental_peak_1155	37	.	2.38727	3.78832	2.00098	155
chr1	8317577	8317826	/home/mkelly95/Ovarian_Chip_Seq_Project_Mike/H3K27ac/remove-duplicates.sh-1.1.0/cross-correlation-macs.sh-1.0.0/H3K27ac_Experimental_peak_1156	44	.	2.33309	4.4007	2.48453	181
chr1	8318250	8318478	/home/mkelly95/Ovarian_Chip_Seq_Project_Mike/H3K27ac/remove-duplicates.sh-1.1.0/cross-correlation-macs.sh-1.0.0/H3K27ac_Experimental_peak_1157	63	.	2.74521	6.33113	4.12358	33
chr1	8318577	8318973	/home/mkelly95/Ovarian_Chip_Seq_Project_Mike/H3K27ac/remove-duplicates.sh-1.1.0/cross-correlation-macs.sh-1.0.0/H3K27ac_Experimental_peak_1158	573	.	9.01996	57.37816	53.822	202
chr1	8324582	8324800	/home/mkelly95/Ovarian_Chip_Seq_Project_Mike/H3K27ac/remove-duplicates.sh-1.1.0/cross-correlation-macs.sh-1.0.0/H3K27ac_Experimental_peak_1159	57	.	2.82952	5.73912	3.60774	113
chr1	8326078	8326656	/home/mkelly95/Ovarian_Chip_Seq_Project_Mike/H3K27ac/remove-duplicates.sh-1.1.0/cross-correlation-macs.sh-1.0.0/H3K27ac_Experimental_peak_1160	62	.	2.88231	6.249	4.04732	207
chr1	8327471	8327733	/home/mkelly95/Ovarian_Chip_Seq_Project_Mike/H3K27ac/remove-duplicates.sh-1.1.0/cross-correlation-macs.sh-1.0.0/H3K27ac_Experimental_peak_1161	90	.	3.29958	9.0047	6.59335	145
chr1	8329783	8330064	/home/mkelly95/Ovarian_Chip_Seq_Project_Mike/H3K27ac/remove-duplicates.sh-1.1.0/cross-correlation-macs.sh-1.0.0/H3K27ac_Experimental_peak_1162	31	.	2.11097	3.18647	1.49239	180
chr1	8331368	8331859	/home/mkelly95/Ovarian_Chip_Seq_Project_Mike/H3K27ac/remove-duplicates.sh-1.1.0/cross-correlation-macs.sh-1.0.0/H3K27ac_Experimental_peak_1163	69	.	3.06698	6.99681	4.72179	318
chr1	8336571	8336792	/home/mkelly95/Ovarian_Chip_Seq_Project_Mike/H3K27ac/remove-duplicates.sh-1.1.0/cross-correlation-macs.sh-1.0.0/H3K27ac_Experimental_peak_1164	56	.	2.91141	5.60588	3.48521	172
chr1	8339083	8339301	/home/mkelly95/Ovarian_Chip_Seq_Project_Mike/H3K27ac/remove-duplicates.sh-1.1.0/cross-correlation-macs.sh-1.0.0/H3K27ac_Experimental_peak_1165	35	.	2.28172	3.52215	1.76693	172
chr1	8341989	8342433	/home/mkelly95/Ovarian_Chip_Seq_Project_Mike/H3K27ac/remove-duplicates.sh-1.1.0/cross-correlation-macs.sh-1.0.0/H3K27ac_Experimental_peak_1166	75	.	3.39924	7.52573	5.21927	263
chr1	8350084	8350302	/home/mkelly95/Ovarian_Chip_Seq_Project_Mike/H3K27ac/remove-duplicates.sh-1.1.0/cross-correlation-macs.sh-1.0.0/H3K27ac_Experimental_peak_1167	32	.	2.25225	3.21515	1.49746	93
chr1	8355509	8355843	/home/mkelly95/Ovarian_Chip_Seq_Project_Mike/H3K27ac/remove-duplicates.sh-1.1.0/cross-correlation-macs.sh-1.0.0/H3K27ac_Experimental_peak_1168	62	.	3.02417	6.28605	4.08187	142
chr1	8359742	8360017	/home/mkelly95/Ovarian_Chip_Seq_Project_Mike/H3K27ac/remove-duplicates.sh-1.1.0/cross-correlation-macs.sh-1.0.0/H3K27ac_Experimental_peak_1169	49	.	2.94413	4.95206	2.92991	121
chr1	8365029	8365302	/home/mkelly95/Ovarian_Chip_Seq_Project_Mike/H3K27ac/remove-duplicates.sh-1.1.0/cross-correlation-macs.sh-1.0.0/H3K27ac_Experimental_peak_1170	63	.	3.4858	6.35802	4.14867	60
chr1	8373798	8374029	/home/mkelly95/Ovarian_Chip_Seq_Project_Mike/H3K27ac/remove-duplicates.sh-1.1.0/cross-correlation-macs.sh-1.0.0/H3K27ac_Experimental_peak_1171	39	.	2.17628	3.90264	2.03887	177
chr1	8374663	8375208	/home/mkelly95/Ovarian_Chip_Seq_Project_Mike/H3K27ac/remove-duplicates.sh-1.1.0/cross-correlation-macs.sh-1.0.0/H3K27ac_Experimental_peak_1172	57	.	2.57462	5.7482	3.61597	386
chr1	8377789	8378419	/home/mkelly95/Ovarian_Chip_Seq_Project_Mike/H3K27ac/remove-duplicates.sh-1.1.0/cross-correlation-macs.sh-1.0.0/H3K27ac_Experimental_peak_1173	60	.	2.62967	6.093	3.90195	199
chr1	8882322	8882703	/home/mkelly95/Ovarian_Chip_Seq_Project_Mike/H3K27ac/remove-duplicates.sh-1.1.0/cross-correlation-macs.sh-1.0.0/H3K27ac_Experimental_peak_1332	186	.	3.49071	18.62043	15.86243	189
chr1	8886260	8886505	/home/mkelly95/Ovarian_Chip_Seq_Project_Mike/H3K27ac/remove-duplicates.sh-1.1.0/cross-correlation-macs.sh-1.0.0/H3K27ac_Experimental_peak_1333	56	.	2.42718	5.63608	3.51282	130
chr1	8895652	8895886	/home/mkelly95/Ovarian_Chip_Seq_Project_Mike/H3K27ac/remove-duplicates.sh-1.1.0/cross-correlation-macs.sh-1.0.0/H3K27ac_Experimental_peak_1334	32	.	2.16789	3.23165	1.51172	201
chr1	8907712	8908332	/home/mkelly95/Ovarian_Chip_Seq_Project_Mike/H3K27ac/remove-duplicates.sh-1.1.0/cross-correlation-macs.sh-1.0.0/H3K27ac_Experimental_peak_1335	74	.	2.91474	7.44618	5.14424	449
chr1	8908552	8909054	/home/mkelly95/Ovarian_Chip_Seq_Project_Mike/H3K27ac/remove-duplicates.sh-1.1.0/cross-correlation-macs.sh-1.0.0/H3K27ac_Experimental_peak_1336	77	.	3.0072	7.77509	5.43749	284
chr1	8917026	8917343	/home/mkelly95/Ovarian_Chip_Seq_Project_Mike/H3K27ac/remove-duplicates.sh-1.1.0/cross-correlation-macs.sh-1.0.0/H3K27ac_Experimental_peak_1337	57	.	2.62472	5.7662	3.63283	152
chr1	8919243	8919502	/home/mkelly95/Ovarian_Chip_Seq_Project_Mike/H3K27ac/remove-duplicates.sh-1.1.0/cross-correlation-macs.sh-1.0.0/H3K27ac_Experimental_peak_1338	86	.	2.99232	8.67551	6.27962	132
chr1	8950036	8950360	/home/mkelly95/Ovarian_Chip_Seq_Project_Mike/H3K27ac/remove-duplicates.sh-1.1.0/cross-correlation-macs.sh-1.0.0/H3K27ac_Experimental_peak_1342	280	.	5.00388	28.03494	25.05307	179
chr1	8950669	8951192	/home/mkelly95/Ovarian_Chip_Seq_Project_Mike/H3K27ac/remove-duplicates.sh-1.1.0/cross-correlation-macs.sh-1.0.0/H3K27ac_Experimental_peak_1343	162	.	3.81141	16.24665	13.55444	345
chr1	8963336	8963702	/home/mkelly95/Ovarian_Chip_Seq_Project_Mike/H3K27ac/remove-duplicates.sh-1.1.0/cross-correlation-macs.sh-1.0.0/H3K27ac_Experimental_peak_1344	216	.	4.30769	21.6478	18.81261	184
chr1	8964327	8964817	/home/mkelly95/Ovarian_Chip_Seq_Project_Mike/H3K27ac/remove-duplicates.sh-1.1.0/cross-correlation-macs.sh-1.0.0/H3K27ac_Experimental_peak_1345	227	.	4.46254	22.78494	19.92235	173
chr1	8965115	8965465	/home/mkelly95/Ovarian_Chip_Seq_Project_Mike/H3K27ac/remove-duplicates.sh-1.1.0/cross-correlation-macs.sh-1.0.0/H3K27ac_Experimental_peak_1346	133	.	3.46816	13.32798	10.72786	140
chr1	8973828	8974177	/home/mkelly95/Ovarian_Chip_Seq_Project_Mike/H3K27ac/remove-duplicates.sh-1.1.0/cross-correlation-macs.sh-1.0.0/H3K27ac_Experimental_peak_1347	48	.	2.57527	4.85218	2.83858	155
chr1	8974866	8975120	/home/mkelly95/Ovarian_Chip_Seq_Project_Mike/H3K27ac/remove-duplicates.sh-1.1.0/cross-correlation-macs.sh-1.0.0/H3K27ac_Experimental_peak_1348	41	.	2.40877	4.10719	2.22102	203
chr1	8981415	8981681	/home/mkelly95/Ovarian_Chip_Seq_Project_Mike/H3K27ac/remove-duplicates.sh-1.1.0/cross-correlation-macs.sh-1.0.0/H3K27ac_Experimental_peak_1349	44	.	2.53524	4.44663	2.52462	57
chr1	8983128	8983414	/home/mkelly95/Ovarian_Chip_Seq_Project_Mike/H3K27ac/remove-duplicates.sh-1.1.0/cross-correlation-macs.sh-1.0.0/H3K27ac_Experimental_peak_1350	52	.	2.89678	5.2058	3.16006	177
chr1	8997112	8997582	/home/mkelly95/Ovarian_Chip_Seq_Project_Mike/H3K27ac/remove-duplicates.sh-1.1.0/cross-correlation-macs.sh-1.0.0/H3K27ac_Experimental_peak_1351	99	.	4.11444	9.94933	7.48795	185
chr1	9002169	9002591	/home/mkelly95/Ovarian_Chip_Seq_Project_Mike/H3K27ac/remove-duplicates.sh-1.1.0/cross-correlation-macs.sh-1.0.0/H3K27ac_Experimental_peak_1352	129	.	4.15053	12.94298	10.35803	156
chr1	9045340	9045689	/home/mkelly95/Ovarian_Chip_Seq_Project_Mike/H3K27ac/remove-duplicates.sh-1.1.0/cross-correlation-macs.sh-1.0.0/H3K27ac_Experimental_peak_1359	44	.	2.26366	4.41601	2.49718	86
chr1	9046523	9047111	/home/mkelly95/Ovarian_Chip_Seq_Project_Mike/H3K27ac/remove-duplicates.sh-1.1.0/cross-correlation-macs.sh-1.0.0/H3K27ac_Experimental_peak_1360	85	.	2.95484	8.5245	6.1355	167
chr1	9048633	9049238	/home/mkelly95/Ovarian_Chip_Seq_Project_Mike/H3K27ac/remove-duplicates.sh-1.1.0/cross-correlation-macs.sh-1.0.0/H3K27ac_Experimental_peak_1361	38	.	2.10765	3.88353	2.02187	322
chr1	9057486	9057771	/home/mkelly95/Ovarian_Chip_Seq_Project_Mike/H3K27ac/remove-duplicates.sh-1.1.0/cross-correlation-macs.sh-1.0.0/H3K27ac_Experimental_peak_1362	43	.	2.55686	4.35647	2.44426	149
chr1	9059681	9059975	/home/mkelly95/Ovarian_Chip_Seq_Project_Mike/H3K27ac/remove-duplicates.sh-1.1.0/cross-correlation-macs.sh-1.0.0/H3K27ac_Experimental_peak_1363	71	.	3.18666	7.14807	4.86356	108
chr1	9060751	9061013	/home/mkelly95/Ovarian_Chip_Seq_Project_Mike/H3K27ac/remove-duplicates.sh-1.1.0/cross-correlation-macs.sh-1.0.0/H3K27ac_Experimental_peak_1364	68	.	3.00515	6.80845	4.56656	161
chr1	9091384	9091854	/home/mkelly95/Ovarian_Chip_Seq_Project_Mike/H3K27ac/remove-duplicates.sh-1.1.0/cross-correlation-macs.sh-1.0.0/H3K27ac_Experimental_peak_1369	55	.	2.81208	5.51625	3.4029	273
chr1	9154216	9154721	/home/mkelly95/Ovarian_Chip_Seq_Project_Mike/H3K27ac/remove-duplicates.sh-1.1.0/cross-correlation-macs.sh-1.0.0/H3K27ac_Experimental_peak_1382	78	.	4.19404	7.84044	5.49915	406
chr1	9189354	9189947	/home/mkelly95/Ovarian_Chip_Seq_Project_Mike/H3K27ac/remove-duplicates.sh-1.1.0/cross-correlation-macs.sh-1.0.0/H3K27ac_Experimental_peak_1390	302	.	4.28936	30.28724	27.25677	185
chr1	9195105	9195323	/home/mkelly95/Ovarian_Chip_Seq_Project_Mike/H3K27ac/remove-duplicates.sh-1.1.0/cross-correlation-macs.sh-1.0.0/H3K27ac_Experimental_peak_1391	29	.	2.05461	2.93933	1.33025	181
chr1	9197219	9197573	/home/mkelly95/Ovarian_Chip_Seq_Project_Mike/H3K27ac/remove-duplicates.sh-1.1.0/cross-correlation-macs.sh-1.0.0/H3K27ac_Experimental_peak_1392	107	.	3.75743	10.79968	8.29786	244
chr1	9203291	9203642	/home/mkelly95/Ovarian_Chip_Seq_Project_Mike/H3K27ac/remove-duplicates.sh-1.1.0/cross-correlation-macs.sh-1.0.0/H3K27ac_Experimental_peak_1393	89	.	3.41584	8.94577	6.53693	186
chr1	9205286	9205504	/home/mkelly95/Ovarian_Chip_Seq_Project_Mike/H3K27ac/remove-duplicates.sh-1.1.0/cross-correlation-macs.sh-1.0.0/H3K27ac_Experimental_peak_1394	38	.	2.30007	3.81122	2.00098	134
chr1	9257295	9257677	/home/mkelly95/Ovarian_Chip_Seq_Project_Mike/H3K27ac/remove-duplicates.sh-1.1.0/cross-correlation-macs.sh-1.0.0/H3K27ac_Experimental_peak_1401	80	.	2.98648	8.08196	5.72822	256
chr1	9269445	9270233	/home/mkelly95/Ovarian_Chip_Seq_Project_Mike/H3K27ac/remove-duplicates.sh-1.1.0/cross-correlation-macs.sh-1.0.0/H3K27ac_Experimental_peak_1402	49	.	2.68425	4.99994	2.97282	95
chr1	9285156	9285535	/home/mkelly95/Ovarian_Chip_Seq_Project_Mike/H3K27ac/remove-duplicates.sh-1.1.0/cross-correlation-macs.sh-1.0.0/H3K27ac_Experimental_peak_1403	49	.	2.60855	4.94681	2.92485	152
chr1	9332006	9332259	/home/mkelly95/Ovarian_Chip_Seq_Project_Mike/H3K27ac/remove-duplicates.sh-1.1.0/cross-correlation-macs.sh-1.0.0/H3K27ac_Experimental_peak_1411	34	.	2.0468	3.48548	1.73482	86
chr1	9339559	9339946	/home/mkelly95/Ovarian_Chip_Seq_Project_Mike/H3K27ac/remove-duplicates.sh-1.1.0/cross-correlation-macs.sh-1.0.0/H3K27ac_Experimental_peak_1412	46	.	2.26578	4.6581	2.66286	181
chr1	9340076	9340294	/home/mkelly95/Ovarian_Chip_Seq_Project_Mike/H3K27ac/remove-duplicates.sh-1.1.0/cross-correlation-macs.sh-1.0.0/H3K27ac_Experimental_peak_1413	59	.	2.50854	5.94682	3.79936	166
chr1	9340636	9340854	/home/mkelly95/Ovarian_Chip_Seq_Project_Mike/H3K27ac/remove-duplicates.sh-1.1.0/cross-correlation-macs.sh-1.0.0/H3K27ac_Experimental_peak_1414	53	.	2.41048	5.30681	3.2098	125
chr1	9342056	9342274	/home/mkelly95/Ovarian_Chip_Seq_Project_Mike/H3K27ac/remove-duplicates.sh-1.1.0/cross-correlation-macs.sh-1.0.0/H3K27ac_Experimental_peak_1415	52	.	2.38884	5.22794	3.18037	165
chr1	9350582	9350814	/home/mkelly95/Ovarian_Chip_Seq_Project_Mike/H3K27ac/remove-duplicates.sh-1.1.0/cross-correlation-macs.sh-1.0.0/H3K27ac_Experimental_peak_1416	64	.	2.17385	6.463	4.24637	86
chr1	9352258	9352854	/home/mkelly95/Ovarian_Chip_Seq_Project_Mike/H3K27ac/remove-duplicates.sh-1.1.0/cross-correlation-macs.sh-1.0.0/H3K27ac_Experimental_peak_1417	385	.	4.80752	38.50418	35.30534	210
chr1	9431088	9431554	/home/mkelly95/Ovarian_Chip_Seq_Project_Mike/H3K27ac/remove-duplicates.sh-1.1.0/cross-correlation-macs.sh-1.0.0/H3K27ac_Experimental_peak_1429	108	.	2.83672	10.84441	8.34119	299
chr1	9431811	9432079	/home/mkelly95/Ovarian_Chip_Seq_Project_Mike/H3K27ac/remove-duplicates.sh-1.1.0/cross-correlation-macs.sh-1.0.0/H3K27ac_Experimental_peak_1430	74	.	2.41748	7.45727	5.15494	176
chr1	9433199	9433544	/home/mkelly95/Ovarian_Chip_Seq_Project_Mike/H3K27ac/remove-duplicates.sh-1.1.0/cross-correlation-macs.sh-1.0.0/H3K27ac_Experimental_peak_1431	100	.	2.70178	10.06842	7.60199	208
chr1	9434263	9434827	/home/mkelly95/Ovarian_Chip_Seq_Project_Mike/H3K27ac/remove-duplicates.sh-1.1.0/cross-correlation-macs.sh-1.0.0/H3K27ac_Experimental_peak_1432	79	.	2.46714	7.99515	5.64603	171
chr1	9446474	9446692	/home/mkelly95/Ovarian_Chip_Seq_Project_Mike/H3K27ac/remove-duplicates.sh-1.1.0/cross-correlation-macs.sh-1.0.0/H3K27ac_Experimental_peak_1433	67	.	2.63781	6.74514	4.50958	84
chr1	9460659	9461058	/home/mkelly95/Ovarian_Chip_Seq_Project_Mike/H3K27ac/remove-duplicates.sh-1.1.0/cross-correlation-macs.sh-1.0.0/H3K27ac_Experimental_peak_1434	30	.	1.89855	3.00306	1.38587	37
chr1	9464596	9464999	/home/mkelly95/Ovarian_Chip_Seq_Project_Mike/H3K27ac/remove-duplicates.sh-1.1.0/cross-correlation-macs.sh-1.0.0/H3K27ac_Experimental_peak_1435	36	.	2.11486	3.60377	1.83854	347
chr1	9472435	9472672	/home/mkelly95/Ovarian_Chip_Seq_Project_Mike/H3K27ac/remove-duplicates.sh-1.1.0/cross-correlation-macs.sh-1.0.0/H3K27ac_Experimental_peak_1436	46	.	2.14644	4.64407	2.64982	165
chr1	9473011	9474133	/home/mkelly95/Ovarian_Chip_Seq_Project_Mike/H3K27ac/remove-duplicates.sh-1.1.0/cross-correlation-macs.sh-1.0.0/H3K27ac_Experimental_peak_1437	279	.	4.74617	27.9549	24.97469	593
chr1	9478879	9479252	/home/mkelly95/Ovarian_Chip_Seq_Project_Mike/H3K27ac/remove-duplicates.sh-1.1.0/cross-correlation-macs.sh-1.0.0/H3K27ac_Experimental_peak_1438	49	.	2.30602	4.92415	2.90486	179
chr1	9480123	9480358	/home/mkelly95/Ovarian_Chip_Seq_Project_Mike/H3K27ac/remove-duplicates.sh-1.1.0/cross-correlation-macs.sh-1.0.0/H3K27ac_Experimental_peak_1439	57	.	2.54417	5.78913	3.65361	167
chr1	9486413	9486796	/home/mkelly95/Ovarian_Chip_Seq_Project_Mike/H3K27ac/remove-duplicates.sh-1.1.0/cross-correlation-macs.sh-1.0.0/H3K27ac_Experimental_peak_1440	75	.	3.06606	7.58681	5.27696	165
chr1	9488635	9489031	/home/mkelly95/Ovarian_Chip_Seq_Project_Mike/H3K27ac/remove-duplicates.sh-1.1.0/cross-correlation-macs.sh-1.0.0/H3K27ac_Experimental_peak_1441	191	.	5.0859	19.14115	16.36983	233
chr1	9493990	9494313	/home/mkelly95/Ovarian_Chip_Seq_Project_Mike/H3K27ac/remove-duplicates.sh-1.1.0/cross-correlation-macs.sh-1.0.0/H3K27ac_Experimental_peak_1442	39	.	2.43658	3.91155	2.04692	85
chr1	9501560	9501833	/home/mkelly95/Ovarian_Chip_Seq_Project_Mike/H3K27ac/remove-duplicates.sh-1.1.0/cross-correlation-macs.sh-1.0.0/H3K27ac_Experimental_peak_1443	64	.	2.76888	6.41091	4.19791	117
chr1	9502186	9502404	/home/mkelly95/Ovarian_Chip_Seq_Project_Mike/H3K27ac/remove-duplicates.sh-1.1.0/cross-correlation-macs.sh-1.0.0/H3K27ac_Experimental_peak_1444	40	.	2.26954	4.08183	2.19835	35
chr1	9508424	9508796	/home/mkelly95/Ovarian_Chip_Seq_Project_Mike/H3K27ac/remove-duplicates.sh-1.1.0/cross-correlation-macs.sh-1.0.0/H3K27ac_Experimental_peak_1445	63	.	2.80928	6.3734	4.16314	250
chr1	9513428	9513734	/home/mkelly95/Ovarian_Chip_Seq_Project_Mike/H3K27ac/remove-duplicates.sh-1.1.0/cross-correlation-macs.sh-1.0.0/H3K27ac_Experimental_peak_1446	48	.	2.43546	4.85638	2.84241	195
chr1	9516143	9516395	/home/mkelly95/Ovarian_Chip_Seq_Project_Mike/H3K27ac/remove-duplicates.sh-1.1.0/cross-correlation-macs.sh-1.0.0/H3K27ac_Experimental_peak_1447	62	.	2.78402	6.29124	4.08665	96
chr1	9519869	9520141	/home/mkelly95/Ovarian_Chip_Seq_Project_Mike/H3K27ac/remove-duplicates.sh-1.1.0/cross-correlation-macs.sh-1.0.0/H3K27ac_Experimental_peak_1448	89	.	3.41584	8.94577	6.53693	77
chr1	9527179	9527452	/home/mkelly95/Ovarian_Chip_Seq_Project_Mike/H3K27ac/remove-duplicates.sh-1.1.0/cross-correlation-macs.sh-1.0.0/H3K27ac_Experimental_peak_1449	54	.	2.67947	5.46736	3.3577	145
chr1	9541170	9541458	/home/mkelly95/Ovarian_Chip_Seq_Project_Mike/H3K27ac/remove-duplicates.sh-1.1.0/cross-correlation-macs.sh-1.0.0/H3K27ac_Experimental_peak_1450	65	.	2.87448	6.58407	4.35965	132
chr1	9550765	9551051	/home/mkelly95/Ovarian_Chip_Seq_Project_Mike/H3K27ac/remove-duplicates.sh-1.1.0/cross-correlation-macs.sh-1.0.0/H3K27ac_Experimental_peak_1451	34	.	2.08132	3.40112	1.66056	217
chr1	9554962	9555291	/home/mkelly95/Ovarian_Chip_Seq_Project_Mike/H3K27ac/remove-duplicates.sh-1.1.0/cross-correlation-macs.sh-1.0.0/H3K27ac_Experimental_peak_1452	32	.	2.11452	3.29772	1.56955	209
chr1	9555520	9555772	/home/mkelly95/Ovarian_Chip_Seq_Project_Mike/H3K27ac/remove-duplicates.sh-1.1.0/cross-correlation-macs.sh-1.0.0/H3K27ac_Experimental_peak_1453	70	.	2.96033	7.04605	4.76813	146
chr1	9566194	9566618	/home/mkelly95/Ovarian_Chip_Seq_Project_Mike/H3K27ac/remove-duplicates.sh-1.1.0/cross-correlation-macs.sh-1.0.0/H3K27ac_Experimental_peak_1454	38	.	2.27263	3.85439	2.00098	342
chr1	9581489	9581912	/home/mkelly95/Ovarian_Chip_Seq_Project_Mike/H3K27ac/remove-duplicates.sh-1.1.0/cross-correlation-macs.sh-1.0.0/H3K27ac_Experimental_peak_1455	169	.	4.20233	16.94974	14.2382	172
chr1	9582341	9582714	/home/mkelly95/Ovarian_Chip_Seq_Project_Mike/H3K27ac/remove-duplicates.sh-1.1.0/cross-correlation-macs.sh-1.0.0/H3K27ac_Experimental_peak_1456	117	.	3.43502	11.78221	9.23978	137
chr1	9589511	9589763	/home/mkelly95/Ovarian_Chip_Seq_Project_Mike/H3K27ac/remove-duplicates.sh-1.1.0/cross-correlation-macs.sh-1.0.0/H3K27ac_Experimental_peak_1457	68	.	2.7406	6.81423	4.56656	192
chr1	9592934	9593193	/home/mkelly95/Ovarian_Chip_Seq_Project_Mike/H3K27ac/remove-duplicates.sh-1.1.0/cross-correlation-macs.sh-1.0.0/H3K27ac_Experimental_peak_1458	48	.	2.40034	4.87504	2.86014	104
chr1	9598820	9599170	/home/mkelly95/Ovarian_Chip_Seq_Project_Mike/H3K27ac/remove-duplicates.sh-1.1.0/cross-correlation-macs.sh-1.0.0/H3K27ac_Experimental_peak_1459	150	.	3.36407	15.07019	12.41463	202
chr1	9686407	9686743	/home/mkelly95/Ovarian_Chip_Seq_Project_Mike/H3K27ac/remove-duplicates.sh-1.1.0/cross-correlation-macs.sh-1.0.0/H3K27ac_Experimental_peak_1472	38	.	2.08919	3.82001	2.00098	59
chr1	9687391	9687618	/home/mkelly95/Ovarian_Chip_Seq_Project_Mike/H3K27ac/remove-duplicates.sh-1.1.0/cross-correlation-macs.sh-1.0.0/H3K27ac_Experimental_peak_1473	60	.	2.50121	6.06084	3.87212	110
chr1	9704025	9704272	/home/mkelly95/Ovarian_Chip_Seq_Project_Mike/H3K27ac/remove-duplicates.sh-1.1.0/cross-correlation-macs.sh-1.0.0/H3K27ac_Experimental_peak_1474	40	.	2.29948	4.05217	2.17229	150
chr1	9704994	9705410	/home/mkelly95/Ovarian_Chip_Seq_Project_Mike/H3K27ac/remove-duplicates.sh-1.1.0/cross-correlation-macs.sh-1.0.0/H3K27ac_Experimental_peak_1475	48	.	2.46361	4.80832	2.79925	52
chr1	9706835	9707053	/home/mkelly95/Ovarian_Chip_Seq_Project_Mike/H3K27ac/remove-duplicates.sh-1.1.0/cross-correlation-macs.sh-1.0.0/H3K27ac_Experimental_peak_1476	38	.	2.16345	3.86152	2.00176	59
chr1	9885675	9885918	/home/mkelly95/Ovarian_Chip_Seq_Project_Mike/H3K27ac/remove-duplicates.sh-1.1.0/cross-correlation-macs.sh-1.0.0/H3K27ac_Experimental_peak_1515	51	.	2.1967	5.17707	3.13439	157
chr1	9895450	9895792	/home/mkelly95/Ovarian_Chip_Seq_Project_Mike/H3K27ac/remove-duplicates.sh-1.1.0/cross-correlation-macs.sh-1.0.0/H3K27ac_Experimental_peak_1516	38	.	2.16771	3.87518	2.01477	202
chr1	9896229	9896550	/home/mkelly95/Ovarian_Chip_Seq_Project_Mike/H3K27ac/remove-duplicates.sh-1.1.0/cross-correlation-macs.sh-1.0.0/H3K27ac_Experimental_peak_1517	43	.	2.28502	4.36863	2.45572	202
chr1	9902846	9904066	/home/mkelly95/Ovarian_Chip_Seq_Project_Mike/H3K27ac/remove-duplicates.sh-1.1.0/cross-correlation-macs.sh-1.0.0/H3K27ac_Experimental_peak_1518	143	.	3.40316	14.38339	11.74844	1076
chr1	9904128	9904631	/home/mkelly95/Ovarian_Chip_Seq_Project_Mike/H3K27ac/remove-duplicates.sh-1.1.0/cross-correlation-macs.sh-1.0.0/H3K27ac_Experimental_peak_1519	67	.	2.43112	6.72606	4.49226	375
chr1	9970710	9971150	/home/mkelly95/Ovarian_Chip_Seq_Project_Mike/H3K27ac/remove-duplicates.sh-1.1.0/cross-correlation-macs.sh-1.0.0/H3K27ac_Experimental_peak_1534	196	.	4.45618	19.60877	16.82476	174
chr1	9971440	9971693	/home/mkelly95/Ovarian_Chip_Seq_Project_Mike/H3K27ac/remove-duplicates.sh-1.1.0/cross-correlation-macs.sh-1.0.0/H3K27ac_Experimental_peak_1535	82	.	2.8978	8.29301	5.92828	130
chr1	9980041	9980279	/home/mkelly95/Ovarian_Chip_Seq_Project_Mike/H3K27ac/remove-duplicates.sh-1.1.0/cross-correlation-macs.sh-1.0.0/H3K27ac_Experimental_peak_1536	42	.	2.55733	4.21018	2.31362	80
chr1	9980819	9981128	/home/mkelly95/Ovarian_Chip_Seq_Project_Mike/H3K27ac/remove-duplicates.sh-1.1.0/cross-correlation-macs.sh-1.0.0/H3K27ac_Experimental_peak_1537	87	.	3.65991	8.72054	6.32257	150
chr1	9981753	9982038	/home/mkelly95/Ovarian_Chip_Seq_Project_Mike/H3K27ac/remove-duplicates.sh-1.1.0/cross-correlation-macs.sh-1.0.0/H3K27ac_Experimental_peak_1538	33	.	2.33093	3.39823	1.65802	183
chr1	9987784	9988121	/home/mkelly95/Ovarian_Chip_Seq_Project_Mike/H3K27ac/remove-duplicates.sh-1.1.0/cross-correlation-macs.sh-1.0.0/H3K27ac_Experimental_peak_1539	66	.	3.22552	6.62456	4.39735	188
chr1	10045683	10045940	/home/mkelly95/Ovarian_Chip_Seq_Project_Mike/H3K27ac/remove-duplicates.sh-1.1.0/cross-correlation-macs.sh-1.0.0/H3K27ac_Experimental_peak_1544	33	.	2.37372	3.36898	1.6323	137
chr1	10049251	10049487	/home/mkelly95/Ovarian_Chip_Seq_Project_Mike/H3K27ac/remove-duplicates.sh-1.1.0/cross-correlation-macs.sh-1.0.0/H3K27ac_Experimental_peak_1545	41	.	2.66046	4.14727	2.25721	86
chr1	10049918	10050182	/home/mkelly95/Ovarian_Chip_Seq_Project_Mike/H3K27ac/remove-duplicates.sh-1.1.0/cross-correlation-macs.sh-1.0.0/H3K27ac_Experimental_peak_1546	63	.	3.26637	6.30101	4.09579	62
chr1	10080176	10080402	/home/mkelly95/Ovarian_Chip_Seq_Project_Mike/H3K27ac/remove-duplicates.sh-1.1.0/cross-correlation-macs.sh-1.0.0/H3K27ac_Experimental_peak_1548	68	.	3.14663	6.82722	4.56656	127
chr1	10084068	10084286	/home/mkelly95/Ovarian_Chip_Seq_Project_Mike/H3K27ac/remove-duplicates.sh-1.1.0/cross-correlation-macs.sh-1.0.0/H3K27ac_Experimental_peak_1549	57	.	2.89268	5.73738	3.60604	110
chr1	10092444	10092685	/home/mkelly95/Ovarian_Chip_Seq_Project_Mike/H3K27ac/remove-duplicates.sh-1.1.0/cross-correlation-macs.sh-1.0.0/H3K27ac_Experimental_peak_1550	100	.	2.79263	10.08127	7.6143	156
chr1	10244258	10244660	/home/mkelly95/Ovarian_Chip_Seq_Project_Mike/H3K27ac/remove-duplicates.sh-1.1.0/cross-correlation-macs.sh-1.0.0/H3K27ac_Experimental_peak_1594	37	.	2.54022	3.73261	1.95185	60
chr1	10245233	10245480	/home/mkelly95/Ovarian_Chip_Seq_Project_Mike/H3K27ac/remove-duplicates.sh-1.1.0/cross-correlation-macs.sh-1.0.0/H3K27ac_Experimental_peak_1595	32	.	2.30224	3.21077	1.49368	215
chr1	10249737	10250015	/home/mkelly95/Ovarian_Chip_Seq_Project_Mike/H3K27ac/remove-duplicates.sh-1.1.0/cross-correlation-macs.sh-1.0.0/H3K27ac_Experimental_peak_1596	50	.	2.70688	5.06115	3.02866	158
chr1	10250236	10250502	/home/mkelly95/Ovarian_Chip_Seq_Project_Mike/H3K27ac/remove-duplicates.sh-1.1.0/cross-correlation-macs.sh-1.0.0/H3K27ac_Experimental_peak_1597	45	.	2.52258	4.55718	2.57124	111
chr1	10255260	10255754	/home/mkelly95/Ovarian_Chip_Seq_Project_Mike/H3K27ac/remove-duplicates.sh-1.1.0/cross-correlation-macs.sh-1.0.0/H3K27ac_Experimental_peak_1598	163	.	3.8857	16.34357	13.64852	280
chr1	10256030	10256705	/home/mkelly95/Ovarian_Chip_Seq_Project_Mike/H3K27ac/remove-duplicates.sh-1.1.0/cross-correlation-macs.sh-1.0.0/H3K27ac_Experimental_peak_1599	126	.	3.4151	12.61408	10.03986	494
chr1	10257463	10257902	/home/mkelly95/Ovarian_Chip_Seq_Project_Mike/H3K27ac/remove-duplicates.sh-1.1.0/cross-correlation-macs.sh-1.0.0/H3K27ac_Experimental_peak_1600	104	.	3.18298	10.4724	7.98315	256
chr1	10269878	10270448	/home/mkelly95/Ovarian_Chip_Seq_Project_Mike/H3K27ac/remove-duplicates.sh-1.1.0/cross-correlation-macs.sh-1.0.0/H3K27ac_Experimental_peak_1601	963	.	7.79868	96.39907	92.16455	346
chr1	10447201	10447554	/home/mkelly95/Ovarian_Chip_Seq_Project_Mike/H3K27ac/remove-duplicates.sh-1.1.0/cross-correlation-macs.sh-1.0.0/H3K27ac_Experimental_peak_1651	39	.	2.31635	3.97883	2.10659	265
chr1	10448700	10449061	/home/mkelly95/Ovarian_Chip_Seq_Project_Mike/H3K27ac/remove-duplicates.sh-1.1.0/cross-correlation-macs.sh-1.0.0/H3K27ac_Experimental_peak_1652	89	.	3.33908	8.9187	6.51147	157
chr1	10458507	10458879	/home/mkelly95/Ovarian_Chip_Seq_Project_Mike/H3K27ac/remove-duplicates.sh-1.1.0/cross-correlation-macs.sh-1.0.0/H3K27ac_Experimental_peak_1653	80	.	2.5363	8.08348	5.72958	241
chr1	10514398	10514631	/home/mkelly95/Ovarian_Chip_Seq_Project_Mike/H3K27ac/remove-duplicates.sh-1.1.0/cross-correlation-macs.sh-1.0.0/H3K27ac_Experimental_peak_1661	37	.	2.24613	3.77866	1.9926	23
chr1	10518659	10519214	/home/mkelly95/Ovarian_Chip_Seq_Project_Mike/H3K27ac/remove-duplicates.sh-1.1.0/cross-correlation-macs.sh-1.0.0/H3K27ac_Experimental_peak_1662	73	.	2.94129	7.35531	5.05872	167
chr1	10534546	10534781	/home/mkelly95/Ovarian_Chip_Seq_Project_Mike/H3K27ac/remove-duplicates.sh-1.1.0/cross-correlation-macs.sh-1.0.0/H3K27ac_Experimental_peak_1666	50	.	2.08296	5.06528	3.0327	76
chr1	10694842	10695073	/home/mkelly95/Ovarian_Chip_Seq_Project_Mike/H3K27ac/remove-duplicates.sh-1.1.0/cross-correlation-macs.sh-1.0.0/H3K27ac_Experimental_peak_1710	50	.	2.17881	5.09875	3.06296	136
chr1	10695814	10696292	/home/mkelly95/Ovarian_Chip_Seq_Project_Mike/H3K27ac/remove-duplicates.sh-1.1.0/cross-correlation-macs.sh-1.0.0/H3K27ac_Experimental_peak_1711	50	.	2.13392	5.00432	2.97697	292
chr1	10864171	10865012	/home/mkelly95/Ovarian_Chip_Seq_Project_Mike/H3K27ac/remove-duplicates.sh-1.1.0/cross-correlation-macs.sh-1.0.0/H3K27ac_Experimental_peak_1739	192	.	5.01362	19.2339	16.46005	236
chr1	10874975	10875208	/home/mkelly95/Ovarian_Chip_Seq_Project_Mike/H3K27ac/remove-duplicates.sh-1.1.0/cross-correlation-macs.sh-1.0.0/H3K27ac_Experimental_peak_1740	51	.	2.40133	5.14184	3.1023	123
chr1	10875720	10875952	/home/mkelly95/Ovarian_Chip_Seq_Project_Mike/H3K27ac/remove-duplicates.sh-1.1.0/cross-correlation-macs.sh-1.0.0/H3K27ac_Experimental_peak_1741	26	.	1.83529	2.65342	1.0835	146
chr1	10884787	10885173	/home/mkelly95/Ovarian_Chip_Seq_Project_Mike/H3K27ac/remove-duplicates.sh-1.1.0/cross-correlation-macs.sh-1.0.0/H3K27ac_Experimental_peak_1742	212	.	4.3526	21.27553	18.44968	169
chr1	10885733	10886034	/home/mkelly95/Ovarian_Chip_Seq_Project_Mike/H3K27ac/remove-duplicates.sh-1.1.0/cross-correlation-macs.sh-1.0.0/H3K27ac_Experimental_peak_1743	47	.	2.20854	4.78516	2.77763	189
chr1	10895646	10896052	/home/mkelly95/Ovarian_Chip_Seq_Project_Mike/H3K27ac/remove-duplicates.sh-1.1.0/cross-correlation-macs.sh-1.0.0/H3K27ac_Experimental_peak_1744	337	.	5.31377	33.79805	30.69439	193
chr1	10896277	10896512	/home/mkelly95/Ovarian_Chip_Seq_Project_Mike/H3K27ac/remove-duplicates.sh-1.1.0/cross-correlation-macs.sh-1.0.0/H3K27ac_Experimental_peak_1745	57	.	2.32052	5.71513	3.58589	91
chr1	10902867	10903135	/home/mkelly95/Ovarian_Chip_Seq_Project_Mike/H3K27ac/remove-duplicates.sh-1.1.0/cross-correlation-macs.sh-1.0.0/H3K27ac_Experimental_peak_1746	42	.	2.47372	4.28218	2.37817	89
chr1	10909592	10909861	/home/mkelly95/Ovarian_Chip_Seq_Project_Mike/H3K27ac/remove-duplicates.sh-1.1.0/cross-correlation-macs.sh-1.0.0/H3K27ac_Experimental_peak_1747	42	.	2.37525	4.2747	2.37128	115
chr1	10910461	10910789	/home/mkelly95/Ovarian_Chip_Seq_Project_Mike/H3K27ac/remove-duplicates.sh-1.1.0/cross-correlation-macs.sh-1.0.0/H3K27ac_Experimental_peak_1748	36	.	2.205	3.66068	1.88872	180
chr1	10920942	10921160	/home/mkelly95/Ovarian_Chip_Seq_Project_Mike/H3K27ac/remove-duplicates.sh-1.1.0/cross-correlation-macs.sh-1.0.0/H3K27ac_Experimental_peak_1749	48	.	2.34184	4.80502	2.79645	162
chr1	10926439	10926780	/home/mkelly95/Ovarian_Chip_Seq_Project_Mike/H3K27ac/remove-duplicates.sh-1.1.0/cross-correlation-macs.sh-1.0.0/H3K27ac_Experimental_peak_1750	55	.	2.48709	5.58425	3.46514	146
chr1	10927010	10927252	/home/mkelly95/Ovarian_Chip_Seq_Project_Mike/H3K27ac/remove-duplicates.sh-1.1.0/cross-correlation-macs.sh-1.0.0/H3K27ac_Experimental_peak_1751	57	.	2.52007	5.70282	3.57422	170
chr1	10927391	10927702	/home/mkelly95/Ovarian_Chip_Seq_Project_Mike/H3K27ac/remove-duplicates.sh-1.1.0/cross-correlation-macs.sh-1.0.0/H3K27ac_Experimental_peak_1752	124	.	3.602	12.48851	9.91839	182
chr1	10939057	10939374	/home/mkelly95/Ovarian_Chip_Seq_Project_Mike/H3K27ac/remove-duplicates.sh-1.1.0/cross-correlation-macs.sh-1.0.0/H3K27ac_Experimental_peak_1753	34	.	2.14605	3.49073	1.73888	57
chr1	10950474	10951122	/home/mkelly95/Ovarian_Chip_Seq_Project_Mike/H3K27ac/remove-duplicates.sh-1.1.0/cross-correlation-macs.sh-1.0.0/H3K27ac_Experimental_peak_1754	110	.	3.49412	11.08867	8.57593	441
chr1	10952088	10952480	/home/mkelly95/Ovarian_Chip_Seq_Project_Mike/H3K27ac/remove-duplicates.sh-1.1.0/cross-correlation-macs.sh-1.0.0/H3K27ac_Experimental_peak_1755	62	.	2.62187	6.21976	4.02041	178
chr1	10959965	10960989	/home/mkelly95/Ovarian_Chip_Seq_Project_Mike/H3K27ac/remove-duplicates.sh-1.1.0/cross-correlation-macs.sh-1.0.0/H3K27ac_Experimental_peak_1756	457	.	3.73141	45.76234	42.42277	785
chr1	10961044	10962106	/home/mkelly95/Ovarian_Chip_Seq_Project_Mike/H3K27ac/remove-duplicates.sh-1.1.0/cross-correlation-macs.sh-1.0.0/H3K27ac_Experimental_peak_1757	796	.	4.87839	79.675	75.72591	213
chr1	10970294	10970719	/home/mkelly95/Ovarian_Chip_Seq_Project_Mike/H3K27ac/remove-duplicates.sh-1.1.0/cross-correlation-macs.sh-1.0.0/H3K27ac_Experimental_peak_1758	45	.	2.23424	4.54448	2.56633	307
chr1	10980077	10980476	/home/mkelly95/Ovarian_Chip_Seq_Project_Mike/H3K27ac/remove-duplicates.sh-1.1.0/cross-correlation-macs.sh-1.0.0/H3K27ac_Experimental_peak_1759	64	.	3.09514	6.48176	4.26412	198
chr1	10982153	10982371	/home/mkelly95/Ovarian_Chip_Seq_Project_Mike/H3K27ac/remove-duplicates.sh-1.1.0/cross-correlation-macs.sh-1.0.0/H3K27ac_Experimental_peak_1760	48	.	2.74186	4.82345	2.81253	166
chr1	10989027	10989252	/home/mkelly95/Ovarian_Chip_Seq_Project_Mike/H3K27ac/remove-duplicates.sh-1.1.0/cross-correlation-macs.sh-1.0.0/H3K27ac_Experimental_peak_1761	47	.	2.72472	4.78065	2.77336	46
chr1	10995191	10995528	/home/mkelly95/Ovarian_Chip_Seq_Project_Mike/H3K27ac/remove-duplicates.sh-1.1.0/cross-correlation-macs.sh-1.0.0/H3K27ac_Experimental_peak_1762	33	.	1.92357	3.32702	1.59502	144
chr1	10997252	10997912	/home/mkelly95/Ovarian_Chip_Seq_Project_Mike/H3K27ac/remove-duplicates.sh-1.1.0/cross-correlation-macs.sh-1.0.0/H3K27ac_Experimental_peak_1763	189	.	3.9197	18.95701	16.19044	167
chr1	11004262	11004732	/home/mkelly95/Ovarian_Chip_Seq_Project_Mike/H3K27ac/remove-duplicates.sh-1.1.0/cross-correlation-macs.sh-1.0.0/H3K27ac_Experimental_peak_1764	106	.	2.96609	10.63575	8.14017	267
chr1	11050788	11051095	/home/mkelly95/Ovarian_Chip_Seq_Project_Mike/H3K27ac/remove-duplicates.sh-1.1.0/cross-correlation-macs.sh-1.0.0/H3K27ac_Experimental_peak_1770	63	.	3.0416	6.33431	4.12666	196
chr1	11120282	11120668	/home/mkelly95/Ovarian_Chip_Seq_Project_Mike/H3K27ac/remove-duplicates.sh-1.1.0/cross-correlation-macs.sh-1.0.0/H3K27ac_Experimental_peak_1778	452	.	6.01301	45.28783	41.95728	210
chr1	11323181	11323624	/home/mkelly95/Ovarian_Chip_Seq_Project_Mike/H3K27ac/remove-duplicates.sh-1.1.0/cross-correlation-macs.sh-1.0.0/H3K27ac_Experimental_peak_1829	169	.	3.96043	16.97743	14.26513	213
chr1	11360901	11361179	/home/mkelly95/Ovarian_Chip_Seq_Project_Mike/H3K27ac/remove-duplicates.sh-1.1.0/cross-correlation-macs.sh-1.0.0/H3K27ac_Experimental_peak_1834	73	.	3.2684	7.38289	5.08494	109
chr1	11369125	11369373	/home/mkelly95/Ovarian_Chip_Seq_Project_Mike/H3K27ac/remove-duplicates.sh-1.1.0/cross-correlation-macs.sh-1.0.0/H3K27ac_Experimental_peak_1835	47	.	2.60442	4.78251	2.775	60
chr1	11376359	11376936	/home/mkelly95/Ovarian_Chip_Seq_Project_Mike/H3K27ac/remove-duplicates.sh-1.1.0/cross-correlation-macs.sh-1.0.0/H3K27ac_Experimental_peak_1836	73	.	2.84546	7.3732	5.07561	443
chr1	11386861	11387129	/home/mkelly95/Ovarian_Chip_Seq_Project_Mike/H3K27ac/remove-duplicates.sh-1.1.0/cross-correlation-macs.sh-1.0.0/H3K27ac_Experimental_peak_1837	59	.	2.59378	5.96588	3.81681	145
chr1	11394442	11394826	/home/mkelly95/Ovarian_Chip_Seq_Project_Mike/H3K27ac/remove-duplicates.sh-1.1.0/cross-correlation-macs.sh-1.0.0/H3K27ac_Experimental_peak_1838	57	.	2.50723	5.79931	3.6632	102
chr1	11399381	11400307	/home/mkelly95/Ovarian_Chip_Seq_Project_Mike/H3K27ac/remove-duplicates.sh-1.1.0/cross-correlation-macs.sh-1.0.0/H3K27ac_Experimental_peak_1839	99	.	3.1001	9.90772	7.44795	837
chr1	11405541	11406005	/home/mkelly95/Ovarian_Chip_Seq_Project_Mike/H3K27ac/remove-duplicates.sh-1.1.0/cross-correlation-macs.sh-1.0.0/H3K27ac_Experimental_peak_1840	37	.	2.24613	3.77866	1.9926	194
chr1	11410166	11410529	/home/mkelly95/Ovarian_Chip_Seq_Project_Mike/H3K27ac/remove-duplicates.sh-1.1.0/cross-correlation-macs.sh-1.0.0/H3K27ac_Experimental_peak_1841	51	.	2.61881	5.13001	3.09117	194
chr1	11412273	11412537	/home/mkelly95/Ovarian_Chip_Seq_Project_Mike/H3K27ac/remove-duplicates.sh-1.1.0/cross-correlation-macs.sh-1.0.0/H3K27ac_Experimental_peak_1842	56	.	2.67397	5.61047	3.48912	186
chr1	11415514	11416236	/home/mkelly95/Ovarian_Chip_Seq_Project_Mike/H3K27ac/remove-duplicates.sh-1.1.0/cross-correlation-macs.sh-1.0.0/H3K27ac_Experimental_peak_1843	50	.	2.45975	5.07215	3.03914	549
chr1	11424056	11424375	/home/mkelly95/Ovarian_Chip_Seq_Project_Mike/H3K27ac/remove-duplicates.sh-1.1.0/cross-correlation-macs.sh-1.0.0/H3K27ac_Experimental_peak_1844	58	.	2.75094	5.84859	3.70889	194
chr1	11433915	11434347	/home/mkelly95/Ovarian_Chip_Seq_Project_Mike/H3K27ac/remove-duplicates.sh-1.1.0/cross-correlation-macs.sh-1.0.0/H3K27ac_Experimental_peak_1845	59	.	2.83836	5.94005	3.79337	181
chr1	11445228	11445446	/home/mkelly95/Ovarian_Chip_Seq_Project_Mike/H3K27ac/remove-duplicates.sh-1.1.0/cross-correlation-macs.sh-1.0.0/H3K27ac_Experimental_peak_1846	40	.	2.49549	4.05781	2.17712	152
chr1	11451882	11452192	/home/mkelly95/Ovarian_Chip_Seq_Project_Mike/H3K27ac/remove-duplicates.sh-1.1.0/cross-correlation-macs.sh-1.0.0/H3K27ac_Experimental_peak_1847	39	.	2.38867	3.92226	2.05614	204
chr1	11466919	11467169	/home/mkelly95/Ovarian_Chip_Seq_Project_Mike/H3K27ac/remove-duplicates.sh-1.1.0/cross-correlation-macs.sh-1.0.0/H3K27ac_Experimental_peak_1848	54	.	3.15879	5.42702	3.32028	52
chr1	11467851	11468119	/home/mkelly95/Ovarian_Chip_Seq_Project_Mike/H3K27ac/remove-duplicates.sh-1.1.0/cross-correlation-macs.sh-1.0.0/H3K27ac_Experimental_peak_1849	33	.	2.43377	3.36726	1.63081	110
chr1	11472638	11472856	/home/mkelly95/Ovarian_Chip_Seq_Project_Mike/H3K27ac/remove-duplicates.sh-1.1.0/cross-correlation-macs.sh-1.0.0/H3K27ac_Experimental_peak_1850	46	.	2.82674	4.68682	2.68859	96
chr1	11473602	11473851	/home/mkelly95/Ovarian_Chip_Seq_Project_Mike/H3K27ac/remove-duplicates.sh-1.1.0/cross-correlation-macs.sh-1.0.0/H3K27ac_Experimental_peak_1851	48	.	2.88958	4.82931	2.81816	70
chr1	11475031	11475276	/home/mkelly95/Ovarian_Chip_Seq_Project_Mike/H3K27ac/remove-duplicates.sh-1.1.0/cross-correlation-macs.sh-1.0.0/H3K27ac_Experimental_peak_1852	59	.	3.20578	5.94529	3.79793	95
chr1	11476644	11476863	/home/mkelly95/Ovarian_Chip_Seq_Project_Mike/H3K27ac/remove-duplicates.sh-1.1.0/cross-correlation-macs.sh-1.0.0/H3K27ac_Experimental_peak_1853	43	.	2.68097	4.35188	2.4404	158
chr1	11476929	11477207	/home/mkelly95/Ovarian_Chip_Seq_Project_Mike/H3K27ac/remove-duplicates.sh-1.1.0/cross-correlation-macs.sh-1.0.0/H3K27ac_Experimental_peak_1854	53	.	2.94574	5.32499	3.22646	203
chr1	11480997	11481362	/home/mkelly95/Ovarian_Chip_Seq_Project_Mike/H3K27ac/remove-duplicates.sh-1.1.0/cross-correlation-macs.sh-1.0.0/H3K27ac_Experimental_peak_1855	58	.	3.36314	5.86753	3.72574	190
chr1	11489393	11489611	/home/mkelly95/Ovarian_Chip_Seq_Project_Mike/H3K27ac/remove-duplicates.sh-1.1.0/cross-correlation-macs.sh-1.0.0/H3K27ac_Experimental_peak_1856	43	.	2.6223	4.369	2.45572	108
chr1	11494774	11495227	/home/mkelly95/Ovarian_Chip_Seq_Project_Mike/H3K27ac/remove-duplicates.sh-1.1.0/cross-correlation-macs.sh-1.0.0/H3K27ac_Experimental_peak_1857	48	.	2.64011	4.88001	2.86416	127
chr1	11502392	11502663	/home/mkelly95/Ovarian_Chip_Seq_Project_Mike/H3K27ac/remove-duplicates.sh-1.1.0/cross-correlation-macs.sh-1.0.0/H3K27ac_Experimental_peak_1858	39	.	2.34115	3.92353	2.05736	91
chr1	11504979	11505348	/home/mkelly95/Ovarian_Chip_Seq_Project_Mike/H3K27ac/remove-duplicates.sh-1.1.0/cross-correlation-macs.sh-1.0.0/H3K27ac_Experimental_peak_1859	41	.	2.36178	4.1075	2.22102	216
chr1	11526508	11526738	/home/mkelly95/Ovarian_Chip_Seq_Project_Mike/H3K27ac/remove-duplicates.sh-1.1.0/cross-correlation-macs.sh-1.0.0/H3K27ac_Experimental_peak_1860	54	.	3.01712	5.49739	3.38505	100
chr1	11531912	11532226	/home/mkelly95/Ovarian_Chip_Seq_Project_Mike/H3K27ac/remove-duplicates.sh-1.1.0/cross-correlation-macs.sh-1.0.0/H3K27ac_Experimental_peak_1861	53	.	3.12087	5.34404	3.24424	180
chr1	11610105	11610397	/home/mkelly95/Ovarian_Chip_Seq_Project_Mike/H3K27ac/remove-duplicates.sh-1.1.0/cross-correlation-macs.sh-1.0.0/H3K27ac_Experimental_peak_1872	48	.	3.18124	4.86572	2.85112	135
chr1	11610686	11610935	/home/mkelly95/Ovarian_Chip_Seq_Project_Mike/H3K27ac/remove-duplicates.sh-1.1.0/cross-correlation-macs.sh-1.0.0/H3K27ac_Experimental_peak_1873	46	.	3.17414	4.65263	2.65777	146
chr1	11613464	11613682	/home/mkelly95/Ovarian_Chip_Seq_Project_Mike/H3K27ac/remove-duplicates.sh-1.1.0/cross-correlation-macs.sh-1.0.0/H3K27ac_Experimental_peak_1874	38	.	2.85402	3.88289	2.02125	88
chr1	11639648	11639939	/home/mkelly95/Ovarian_Chip_Seq_Project_Mike/H3K27ac/remove-duplicates.sh-1.1.0/cross-correlation-macs.sh-1.0.0/H3K27ac_Experimental_peak_1875	55	.	2.96068	5.54788	3.4319	181
chr1	11643784	11644064	/home/mkelly95/Ovarian_Chip_Seq_Project_Mike/H3K27ac/remove-duplicates.sh-1.1.0/cross-correlation-macs.sh-1.0.0/H3K27ac_Experimental_peak_1876	49	.	3.04704	4.98846	2.96288	100
chr1	11649790	11650285	/home/mkelly95/Ovarian_Chip_Seq_Project_Mike/H3K27ac/remove-duplicates.sh-1.1.0/cross-correlation-macs.sh-1.0.0/H3K27ac_Experimental_peak_1877	52	.	2.90644	5.22938	3.18168	177
chr1	11653094	11653477	/home/mkelly95/Ovarian_Chip_Seq_Project_Mike/H3K27ac/remove-duplicates.sh-1.1.0/cross-correlation-macs.sh-1.0.0/H3K27ac_Experimental_peak_1878	41	.	2.46991	4.13312	2.24534	138
chr1	11668235	11668505	/home/mkelly95/Ovarian_Chip_Seq_Project_Mike/H3K27ac/remove-duplicates.sh-1.1.0/cross-correlation-macs.sh-1.0.0/H3K27ac_Experimental_peak_1879	38	.	2.59776	3.85665	2.00098	140
chr1	11670457	11670781	/home/mkelly95/Ovarian_Chip_Seq_Project_Mike/H3K27ac/remove-duplicates.sh-1.1.0/cross-correlation-macs.sh-1.0.0/H3K27ac_Experimental_peak_1880	35	.	2.45853	3.55507	1.79521	179
chr1	11685852	11686255	/home/mkelly95/Ovarian_Chip_Seq_Project_Mike/H3K27ac/remove-duplicates.sh-1.1.0/cross-correlation-macs.sh-1.0.0/H3K27ac_Experimental_peak_1881	47	.	2.71623	4.75942	2.7546	217
chr1	11786925	11787223	/home/mkelly95/Ovarian_Chip_Seq_Project_Mike/H3K27ac/remove-duplicates.sh-1.1.0/cross-correlation-macs.sh-1.0.0/H3K27ac_Experimental_peak_1892	50	.	2.4102	5.04055	3.01011	154
chr1	11789525	11790261	/home/mkelly95/Ovarian_Chip_Seq_Project_Mike/H3K27ac/remove-duplicates.sh-1.1.0/cross-correlation-macs.sh-1.0.0/H3K27ac_Experimental_peak_1893	80	.	2.93787	8.08516	5.73118	323
chr1	11811079	11811341	/home/mkelly95/Ovarian_Chip_Seq_Project_Mike/H3K27ac/remove-duplicates.sh-1.1.0/cross-correlation-macs.sh-1.0.0/H3K27ac_Experimental_peak_1896	31	.	1.90256	3.17322	1.49239	57
chr1	11821558	11822000	/home/mkelly95/Ovarian_Chip_Seq_Project_Mike/H3K27ac/remove-duplicates.sh-1.1.0/cross-correlation-macs.sh-1.0.0/H3K27ac_Experimental_peak_1897	39	.	2.21708	3.92054	2.0545	190
chr1	11822225	11822548	/home/mkelly95/Ovarian_Chip_Seq_Project_Mike/H3K27ac/remove-duplicates.sh-1.1.0/cross-correlation-macs.sh-1.0.0/H3K27ac_Experimental_peak_1898	55	.	2.57025	5.58395	3.46514	190
chr1	11831469	11831772	/home/mkelly95/Ovarian_Chip_Seq_Project_Mike/H3K27ac/remove-duplicates.sh-1.1.0/cross-correlation-macs.sh-1.0.0/H3K27ac_Experimental_peak_1899	36	.	2.18996	3.61742	1.8507	232
chr1	11916879	11917155	/home/mkelly95/Ovarian_Chip_Seq_Project_Mike/H3K27ac/remove-duplicates.sh-1.1.0/cross-correlation-macs.sh-1.0.0/H3K27ac_Experimental_peak_1915	50	.	2.6993	5.04066	3.01017	152
chr1	11938273	11938548	/home/mkelly95/Ovarian_Chip_Seq_Project_Mike/H3K27ac/remove-duplicates.sh-1.1.0/cross-correlation-macs.sh-1.0.0/H3K27ac_Experimental_peak_1917	26	.	1.95257	2.67378	1.10094	190
chr1	11943496	11943737	/home/mkelly95/Ovarian_Chip_Seq_Project_Mike/H3K27ac/remove-duplicates.sh-1.1.0/cross-correlation-macs.sh-1.0.0/H3K27ac_Experimental_peak_1918	48	.	2.53695	4.88855	2.8716	77
chr1	11945765	11945992	/home/mkelly95/Ovarian_Chip_Seq_Project_Mike/H3K27ac/remove-duplicates.sh-1.1.0/cross-correlation-macs.sh-1.0.0/H3K27ac_Experimental_peak_1919	42	.	2.40302	4.22369	2.32599	124
chr1	11948943	11949235	/home/mkelly95/Ovarian_Chip_Seq_Project_Mike/H3K27ac/remove-duplicates.sh-1.1.0/cross-correlation-macs.sh-1.0.0/H3K27ac_Experimental_peak_1920	72	.	3.0896	7.26506	4.97399	167
chr1	11952325	11952749	/home/mkelly95/Ovarian_Chip_Seq_Project_Mike/H3K27ac/remove-duplicates.sh-1.1.0/cross-correlation-macs.sh-1.0.0/H3K27ac_Experimental_peak_1921	39	.	2.41515	3.99122	2.11802	210
chr1	11958760	11959126	/home/mkelly95/Ovarian_Chip_Seq_Project_Mike/H3K27ac/remove-duplicates.sh-1.1.0/cross-correlation-macs.sh-1.0.0/H3K27ac_Experimental_peak_1922	58	.	2.9433	5.87498	3.73276	187
chr1	11968581	11969779	/home/mkelly95/Ovarian_Chip_Seq_Project_Mike/H3K27ac/remove-duplicates.sh-1.1.0/cross-correlation-macs.sh-1.0.0/H3K27ac_Experimental_peak_1923	813	.	7.2924	81.37087	77.3922	333
chr1	11986719	11987061	/home/mkelly95/Ovarian_Chip_Seq_Project_Mike/H3K27ac/remove-duplicates.sh-1.1.0/cross-correlation-macs.sh-1.0.0/H3K27ac_Experimental_peak_1925	49	.	2.31404	4.95371	2.93153	153
chr1	12039508	12040080	/home/mkelly95/Ovarian_Chip_Seq_Project_Mike/H3K27ac/remove-duplicates.sh-1.1.0/cross-correlation-macs.sh-1.0.0/H3K27ac_Experimental_peak_1932	133	.	2.97718	13.32961	10.72943	225
chr1	12074174	12074429	/home/mkelly95/Ovarian_Chip_Seq_Project_Mike/H3K27ac/remove-duplicates.sh-1.1.0/cross-correlation-macs.sh-1.0.0/H3K27ac_Experimental_peak_1938	88	.	3.09422	8.88154	6.47587	102
chr1	12100029	12100475	/home/mkelly95/Ovarian_Chip_Seq_Project_Mike/H3K27ac/remove-duplicates.sh-1.1.0/cross-correlation-macs.sh-1.0.0/H3K27ac_Experimental_peak_1941	57	.	2.42277	5.75285	3.62051	324
chr1	12101018	12101338	/home/mkelly95/Ovarian_Chip_Seq_Project_Mike/H3K27ac/remove-duplicates.sh-1.1.0/cross-correlation-macs.sh-1.0.0/H3K27ac_Experimental_peak_1942	65	.	2.5091	6.51932	4.29895	262
chr1	12101769	12102121	/home/mkelly95/Ovarian_Chip_Seq_Project_Mike/H3K27ac/remove-duplicates.sh-1.1.0/cross-correlation-macs.sh-1.0.0/H3K27ac_Experimental_peak_1943	61	.	2.46438	6.1925	3.99475	164
chr1	12107582	12107934	/home/mkelly95/Ovarian_Chip_Seq_Project_Mike/H3K27ac/remove-duplicates.sh-1.1.0/cross-correlation-macs.sh-1.0.0/H3K27ac_Experimental_peak_1944	48	.	2.31896	4.84881	2.83612	278
chr1	12111952	12112580	/home/mkelly95/Ovarian_Chip_Seq_Project_Mike/H3K27ac/remove-duplicates.sh-1.1.0/cross-correlation-macs.sh-1.0.0/H3K27ac_Experimental_peak_1945	145	.	3.78324	14.54048	11.90083	477
chr1	12113424	12113695	/home/mkelly95/Ovarian_Chip_Seq_Project_Mike/H3K27ac/remove-duplicates.sh-1.1.0/cross-correlation-macs.sh-1.0.0/H3K27ac_Experimental_peak_1946	37	.	2.09317	3.7346	1.95348	83
chr1	12119681	12119917	/home/mkelly95/Ovarian_Chip_Seq_Project_Mike/H3K27ac/remove-duplicates.sh-1.1.0/cross-correlation-macs.sh-1.0.0/H3K27ac_Experimental_peak_1947	58	.	2.73781	5.80814	3.67159	120
chr1	12123098	12123316	/home/mkelly95/Ovarian_Chip_Seq_Project_Mike/H3K27ac/remove-duplicates.sh-1.1.0/cross-correlation-macs.sh-1.0.0/H3K27ac_Experimental_peak_1948	64	.	2.96426	6.49499	4.27649	140
chr1	12213544	12213860	/home/mkelly95/Ovarian_Chip_Seq_Project_Mike/H3K27ac/remove-duplicates.sh-1.1.0/cross-correlation-macs.sh-1.0.0/H3K27ac_Experimental_peak_1964	70	.	3.09885	7.09327	4.81251	243
chr1	12221678	12222025	/home/mkelly95/Ovarian_Chip_Seq_Project_Mike/H3K27ac/remove-duplicates.sh-1.1.0/cross-correlation-macs.sh-1.0.0/H3K27ac_Experimental_peak_1965	65	.	2.72574	6.59483	4.3695	191
chr1	12269331	12269577	/home/mkelly95/Ovarian_Chip_Seq_Project_Mike/H3K27ac/remove-duplicates.sh-1.1.0/cross-correlation-macs.sh-1.0.0/H3K27ac_Experimental_peak_1973	32	.	2.02291	3.22458	1.5056	194
chr1	12270786	12271039	/home/mkelly95/Ovarian_Chip_Seq_Project_Mike/H3K27ac/remove-duplicates.sh-1.1.0/cross-correlation-macs.sh-1.0.0/H3K27ac_Experimental_peak_1974	56	.	2.59177	5.6561	3.53119	85
chr1	12289693	12289915	/home/mkelly95/Ovarian_Chip_Seq_Project_Mike/H3K27ac/remove-duplicates.sh-1.1.0/cross-correlation-macs.sh-1.0.0/H3K27ac_Experimental_peak_1975	78	.	2.67865	7.86365	5.52116	84
chr1	12578017	12578244	/home/mkelly95/Ovarian_Chip_Seq_Project_Mike/H3K27ac/remove-duplicates.sh-1.1.0/cross-correlation-macs.sh-1.0.0/H3K27ac_Experimental_peak_2064	58	.	2.85247	5.80439	3.66815	115
chr1	12579039	12579416	/home/mkelly95/Ovarian_Chip_Seq_Project_Mike/H3K27ac/remove-duplicates.sh-1.1.0/cross-correlation-macs.sh-1.0.0/H3K27ac_Experimental_peak_2065	64	.	3.01727	6.4597	4.24336	209
chr1	12585800	12586042	/home/mkelly95/Ovarian_Chip_Seq_Project_Mike/H3K27ac/remove-duplicates.sh-1.1.0/cross-correlation-macs.sh-1.0.0/H3K27ac_Experimental_peak_2066	45	.	2.45618	4.51015	2.56633	85
chr1	12587609	12587993	/home/mkelly95/Ovarian_Chip_Seq_Project_Mike/H3K27ac/remove-duplicates.sh-1.1.0/cross-correlation-macs.sh-1.0.0/H3K27ac_Experimental_peak_2067	54	.	2.61901	5.43887	3.33165	269
chr1	12591475	12592097	/home/mkelly95/Ovarian_Chip_Seq_Project_Mike/H3K27ac/remove-duplicates.sh-1.1.0/cross-correlation-macs.sh-1.0.0/H3K27ac_Experimental_peak_2068	83	.	3.46083	8.39099	6.02086	184
chr1	12599428	12599711	/home/mkelly95/Ovarian_Chip_Seq_Project_Mike/H3K27ac/remove-duplicates.sh-1.1.0/cross-correlation-macs.sh-1.0.0/H3K27ac_Experimental_peak_2069	34	.	2.2072	3.44387	1.69809	199
chr1	12600114	12600820	/home/mkelly95/Ovarian_Chip_Seq_Project_Mike/H3K27ac/remove-duplicates.sh-1.1.0/cross-correlation-macs.sh-1.0.0/H3K27ac_Experimental_peak_2070	91	.	3.46749	9.11217	6.69587	542
chr1	12601442	12601739	/home/mkelly95/Ovarian_Chip_Seq_Project_Mike/H3K27ac/remove-duplicates.sh-1.1.0/cross-correlation-macs.sh-1.0.0/H3K27ac_Experimental_peak_2071	40	.	2.28386	4.00607	2.13148	142
chr1	12609174	12609882	/home/mkelly95/Ovarian_Chip_Seq_Project_Mike/H3K27ac/remove-duplicates.sh-1.1.0/cross-correlation-macs.sh-1.0.0/H3K27ac_Experimental_peak_2072	206	.	4.0782	20.67839	17.86712	322
chr1	12610227	12610463	/home/mkelly95/Ovarian_Chip_Seq_Project_Mike/H3K27ac/remove-duplicates.sh-1.1.0/cross-correlation-macs.sh-1.0.0/H3K27ac_Experimental_peak_2073	48	.	2.12686	4.87056	2.85578	123
chr1	12621145	12621658	/home/mkelly95/Ovarian_Chip_Seq_Project_Mike/H3K27ac/remove-duplicates.sh-1.1.0/cross-correlation-macs.sh-1.0.0/H3K27ac_Experimental_peak_2074	44	.	2.39853	4.47431	2.54994	307
chr1	12624964	12625314	/home/mkelly95/Ovarian_Chip_Seq_Project_Mike/H3K27ac/remove-duplicates.sh-1.1.0/cross-correlation-macs.sh-1.0.0/H3K27ac_Experimental_peak_2075	42	.	2.40903	4.24057	2.34081	166
chr1	12678007	12678696	/home/mkelly95/Ovarian_Chip_Seq_Project_Mike/H3K27ac/remove-duplicates.sh-1.1.0/cross-correlation-macs.sh-1.0.0/H3K27ac_Experimental_peak_2089	107	.	3.07692	10.79895	8.29717	131
chr1	12690401	12690626	/home/mkelly95/Ovarian_Chip_Seq_Project_Mike/H3K27ac/remove-duplicates.sh-1.1.0/cross-correlation-macs.sh-1.0.0/H3K27ac_Experimental_peak_2090	33	.	2.24814	3.3211	1.59083	34
chr1	12696135	12696463	/home/mkelly95/Ovarian_Chip_Seq_Project_Mike/H3K27ac/remove-duplicates.sh-1.1.0/cross-correlation-macs.sh-1.0.0/H3K27ac_Experimental_peak_2091	47	.	2.77196	4.72983	2.72789	128
chr1	12701769	12701987	/home/mkelly95/Ovarian_Chip_Seq_Project_Mike/H3K27ac/remove-duplicates.sh-1.1.0/cross-correlation-macs.sh-1.0.0/H3K27ac_Experimental_peak_2092	39	.	2.72268	3.96155	2.09156	109
chr1	12730489	12730787	/home/mkelly95/Ovarian_Chip_Seq_Project_Mike/H3K27ac/remove-duplicates.sh-1.1.0/cross-correlation-macs.sh-1.0.0/H3K27ac_Experimental_peak_2098	57	.	3.77731	5.73288	3.60167	145
chr1	12733618	12733855	/home/mkelly95/Ovarian_Chip_Seq_Project_Mike/H3K27ac/remove-duplicates.sh-1.1.0/cross-correlation-macs.sh-1.0.0/H3K27ac_Experimental_peak_2099	51	.	3.44956	5.15324	3.11234	78
chr1	12738351	12738765	/home/mkelly95/Ovarian_Chip_Seq_Project_Mike/H3K27ac/remove-duplicates.sh-1.1.0/cross-correlation-macs.sh-1.0.0/H3K27ac_Experimental_peak_2100	40	.	2.9615	4.07725	2.19448	286
chr1	12748311	12748536	/home/mkelly95/Ovarian_Chip_Seq_Project_Mike/H3K27ac/remove-duplicates.sh-1.1.0/cross-correlation-macs.sh-1.0.0/H3K27ac_Experimental_peak_2101	54	.	3.51176	5.49014	3.37827	144
chr1	12748927	12749162	/home/mkelly95/Ovarian_Chip_Seq_Project_Mike/H3K27ac/remove-duplicates.sh-1.1.0/cross-correlation-macs.sh-1.0.0/H3K27ac_Experimental_peak_2102	52	.	3.36458	5.2147	3.16812	115
chr1	12754541	12754819	/home/mkelly95/Ovarian_Chip_Seq_Project_Mike/H3K27ac/remove-duplicates.sh-1.1.0/cross-correlation-macs.sh-1.0.0/H3K27ac_Experimental_peak_2103	48	.	3.42173	4.88787	2.87114	128
chr1	12756259	12756496	/home/mkelly95/Ovarian_Chip_Seq_Project_Mike/H3K27ac/remove-duplicates.sh-1.1.0/cross-correlation-macs.sh-1.0.0/H3K27ac_Experimental_peak_2104	51	.	3.55429	5.11551	3.07806	143
chr1	12760428	12760701	/home/mkelly95/Ovarian_Chip_Seq_Project_Mike/H3K27ac/remove-duplicates.sh-1.1.0/cross-correlation-macs.sh-1.0.0/H3K27ac_Experimental_peak_2105	102	.	5.47538	10.27614	7.79486	161
chr1	12762545	12762788	/home/mkelly95/Ovarian_Chip_Seq_Project_Mike/H3K27ac/remove-duplicates.sh-1.1.0/cross-correlation-macs.sh-1.0.0/H3K27ac_Experimental_peak_2106	45	.	3.34606	4.5516	2.56633	89
chr1	12774200	12774644	/home/mkelly95/Ovarian_Chip_Seq_Project_Mike/H3K27ac/remove-duplicates.sh-1.1.0/cross-correlation-macs.sh-1.0.0/H3K27ac_Experimental_peak_2107	44	.	3.18421	4.4737	2.54937	251
chr1	12800520	12800847	/home/mkelly95/Ovarian_Chip_Seq_Project_Mike/H3K27ac/remove-duplicates.sh-1.1.0/cross-correlation-macs.sh-1.0.0/H3K27ac_Experimental_peak_2110	52	.	3.51048	5.26223	3.18433	182
chr1	12800898	12801245	/home/mkelly95/Ovarian_Chip_Seq_Project_Mike/H3K27ac/remove-duplicates.sh-1.1.0/cross-correlation-macs.sh-1.0.0/H3K27ac_Experimental_peak_2111	76	.	4.37206	7.60552	5.29396	176
chr1	12822839	12823070	/home/mkelly95/Ovarian_Chip_Seq_Project_Mike/H3K27ac/remove-duplicates.sh-1.1.0/cross-correlation-macs.sh-1.0.0/H3K27ac_Experimental_peak_2116	43	.	2.72972	4.30096	2.39436	58
chr1	12830202	12830542	/home/mkelly95/Ovarian_Chip_Seq_Project_Mike/H3K27ac/remove-duplicates.sh-1.1.0/cross-correlation-macs.sh-1.0.0/H3K27ac_Experimental_peak_2117	49	.	3.00956	4.90864	2.89039	81
chr1	12838729	12838960	/home/mkelly95/Ovarian_Chip_Seq_Project_Mike/H3K27ac/remove-duplicates.sh-1.1.0/cross-correlation-macs.sh-1.0.0/H3K27ac_Experimental_peak_2119	69	.	4.01344	6.93199	4.66064	122
chr1	12843436	12843682	/home/mkelly95/Ovarian_Chip_Seq_Project_Mike/H3K27ac/remove-duplicates.sh-1.1.0/cross-correlation-macs.sh-1.0.0/H3K27ac_Experimental_peak_2120	38	.	3.04188	3.86073	2.00098	123
chr1	12848364	12848849	/home/mkelly95/Ovarian_Chip_Seq_Project_Mike/H3K27ac/remove-duplicates.sh-1.1.0/cross-correlation-macs.sh-1.0.0/H3K27ac_Experimental_peak_2121	52	.	3.65025	5.27884	3.18433	310
chr1	12857089	12857970	/home/mkelly95/Ovarian_Chip_Seq_Project_Mike/H3K27ac/remove-duplicates.sh-1.1.0/cross-correlation-macs.sh-1.0.0/H3K27ac_Experimental_peak_2122	105	.	4.48189	10.57855	8.08516	351
chr1	12859023	12859341	/home/mkelly95/Ovarian_Chip_Seq_Project_Mike/H3K27ac/remove-duplicates.sh-1.1.0/cross-correlation-macs.sh-1.0.0/H3K27ac_Experimental_peak_2123	117	.	4.96722	11.72877	9.18831	154
chr1	12866840	12867068	/home/mkelly95/Ovarian_Chip_Seq_Project_Mike/H3K27ac/remove-duplicates.sh-1.1.0/cross-correlation-macs.sh-1.0.0/H3K27ac_Experimental_peak_2124	58	.	3.18237	5.89031	3.7475	60
chr1	12867655	12867876	/home/mkelly95/Ovarian_Chip_Seq_Project_Mike/H3K27ac/remove-duplicates.sh-1.1.0/cross-correlation-macs.sh-1.0.0/H3K27ac_Experimental_peak_2125	30	.	2.27029	3.02249	1.40223	162
chr1	12870178	12870812	/home/mkelly95/Ovarian_Chip_Seq_Project_Mike/H3K27ac/remove-duplicates.sh-1.1.0/cross-correlation-macs.sh-1.0.0/H3K27ac_Experimental_peak_2126	115	.	4.49294	11.54795	9.0139	133
chr1	12870909	12871210	/home/mkelly95/Ovarian_Chip_Seq_Project_Mike/H3K27ac/remove-duplicates.sh-1.1.0/cross-correlation-macs.sh-1.0.0/H3K27ac_Experimental_peak_2127	131	.	4.86492	13.19269	10.59686	139
chr1	12878969	12879255	/home/mkelly95/Ovarian_Chip_Seq_Project_Mike/H3K27ac/remove-duplicates.sh-1.1.0/cross-correlation-macs.sh-1.0.0/H3K27ac_Experimental_peak_2128	38	.	3.04188	3.86073	2.00098	172
chr1	12881011	12881393	/home/mkelly95/Ovarian_Chip_Seq_Project_Mike/H3K27ac/remove-duplicates.sh-1.1.0/cross-correlation-macs.sh-1.0.0/H3K27ac_Experimental_peak_2129	102	.	5.47538	10.27614	7.79486	204
chr1	12897347	12897687	/home/mkelly95/Ovarian_Chip_Seq_Project_Mike/H3K27ac/remove-duplicates.sh-1.1.0/cross-correlation-macs.sh-1.0.0/H3K27ac_Experimental_peak_2130	76	.	4.56282	7.65335	5.32225	130
chr1	12900858	12901120	/home/mkelly95/Ovarian_Chip_Seq_Project_Mike/H3K27ac/remove-duplicates.sh-1.1.0/cross-correlation-macs.sh-1.0.0/H3K27ac_Experimental_peak_2131	41	.	3.07916	4.10212	2.21703	62
chr1	12902941	12903258	/home/mkelly95/Ovarian_Chip_Seq_Project_Mike/H3K27ac/remove-duplicates.sh-1.1.0/cross-correlation-macs.sh-1.0.0/H3K27ac_Experimental_peak_2132	68	.	4.25863	6.83191	4.56656	192
chr1	12911914	12912301	/home/mkelly95/Ovarian_Chip_Seq_Project_Mike/H3K27ac/remove-duplicates.sh-1.1.0/cross-correlation-macs.sh-1.0.0/H3K27ac_Experimental_peak_2134	50	.	3.29551	5.08403	3.04884	182
chr1	12913671	12913986	/home/mkelly95/Ovarian_Chip_Seq_Project_Mike/H3K27ac/remove-duplicates.sh-1.1.0/cross-correlation-macs.sh-1.0.0/H3K27ac_Experimental_peak_2135	53	.	3.4183	5.31572	3.21805	131
chr1	12914805	12915161	/home/mkelly95/Ovarian_Chip_Seq_Project_Mike/H3K27ac/remove-duplicates.sh-1.1.0/cross-correlation-macs.sh-1.0.0/H3K27ac_Experimental_peak_2136	48	.	3.15003	4.80564	2.79663	204
chr1	12924554	12924800	/home/mkelly95/Ovarian_Chip_Seq_Project_Mike/H3K27ac/remove-duplicates.sh-1.1.0/cross-correlation-macs.sh-1.0.0/H3K27ac_Experimental_peak_2137	38	.	3.04188	3.86073	2.00098	55
chr1	12982174	12982417	/home/mkelly95/Ovarian_Chip_Seq_Project_Mike/H3K27ac/remove-duplicates.sh-1.1.0/cross-correlation-macs.sh-1.0.0/H3K27ac_Experimental_peak_2138	85	.	4.867	8.50224	6.11445	73
chr1	13218300	13218521	/home/mkelly95/Ovarian_Chip_Seq_Project_Mike/H3K27ac/remove-duplicates.sh-1.1.0/cross-correlation-macs.sh-1.0.0/H3K27ac_Experimental_peak_2139	52	.	3.65025	5.27884	3.18433	56
chr1	13374668	13374958	/home/mkelly95/Ovarian_Chip_Seq_Project_Mike/H3K27ac/remove-duplicates.sh-1.1.0/cross-correlation-macs.sh-1.0.0/H3K27ac_Experimental_peak_2140	60	.	3.95444	6.03972	3.85266	75
chr1	13774137	13774407	/home/mkelly95/Ovarian_Chip_Seq_Project_Mike/H3K27ac/remove-duplicates.sh-1.1.0/cross-correlation-macs.sh-1.0.0/H3K27ac_Experimental_peak_2141	60	.	3.95444	6.03972	3.85266	179
chr1	13774689	13774907	/home/mkelly95/Ovarian_Chip_Seq_Project_Mike/H3K27ac/remove-duplicates.sh-1.1.0/cross-correlation-macs.sh-1.0.0/H3K27ac_Experimental_peak_2142	45	.	3.34606	4.5516	2.56633	164
chr1	13775609	13775899	/home/mkelly95/Ovarian_Chip_Seq_Project_Mike/H3K27ac/remove-duplicates.sh-1.1.0/cross-correlation-macs.sh-1.0.0/H3K27ac_Experimental_peak_2143	60	.	3.95444	6.03972	3.85266	131
chr1	13782491	13782745	/home/mkelly95/Ovarian_Chip_Seq_Project_Mike/H3K27ac/remove-duplicates.sh-1.1.0/cross-correlation-macs.sh-1.0.0/H3K27ac_Experimental_peak_2144	49	.	3.35259	4.97849	2.95353	141
chr1	13782860	13783078	/home/mkelly95/Ovarian_Chip_Seq_Project_Mike/H3K27ac/remove-duplicates.sh-1.1.0/cross-correlation-macs.sh-1.0.0/H3K27ac_Experimental_peak_2145	41	.	3.02663	4.19406	2.29895	137
chr1	13789096	13789347	/home/mkelly95/Ovarian_Chip_Seq_Project_Mike/H3K27ac/remove-duplicates.sh-1.1.0/cross-correlation-macs.sh-1.0.0/H3K27ac_Experimental_peak_2146	51	.	2.96082	5.17525	3.1326	205
chr1	13844432	13844692	/home/mkelly95/Ovarian_Chip_Seq_Project_Mike/H3K27ac/remove-duplicates.sh-1.1.0/cross-correlation-macs.sh-1.0.0/H3K27ac_Experimental_peak_2150	76	.	3.6318	7.654	5.32245	125
chr1	13852357	13852671	/home/mkelly95/Ovarian_Chip_Seq_Project_Mike/H3K27ac/remove-duplicates.sh-1.1.0/cross-correlation-macs.sh-1.0.0/H3K27ac_Experimental_peak_2151	47	.	2.93729	4.75371	2.74925	186
chr1	13854688	13854906	/home/mkelly95/Ovarian_Chip_Seq_Project_Mike/H3K27ac/remove-duplicates.sh-1.1.0/cross-correlation-macs.sh-1.0.0/H3K27ac_Experimental_peak_2152	44	.	2.8566	4.40426	2.48735	107
chr1	13856289	13856675	/home/mkelly95/Ovarian_Chip_Seq_Project_Mike/H3K27ac/remove-duplicates.sh-1.1.0/cross-correlation-macs.sh-1.0.0/H3K27ac_Experimental_peak_2153	81	.	4.06174	8.12688	5.77042	148
chr1	13867912	13868161	/home/mkelly95/Ovarian_Chip_Seq_Project_Mike/H3K27ac/remove-duplicates.sh-1.1.0/cross-correlation-macs.sh-1.0.0/H3K27ac_Experimental_peak_2154	47	.	2.92558	4.72848	2.72668	59
chr1	13868463	13868722	/home/mkelly95/Ovarian_Chip_Seq_Project_Mike/H3K27ac/remove-duplicates.sh-1.1.0/cross-correlation-macs.sh-1.0.0/H3K27ac_Experimental_peak_2155	44	.	2.79203	4.43808	2.51802	142
chr1	13869890	13870280	/home/mkelly95/Ovarian_Chip_Seq_Project_Mike/H3K27ac/remove-duplicates.sh-1.1.0/cross-correlation-macs.sh-1.0.0/H3K27ac_Experimental_peak_2156	69	.	3.45429	6.97984	4.70552	156
chr1	13879038	13879268	/home/mkelly95/Ovarian_Chip_Seq_Project_Mike/H3K27ac/remove-duplicates.sh-1.1.0/cross-correlation-macs.sh-1.0.0/H3K27ac_Experimental_peak_2157	30	.	2.57891	3.09152	1.46178	182
chr1	13880512	13880731	/home/mkelly95/Ovarian_Chip_Seq_Project_Mike/H3K27ac/remove-duplicates.sh-1.1.0/cross-correlation-macs.sh-1.0.0/H3K27ac_Experimental_peak_2158	44	.	3.16589	4.4414	2.51958	63
chr1	13881250	13881694	/home/mkelly95/Ovarian_Chip_Seq_Project_Mike/H3K27ac/remove-duplicates.sh-1.1.0/cross-correlation-macs.sh-1.0.0/H3K27ac_Experimental_peak_2159	70	.	4.22464	7.05004	4.77167	297
chr1	13885460	13885680	/home/mkelly95/Ovarian_Chip_Seq_Project_Mike/H3K27ac/remove-duplicates.sh-1.1.0/cross-correlation-macs.sh-1.0.0/H3K27ac_Experimental_peak_2160	40	.	2.92997	4.02046	2.144	156
chr1	13887017	13887260	/home/mkelly95/Ovarian_Chip_Seq_Project_Mike/H3K27ac/remove-duplicates.sh-1.1.0/cross-correlation-macs.sh-1.0.0/H3K27ac_Experimental_peak_2161	68	.	4.25863	6.83191	4.56656	120
chr1	13889578	13889854	/home/mkelly95/Ovarian_Chip_Seq_Project_Mike/H3K27ac/remove-duplicates.sh-1.1.0/cross-correlation-macs.sh-1.0.0/H3K27ac_Experimental_peak_2162	66	.	4.14667	6.63603	4.40782	128
chr1	13893978	13894203	/home/mkelly95/Ovarian_Chip_Seq_Project_Mike/H3K27ac/remove-duplicates.sh-1.1.0/cross-correlation-macs.sh-1.0.0/H3K27ac_Experimental_peak_2163	45	.	3.34606	4.5516	2.56633	121
chr1	13895121	13895349	/home/mkelly95/Ovarian_Chip_Seq_Project_Mike/H3K27ac/remove-duplicates.sh-1.1.0/cross-correlation-macs.sh-1.0.0/H3K27ac_Experimental_peak_2164	38	.	3.04188	3.86073	2.00098	186
chr1	13896965	13897183	/home/mkelly95/Ovarian_Chip_Seq_Project_Mike/H3K27ac/remove-duplicates.sh-1.1.0/cross-correlation-macs.sh-1.0.0/H3K27ac_Experimental_peak_2165	52	.	3.65025	5.27884	3.18433	106
chr1	13907694	13907921	/home/mkelly95/Ovarian_Chip_Seq_Project_Mike/H3K27ac/remove-duplicates.sh-1.1.0/cross-correlation-macs.sh-1.0.0/H3K27ac_Experimental_peak_2166	39	.	2.62752	3.92048	2.05446	108
chr1	13909609	13909920	/home/mkelly95/Ovarian_Chip_Seq_Project_Mike/H3K27ac/remove-duplicates.sh-1.1.0/cross-correlation-macs.sh-1.0.0/H3K27ac_Experimental_peak_2167	50	.	2.96653	5.00223	2.97491	170
chr1	13944771	13945315	/home/mkelly95/Ovarian_Chip_Seq_Project_Mike/H3K27ac/remove-duplicates.sh-1.1.0/cross-correlation-macs.sh-1.0.0/H3K27ac_Experimental_peak_2175	64	.	3.89024	6.4366	4.22193	445
chr1	13954906	13955218	/home/mkelly95/Ovarian_Chip_Seq_Project_Mike/H3K27ac/remove-duplicates.sh-1.1.0/cross-correlation-macs.sh-1.0.0/H3K27ac_Experimental_peak_2176	79	.	3.87068	7.96887	5.62105	179
chr1	13955619	13955925	/home/mkelly95/Ovarian_Chip_Seq_Project_Mike/H3K27ac/remove-duplicates.sh-1.1.0/cross-correlation-macs.sh-1.0.0/H3K27ac_Experimental_peak_2177	92	.	4.17226	9.23091	6.80903	136
chr1	13967523	13967854	/home/mkelly95/Ovarian_Chip_Seq_Project_Mike/H3K27ac/remove-duplicates.sh-1.1.0/cross-correlation-macs.sh-1.0.0/H3K27ac_Experimental_peak_2178	104	.	4.99453	10.411	7.92403	193
chr1	13976472	13976881	/home/mkelly95/Ovarian_Chip_Seq_Project_Mike/H3K27ac/remove-duplicates.sh-1.1.0/cross-correlation-macs.sh-1.0.0/H3K27ac_Experimental_peak_2179	83	.	4.29612	8.33808	5.97072	167
chr1	13977501	13977719	/home/mkelly95/Ovarian_Chip_Seq_Project_Mike/H3K27ac/remove-duplicates.sh-1.1.0/cross-correlation-macs.sh-1.0.0/H3K27ac_Experimental_peak_2180	66	.	3.75143	6.67575	4.44524	68
chr1	13979067	13979329	/home/mkelly95/Ovarian_Chip_Seq_Project_Mike/H3K27ac/remove-duplicates.sh-1.1.0/cross-correlation-macs.sh-1.0.0/H3K27ac_Experimental_peak_2181	64	.	3.7663	6.4542	4.23821	145
chr1	13982200	13982550	/home/mkelly95/Ovarian_Chip_Seq_Project_Mike/H3K27ac/remove-duplicates.sh-1.1.0/cross-correlation-macs.sh-1.0.0/H3K27ac_Experimental_peak_2182	38	.	2.93584	3.85678	2.00098	159
chr1	13987123	13987553	/home/mkelly95/Ovarian_Chip_Seq_Project_Mike/H3K27ac/remove-duplicates.sh-1.1.0/cross-correlation-macs.sh-1.0.0/H3K27ac_Experimental_peak_2183	46	.	3.2987	4.6744	2.67751	121
chr1	13988071	13988319	/home/mkelly95/Ovarian_Chip_Seq_Project_Mike/H3K27ac/remove-duplicates.sh-1.1.0/cross-correlation-macs.sh-1.0.0/H3K27ac_Experimental_peak_2184	43	.	3.11219	4.34641	2.43515	81
chr1	13991727	13991960	/home/mkelly95/Ovarian_Chip_Seq_Project_Mike/H3K27ac/remove-duplicates.sh-1.1.0/cross-correlation-macs.sh-1.0.0/H3K27ac_Experimental_peak_2185	59	.	3.49711	5.91957	3.774	158
chr1	13993736	13994101	/home/mkelly95/Ovarian_Chip_Seq_Project_Mike/H3K27ac/remove-duplicates.sh-1.1.0/cross-correlation-macs.sh-1.0.0/H3K27ac_Experimental_peak_2186	66	.	3.60765	6.62167	4.39455	187
chr1	13994799	13995048	/home/mkelly95/Ovarian_Chip_Seq_Project_Mike/H3K27ac/remove-duplicates.sh-1.1.0/cross-correlation-macs.sh-1.0.0/H3K27ac_Experimental_peak_2187	32	.	2.44526	3.25728	1.53388	146
chr1	13997523	13997843	/home/mkelly95/Ovarian_Chip_Seq_Project_Mike/H3K27ac/remove-duplicates.sh-1.1.0/cross-correlation-macs.sh-1.0.0/H3K27ac_Experimental_peak_2188	38	.	2.66616	3.84682	2.00098	107
chr1	14006626	14006898	/home/mkelly95/Ovarian_Chip_Seq_Project_Mike/H3K27ac/remove-duplicates.sh-1.1.0/cross-correlation-macs.sh-1.0.0/H3K27ac_Experimental_peak_2189	95	.	5.06957	9.53239	7.08852	153
chr1	14007369	14007678	/home/mkelly95/Ovarian_Chip_Seq_Project_Mike/H3K27ac/remove-duplicates.sh-1.1.0/cross-correlation-macs.sh-1.0.0/H3K27ac_Experimental_peak_2190	64	.	4.06788	6.49716	4.278	193
chr1	14011131	14011454	/home/mkelly95/Ovarian_Chip_Seq_Project_Mike/H3K27ac/remove-duplicates.sh-1.1.0/cross-correlation-macs.sh-1.0.0/H3K27ac_Experimental_peak_2191	111	.	5.77683	11.19347	8.67678	146
chr1	14018357	14018664	/home/mkelly95/Ovarian_Chip_Seq_Project_Mike/H3K27ac/remove-duplicates.sh-1.1.0/cross-correlation-macs.sh-1.0.0/H3K27ac_Experimental_peak_2192	99	.	4.79562	9.99946	7.53585	140
chr1	14021092	14021467	/home/mkelly95/Ovarian_Chip_Seq_Project_Mike/H3K27ac/remove-duplicates.sh-1.1.0/cross-correlation-macs.sh-1.0.0/H3K27ac_Experimental_peak_2193	37	.	2.54963	3.75296	1.97002	297
chr1	14155735	14156172	/home/mkelly95/Ovarian_Chip_Seq_Project_Mike/H3K27ac/remove-duplicates.sh-1.1.0/cross-correlation-macs.sh-1.0.0/H3K27ac_Experimental_peak_2221	69	.	3.2677	6.94947	4.67732	166
chr1	14159628	14159905	/home/mkelly95/Ovarian_Chip_Seq_Project_Mike/H3K27ac/remove-duplicates.sh-1.1.0/cross-correlation-macs.sh-1.0.0/H3K27ac_Experimental_peak_2222	37	.	2.4975	3.78052	1.99402	103
chr1	14161723	14162016	/home/mkelly95/Ovarian_Chip_Seq_Project_Mike/H3K27ac/remove-duplicates.sh-1.1.0/cross-correlation-macs.sh-1.0.0/H3K27ac_Experimental_peak_2223	91	.	4.38121	9.11519	6.69859	166
chr1	14174874	14175165	/home/mkelly95/Ovarian_Chip_Seq_Project_Mike/H3K27ac/remove-duplicates.sh-1.1.0/cross-correlation-macs.sh-1.0.0/H3K27ac_Experimental_peak_2224	60	.	3.95444	6.03972	3.85266	159
chr1	14176897	14177154	/home/mkelly95/Ovarian_Chip_Seq_Project_Mike/H3K27ac/remove-duplicates.sh-1.1.0/cross-correlation-macs.sh-1.0.0/H3K27ac_Experimental_peak_2225	68	.	4.25863	6.83191	4.56656	65
chr1	14177246	14177476	/home/mkelly95/Ovarian_Chip_Seq_Project_Mike/H3K27ac/remove-duplicates.sh-1.1.0/cross-correlation-macs.sh-1.0.0/H3K27ac_Experimental_peak_2226	60	.	3.95444	6.03972	3.85266	90
chr1	14182254	14182472	/home/mkelly95/Ovarian_Chip_Seq_Project_Mike/H3K27ac/remove-duplicates.sh-1.1.0/cross-correlation-macs.sh-1.0.0/H3K27ac_Experimental_peak_2227	45	.	3.34606	4.5516	2.56633	108
chr1	14182614	14182907	/home/mkelly95/Ovarian_Chip_Seq_Project_Mike/H3K27ac/remove-duplicates.sh-1.1.0/cross-correlation-macs.sh-1.0.0/H3K27ac_Experimental_peak_2228	60	.	3.95444	6.03972	3.85266	132
chr1	14187436	14187741	/home/mkelly95/Ovarian_Chip_Seq_Project_Mike/H3K27ac/remove-duplicates.sh-1.1.0/cross-correlation-macs.sh-1.0.0/H3K27ac_Experimental_peak_2229	45	.	3.34606	4.5516	2.56633	136
chr1	14188813	14189136	/home/mkelly95/Ovarian_Chip_Seq_Project_Mike/H3K27ac/remove-duplicates.sh-1.1.0/cross-correlation-macs.sh-1.0.0/H3K27ac_Experimental_peak_2230	32	.	2.73769	3.20936	1.49239	175
chr1	14189238	14189456	/home/mkelly95/Ovarian_Chip_Seq_Project_Mike/H3K27ac/remove-duplicates.sh-1.1.0/cross-correlation-macs.sh-1.0.0/H3K27ac_Experimental_peak_2231	51	.	3.57739	5.15493	3.11336	127
chr1	14194251	14194469	/home/mkelly95/Ovarian_Chip_Seq_Project_Mike/H3K27ac/remove-duplicates.sh-1.1.0/cross-correlation-macs.sh-1.0.0/H3K27ac_Experimental_peak_2232	33	.	2.73254	3.34976	1.61474	140
chr1	14195264	14195659	/home/mkelly95/Ovarian_Chip_Seq_Project_Mike/H3K27ac/remove-duplicates.sh-1.1.0/cross-correlation-macs.sh-1.0.0/H3K27ac_Experimental_peak_2233	61	.	3.74214	6.15884	3.9634	274
chr1	14201461	14201753	/home/mkelly95/Ovarian_Chip_Seq_Project_Mike/H3K27ac/remove-duplicates.sh-1.1.0/cross-correlation-macs.sh-1.0.0/H3K27ac_Experimental_peak_2234	47	.	3.01957	4.74048	2.73792	121
chr1	14203045	14203524	/home/mkelly95/Ovarian_Chip_Seq_Project_Mike/H3K27ac/remove-duplicates.sh-1.1.0/cross-correlation-macs.sh-1.0.0/H3K27ac_Experimental_peak_2235	42	.	2.79851	4.28283	2.37864	122
chr1	14206985	14207237	/home/mkelly95/Ovarian_Chip_Seq_Project_Mike/H3K27ac/remove-duplicates.sh-1.1.0/cross-correlation-macs.sh-1.0.0/H3K27ac_Experimental_peak_2236	69	.	3.88217	6.94002	4.66817	84
chr1	14211518	14211736	/home/mkelly95/Ovarian_Chip_Seq_Project_Mike/H3K27ac/remove-duplicates.sh-1.1.0/cross-correlation-macs.sh-1.0.0/H3K27ac_Experimental_peak_2237	38	.	3.04188	3.86073	2.00098	160
chr1	14219181	14219900	/home/mkelly95/Ovarian_Chip_Seq_Project_Mike/H3K27ac/remove-duplicates.sh-1.1.0/cross-correlation-macs.sh-1.0.0/H3K27ac_Experimental_peak_2238	87	.	4.22739	8.77687	6.37612	531
chr1	14224959	14225302	/home/mkelly95/Ovarian_Chip_Seq_Project_Mike/H3K27ac/remove-duplicates.sh-1.1.0/cross-correlation-macs.sh-1.0.0/H3K27ac_Experimental_peak_2239	64	.	3.74707	6.41652	4.203	208
chr1	14228427	14228645	/home/mkelly95/Ovarian_Chip_Seq_Project_Mike/H3K27ac/remove-duplicates.sh-1.1.0/cross-correlation-macs.sh-1.0.0/H3K27ac_Experimental_peak_2240	56	.	3.5903	5.63547	3.51222	142
chr1	14230376	14230726	/home/mkelly95/Ovarian_Chip_Seq_Project_Mike/H3K27ac/remove-duplicates.sh-1.1.0/cross-correlation-macs.sh-1.0.0/H3K27ac_Experimental_peak_2241	54	.	3.61694	5.45129	3.34299	193
chr1	14240375	14240604	/home/mkelly95/Ovarian_Chip_Seq_Project_Mike/H3K27ac/remove-duplicates.sh-1.1.0/cross-correlation-macs.sh-1.0.0/H3K27ac_Experimental_peak_2242	58	.	3.58611	5.86179	3.72079	130
chr1	14248139	14248357	/home/mkelly95/Ovarian_Chip_Seq_Project_Mike/H3K27ac/remove-duplicates.sh-1.1.0/cross-correlation-macs.sh-1.0.0/H3K27ac_Experimental_peak_2243	38	.	3.04188	3.86073	2.00098	125
chr1	14252587	14252881	/home/mkelly95/Ovarian_Chip_Seq_Project_Mike/H3K27ac/remove-duplicates.sh-1.1.0/cross-correlation-macs.sh-1.0.0/H3K27ac_Experimental_peak_2244	52	.	3.65025	5.27884	3.18433	96
chr1	14255611	14255996	/home/mkelly95/Ovarian_Chip_Seq_Project_Mike/H3K27ac/remove-duplicates.sh-1.1.0/cross-correlation-macs.sh-1.0.0/H3K27ac_Experimental_peak_2245	32	.	2.73769	3.20936	1.49239	217
chr1	14263560	14263845	/home/mkelly95/Ovarian_Chip_Seq_Project_Mike/H3K27ac/remove-duplicates.sh-1.1.0/cross-correlation-macs.sh-1.0.0/H3K27ac_Experimental_peak_2246	38	.	3.04188	3.86073	2.00098	148
chr1	14265164	14265488	/home/mkelly95/Ovarian_Chip_Seq_Project_Mike/H3K27ac/remove-duplicates.sh-1.1.0/cross-correlation-macs.sh-1.0.0/H3K27ac_Experimental_peak_2247	68	.	4.25863	6.83191	4.56656	194
chr1	14267450	14267672	/home/mkelly95/Ovarian_Chip_Seq_Project_Mike/H3K27ac/remove-duplicates.sh-1.1.0/cross-correlation-macs.sh-1.0.0/H3K27ac_Experimental_peak_2248	38	.	3.04188	3.86073	2.00098	74
chr1	14276301	14276823	/home/mkelly95/Ovarian_Chip_Seq_Project_Mike/H3K27ac/remove-duplicates.sh-1.1.0/cross-correlation-macs.sh-1.0.0/H3K27ac_Experimental_peak_2249	139	.	6.3992	13.96763	11.34734	323
chr1	14277709	14277927	/home/mkelly95/Ovarian_Chip_Seq_Project_Mike/H3K27ac/remove-duplicates.sh-1.1.0/cross-correlation-macs.sh-1.0.0/H3K27ac_Experimental_peak_2250	36	.	2.88734	3.60689	1.84082	86
chr1	14284739	14284957	/home/mkelly95/Ovarian_Chip_Seq_Project_Mike/H3K27ac/remove-duplicates.sh-1.1.0/cross-correlation-macs.sh-1.0.0/H3K27ac_Experimental_peak_2251	45	.	3.24044	4.57253	2.58508	103
chr1	14288574	14288806	/home/mkelly95/Ovarian_Chip_Seq_Project_Mike/H3K27ac/remove-duplicates.sh-1.1.0/cross-correlation-macs.sh-1.0.0/H3K27ac_Experimental_peak_2252	44	.	2.88052	4.45401	2.53155	175
chr1	14292493	14292792	/home/mkelly95/Ovarian_Chip_Seq_Project_Mike/H3K27ac/remove-duplicates.sh-1.1.0/cross-correlation-macs.sh-1.0.0/H3K27ac_Experimental_peak_2253	35	.	2.50009	3.50541	1.75196	110
chr1	14292939	14293186	/home/mkelly95/Ovarian_Chip_Seq_Project_Mike/H3K27ac/remove-duplicates.sh-1.1.0/cross-correlation-macs.sh-1.0.0/H3K27ac_Experimental_peak_2254	50	.	3.00078	5.07865	3.0446	118
chr1	14294160	14294710	/home/mkelly95/Ovarian_Chip_Seq_Project_Mike/H3K27ac/remove-duplicates.sh-1.1.0/cross-correlation-macs.sh-1.0.0/H3K27ac_Experimental_peak_2255	72	.	3.77508	7.23312	4.94398	292
chr1	14304280	14304676	/home/mkelly95/Ovarian_Chip_Seq_Project_Mike/H3K27ac/remove-duplicates.sh-1.1.0/cross-correlation-macs.sh-1.0.0/H3K27ac_Experimental_peak_2256	72	.	4.35844	7.29064	4.99772	183
chr1	14308610	14308828	/home/mkelly95/Ovarian_Chip_Seq_Project_Mike/H3K27ac/remove-duplicates.sh-1.1.0/cross-correlation-macs.sh-1.0.0/H3K27ac_Experimental_peak_2257	37	.	2.7819	3.75132	1.96856	94
chr1	14309701	14310190	/home/mkelly95/Ovarian_Chip_Seq_Project_Mike/H3K27ac/remove-duplicates.sh-1.1.0/cross-correlation-macs.sh-1.0.0/H3K27ac_Experimental_peak_2258	79	.	4.38416	7.92242	5.57675	228
chr1	14322446	14323571	/home/mkelly95/Ovarian_Chip_Seq_Project_Mike/H3K27ac/remove-duplicates.sh-1.1.0/cross-correlation-macs.sh-1.0.0/H3K27ac_Experimental_peak_2259	93	.	5.17119	9.37698	6.93976	845
chr1	14337737	14338071	/home/mkelly95/Ovarian_Chip_Seq_Project_Mike/H3K27ac/remove-duplicates.sh-1.1.0/cross-correlation-macs.sh-1.0.0/H3K27ac_Experimental_peak_2260	68	.	4.25863	6.83191	4.56656	209
chr1	14359417	14359635	/home/mkelly95/Ovarian_Chip_Seq_Project_Mike/H3K27ac/remove-duplicates.sh-1.1.0/cross-correlation-macs.sh-1.0.0/H3K27ac_Experimental_peak_2261	45	.	3.34606	4.5516	2.56633	46
chr1	14361285	14361515	/home/mkelly95/Ovarian_Chip_Seq_Project_Mike/H3K27ac/remove-duplicates.sh-1.1.0/cross-correlation-macs.sh-1.0.0/H3K27ac_Experimental_peak_2262	78	.	4.47878	7.80186	5.46236	88
chr1	14366742	14367159	/home/mkelly95/Ovarian_Chip_Seq_Project_Mike/H3K27ac/remove-duplicates.sh-1.1.0/cross-correlation-macs.sh-1.0.0/H3K27ac_Experimental_peak_2263	60	.	3.95444	6.03972	3.85266	153
chr1	14373923	14374291	/home/mkelly95/Ovarian_Chip_Seq_Project_Mike/H3K27ac/remove-duplicates.sh-1.1.0/cross-correlation-macs.sh-1.0.0/H3K27ac_Experimental_peak_2264	100	.	4.98952	10.05933	7.5932	185
chr1	14376359	14376774	/home/mkelly95/Ovarian_Chip_Seq_Project_Mike/H3K27ac/remove-duplicates.sh-1.1.0/cross-correlation-macs.sh-1.0.0/H3K27ac_Experimental_peak_2265	69	.	3.86293	6.90137	4.6318	138
chr1	14377127	14377395	/home/mkelly95/Ovarian_Chip_Seq_Project_Mike/H3K27ac/remove-duplicates.sh-1.1.0/cross-correlation-macs.sh-1.0.0/H3K27ac_Experimental_peak_2266	91	.	4.52223	9.10888	6.69264	137
chr1	14383398	14383616	/home/mkelly95/Ovarian_Chip_Seq_Project_Mike/H3K27ac/remove-duplicates.sh-1.1.0/cross-correlation-macs.sh-1.0.0/H3K27ac_Experimental_peak_2267	47	.	3.31858	4.70905	2.70901	108
chr1	14385723	14385941	/home/mkelly95/Ovarian_Chip_Seq_Project_Mike/H3K27ac/remove-duplicates.sh-1.1.0/cross-correlation-macs.sh-1.0.0/H3K27ac_Experimental_peak_2268	48	.	3.42173	4.88787	2.87114	70
chr1	14386573	14386906	/home/mkelly95/Ovarian_Chip_Seq_Project_Mike/H3K27ac/remove-duplicates.sh-1.1.0/cross-correlation-macs.sh-1.0.0/H3K27ac_Experimental_peak_2269	51	.	3.32969	5.14881	3.10873	179
chr1	14390369	14390688	/home/mkelly95/Ovarian_Chip_Seq_Project_Mike/H3K27ac/remove-duplicates.sh-1.1.0/cross-correlation-macs.sh-1.0.0/H3K27ac_Experimental_peak_2270	70	.	4.05782	7.01656	4.74008	113
chr1	14390943	14391507	/home/mkelly95/Ovarian_Chip_Seq_Project_Mike/H3K27ac/remove-duplicates.sh-1.1.0/cross-correlation-macs.sh-1.0.0/H3K27ac_Experimental_peak_2271	60	.	3.66247	6.00773	3.85266	459
chr1	14395402	14395644	/home/mkelly95/Ovarian_Chip_Seq_Project_Mike/H3K27ac/remove-duplicates.sh-1.1.0/cross-correlation-macs.sh-1.0.0/H3K27ac_Experimental_peak_2272	57	.	3.65154	5.74805	3.61584	139
chr1	14398084	14398302	/home/mkelly95/Ovarian_Chip_Seq_Project_Mike/H3K27ac/remove-duplicates.sh-1.1.0/cross-correlation-macs.sh-1.0.0/H3K27ac_Experimental_peak_2273	43	.	3.12989	4.37776	2.46325	112
chr1	14400814	14401165	/home/mkelly95/Ovarian_Chip_Seq_Project_Mike/H3K27ac/remove-duplicates.sh-1.1.0/cross-correlation-macs.sh-1.0.0/H3K27ac_Experimental_peak_2274	67	.	3.92754	6.76725	4.5304	155
chr1	14402630	14402883	/home/mkelly95/Ovarian_Chip_Seq_Project_Mike/H3K27ac/remove-duplicates.sh-1.1.0/cross-correlation-macs.sh-1.0.0/H3K27ac_Experimental_peak_2275	63	.	3.86837	6.39583	4.18384	111
chr1	14409327	14409649	/home/mkelly95/Ovarian_Chip_Seq_Project_Mike/H3K27ac/remove-duplicates.sh-1.1.0/cross-correlation-macs.sh-1.0.0/H3K27ac_Experimental_peak_2276	45	.	3.34606	4.5516	2.56633	155
chr1	14417177	14417546	/home/mkelly95/Ovarian_Chip_Seq_Project_Mike/H3K27ac/remove-duplicates.sh-1.1.0/cross-correlation-macs.sh-1.0.0/H3K27ac_Experimental_peak_2277	52	.	3.65025	5.27884	3.18433	209
chr1	14419496	14419728	/home/mkelly95/Ovarian_Chip_Seq_Project_Mike/H3K27ac/remove-duplicates.sh-1.1.0/cross-correlation-macs.sh-1.0.0/H3K27ac_Experimental_peak_2278	52	.	3.65025	5.27884	3.18433	111
chr1	14426692	14427002	/home/mkelly95/Ovarian_Chip_Seq_Project_Mike/H3K27ac/remove-duplicates.sh-1.1.0/cross-correlation-macs.sh-1.0.0/H3K27ac_Experimental_peak_2279	61	.	3.7626	6.19745	3.99899	122
chr1	14428939	14429207	/home/mkelly95/Ovarian_Chip_Seq_Project_Mike/H3K27ac/remove-duplicates.sh-1.1.0/cross-correlation-macs.sh-1.0.0/H3K27ac_Experimental_peak_2280	58	.	3.58611	5.86179	3.72079	185
chr1	14434892	14435139	/home/mkelly95/Ovarian_Chip_Seq_Project_Mike/H3K27ac/remove-duplicates.sh-1.1.0/cross-correlation-macs.sh-1.0.0/H3K27ac_Experimental_peak_2281	55	.	3.5506	5.56214	3.44511	124
chr1	14440334	14440882	/home/mkelly95/Ovarian_Chip_Seq_Project_Mike/H3K27ac/remove-duplicates.sh-1.1.0/cross-correlation-macs.sh-1.0.0/H3K27ac_Experimental_peak_2282	90	.	4.50005	9.06267	6.64878	194
chr1	14442755	14443012	/home/mkelly95/Ovarian_Chip_Seq_Project_Mike/H3K27ac/remove-duplicates.sh-1.1.0/cross-correlation-macs.sh-1.0.0/H3K27ac_Experimental_peak_2283	64	.	3.66332	6.49548	4.27679	104
chr1	14454479	14454782	/home/mkelly95/Ovarian_Chip_Seq_Project_Mike/H3K27ac/remove-duplicates.sh-1.1.0/cross-correlation-macs.sh-1.0.0/H3K27ac_Experimental_peak_2284	68	.	3.70477	6.82912	4.56656	156
chr1	14456675	14456893	/home/mkelly95/Ovarian_Chip_Seq_Project_Mike/H3K27ac/remove-duplicates.sh-1.1.0/cross-correlation-macs.sh-1.0.0/H3K27ac_Experimental_peak_2285	51	.	3.31251	5.11628	3.07849	98
chr1	14463611	14463948	/home/mkelly95/Ovarian_Chip_Seq_Project_Mike/H3K27ac/remove-duplicates.sh-1.1.0/cross-correlation-macs.sh-1.0.0/H3K27ac_Experimental_peak_2286	44	.	3.06012	4.44139	2.51958	215
chr1	14467375	14467603	/home/mkelly95/Ovarian_Chip_Seq_Project_Mike/H3K27ac/remove-duplicates.sh-1.1.0/cross-correlation-macs.sh-1.0.0/H3K27ac_Experimental_peak_2287	62	.	3.42792	6.2314	4.03129	58
chr1	14471763	14472010	/home/mkelly95/Ovarian_Chip_Seq_Project_Mike/H3K27ac/remove-duplicates.sh-1.1.0/cross-correlation-macs.sh-1.0.0/H3K27ac_Experimental_peak_2288	51	.	3.13824	5.18116	3.13819	142
chr1	14474112	14474352	/home/mkelly95/Ovarian_Chip_Seq_Project_Mike/H3K27ac/remove-duplicates.sh-1.1.0/cross-correlation-macs.sh-1.0.0/H3K27ac_Experimental_peak_2289	45	.	3.12425	4.5605	2.57399	188
chr1	14475923	14476154	/home/mkelly95/Ovarian_Chip_Seq_Project_Mike/H3K27ac/remove-duplicates.sh-1.1.0/cross-correlation-macs.sh-1.0.0/H3K27ac_Experimental_peak_2290	80	.	4.43401	8.01743	5.66658	77
chr1	14489012	14489412	/home/mkelly95/Ovarian_Chip_Seq_Project_Mike/H3K27ac/remove-duplicates.sh-1.1.0/cross-correlation-macs.sh-1.0.0/H3K27ac_Experimental_peak_2291	61	.	3.84848	6.10578	3.914	185
chr1	14493961	14494279	/home/mkelly95/Ovarian_Chip_Seq_Project_Mike/H3K27ac/remove-duplicates.sh-1.1.0/cross-correlation-macs.sh-1.0.0/H3K27ac_Experimental_peak_2292	57	.	3.41574	5.75481	3.62221	107
chr1	14495947	14496165	/home/mkelly95/Ovarian_Chip_Seq_Project_Mike/H3K27ac/remove-duplicates.sh-1.1.0/cross-correlation-macs.sh-1.0.0/H3K27ac_Experimental_peak_2293	32	.	2.52653	3.27769	1.55155	158
chr1	14501707	14501996	/home/mkelly95/Ovarian_Chip_Seq_Project_Mike/H3K27ac/remove-duplicates.sh-1.1.0/cross-correlation-macs.sh-1.0.0/H3K27ac_Experimental_peak_2294	50	.	3.53149	5.07652	3.04275	128
chr1	14503299	14503709	/home/mkelly95/Ovarian_Chip_Seq_Project_Mike/H3K27ac/remove-duplicates.sh-1.1.0/cross-correlation-macs.sh-1.0.0/H3K27ac_Experimental_peak_2295	52	.	3.65025	5.27884	3.18433	144
chr1	14511045	14511356	/home/mkelly95/Ovarian_Chip_Seq_Project_Mike/H3K27ac/remove-duplicates.sh-1.1.0/cross-correlation-macs.sh-1.0.0/H3K27ac_Experimental_peak_2296	60	.	3.95444	6.03972	3.85266	206
chr1	14525771	14526085	/home/mkelly95/Ovarian_Chip_Seq_Project_Mike/H3K27ac/remove-duplicates.sh-1.1.0/cross-correlation-macs.sh-1.0.0/H3K27ac_Experimental_peak_2297	40	.	3.06049	4.07031	2.18843	97
chr1	14529351	14529604	/home/mkelly95/Ovarian_Chip_Seq_Project_Mike/H3K27ac/remove-duplicates.sh-1.1.0/cross-correlation-macs.sh-1.0.0/H3K27ac_Experimental_peak_2298	62	.	3.943	6.27527	4.07163	119
chr1	14530335	14530553	/home/mkelly95/Ovarian_Chip_Seq_Project_Mike/H3K27ac/remove-duplicates.sh-1.1.0/cross-correlation-macs.sh-1.0.0/H3K27ac_Experimental_peak_2299	43	.	3.21656	4.33465	2.4244	134
chr1	14537876	14538094	/home/mkelly95/Ovarian_Chip_Seq_Project_Mike/H3K27ac/remove-duplicates.sh-1.1.0/cross-correlation-macs.sh-1.0.0/H3K27ac_Experimental_peak_2300	32	.	2.73769	3.20936	1.49239	60
chr1	14558451	14558744	/home/mkelly95/Ovarian_Chip_Seq_Project_Mike/H3K27ac/remove-duplicates.sh-1.1.0/cross-correlation-macs.sh-1.0.0/H3K27ac_Experimental_peak_2301	26	.	2.4335	2.60121	1.03877	19
chr1	14559594	14559848	/home/mkelly95/Ovarian_Chip_Seq_Project_Mike/H3K27ac/remove-duplicates.sh-1.1.0/cross-correlation-macs.sh-1.0.0/H3K27ac_Experimental_peak_2302	60	.	3.95444	6.03972	3.85266	156
chr1	14562907	14563399	/home/mkelly95/Ovarian_Chip_Seq_Project_Mike/H3K27ac/remove-duplicates.sh-1.1.0/cross-correlation-macs.sh-1.0.0/H3K27ac_Experimental_peak_2303	48	.	3.42173	4.88787	2.87114	212
chr1	14566714	14566994	/home/mkelly95/Ovarian_Chip_Seq_Project_Mike/H3K27ac/remove-duplicates.sh-1.1.0/cross-correlation-macs.sh-1.0.0/H3K27ac_Experimental_peak_2304	60	.	3.82555	6.06446	3.87529	164
chr1	14571150	14571798	/home/mkelly95/Ovarian_Chip_Seq_Project_Mike/H3K27ac/remove-duplicates.sh-1.1.0/cross-correlation-macs.sh-1.0.0/H3K27ac_Experimental_peak_2305	68	.	4.25863	6.83191	4.56656	474
chr1	14578204	14578484	/home/mkelly95/Ovarian_Chip_Seq_Project_Mike/H3K27ac/remove-duplicates.sh-1.1.0/cross-correlation-macs.sh-1.0.0/H3K27ac_Experimental_peak_2306	60	.	3.95444	6.03972	3.85266	161
chr1	14585514	14586149	/home/mkelly95/Ovarian_Chip_Seq_Project_Mike/H3K27ac/remove-duplicates.sh-1.1.0/cross-correlation-macs.sh-1.0.0/H3K27ac_Experimental_peak_2307	118	.	5.70435	11.82117	9.27747	216
chr1	14587002	14587226	/home/mkelly95/Ovarian_Chip_Seq_Project_Mike/H3K27ac/remove-duplicates.sh-1.1.0/cross-correlation-macs.sh-1.0.0/H3K27ac_Experimental_peak_2308	49	.	3.44313	4.92479	2.90487	29
chr1	14593080	14593321	/home/mkelly95/Ovarian_Chip_Seq_Project_Mike/H3K27ac/remove-duplicates.sh-1.1.0/cross-correlation-macs.sh-1.0.0/H3K27ac_Experimental_peak_2309	68	.	4.25863	6.83191	4.56656	92
chr1	14594090	14594459	/home/mkelly95/Ovarian_Chip_Seq_Project_Mike/H3K27ac/remove-duplicates.sh-1.1.0/cross-correlation-macs.sh-1.0.0/H3K27ac_Experimental_peak_2310	60	.	3.95444	6.03972	3.85266	190
chr1	14597301	14597615	/home/mkelly95/Ovarian_Chip_Seq_Project_Mike/H3K27ac/remove-duplicates.sh-1.1.0/cross-correlation-macs.sh-1.0.0/H3K27ac_Experimental_peak_2311	76	.	4.56282	7.65335	5.32225	173
chr1	14604417	14604686	/home/mkelly95/Ovarian_Chip_Seq_Project_Mike/H3K27ac/remove-duplicates.sh-1.1.0/cross-correlation-macs.sh-1.0.0/H3K27ac_Experimental_peak_2312	54	.	3.61694	5.45129	3.34299	163
chr1	14609007	14609228	/home/mkelly95/Ovarian_Chip_Seq_Project_Mike/H3K27ac/remove-duplicates.sh-1.1.0/cross-correlation-macs.sh-1.0.0/H3K27ac_Experimental_peak_2313	52	.	3.53127	5.29929	3.20268	137
chr1	14610815	14611068	/home/mkelly95/Ovarian_Chip_Seq_Project_Mike/H3K27ac/remove-duplicates.sh-1.1.0/cross-correlation-macs.sh-1.0.0/H3K27ac_Experimental_peak_2314	76	.	4.56282	7.65335	5.32225	109
chr1	14612259	14612477	/home/mkelly95/Ovarian_Chip_Seq_Project_Mike/H3K27ac/remove-duplicates.sh-1.1.0/cross-correlation-macs.sh-1.0.0/H3K27ac_Experimental_peak_2315	38	.	3.04188	3.86073	2.00098	85
chr1	14617418	14618227	/home/mkelly95/Ovarian_Chip_Seq_Project_Mike/H3K27ac/remove-duplicates.sh-1.1.0/cross-correlation-macs.sh-1.0.0/H3K27ac_Experimental_peak_2316	52	.	3.65025	5.27884	3.18433	175
chr1	14618819	14619348	/home/mkelly95/Ovarian_Chip_Seq_Project_Mike/H3K27ac/remove-duplicates.sh-1.1.0/cross-correlation-macs.sh-1.0.0/H3K27ac_Experimental_peak_2317	50	.	3.37154	5.01277	2.98463	328
chr1	14626881	14627104	/home/mkelly95/Ovarian_Chip_Seq_Project_Mike/H3K27ac/remove-duplicates.sh-1.1.0/cross-correlation-macs.sh-1.0.0/H3K27ac_Experimental_peak_2318	45	.	2.85724	4.58049	2.59215	75
chr1	14627717	14628252	/home/mkelly95/Ovarian_Chip_Seq_Project_Mike/H3K27ac/remove-duplicates.sh-1.1.0/cross-correlation-macs.sh-1.0.0/H3K27ac_Experimental_peak_2319	98	.	4.30262	9.83765	7.38082	318
chr1	14629682	14630113	/home/mkelly95/Ovarian_Chip_Seq_Project_Mike/H3K27ac/remove-duplicates.sh-1.1.0/cross-correlation-macs.sh-1.0.0/H3K27ac_Experimental_peak_2320	191	.	6.5843	19.16103	16.38908	214
chr1	14633025	14633360	/home/mkelly95/Ovarian_Chip_Seq_Project_Mike/H3K27ac/remove-duplicates.sh-1.1.0/cross-correlation-macs.sh-1.0.0/H3K27ac_Experimental_peak_2321	59	.	3.73652	5.9032	3.75868	171
chr1	14653774	14654044	/home/mkelly95/Ovarian_Chip_Seq_Project_Mike/H3K27ac/remove-duplicates.sh-1.1.0/cross-correlation-macs.sh-1.0.0/H3K27ac_Experimental_peak_2322	85	.	4.867	8.50224	6.11445	132
chr1	14654691	14655173	/home/mkelly95/Ovarian_Chip_Seq_Project_Mike/H3K27ac/remove-duplicates.sh-1.1.0/cross-correlation-macs.sh-1.0.0/H3K27ac_Experimental_peak_2323	38	.	3.04188	3.86073	2.00098	398
chr1	14660287	14660798	/home/mkelly95/Ovarian_Chip_Seq_Project_Mike/H3K27ac/remove-duplicates.sh-1.1.0/cross-correlation-macs.sh-1.0.0/H3K27ac_Experimental_peak_2324	53	.	3.5523	5.33671	3.23718	92
chr1	14661036	14661333	/home/mkelly95/Ovarian_Chip_Seq_Project_Mike/H3K27ac/remove-duplicates.sh-1.1.0/cross-correlation-macs.sh-1.0.0/H3K27ac_Experimental_peak_2325	48	.	3.37971	4.81521	2.80492	128
chr1	14661474	14661705	/home/mkelly95/Ovarian_Chip_Seq_Project_Mike/H3K27ac/remove-duplicates.sh-1.1.0/cross-correlation-macs.sh-1.0.0/H3K27ac_Experimental_peak_2326	64	.	4.01699	6.40701	4.19432	53
chr1	14664080	14664305	/home/mkelly95/Ovarian_Chip_Seq_Project_Mike/H3K27ac/remove-duplicates.sh-1.1.0/cross-correlation-macs.sh-1.0.0/H3K27ac_Experimental_peak_2327	43	.	3.0947	4.31535	2.40735	94
chr1	14667828	14668191	/home/mkelly95/Ovarian_Chip_Seq_Project_Mike/H3K27ac/remove-duplicates.sh-1.1.0/cross-correlation-macs.sh-1.0.0/H3K27ac_Experimental_peak_2328	76	.	4.56066	7.64955	5.32225	195
chr1	14671542	14671777	/home/mkelly95/Ovarian_Chip_Seq_Project_Mike/H3K27ac/remove-duplicates.sh-1.1.0/cross-correlation-macs.sh-1.0.0/H3K27ac_Experimental_peak_2329	48	.	3.29698	4.87755	2.86219	146
chr1	14676264	14676482	/home/mkelly95/Ovarian_Chip_Seq_Project_Mike/H3K27ac/remove-duplicates.sh-1.1.0/cross-correlation-macs.sh-1.0.0/H3K27ac_Experimental_peak_2330	31	.	2.55007	3.18091	1.49239	46
chr1	14677869	14678180	/home/mkelly95/Ovarian_Chip_Seq_Project_Mike/H3K27ac/remove-duplicates.sh-1.1.0/cross-correlation-macs.sh-1.0.0/H3K27ac_Experimental_peak_2331	37	.	2.90207	3.79853	2.00098	162
chr1	14679743	14680076	/home/mkelly95/Ovarian_Chip_Seq_Project_Mike/H3K27ac/remove-duplicates.sh-1.1.0/cross-correlation-macs.sh-1.0.0/H3K27ac_Experimental_peak_2332	59	.	3.92654	5.99167	3.84019	183
chr1	14687230	14688255	/home/mkelly95/Ovarian_Chip_Seq_Project_Mike/H3K27ac/remove-duplicates.sh-1.1.0/cross-correlation-macs.sh-1.0.0/H3K27ac_Experimental_peak_2333	92	.	5.10112	9.25103	6.8279	137
chr1	14692941	14693305	/home/mkelly95/Ovarian_Chip_Seq_Project_Mike/H3K27ac/remove-duplicates.sh-1.1.0/cross-correlation-macs.sh-1.0.0/H3K27ac_Experimental_peak_2334	46	.	2.96748	4.63372	2.64061	158
chr1	14693551	14693769	/home/mkelly95/Ovarian_Chip_Seq_Project_Mike/H3K27ac/remove-duplicates.sh-1.1.0/cross-correlation-macs.sh-1.0.0/H3K27ac_Experimental_peak_2335	31	.	2.46985	3.1709	1.49239	116
chr1	14693918	14694210	/home/mkelly95/Ovarian_Chip_Seq_Project_Mike/H3K27ac/remove-duplicates.sh-1.1.0/cross-correlation-macs.sh-1.0.0/H3K27ac_Experimental_peak_2336	60	.	3.45248	6.05673	3.86822	101
chr1	14696592	14697007	/home/mkelly95/Ovarian_Chip_Seq_Project_Mike/H3K27ac/remove-duplicates.sh-1.1.0/cross-correlation-macs.sh-1.0.0/H3K27ac_Experimental_peak_2337	79	.	4.25894	7.97067	5.62235	267
chr1	14705306	14705762	/home/mkelly95/Ovarian_Chip_Seq_Project_Mike/H3K27ac/remove-duplicates.sh-1.1.0/cross-correlation-macs.sh-1.0.0/H3K27ac_Experimental_peak_2338	45	.	3.34606	4.5516	2.56633	152
chr1	14706227	14706556	/home/mkelly95/Ovarian_Chip_Seq_Project_Mike/H3K27ac/remove-duplicates.sh-1.1.0/cross-correlation-macs.sh-1.0.0/H3K27ac_Experimental_peak_2339	85	.	4.867	8.50224	6.11445	144
chr1	14714221	14714439	/home/mkelly95/Ovarian_Chip_Seq_Project_Mike/H3K27ac/remove-duplicates.sh-1.1.0/cross-correlation-macs.sh-1.0.0/H3K27ac_Experimental_peak_2340	38	.	3.04188	3.86073	2.00098	33
chr1	14717517	14717761	/home/mkelly95/Ovarian_Chip_Seq_Project_Mike/H3K27ac/remove-duplicates.sh-1.1.0/cross-correlation-macs.sh-1.0.0/H3K27ac_Experimental_peak_2341	79	.	4.40894	7.96971	5.62159	115
chr1	14718972	14719268	/home/mkelly95/Ovarian_Chip_Seq_Project_Mike/H3K27ac/remove-duplicates.sh-1.1.0/cross-correlation-macs.sh-1.0.0/H3K27ac_Experimental_peak_2342	76	.	4.26429	7.6922	5.35871	174
chr1	14721917	14722762	/home/mkelly95/Ovarian_Chip_Seq_Project_Mike/H3K27ac/remove-duplicates.sh-1.1.0/cross-correlation-macs.sh-1.0.0/H3K27ac_Experimental_peak_2343	98	.	4.70198	9.80295	7.3475	694
chr1	14737146	14737476	/home/mkelly95/Ovarian_Chip_Seq_Project_Mike/H3K27ac/remove-duplicates.sh-1.1.0/cross-correlation-macs.sh-1.0.0/H3K27ac_Experimental_peak_2344	52	.	3.65025	5.27884	3.18433	152
chr1	14737748	14738197	/home/mkelly95/Ovarian_Chip_Seq_Project_Mike/H3K27ac/remove-duplicates.sh-1.1.0/cross-correlation-macs.sh-1.0.0/H3K27ac_Experimental_peak_2345	89	.	4.93956	8.95821	6.54892	243
chr1	14744220	14744495	/home/mkelly95/Ovarian_Chip_Seq_Project_Mike/H3K27ac/remove-duplicates.sh-1.1.0/cross-correlation-macs.sh-1.0.0/H3K27ac_Experimental_peak_2346	61	.	3.60004	6.12583	3.93249	150
chr1	14745843	14746475	/home/mkelly95/Ovarian_Chip_Seq_Project_Mike/H3K27ac/remove-duplicates.sh-1.1.0/cross-correlation-macs.sh-1.0.0/H3K27ac_Experimental_peak_2347	77	.	4.15187	7.75533	5.41855	489
chr1	14747104	14747362	/home/mkelly95/Ovarian_Chip_Seq_Project_Mike/H3K27ac/remove-duplicates.sh-1.1.0/cross-correlation-macs.sh-1.0.0/H3K27ac_Experimental_peak_2348	51	.	3.21723	5.13978	3.10027	67
chr1	14751532	14751890	/home/mkelly95/Ovarian_Chip_Seq_Project_Mike/H3K27ac/remove-duplicates.sh-1.1.0/cross-correlation-macs.sh-1.0.0/H3K27ac_Experimental_peak_2349	79	.	4.40894	7.96971	5.62159	190
chr1	14752401	14752676	/home/mkelly95/Ovarian_Chip_Seq_Project_Mike/H3K27ac/remove-duplicates.sh-1.1.0/cross-correlation-macs.sh-1.0.0/H3K27ac_Experimental_peak_2350	41	.	3.09807	4.13427	2.24537	79
chr1	14753025	14753243	/home/mkelly95/Ovarian_Chip_Seq_Project_Mike/H3K27ac/remove-duplicates.sh-1.1.0/cross-correlation-macs.sh-1.0.0/H3K27ac_Experimental_peak_2351	41	.	3.13658	4.19961	2.30373	183
chr1	14760120	14760516	/home/mkelly95/Ovarian_Chip_Seq_Project_Mike/H3K27ac/remove-duplicates.sh-1.1.0/cross-correlation-macs.sh-1.0.0/H3K27ac_Experimental_peak_2352	48	.	2.87892	4.8052	2.79651	114
chr1	14761075	14761432	/home/mkelly95/Ovarian_Chip_Seq_Project_Mike/H3K27ac/remove-duplicates.sh-1.1.0/cross-correlation-macs.sh-1.0.0/H3K27ac_Experimental_peak_2353	77	.	3.68485	7.78434	5.44612	141
chr1	14761856	14762208	/home/mkelly95/Ovarian_Chip_Seq_Project_Mike/H3K27ac/remove-duplicates.sh-1.1.0/cross-correlation-macs.sh-1.0.0/H3K27ac_Experimental_peak_2354	72	.	3.58276	7.29063	4.99772	171
chr1	14770787	14771181	/home/mkelly95/Ovarian_Chip_Seq_Project_Mike/H3K27ac/remove-duplicates.sh-1.1.0/cross-correlation-macs.sh-1.0.0/H3K27ac_Experimental_peak_2355	30	.	2.49955	3.09061	1.46148	100
chr1	14772234	14772619	/home/mkelly95/Ovarian_Chip_Seq_Project_Mike/H3K27ac/remove-duplicates.sh-1.1.0/cross-correlation-macs.sh-1.0.0/H3K27ac_Experimental_peak_2356	44	.	2.96121	4.43768	2.51774	174
chr1	14778416	14778684	/home/mkelly95/Ovarian_Chip_Seq_Project_Mike/H3K27ac/remove-duplicates.sh-1.1.0/cross-correlation-macs.sh-1.0.0/H3K27ac_Experimental_peak_2357	67	.	4.07454	6.77692	4.53933	104
chr1	14780049	14780387	/home/mkelly95/Ovarian_Chip_Seq_Project_Mike/H3K27ac/remove-duplicates.sh-1.1.0/cross-correlation-macs.sh-1.0.0/H3K27ac_Experimental_peak_2358	61	.	3.84848	6.10578	3.914	184
chr1	14785788	14786126	/home/mkelly95/Ovarian_Chip_Seq_Project_Mike/H3K27ac/remove-duplicates.sh-1.1.0/cross-correlation-macs.sh-1.0.0/H3K27ac_Experimental_peak_2359	38	.	3.04188	3.86073	2.00098	168
chr1	14786711	14787047	/home/mkelly95/Ovarian_Chip_Seq_Project_Mike/H3K27ac/remove-duplicates.sh-1.1.0/cross-correlation-macs.sh-1.0.0/H3K27ac_Experimental_peak_2360	64	.	4.04227	6.45185	4.23615	167
chr1	14790998	14791228	/home/mkelly95/Ovarian_Chip_Seq_Project_Mike/H3K27ac/remove-duplicates.sh-1.1.0/cross-correlation-macs.sh-1.0.0/H3K27ac_Experimental_peak_2361	63	.	3.82536	6.3154	4.10922	101
chr1	14791789	14792241	/home/mkelly95/Ovarian_Chip_Seq_Project_Mike/H3K27ac/remove-duplicates.sh-1.1.0/cross-correlation-macs.sh-1.0.0/H3K27ac_Experimental_peak_2362	76	.	4.39826	7.65389	5.32241	258
chr1	14793174	14793535	/home/mkelly95/Ovarian_Chip_Seq_Project_Mike/H3K27ac/remove-duplicates.sh-1.1.0/cross-correlation-macs.sh-1.0.0/H3K27ac_Experimental_peak_2363	66	.	4.00342	6.64626	4.41738	192
chr1	14797179	14797465	/home/mkelly95/Ovarian_Chip_Seq_Project_Mike/H3K27ac/remove-duplicates.sh-1.1.0/cross-correlation-macs.sh-1.0.0/H3K27ac_Experimental_peak_2364	45	.	3.34606	4.5516	2.56633	159
chr1	14799800	14800183	/home/mkelly95/Ovarian_Chip_Seq_Project_Mike/H3K27ac/remove-duplicates.sh-1.1.0/cross-correlation-macs.sh-1.0.0/H3K27ac_Experimental_peak_2365	54	.	3.61694	5.45129	3.34299	194
chr1	14804040	14804602	/home/mkelly95/Ovarian_Chip_Seq_Project_Mike/H3K27ac/remove-duplicates.sh-1.1.0/cross-correlation-macs.sh-1.0.0/H3K27ac_Experimental_peak_2366	81	.	4.0798	8.16635	5.80785	174
chr1	14808342	14808709	/home/mkelly95/Ovarian_Chip_Seq_Project_Mike/H3K27ac/remove-duplicates.sh-1.1.0/cross-correlation-macs.sh-1.0.0/H3K27ac_Experimental_peak_2367	71	.	3.74266	7.16217	4.87696	166
chr1	14811060	14811278	/home/mkelly95/Ovarian_Chip_Seq_Project_Mike/H3K27ac/remove-duplicates.sh-1.1.0/cross-correlation-macs.sh-1.0.0/H3K27ac_Experimental_peak_2368	63	.	3.7092	6.34208	4.13395	153
chr1	14812078	14812328	/home/mkelly95/Ovarian_Chip_Seq_Project_Mike/H3K27ac/remove-duplicates.sh-1.1.0/cross-correlation-macs.sh-1.0.0/H3K27ac_Experimental_peak_2369	41	.	2.97752	4.10605	2.22	99
chr1	14814149	14814383	/home/mkelly95/Ovarian_Chip_Seq_Project_Mike/H3K27ac/remove-duplicates.sh-1.1.0/cross-correlation-macs.sh-1.0.0/H3K27ac_Experimental_peak_2370	49	.	3.31531	4.91088	2.89201	131
chr1	14815994	14816212	/home/mkelly95/Ovarian_Chip_Seq_Project_Mike/H3K27ac/remove-duplicates.sh-1.1.0/cross-correlation-macs.sh-1.0.0/H3K27ac_Experimental_peak_2371	48	.	3.16556	4.83556	2.8238	90
chr1	14819187	14819729	/home/mkelly95/Ovarian_Chip_Seq_Project_Mike/H3K27ac/remove-duplicates.sh-1.1.0/cross-correlation-macs.sh-1.0.0/H3K27ac_Experimental_peak_2372	63	.	3.96735	6.31873	4.11204	117
chr1	14824664	14825267	/home/mkelly95/Ovarian_Chip_Seq_Project_Mike/H3K27ac/remove-duplicates.sh-1.1.0/cross-correlation-macs.sh-1.0.0/H3K27ac_Experimental_peak_2373	93	.	5.17119	9.37698	6.93976	148
chr1	14826170	14826508	/home/mkelly95/Ovarian_Chip_Seq_Project_Mike/H3K27ac/remove-duplicates.sh-1.1.0/cross-correlation-macs.sh-1.0.0/H3K27ac_Experimental_peak_2374	140	.	6.69213	14.0932	11.46708	172
chr1	14831635	14831894	/home/mkelly95/Ovarian_Chip_Seq_Project_Mike/H3K27ac/remove-duplicates.sh-1.1.0/cross-correlation-macs.sh-1.0.0/H3K27ac_Experimental_peak_2375	76	.	4.56282	7.65335	5.32225	90
chr1	14834695	14834913	/home/mkelly95/Ovarian_Chip_Seq_Project_Mike/H3K27ac/remove-duplicates.sh-1.1.0/cross-correlation-macs.sh-1.0.0/H3K27ac_Experimental_peak_2376	49	.	3.4648	4.9621	2.9384	122
chr1	14839151	14839434	/home/mkelly95/Ovarian_Chip_Seq_Project_Mike/H3K27ac/remove-duplicates.sh-1.1.0/cross-correlation-macs.sh-1.0.0/H3K27ac_Experimental_peak_2377	42	.	3.1562	4.23281	2.33351	175
chr1	14841874	14842182	/home/mkelly95/Ovarian_Chip_Seq_Project_Mike/H3K27ac/remove-duplicates.sh-1.1.0/cross-correlation-macs.sh-1.0.0/H3K27ac_Experimental_peak_2378	75	.	4.17301	7.51512	5.20913	125
chr1	14846793	14847124	/home/mkelly95/Ovarian_Chip_Seq_Project_Mike/H3K27ac/remove-duplicates.sh-1.1.0/cross-correlation-macs.sh-1.0.0/H3K27ac_Experimental_peak_2379	48	.	2.97298	4.8304	2.81907	118
chr1	14849536	14849956	/home/mkelly95/Ovarian_Chip_Seq_Project_Mike/H3K27ac/remove-duplicates.sh-1.1.0/cross-correlation-macs.sh-1.0.0/H3K27ac_Experimental_peak_2380	54	.	3.17164	5.45504	3.34577	235
chr1	14861885	14862103	/home/mkelly95/Ovarian_Chip_Seq_Project_Mike/H3K27ac/remove-duplicates.sh-1.1.0/cross-correlation-macs.sh-1.0.0/H3K27ac_Experimental_peak_2381	28	.	2.48894	2.8098	1.21832	107
chr1	14863057	14863275	/home/mkelly95/Ovarian_Chip_Seq_Project_Mike/H3K27ac/remove-duplicates.sh-1.1.0/cross-correlation-macs.sh-1.0.0/H3K27ac_Experimental_peak_2382	38	.	3.04188	3.86073	2.00098	155
chr1	14871253	14871548	/home/mkelly95/Ovarian_Chip_Seq_Project_Mike/H3K27ac/remove-duplicates.sh-1.1.0/cross-correlation-macs.sh-1.0.0/H3K27ac_Experimental_peak_2383	105	.	5.04686	10.51799	8.02713	131
chr1	14877430	14877711	/home/mkelly95/Ovarian_Chip_Seq_Project_Mike/H3K27ac/remove-duplicates.sh-1.1.0/cross-correlation-macs.sh-1.0.0/H3K27ac_Experimental_peak_2384	59	.	3.31773	5.98784	3.83706	159
chr1	14878784	14879122	/home/mkelly95/Ovarian_Chip_Seq_Project_Mike/H3K27ac/remove-duplicates.sh-1.1.0/cross-correlation-macs.sh-1.0.0/H3K27ac_Experimental_peak_2385	51	.	3.04769	5.18279	3.13919	158
chr1	14879421	14879851	/home/mkelly95/Ovarian_Chip_Seq_Project_Mike/H3K27ac/remove-duplicates.sh-1.1.0/cross-correlation-macs.sh-1.0.0/H3K27ac_Experimental_peak_2386	32	.	2.43528	3.23739	1.51667	302
chr1	14880018	14880405	/home/mkelly95/Ovarian_Chip_Seq_Project_Mike/H3K27ac/remove-duplicates.sh-1.1.0/cross-correlation-macs.sh-1.0.0/H3K27ac_Experimental_peak_2387	51	.	3.12488	5.15306	3.11234	126
chr1	14882771	14883007	/home/mkelly95/Ovarian_Chip_Seq_Project_Mike/H3K27ac/remove-duplicates.sh-1.1.0/cross-correlation-macs.sh-1.0.0/H3K27ac_Experimental_peak_2388	44	.	2.94762	4.41089	2.4927	59
chr1	14887472	14887725	/home/mkelly95/Ovarian_Chip_Seq_Project_Mike/H3K27ac/remove-duplicates.sh-1.1.0/cross-correlation-macs.sh-1.0.0/H3K27ac_Experimental_peak_2389	60	.	3.95444	6.03972	3.85266	79
chr1	14887803	14888127	/home/mkelly95/Ovarian_Chip_Seq_Project_Mike/H3K27ac/remove-duplicates.sh-1.1.0/cross-correlation-macs.sh-1.0.0/H3K27ac_Experimental_peak_2390	45	.	3.34606	4.5516	2.56633	197
chr1	14896267	14896639	/home/mkelly95/Ovarian_Chip_Seq_Project_Mike/H3K27ac/remove-duplicates.sh-1.1.0/cross-correlation-macs.sh-1.0.0/H3K27ac_Experimental_peak_2391	68	.	3.94867	6.8079	4.56656	205
chr1	14898037	14898861	/home/mkelly95/Ovarian_Chip_Seq_Project_Mike/H3K27ac/remove-duplicates.sh-1.1.0/cross-correlation-macs.sh-1.0.0/H3K27ac_Experimental_peak_2392	68	.	3.99162	6.89026	4.62158	501
chr1	14899018	14899246	/home/mkelly95/Ovarian_Chip_Seq_Project_Mike/H3K27ac/remove-duplicates.sh-1.1.0/cross-correlation-macs.sh-1.0.0/H3K27ac_Experimental_peak_2393	72	.	4.04319	7.26053	4.96953	141
chr1	14899788	14900039	/home/mkelly95/Ovarian_Chip_Seq_Project_Mike/H3K27ac/remove-duplicates.sh-1.1.0/cross-correlation-macs.sh-1.0.0/H3K27ac_Experimental_peak_2394	72	.	4.02234	7.21932	4.93101	177
chr1	14901162	14901393	/home/mkelly95/Ovarian_Chip_Seq_Project_Mike/H3K27ac/remove-duplicates.sh-1.1.0/cross-correlation-macs.sh-1.0.0/H3K27ac_Experimental_peak_2395	42	.	2.96871	4.27024	2.36694	191
chr1	14909970	14910288	/home/mkelly95/Ovarian_Chip_Seq_Project_Mike/H3K27ac/remove-duplicates.sh-1.1.0/cross-correlation-macs.sh-1.0.0/H3K27ac_Experimental_peak_2396	67	.	3.54478	6.7231	4.48947	122
chr1	14910730	14910948	/home/mkelly95/Ovarian_Chip_Seq_Project_Mike/H3K27ac/remove-duplicates.sh-1.1.0/cross-correlation-macs.sh-1.0.0/H3K27ac_Experimental_peak_2397	41	.	2.72104	4.11957	2.2326	96
chr1	14911872	14912349	/home/mkelly95/Ovarian_Chip_Seq_Project_Mike/H3K27ac/remove-duplicates.sh-1.1.0/cross-correlation-macs.sh-1.0.0/H3K27ac_Experimental_peak_2398	86	.	4.15447	8.61441	6.22129	127
chr1	14919042	14919260	/home/mkelly95/Ovarian_Chip_Seq_Project_Mike/H3K27ac/remove-duplicates.sh-1.1.0/cross-correlation-macs.sh-1.0.0/H3K27ac_Experimental_peak_2399	40	.	2.82793	4.00339	2.12899	72
chr1	15547349	15547581	/home/mkelly95/Ovarian_Chip_Seq_Project_Mike/H3K27ac/remove-duplicates.sh-1.1.0/cross-correlation-macs.sh-1.0.0/H3K27ac_Experimental_peak_2539	63	.	2.91158	6.3372	4.12941	38
chr1	15549639	15549882	/home/mkelly95/Ovarian_Chip_Seq_Project_Mike/H3K27ac/remove-duplicates.sh-1.1.0/cross-correlation-macs.sh-1.0.0/H3K27ac_Experimental_peak_2540	61	.	2.68776	6.1364	3.94271	118
chr1	15550362	15550729	/home/mkelly95/Ovarian_Chip_Seq_Project_Mike/H3K27ac/remove-duplicates.sh-1.1.0/cross-correlation-macs.sh-1.0.0/H3K27ac_Experimental_peak_2541	45	.	2.34579	4.56671	2.58006	184
chr1	15551835	15552058	/home/mkelly95/Ovarian_Chip_Seq_Project_Mike/H3K27ac/remove-duplicates.sh-1.1.0/cross-correlation-macs.sh-1.0.0/H3K27ac_Experimental_peak_2542	80	.	3.03364	8.06287	5.70985	111
chr1	15559970	15560194	/home/mkelly95/Ovarian_Chip_Seq_Project_Mike/H3K27ac/remove-duplicates.sh-1.1.0/cross-correlation-macs.sh-1.0.0/H3K27ac_Experimental_peak_2543	53	.	2.75076	5.34636	3.24642	110
chr1	15563903	15564154	/home/mkelly95/Ovarian_Chip_Seq_Project_Mike/H3K27ac/remove-duplicates.sh-1.1.0/cross-correlation-macs.sh-1.0.0/H3K27ac_Experimental_peak_2544	87	.	3.49145	8.71701	6.31912	88
chr1	15773338	15773568	/home/mkelly95/Ovarian_Chip_Seq_Project_Mike/H3K27ac/remove-duplicates.sh-1.1.0/cross-correlation-macs.sh-1.0.0/H3K27ac_Experimental_peak_2593	33	.	2.14417	3.38043	1.64202	90
chr1	15774030	15774294	/home/mkelly95/Ovarian_Chip_Seq_Project_Mike/H3K27ac/remove-duplicates.sh-1.1.0/cross-correlation-macs.sh-1.0.0/H3K27ac_Experimental_peak_2594	41	.	2.32063	4.11449	2.22781	135
chr1	15778859	15779153	/home/mkelly95/Ovarian_Chip_Seq_Project_Mike/H3K27ac/remove-duplicates.sh-1.1.0/cross-correlation-macs.sh-1.0.0/H3K27ac_Experimental_peak_2595	35	.	2.21136	3.56695	1.80657	217
chr1	15780322	15780677	/home/mkelly95/Ovarian_Chip_Seq_Project_Mike/H3K27ac/remove-duplicates.sh-1.1.0/cross-correlation-macs.sh-1.0.0/H3K27ac_Experimental_peak_2596	58	.	2.80223	5.83352	3.69463	103
chr1	15782557	15782785	/home/mkelly95/Ovarian_Chip_Seq_Project_Mike/H3K27ac/remove-duplicates.sh-1.1.0/cross-correlation-macs.sh-1.0.0/H3K27ac_Experimental_peak_2597	57	.	2.781	5.77063	3.637	110
chr1	15799171	15799609	/home/mkelly95/Ovarian_Chip_Seq_Project_Mike/H3K27ac/remove-duplicates.sh-1.1.0/cross-correlation-macs.sh-1.0.0/H3K27ac_Experimental_peak_2603	37	.	2.42276	3.74335	1.96112	282
chr1	15851692	15852005	/home/mkelly95/Ovarian_Chip_Seq_Project_Mike/H3K27ac/remove-duplicates.sh-1.1.0/cross-correlation-macs.sh-1.0.0/H3K27ac_Experimental_peak_2613	175	.	3.50423	17.52794	14.79967	177
chr1	15920530	15920773	/home/mkelly95/Ovarian_Chip_Seq_Project_Mike/H3K27ac/remove-duplicates.sh-1.1.0/cross-correlation-macs.sh-1.0.0/H3K27ac_Experimental_peak_2627	53	.	2.75076	5.34636	3.24642	158
chr1	15929642	15930093	/home/mkelly95/Ovarian_Chip_Seq_Project_Mike/H3K27ac/remove-duplicates.sh-1.1.0/cross-correlation-macs.sh-1.0.0/H3K27ac_Experimental_peak_2628	453	.	6.60568	45.38514	42.05281	252
chr1	15930169	15930441	/home/mkelly95/Ovarian_Chip_Seq_Project_Mike/H3K27ac/remove-duplicates.sh-1.1.0/cross-correlation-macs.sh-1.0.0/H3K27ac_Experimental_peak_2629	118	.	3.24694	11.82087	9.27729	136
chr1	15930519	15930829	/home/mkelly95/Ovarian_Chip_Seq_Project_Mike/H3K27ac/remove-duplicates.sh-1.1.0/cross-correlation-macs.sh-1.0.0/H3K27ac_Experimental_peak_2630	82	.	2.7656	8.25376	5.89102	149
chr1	15990661	15990931	/home/mkelly95/Ovarian_Chip_Seq_Project_Mike/H3K27ac/remove-duplicates.sh-1.1.0/cross-correlation-macs.sh-1.0.0/H3K27ac_Experimental_peak_2643	80	.	4.45937	8.06558	5.71227	176
chr1	15991421	15991721	/home/mkelly95/Ovarian_Chip_Seq_Project_Mike/H3K27ac/remove-duplicates.sh-1.1.0/cross-correlation-macs.sh-1.0.0/H3K27ac_Experimental_peak_2644	42	.	2.96871	4.27024	2.36694	105
chr1	15995666	15996008	/home/mkelly95/Ovarian_Chip_Seq_Project_Mike/H3K27ac/remove-duplicates.sh-1.1.0/cross-correlation-macs.sh-1.0.0/H3K27ac_Experimental_peak_2646	98	.	3.98406	9.88056	7.422	192
chr1	15999404	15999628	/home/mkelly95/Ovarian_Chip_Seq_Project_Mike/H3K27ac/remove-duplicates.sh-1.1.0/cross-correlation-macs.sh-1.0.0/H3K27ac_Experimental_peak_2647	42	.	2.51263	4.24317	2.34298	73
chr1	16006514	16007249	/home/mkelly95/Ovarian_Chip_Seq_Project_Mike/H3K27ac/remove-duplicates.sh-1.1.0/cross-correlation-macs.sh-1.0.0/H3K27ac_Experimental_peak_2648	190	.	2.70441	19.08402	16.31402	571
chr1	16007933	16008151	/home/mkelly95/Ovarian_Chip_Seq_Project_Mike/H3K27ac/remove-duplicates.sh-1.1.0/cross-correlation-macs.sh-1.0.0/H3K27ac_Experimental_peak_2649	100	.	2.14133	10.04773	7.5823	104
chr1	16075663	16076060	/home/mkelly95/Ovarian_Chip_Seq_Project_Mike/H3K27ac/remove-duplicates.sh-1.1.0/cross-correlation-macs.sh-1.0.0/H3K27ac_Experimental_peak_2659	35	.	2.00154	3.51713	1.76299	108
chr1	16114813	16115154	/home/mkelly95/Ovarian_Chip_Seq_Project_Mike/H3K27ac/remove-duplicates.sh-1.1.0/cross-correlation-macs.sh-1.0.0/H3K27ac_Experimental_peak_2667	103	.	2.81811	10.3924	7.9064	143
chr1	16115342	16115707	/home/mkelly95/Ovarian_Chip_Seq_Project_Mike/H3K27ac/remove-duplicates.sh-1.1.0/cross-correlation-macs.sh-1.0.0/H3K27ac_Experimental_peak_2668	38	.	1.89805	3.85554	2.00098	283
chr1	16120454	16120780	/home/mkelly95/Ovarian_Chip_Seq_Project_Mike/H3K27ac/remove-duplicates.sh-1.1.0/cross-correlation-macs.sh-1.0.0/H3K27ac_Experimental_peak_2669	53	.	2.08536	5.36828	3.26673	202
chr1	16125717	16127075	/home/mkelly95/Ovarian_Chip_Seq_Project_Mike/H3K27ac/remove-duplicates.sh-1.1.0/cross-correlation-macs.sh-1.0.0/H3K27ac_Experimental_peak_2670	589	.	4.86829	58.91518	55.33099	457
chr1	16127347	16127707	/home/mkelly95/Ovarian_Chip_Seq_Project_Mike/H3K27ac/remove-duplicates.sh-1.1.0/cross-correlation-macs.sh-1.0.0/H3K27ac_Experimental_peak_2671	131	.	2.55044	13.10359	10.5132	166
chr1	16134952	16135314	/home/mkelly95/Ovarian_Chip_Seq_Project_Mike/H3K27ac/remove-duplicates.sh-1.1.0/cross-correlation-macs.sh-1.0.0/H3K27ac_Experimental_peak_2672	43	.	2.50069	4.35443	2.44276	217
chr1	16137079	16137297	/home/mkelly95/Ovarian_Chip_Seq_Project_Mike/H3K27ac/remove-duplicates.sh-1.1.0/cross-correlation-macs.sh-1.0.0/H3K27ac_Experimental_peak_2673	57	.	2.89268	5.73738	3.60604	117
chr1	16144376	16144889	/home/mkelly95/Ovarian_Chip_Seq_Project_Mike/H3K27ac/remove-duplicates.sh-1.1.0/cross-correlation-macs.sh-1.0.0/H3K27ac_Experimental_peak_2674	59	.	2.89155	5.91507	3.76999	162
chr1	16159716	16159963	/home/mkelly95/Ovarian_Chip_Seq_Project_Mike/H3K27ac/remove-duplicates.sh-1.1.0/cross-correlation-macs.sh-1.0.0/H3K27ac_Experimental_peak_2675	98	.	2.08627	9.8889	7.43	110
chr1	16311513	16312249	/home/mkelly95/Ovarian_Chip_Seq_Project_Mike/H3K27ac/remove-duplicates.sh-1.1.0/cross-correlation-macs.sh-1.0.0/H3K27ac_Experimental_peak_2726	125	.	3.61552	12.5449	9.97285	454
chr1	16312805	16313177	/home/mkelly95/Ovarian_Chip_Seq_Project_Mike/H3K27ac/remove-duplicates.sh-1.1.0/cross-correlation-macs.sh-1.0.0/H3K27ac_Experimental_peak_2727	152	.	3.82347	15.24893	12.58633	232
chr1	16313236	16313516	/home/mkelly95/Ovarian_Chip_Seq_Project_Mike/H3K27ac/remove-duplicates.sh-1.1.0/cross-correlation-macs.sh-1.0.0/H3K27ac_Experimental_peak_2728	64	.	2.51606	6.40538	4.19323	205
chr1	16320631	16320849	/home/mkelly95/Ovarian_Chip_Seq_Project_Mike/H3K27ac/remove-duplicates.sh-1.1.0/cross-correlation-macs.sh-1.0.0/H3K27ac_Experimental_peak_2729	31	.	1.8645	3.18913	1.49239	125
chr1	16325547	16325830	/home/mkelly95/Ovarian_Chip_Seq_Project_Mike/H3K27ac/remove-duplicates.sh-1.1.0/cross-correlation-macs.sh-1.0.0/H3K27ac_Experimental_peak_2730	74	.	2.91474	7.44618	5.14424	150
chr1	16333348	16333566	/home/mkelly95/Ovarian_Chip_Seq_Project_Mike/H3K27ac/remove-duplicates.sh-1.1.0/cross-correlation-macs.sh-1.0.0/H3K27ac_Experimental_peak_2732	50	.	2.43962	5.00554	2.978	50
chr1	16338918	16340347	/home/mkelly95/Ovarian_Chip_Seq_Project_Mike/H3K27ac/remove-duplicates.sh-1.1.0/cross-correlation-macs.sh-1.0.0/H3K27ac_Experimental_peak_2733	683	.	6.43427	68.32414	64.57422	748
chr1	16400207	16400432	/home/mkelly95/Ovarian_Chip_Seq_Project_Mike/H3K27ac/remove-duplicates.sh-1.1.0/cross-correlation-macs.sh-1.0.0/H3K27ac_Experimental_peak_2741	52	.	1.95305	5.25788	3.18433	55
chr1	16403117	16403393	/home/mkelly95/Ovarian_Chip_Seq_Project_Mike/H3K27ac/remove-duplicates.sh-1.1.0/cross-correlation-macs.sh-1.0.0/H3K27ac_Experimental_peak_2742	60	.	2.00095	6.06749	3.87816	75
chr1	16405971	16406458	/home/mkelly95/Ovarian_Chip_Seq_Project_Mike/H3K27ac/remove-duplicates.sh-1.1.0/cross-correlation-macs.sh-1.0.0/H3K27ac_Experimental_peak_2743	51	.	1.92113	5.14594	3.10626	136
chr1	16408234	16408471	/home/mkelly95/Ovarian_Chip_Seq_Project_Mike/H3K27ac/remove-duplicates.sh-1.1.0/cross-correlation-macs.sh-1.0.0/H3K27ac_Experimental_peak_2744	37	.	1.77425	3.74871	1.96638	51
chr1	16414439	16415923	/home/mkelly95/Ovarian_Chip_Seq_Project_Mike/H3K27ac/remove-duplicates.sh-1.1.0/cross-correlation-macs.sh-1.0.0/H3K27ac_Experimental_peak_2745	182	.	3.33571	18.23015	15.48238	1120
chr1	16421907	16422508	/home/mkelly95/Ovarian_Chip_Seq_Project_Mike/H3K27ac/remove-duplicates.sh-1.1.0/cross-correlation-macs.sh-1.0.0/H3K27ac_Experimental_peak_2746	61	.	2.36758	6.17283	3.97632	115
chr1	16428757	16429118	/home/mkelly95/Ovarian_Chip_Seq_Project_Mike/H3K27ac/remove-duplicates.sh-1.1.0/cross-correlation-macs.sh-1.0.0/H3K27ac_Experimental_peak_2747	92	.	3.67107	9.25359	6.83036	185
chr1	16435997	16436519	/home/mkelly95/Ovarian_Chip_Seq_Project_Mike/H3K27ac/remove-duplicates.sh-1.1.0/cross-correlation-macs.sh-1.0.0/H3K27ac_Experimental_peak_2748	71	.	2.58383	7.13264	4.84959	178
chr1	16437339	16437620	/home/mkelly95/Ovarian_Chip_Seq_Project_Mike/H3K27ac/remove-duplicates.sh-1.1.0/cross-correlation-macs.sh-1.0.0/H3K27ac_Experimental_peak_2749	60	.	2.25726	6.0202	3.85266	147
chr1	16438689	16439067	/home/mkelly95/Ovarian_Chip_Seq_Project_Mike/H3K27ac/remove-duplicates.sh-1.1.0/cross-correlation-macs.sh-1.0.0/H3K27ac_Experimental_peak_2750	89	.	2.56589	8.97605	6.56608	162
chr1	16441127	16441447	/home/mkelly95/Ovarian_Chip_Seq_Project_Mike/H3K27ac/remove-duplicates.sh-1.1.0/cross-correlation-macs.sh-1.0.0/H3K27ac_Experimental_peak_2751	37	.	1.79911	3.74601	1.96376	50
chr1	16445242	16445602	/home/mkelly95/Ovarian_Chip_Seq_Project_Mike/H3K27ac/remove-duplicates.sh-1.1.0/cross-correlation-macs.sh-1.0.0/H3K27ac_Experimental_peak_2752	55	.	2.05831	5.5101	3.39715	194
chr1	16448768	16449454	/home/mkelly95/Ovarian_Chip_Seq_Project_Mike/H3K27ac/remove-duplicates.sh-1.1.0/cross-correlation-macs.sh-1.0.0/H3K27ac_Experimental_peak_2753	157	.	3.10043	15.71337	13.03759	423
chr1	16450500	16450766	/home/mkelly95/Ovarian_Chip_Seq_Project_Mike/H3K27ac/remove-duplicates.sh-1.1.0/cross-correlation-macs.sh-1.0.0/H3K27ac_Experimental_peak_2754	71	.	2.29628	7.16677	4.88131	140
chr1	16493674	16494603	/home/mkelly95/Ovarian_Chip_Seq_Project_Mike/H3K27ac/remove-duplicates.sh-1.1.0/cross-correlation-macs.sh-1.0.0/H3K27ac_Experimental_peak_2763	902	.	5.53362	90.22204	86.09264	658
chr1	16499494	16500149	/home/mkelly95/Ovarian_Chip_Seq_Project_Mike/H3K27ac/remove-duplicates.sh-1.1.0/cross-correlation-macs.sh-1.0.0/H3K27ac_Experimental_peak_2764	343	.	2.93658	34.31427	31.19995	200
chr1	16500379	16501081	/home/mkelly95/Ovarian_Chip_Seq_Project_Mike/H3K27ac/remove-duplicates.sh-1.1.0/cross-correlation-macs.sh-1.0.0/H3K27ac_Experimental_peak_2765	345	.	2.9722	34.57359	31.45393	450
chr1	16501304	16501860	/home/mkelly95/Ovarian_Chip_Seq_Project_Mike/H3K27ac/remove-duplicates.sh-1.1.0/cross-correlation-macs.sh-1.0.0/H3K27ac_Experimental_peak_2766	96	.	1.90141	9.63675	7.18852	261
chr1	16501967	16502604	/home/mkelly95/Ovarian_Chip_Seq_Project_Mike/H3K27ac/remove-duplicates.sh-1.1.0/cross-correlation-macs.sh-1.0.0/H3K27ac_Experimental_peak_2767	421	.	3.22935	42.13032	38.861	403
chr1	16502948	16503420	/home/mkelly95/Ovarian_Chip_Seq_Project_Mike/H3K27ac/remove-duplicates.sh-1.1.0/cross-correlation-macs.sh-1.0.0/H3K27ac_Experimental_peak_2768	65	.	1.68629	6.51146	4.29178	314
chr1	16507814	16509130	/home/mkelly95/Ovarian_Chip_Seq_Project_Mike/H3K27ac/remove-duplicates.sh-1.1.0/cross-correlation-macs.sh-1.0.0/H3K27ac_Experimental_peak_2769	461	.	4.65461	46.13334	42.78656	571
chr1	16514142	16514377	/home/mkelly95/Ovarian_Chip_Seq_Project_Mike/H3K27ac/remove-duplicates.sh-1.1.0/cross-correlation-macs.sh-1.0.0/H3K27ac_Experimental_peak_2770	94	.	2.70206	9.42451	6.98538	138
chr1	16516318	16517009	/home/mkelly95/Ovarian_Chip_Seq_Project_Mike/H3K27ac/remove-duplicates.sh-1.1.0/cross-correlation-macs.sh-1.0.0/H3K27ac_Experimental_peak_2771	116	.	3.24628	11.60373	9.06771	131
chr1	16518182	16518801	/home/mkelly95/Ovarian_Chip_Seq_Project_Mike/H3K27ac/remove-duplicates.sh-1.1.0/cross-correlation-macs.sh-1.0.0/H3K27ac_Experimental_peak_2772	59	.	2.53494	5.90154	3.7577	415
chr1	16543611	16543848	/home/mkelly95/Ovarian_Chip_Seq_Project_Mike/H3K27ac/remove-duplicates.sh-1.1.0/cross-correlation-macs.sh-1.0.0/H3K27ac_Experimental_peak_2777	68	.	2.70893	6.86052	4.59381	81
chr1	16544159	16545000	/home/mkelly95/Ovarian_Chip_Seq_Project_Mike/H3K27ac/remove-duplicates.sh-1.1.0/cross-correlation-macs.sh-1.0.0/H3K27ac_Experimental_peak_2778	85	.	3.30907	8.59765	6.20523	101
chr1	16553325	16553598	/home/mkelly95/Ovarian_Chip_Seq_Project_Mike/H3K27ac/remove-duplicates.sh-1.1.0/cross-correlation-macs.sh-1.0.0/H3K27ac_Experimental_peak_2779	31	.	2.25693	3.10986	1.47788	88
chr1	16570629	16570975	/home/mkelly95/Ovarian_Chip_Seq_Project_Mike/H3K27ac/remove-duplicates.sh-1.1.0/cross-correlation-macs.sh-1.0.0/H3K27ac_Experimental_peak_2781	42	.	2.6536	4.2883	2.3834	235
chr1	16575086	16575420	/home/mkelly95/Ovarian_Chip_Seq_Project_Mike/H3K27ac/remove-duplicates.sh-1.1.0/cross-correlation-macs.sh-1.0.0/H3K27ac_Experimental_peak_2782	83	.	3.92871	8.37235	6.0035	127
chr1	16679075	16679504	/home/mkelly95/Ovarian_Chip_Seq_Project_Mike/H3K27ac/remove-duplicates.sh-1.1.0/cross-correlation-macs.sh-1.0.0/H3K27ac_Experimental_peak_2790	266	.	6.53712	26.62067	23.66977	192
chr1	16766746	16767078	/home/mkelly95/Ovarian_Chip_Seq_Project_Mike/H3K27ac/remove-duplicates.sh-1.1.0/cross-correlation-macs.sh-1.0.0/H3K27ac_Experimental_peak_2795	119	.	4.63899	11.93103	9.38342	147
chr1	16825003	16825254	/home/mkelly95/Ovarian_Chip_Seq_Project_Mike/H3K27ac/remove-duplicates.sh-1.1.0/cross-correlation-macs.sh-1.0.0/H3K27ac_Experimental_peak_2801	30	.	2.33973	3.04608	1.42242	175
chr1	16825468	16826400	/home/mkelly95/Ovarian_Chip_Seq_Project_Mike/H3K27ac/remove-duplicates.sh-1.1.0/cross-correlation-macs.sh-1.0.0/H3K27ac_Experimental_peak_2802	129	.	5.20673	12.99744	10.41061	767
chr1	16839983	16840316	/home/mkelly95/Ovarian_Chip_Seq_Project_Mike/H3K27ac/remove-duplicates.sh-1.1.0/cross-correlation-macs.sh-1.0.0/H3K27ac_Experimental_peak_2803	135	.	4.85543	13.50828	10.90233	213
chr1	16840699	16841125	/home/mkelly95/Ovarian_Chip_Seq_Project_Mike/H3K27ac/remove-duplicates.sh-1.1.0/cross-correlation-macs.sh-1.0.0/H3K27ac_Experimental_peak_2804	1126	.	18.8315	112.66092	108.14478	209
chr1	16859254	16859472	/home/mkelly95/Ovarian_Chip_Seq_Project_Mike/H3K27ac/remove-duplicates.sh-1.1.0/cross-correlation-macs.sh-1.0.0/H3K27ac_Experimental_peak_2805	45	.	3.34448	4.54896	2.56633	163
chr1	16871609	16872100	/home/mkelly95/Ovarian_Chip_Seq_Project_Mike/H3K27ac/remove-duplicates.sh-1.1.0/cross-correlation-macs.sh-1.0.0/H3K27ac_Experimental_peak_2808	140	.	6.69213	14.0932	11.46708	183
chr1	16886147	16886555	/home/mkelly95/Ovarian_Chip_Seq_Project_Mike/H3K27ac/remove-duplicates.sh-1.1.0/cross-correlation-macs.sh-1.0.0/H3K27ac_Experimental_peak_2809	45	.	3.34606	4.5516	2.56633	209
chr1	16943686	16943904	/home/mkelly95/Ovarian_Chip_Seq_Project_Mike/H3K27ac/remove-duplicates.sh-1.1.0/cross-correlation-macs.sh-1.0.0/H3K27ac_Experimental_peak_2815	65	.	2.72574	6.59483	4.3695	89
chr1	17046756	17047149	/home/mkelly95/Ovarian_Chip_Seq_Project_Mike/H3K27ac/remove-duplicates.sh-1.1.0/cross-correlation-macs.sh-1.0.0/H3K27ac_Experimental_peak_2823	86	.	4.17246	8.65463	6.25952	208
chr1	17380817	17381143	/home/mkelly95/Ovarian_Chip_Seq_Project_Mike/H3K27ac/remove-duplicates.sh-1.1.0/cross-correlation-macs.sh-1.0.0/H3K27ac_Experimental_peak_2847	159	.	5.64852	15.97654	13.29324	115
chr1	17381235	17381453	/home/mkelly95/Ovarian_Chip_Seq_Project_Mike/H3K27ac/remove-duplicates.sh-1.1.0/cross-correlation-macs.sh-1.0.0/H3K27ac_Experimental_peak_2848	53	.	3.10843	5.31673	3.21893	79
chr1	17453475	17453951	/home/mkelly95/Ovarian_Chip_Seq_Project_Mike/H3K27ac/remove-duplicates.sh-1.1.0/cross-correlation-macs.sh-1.0.0/H3K27ac_Experimental_peak_2856	73	.	3.84164	7.37792	5.08011	313
chr1	17455325	17455708	/home/mkelly95/Ovarian_Chip_Seq_Project_Mike/H3K27ac/remove-duplicates.sh-1.1.0/cross-correlation-macs.sh-1.0.0/H3K27ac_Experimental_peak_2857	148	.	5.66384	14.83947	12.19069	194
chr1	17476358	17476700	/home/mkelly95/Ovarian_Chip_Seq_Project_Mike/H3K27ac/remove-duplicates.sh-1.1.0/cross-correlation-macs.sh-1.0.0/H3K27ac_Experimental_peak_2858	45	.	3.34606	4.5516	2.56633	162
chr1	17494618	17495131	/home/mkelly95/Ovarian_Chip_Seq_Project_Mike/H3K27ac/remove-duplicates.sh-1.1.0/cross-correlation-macs.sh-1.0.0/H3K27ac_Experimental_peak_2859	68	.	3.97003	6.8489	4.58272	182
chr1	17510201	17510481	/home/mkelly95/Ovarian_Chip_Seq_Project_Mike/H3K27ac/remove-duplicates.sh-1.1.0/cross-correlation-macs.sh-1.0.0/H3K27ac_Experimental_peak_2860	40	.	3.04204	4.03885	2.16024	209
chr1	17511357	17511778	/home/mkelly95/Ovarian_Chip_Seq_Project_Mike/H3K27ac/remove-duplicates.sh-1.1.0/cross-correlation-macs.sh-1.0.0/H3K27ac_Experimental_peak_2861	32	.	2.65351	3.21729	1.49863	164
chr1	17528079	17528314	/home/mkelly95/Ovarian_Chip_Seq_Project_Mike/H3K27ac/remove-duplicates.sh-1.1.0/cross-correlation-macs.sh-1.0.0/H3K27ac_Experimental_peak_2862	50	.	3.27869	5.05205	3.02006	51
chr1	17614642	17614934	/home/mkelly95/Ovarian_Chip_Seq_Project_Mike/H3K27ac/remove-duplicates.sh-1.1.0/cross-correlation-macs.sh-1.0.0/H3K27ac_Experimental_peak_2867	38	.	3.04188	3.86073	2.00098	162
chr1	17630961	17631179	/home/mkelly95/Ovarian_Chip_Seq_Project_Mike/H3K27ac/remove-duplicates.sh-1.1.0/cross-correlation-macs.sh-1.0.0/H3K27ac_Experimental_peak_2868	49	.	3.4648	4.9621	2.9384	91
chr1	17692890	17693108	/home/mkelly95/Ovarian_Chip_Seq_Project_Mike/H3K27ac/remove-duplicates.sh-1.1.0/cross-correlation-macs.sh-1.0.0/H3K27ac_Experimental_peak_2876	36	.	2.88734	3.60689	1.84082	188
chr1	17781226	17781554	/home/mkelly95/Ovarian_Chip_Seq_Project_Mike/H3K27ac/remove-duplicates.sh-1.1.0/cross-correlation-macs.sh-1.0.0/H3K27ac_Experimental_peak_2882	27	.	2.43033	2.71473	1.13622	182
chr1	17786906	17787124	/home/mkelly95/Ovarian_Chip_Seq_Project_Mike/H3K27ac/remove-duplicates.sh-1.1.0/cross-correlation-macs.sh-1.0.0/H3K27ac_Experimental_peak_2883	43	.	3.21656	4.33465	2.4244	134
chr1	17792311	17792581	/home/mkelly95/Ovarian_Chip_Seq_Project_Mike/H3K27ac/remove-duplicates.sh-1.1.0/cross-correlation-macs.sh-1.0.0/H3K27ac_Experimental_peak_2884	45	.	3.34606	4.5516	2.56633	78
chr1	17800631	17800855	/home/mkelly95/Ovarian_Chip_Seq_Project_Mike/H3K27ac/remove-duplicates.sh-1.1.0/cross-correlation-macs.sh-1.0.0/H3K27ac_Experimental_peak_2885	30	.	2.57891	3.09152	1.46178	139
chr1	17818002	17818220	/home/mkelly95/Ovarian_Chip_Seq_Project_Mike/H3K27ac/remove-duplicates.sh-1.1.0/cross-correlation-macs.sh-1.0.0/H3K27ac_Experimental_peak_2886	57	.	3.67242	5.78628	3.65103	97
chr1	17846378	17846733	/home/mkelly95/Ovarian_Chip_Seq_Project_Mike/H3K27ac/remove-duplicates.sh-1.1.0/cross-correlation-macs.sh-1.0.0/H3K27ac_Experimental_peak_2887	225	.	6.67231	22.53612	19.67994	163
chr1	18033447	18033700	/home/mkelly95/Ovarian_Chip_Seq_Project_Mike/H3K27ac/remove-duplicates.sh-1.1.0/cross-correlation-macs.sh-1.0.0/H3K27ac_Experimental_peak_2905	32	.	2.73769	3.20936	1.49239	106
chr1	18070290	18070539	/home/mkelly95/Ovarian_Chip_Seq_Project_Mike/H3K27ac/remove-duplicates.sh-1.1.0/cross-correlation-macs.sh-1.0.0/H3K27ac_Experimental_peak_2906	70	.	4.25074	7.09717	4.816	106
chr1	18796377	18796595	/home/mkelly95/Ovarian_Chip_Seq_Project_Mike/H3K27ac/remove-duplicates.sh-1.1.0/cross-correlation-macs.sh-1.0.0/H3K27ac_Experimental_peak_2913	45	.	3.34606	4.5516	2.56633	142
chr1	18879852	18880104	/home/mkelly95/Ovarian_Chip_Seq_Project_Mike/H3K27ac/remove-duplicates.sh-1.1.0/cross-correlation-macs.sh-1.0.0/H3K27ac_Experimental_peak_2914	42	.	3.17607	4.26639	2.36362	201
chr1	18933377	18933595	/home/mkelly95/Ovarian_Chip_Seq_Project_Mike/H3K27ac/remove-duplicates.sh-1.1.0/cross-correlation-macs.sh-1.0.0/H3K27ac_Experimental_peak_2915	32	.	2.73769	3.20936	1.49239	43
chr1	18934321	18934560	/home/mkelly95/Ovarian_Chip_Seq_Project_Mike/H3K27ac/remove-duplicates.sh-1.1.0/cross-correlation-macs.sh-1.0.0/H3K27ac_Experimental_peak_2916	26	.	2.4335	2.60121	1.03877	44
chr1	19104044	19104262	/home/mkelly95/Ovarian_Chip_Seq_Project_Mike/H3K27ac/remove-duplicates.sh-1.1.0/cross-correlation-macs.sh-1.0.0/H3K27ac_Experimental_peak_2924	38	.	3.04188	3.86073	2.00098	88
chr1	19104852	19105387	/home/mkelly95/Ovarian_Chip_Seq_Project_Mike/H3K27ac/remove-duplicates.sh-1.1.0/cross-correlation-macs.sh-1.0.0/H3K27ac_Experimental_peak_2925	38	.	3.04188	3.86073	2.00098	112
chr1	19110578	19110796	/home/mkelly95/Ovarian_Chip_Seq_Project_Mike/H3K27ac/remove-duplicates.sh-1.1.0/cross-correlation-macs.sh-1.0.0/H3K27ac_Experimental_peak_2926	52	.	3.65025	5.27884	3.18433	85
chr1	19144717	19144937	/home/mkelly95/Ovarian_Chip_Seq_Project_Mike/H3K27ac/remove-duplicates.sh-1.1.0/cross-correlation-macs.sh-1.0.0/H3K27ac_Experimental_peak_2927	45	.	3.20273	4.50631	2.56633	161
chr1	19151303	19151521	/home/mkelly95/Ovarian_Chip_Seq_Project_Mike/H3K27ac/remove-duplicates.sh-1.1.0/cross-correlation-macs.sh-1.0.0/H3K27ac_Experimental_peak_2928	38	.	3.04188	3.86073	2.00098	113
chr1	19165471	19165773	/home/mkelly95/Ovarian_Chip_Seq_Project_Mike/H3K27ac/remove-duplicates.sh-1.1.0/cross-correlation-macs.sh-1.0.0/H3K27ac_Experimental_peak_2929	38	.	3.04188	3.86073	2.00098	189
chr1	19229527	19229745	/home/mkelly95/Ovarian_Chip_Seq_Project_Mike/H3K27ac/remove-duplicates.sh-1.1.0/cross-correlation-macs.sh-1.0.0/H3K27ac_Experimental_peak_2933	63	.	3.4858	6.35802	4.14867	113
chr1	19302899	19303117	/home/mkelly95/Ovarian_Chip_Seq_Project_Mike/H3K27ac/remove-duplicates.sh-1.1.0/cross-correlation-macs.sh-1.0.0/H3K27ac_Experimental_peak_2940	32	.	2.73769	3.20936	1.49239	48
chr1	19313062	19313304	/home/mkelly95/Ovarian_Chip_Seq_Project_Mike/H3K27ac/remove-duplicates.sh-1.1.0/cross-correlation-macs.sh-1.0.0/H3K27ac_Experimental_peak_2941	38	.	3.04188	3.86073	2.00098	76
chr1	19336943	19337689	/home/mkelly95/Ovarian_Chip_Seq_Project_Mike/H3K27ac/remove-duplicates.sh-1.1.0/cross-correlation-macs.sh-1.0.0/H3K27ac_Experimental_peak_2942	100	.	4.81961	10.04952	7.5838	587
chr1	19355706	19355924	/home/mkelly95/Ovarian_Chip_Seq_Project_Mike/H3K27ac/remove-duplicates.sh-1.1.0/cross-correlation-macs.sh-1.0.0/H3K27ac_Experimental_peak_2943	46	.	3.2987	4.6744	2.67751	107
chr1	19369572	19369828	/home/mkelly95/Ovarian_Chip_Seq_Project_Mike/H3K27ac/remove-duplicates.sh-1.1.0/cross-correlation-macs.sh-1.0.0/H3K27ac_Experimental_peak_2944	47	.	3.33871	4.74407	2.7408	198
chr1	19371131	19371414	/home/mkelly95/Ovarian_Chip_Seq_Project_Mike/H3K27ac/remove-duplicates.sh-1.1.0/cross-correlation-macs.sh-1.0.0/H3K27ac_Experimental_peak_2945	31	.	2.60824	3.14106	1.49239	83
chr1	19586794	19587033	/home/mkelly95/Ovarian_Chip_Seq_Project_Mike/H3K27ac/remove-duplicates.sh-1.1.0/cross-correlation-macs.sh-1.0.0/H3K27ac_Experimental_peak_2955	27	.	2.39074	2.77084	1.1846	187
chr1	19616988	19617206	/home/mkelly95/Ovarian_Chip_Seq_Project_Mike/H3K27ac/remove-duplicates.sh-1.1.0/cross-correlation-macs.sh-1.0.0/H3K27ac_Experimental_peak_2956	38	.	3.04188	3.86073	2.00098	113
chr1	19812205	19812776	/home/mkelly95/Ovarian_Chip_Seq_Project_Mike/H3K27ac/remove-duplicates.sh-1.1.0/cross-correlation-macs.sh-1.0.0/H3K27ac_Experimental_peak_2970	296	.	6.07867	29.67118	26.65389	160
chr1	19840582	19840843	/home/mkelly95/Ovarian_Chip_Seq_Project_Mike/H3K27ac/remove-duplicates.sh-1.1.0/cross-correlation-macs.sh-1.0.0/H3K27ac_Experimental_peak_2971	52	.	3.65025	5.27884	3.18433	163
chr1	19864913	19865131	/home/mkelly95/Ovarian_Chip_Seq_Project_Mike/H3K27ac/remove-duplicates.sh-1.1.0/cross-correlation-macs.sh-1.0.0/H3K27ac_Experimental_peak_2972	26	.	2.4335	2.60121	1.03877	163
chr1	19901343	19901601	/home/mkelly95/Ovarian_Chip_Seq_Project_Mike/H3K27ac/remove-duplicates.sh-1.1.0/cross-correlation-macs.sh-1.0.0/H3K27ac_Experimental_peak_2973	32	.	2.73769	3.20936	1.49239	202
chr1	19910213	19910431	/home/mkelly95/Ovarian_Chip_Seq_Project_Mike/H3K27ac/remove-duplicates.sh-1.1.0/cross-correlation-macs.sh-1.0.0/H3K27ac_Experimental_peak_2974	38	.	3.04188	3.86073	2.00098	56
chr1	19991428	19991720	/home/mkelly95/Ovarian_Chip_Seq_Project_Mike/H3K27ac/remove-duplicates.sh-1.1.0/cross-correlation-macs.sh-1.0.0/H3K27ac_Experimental_peak_2983	42	.	2.95401	4.24255	2.34243	166
chr1	20260595	20260842	/home/mkelly95/Ovarian_Chip_Seq_Project_Mike/H3K27ac/remove-duplicates.sh-1.1.0/cross-correlation-macs.sh-1.0.0/H3K27ac_Experimental_peak_3000	38	.	3.04188	3.86073	2.00098	54
chr1	20276038	20276256	/home/mkelly95/Ovarian_Chip_Seq_Project_Mike/H3K27ac/remove-duplicates.sh-1.1.0/cross-correlation-macs.sh-1.0.0/H3K27ac_Experimental_peak_3001	32	.	2.73769	3.20936	1.49239	87
chr1	20423358	20423589	/home/mkelly95/Ovarian_Chip_Seq_Project_Mike/H3K27ac/remove-duplicates.sh-1.1.0/cross-correlation-macs.sh-1.0.0/H3K27ac_Experimental_peak_3002	51	.	3.60079	5.1948	3.14976	108
chr1	20427220	20427438	/home/mkelly95/Ovarian_Chip_Seq_Project_Mike/H3K27ac/remove-duplicates.sh-1.1.0/cross-correlation-macs.sh-1.0.0/H3K27ac_Experimental_peak_3003	55	.	3.68397	5.56944	3.45115	82
chr1	20429979	20430197	/home/mkelly95/Ovarian_Chip_Seq_Project_Mike/H3K27ac/remove-duplicates.sh-1.1.0/cross-correlation-macs.sh-1.0.0/H3K27ac_Experimental_peak_3004	38	.	3.04188	3.86073	2.00098	38
chr1	20431086	20431541	/home/mkelly95/Ovarian_Chip_Seq_Project_Mike/H3K27ac/remove-duplicates.sh-1.1.0/cross-correlation-macs.sh-1.0.0/H3K27ac_Experimental_peak_3005	52	.	3.65025	5.27884	3.18433	268
chr1	20464965	20465212	/home/mkelly95/Ovarian_Chip_Seq_Project_Mike/H3K27ac/remove-duplicates.sh-1.1.0/cross-correlation-macs.sh-1.0.0/H3K27ac_Experimental_peak_3006	51	.	3.46963	5.18921	3.14498	152
chr1	20479148	20479385	/home/mkelly95/Ovarian_Chip_Seq_Project_Mike/H3K27ac/remove-duplicates.sh-1.1.0/cross-correlation-macs.sh-1.0.0/H3K27ac_Experimental_peak_3007	46	.	3.07463	4.65961	2.66404	53
chr1	20539639	20540050	/home/mkelly95/Ovarian_Chip_Seq_Project_Mike/H3K27ac/remove-duplicates.sh-1.1.0/cross-correlation-macs.sh-1.0.0/H3K27ac_Experimental_peak_3009	226	.	9.12563	22.60336	19.74508	207
chr1	20547314	20547532	/home/mkelly95/Ovarian_Chip_Seq_Project_Mike/H3K27ac/remove-duplicates.sh-1.1.0/cross-correlation-macs.sh-1.0.0/H3K27ac_Experimental_peak_3010	32	.	2.73769	3.20936	1.49239	53
chr1	20554883	20555101	/home/mkelly95/Ovarian_Chip_Seq_Project_Mike/H3K27ac/remove-duplicates.sh-1.1.0/cross-correlation-macs.sh-1.0.0/H3K27ac_Experimental_peak_3011	26	.	2.4335	2.60121	1.03877	118
chr1	20560493	20560711	/home/mkelly95/Ovarian_Chip_Seq_Project_Mike/H3K27ac/remove-duplicates.sh-1.1.0/cross-correlation-macs.sh-1.0.0/H3K27ac_Experimental_peak_3012	32	.	2.73769	3.20936	1.49239	96
chr1	20569555	20569774	/home/mkelly95/Ovarian_Chip_Seq_Project_Mike/H3K27ac/remove-duplicates.sh-1.1.0/cross-correlation-macs.sh-1.0.0/H3K27ac_Experimental_peak_3013	38	.	3.04188	3.86073	2.00098	24
chr1	20606180	20606398	/home/mkelly95/Ovarian_Chip_Seq_Project_Mike/H3K27ac/remove-duplicates.sh-1.1.0/cross-correlation-macs.sh-1.0.0/H3K27ac_Experimental_peak_3014	38	.	3.04188	3.86073	2.00098	109
chr1	20681912	20682196	/home/mkelly95/Ovarian_Chip_Seq_Project_Mike/H3K27ac/remove-duplicates.sh-1.1.0/cross-correlation-macs.sh-1.0.0/H3K27ac_Experimental_peak_3021	79	.	4.53412	7.903	5.55835	155
chr1	20761931	20762197	/home/mkelly95/Ovarian_Chip_Seq_Project_Mike/H3K27ac/remove-duplicates.sh-1.1.0/cross-correlation-macs.sh-1.0.0/H3K27ac_Experimental_peak_3026	59	.	3.92654	5.99167	3.84019	176
chr1	20767216	20767468	/home/mkelly95/Ovarian_Chip_Seq_Project_Mike/H3K27ac/remove-duplicates.sh-1.1.0/cross-correlation-macs.sh-1.0.0/H3K27ac_Experimental_peak_3027	39	.	2.88392	3.93718	2.06981	188
chr1	20771709	20771927	/home/mkelly95/Ovarian_Chip_Seq_Project_Mike/H3K27ac/remove-duplicates.sh-1.1.0/cross-correlation-macs.sh-1.0.0/H3K27ac_Experimental_peak_3028	48	.	3.15003	4.80564	2.79663	71
chr1	20788929	20789147	/home/mkelly95/Ovarian_Chip_Seq_Project_Mike/H3K27ac/remove-duplicates.sh-1.1.0/cross-correlation-macs.sh-1.0.0/H3K27ac_Experimental_peak_3029	32	.	2.73769	3.20936	1.49239	141
chr1	20802574	20802897	/home/mkelly95/Ovarian_Chip_Seq_Project_Mike/H3K27ac/remove-duplicates.sh-1.1.0/cross-correlation-macs.sh-1.0.0/H3K27ac_Experimental_peak_3030	73	.	4.24561	7.37052	5.07315	131
chr1	20807643	20807906	/home/mkelly95/Ovarian_Chip_Seq_Project_Mike/H3K27ac/remove-duplicates.sh-1.1.0/cross-correlation-macs.sh-1.0.0/H3K27ac_Experimental_peak_3031	29	.	2.36379	2.96945	1.35648	57
chr1	20812817	20813367	/home/mkelly95/Ovarian_Chip_Seq_Project_Mike/H3K27ac/remove-duplicates.sh-1.1.0/cross-correlation-macs.sh-1.0.0/H3K27ac_Experimental_peak_3032	77	.	3.67144	7.75148	5.41528	249
chr1	20849064	20849477	/home/mkelly95/Ovarian_Chip_Seq_Project_Mike/H3K27ac/remove-duplicates.sh-1.1.0/cross-correlation-macs.sh-1.0.0/H3K27ac_Experimental_peak_3035	60	.	3.95444	6.03972	3.85266	233
chr1	20860355	20860587	/home/mkelly95/Ovarian_Chip_Seq_Project_Mike/H3K27ac/remove-duplicates.sh-1.1.0/cross-correlation-macs.sh-1.0.0/H3K27ac_Experimental_peak_3036	38	.	3.04188	3.86073	2.00098	209
chr1	20887260	20887478	/home/mkelly95/Ovarian_Chip_Seq_Project_Mike/H3K27ac/remove-duplicates.sh-1.1.0/cross-correlation-macs.sh-1.0.0/H3K27ac_Experimental_peak_3037	37	.	2.96191	3.72972	1.94911	21
chr1	20902303	20902570	/home/mkelly95/Ovarian_Chip_Seq_Project_Mike/H3K27ac/remove-duplicates.sh-1.1.0/cross-correlation-macs.sh-1.0.0/H3K27ac_Experimental_peak_3038	38	.	3.04188	3.86073	2.00098	76
chr1	20988104	20988589	/home/mkelly95/Ovarian_Chip_Seq_Project_Mike/H3K27ac/remove-duplicates.sh-1.1.0/cross-correlation-macs.sh-1.0.0/H3K27ac_Experimental_peak_3045	198	.	6.04651	19.89367	17.1026	285
chr1	21044385	21044623	/home/mkelly95/Ovarian_Chip_Seq_Project_Mike/H3K27ac/remove-duplicates.sh-1.1.0/cross-correlation-macs.sh-1.0.0/H3K27ac_Experimental_peak_3048	55	.	3.19765	5.51164	3.39849	75
chr1	21121938	21122163	/home/mkelly95/Ovarian_Chip_Seq_Project_Mike/H3K27ac/remove-duplicates.sh-1.1.0/cross-correlation-macs.sh-1.0.0/H3K27ac_Experimental_peak_3055	60	.	3.95444	6.03972	3.85266	67
chr1	21127033	21127256	/home/mkelly95/Ovarian_Chip_Seq_Project_Mike/H3K27ac/remove-duplicates.sh-1.1.0/cross-correlation-macs.sh-1.0.0/H3K27ac_Experimental_peak_3056	32	.	2.73769	3.20936	1.49239	21
chr1	21503589	21503884	/home/mkelly95/Ovarian_Chip_Seq_Project_Mike/H3K27ac/remove-duplicates.sh-1.1.0/cross-correlation-macs.sh-1.0.0/H3K27ac_Experimental_peak_3087	107	.	3.75743	10.79968	8.29786	187
chr1	21513014	21513232	/home/mkelly95/Ovarian_Chip_Seq_Project_Mike/H3K27ac/remove-duplicates.sh-1.1.0/cross-correlation-macs.sh-1.0.0/H3K27ac_Experimental_peak_3088	26	.	2.4335	2.60121	1.03877	18
chr1	21522043	21522286	/home/mkelly95/Ovarian_Chip_Seq_Project_Mike/H3K27ac/remove-duplicates.sh-1.1.0/cross-correlation-macs.sh-1.0.0/H3K27ac_Experimental_peak_3089	38	.	3.04188	3.86073	2.00098	80
chr1	21672153	21672526	/home/mkelly95/Ovarian_Chip_Seq_Project_Mike/H3K27ac/remove-duplicates.sh-1.1.0/cross-correlation-macs.sh-1.0.0/H3K27ac_Experimental_peak_3109	109	.	3.97354	10.95512	8.44767	185
chr1	21677062	21677282	/home/mkelly95/Ovarian_Chip_Seq_Project_Mike/H3K27ac/remove-duplicates.sh-1.1.0/cross-correlation-macs.sh-1.0.0/H3K27ac_Experimental_peak_3110	51	.	3.21723	5.13978	3.10027	138
chr1	21689712	21689938	/home/mkelly95/Ovarian_Chip_Seq_Project_Mike/H3K27ac/remove-duplicates.sh-1.1.0/cross-correlation-macs.sh-1.0.0/H3K27ac_Experimental_peak_3111	30	.	2.57891	3.09152	1.46178	194
chr1	21707988	21708294	/home/mkelly95/Ovarian_Chip_Seq_Project_Mike/H3K27ac/remove-duplicates.sh-1.1.0/cross-correlation-macs.sh-1.0.0/H3K27ac_Experimental_peak_3112	52	.	3.65025	5.27884	3.18433	89
chr1	21741939	21742206	/home/mkelly95/Ovarian_Chip_Seq_Project_Mike/H3K27ac/remove-duplicates.sh-1.1.0/cross-correlation-macs.sh-1.0.0/H3K27ac_Experimental_peak_3113	38	.	3.04188	3.86073	2.00098	158
chr1	21762943	21763745	/home/mkelly95/Ovarian_Chip_Seq_Project_Mike/H3K27ac/remove-duplicates.sh-1.1.0/cross-correlation-macs.sh-1.0.0/H3K27ac_Experimental_peak_3114	59	.	3.13254	5.97509	3.82531	617
chr1	21813500	21813718	/home/mkelly95/Ovarian_Chip_Seq_Project_Mike/H3K27ac/remove-duplicates.sh-1.1.0/cross-correlation-macs.sh-1.0.0/H3K27ac_Experimental_peak_3119	31	.	2.70059	3.15017	1.49239	84
chr1	21815739	21816089	/home/mkelly95/Ovarian_Chip_Seq_Project_Mike/H3K27ac/remove-duplicates.sh-1.1.0/cross-correlation-macs.sh-1.0.0/H3K27ac_Experimental_peak_3120	39	.	2.80136	3.95258	2.0832	253
chr1	21817721	21818032	/home/mkelly95/Ovarian_Chip_Seq_Project_Mike/H3K27ac/remove-duplicates.sh-1.1.0/cross-correlation-macs.sh-1.0.0/H3K27ac_Experimental_peak_3121	67	.	3.45066	6.74045	4.50503	198
chr1	21818758	21818987	/home/mkelly95/Ovarian_Chip_Seq_Project_Mike/H3K27ac/remove-duplicates.sh-1.1.0/cross-correlation-macs.sh-1.0.0/H3K27ac_Experimental_peak_3122	67	.	3.43773	6.70996	4.47705	136
chr1	21821691	21822085	/home/mkelly95/Ovarian_Chip_Seq_Project_Mike/H3K27ac/remove-duplicates.sh-1.1.0/cross-correlation-macs.sh-1.0.0/H3K27ac_Experimental_peak_3123	95	.	4.30857	9.55266	7.10773	225
chr1	21830496	21830736	/home/mkelly95/Ovarian_Chip_Seq_Project_Mike/H3K27ac/remove-duplicates.sh-1.1.0/cross-correlation-macs.sh-1.0.0/H3K27ac_Experimental_peak_3124	40	.	2.94565	4.04873	2.16909	117
chr1	21835063	21835552	/home/mkelly95/Ovarian_Chip_Seq_Project_Mike/H3K27ac/remove-duplicates.sh-1.1.0/cross-correlation-macs.sh-1.0.0/H3K27ac_Experimental_peak_3125	50	.	3.09849	5.09744	3.06166	174
chr1	21913040	21913360	/home/mkelly95/Ovarian_Chip_Seq_Project_Mike/H3K27ac/remove-duplicates.sh-1.1.0/cross-correlation-macs.sh-1.0.0/H3K27ac_Experimental_peak_3134	62	.	3.34095	6.25948	4.05726	164
chr1	21913770	21914072	/home/mkelly95/Ovarian_Chip_Seq_Project_Mike/H3K27ac/remove-duplicates.sh-1.1.0/cross-correlation-macs.sh-1.0.0/H3K27ac_Experimental_peak_3135	66	.	3.39951	6.61955	4.39259	141
chr1	21996002	21996293	/home/mkelly95/Ovarian_Chip_Seq_Project_Mike/H3K27ac/remove-duplicates.sh-1.1.0/cross-correlation-macs.sh-1.0.0/H3K27ac_Experimental_peak_3144	35	.	2.52963	3.56662	1.80626	169
chr1	22003729	22003962	/home/mkelly95/Ovarian_Chip_Seq_Project_Mike/H3K27ac/remove-duplicates.sh-1.1.0/cross-correlation-macs.sh-1.0.0/H3K27ac_Experimental_peak_3145	51	.	3.60079	5.1948	3.14976	108
chr1	22264016	22264533	/home/mkelly95/Ovarian_Chip_Seq_Project_Mike/H3K27ac/remove-duplicates.sh-1.1.0/cross-correlation-macs.sh-1.0.0/H3K27ac_Experimental_peak_3174	171	.	4.05755	17.16149	14.44311	173
chr1	22270897	22271171	/home/mkelly95/Ovarian_Chip_Seq_Project_Mike/H3K27ac/remove-duplicates.sh-1.1.0/cross-correlation-macs.sh-1.0.0/H3K27ac_Experimental_peak_3175	35	.	2.6738	3.55232	1.79264	68
chr1	22282966	22283400	/home/mkelly95/Ovarian_Chip_Seq_Project_Mike/H3K27ac/remove-duplicates.sh-1.1.0/cross-correlation-macs.sh-1.0.0/H3K27ac_Experimental_peak_3176	81	.	3.64697	8.18731	5.82814	200
chr1	22283478	22284043	/home/mkelly95/Ovarian_Chip_Seq_Project_Mike/H3K27ac/remove-duplicates.sh-1.1.0/cross-correlation-macs.sh-1.0.0/H3K27ac_Experimental_peak_3177	96	.	3.90862	9.67232	7.22238	194
chr1	22288478	22288711	/home/mkelly95/Ovarian_Chip_Seq_Project_Mike/H3K27ac/remove-duplicates.sh-1.1.0/cross-correlation-macs.sh-1.0.0/H3K27ac_Experimental_peak_3178	33	.	2.40641	3.30998	1.58049	50
chr1	22345303	22345521	/home/mkelly95/Ovarian_Chip_Seq_Project_Mike/H3K27ac/remove-duplicates.sh-1.1.0/cross-correlation-macs.sh-1.0.0/H3K27ac_Experimental_peak_3180	52	.	3.65025	5.27884	3.18433	93
chr1	22351228	22351567	/home/mkelly95/Ovarian_Chip_Seq_Project_Mike/H3K27ac/remove-duplicates.sh-1.1.0/cross-correlation-macs.sh-1.0.0/H3K27ac_Experimental_peak_3181	47	.	2.43635	4.72374	2.72222	273
chr1	22365968	22366186	/home/mkelly95/Ovarian_Chip_Seq_Project_Mike/H3K27ac/remove-duplicates.sh-1.1.0/cross-correlation-macs.sh-1.0.0/H3K27ac_Experimental_peak_3184	49	.	3.03444	4.96167	2.9384	142
chr1	22369504	22369730	/home/mkelly95/Ovarian_Chip_Seq_Project_Mike/H3K27ac/remove-duplicates.sh-1.1.0/cross-correlation-macs.sh-1.0.0/H3K27ac_Experimental_peak_3185	61	.	3.30297	6.17175	3.97528	143
chr1	22369929	22370467	/home/mkelly95/Ovarian_Chip_Seq_Project_Mike/H3K27ac/remove-duplicates.sh-1.1.0/cross-correlation-macs.sh-1.0.0/H3K27ac_Experimental_peak_3186	97	.	4.26925	9.75688	7.30343	129
chr1	22423745	22424034	/home/mkelly95/Ovarian_Chip_Seq_Project_Mike/H3K27ac/remove-duplicates.sh-1.1.0/cross-correlation-macs.sh-1.0.0/H3K27ac_Experimental_peak_3192	60	.	3.95444	6.03972	3.85266	161
chr1	22434878	22435157	/home/mkelly95/Ovarian_Chip_Seq_Project_Mike/H3K27ac/remove-duplicates.sh-1.1.0/cross-correlation-macs.sh-1.0.0/H3K27ac_Experimental_peak_3193	50	.	3.50898	5.03796	3.00757	173
chr1	22435236	22435651	/home/mkelly95/Ovarian_Chip_Seq_Project_Mike/H3K27ac/remove-duplicates.sh-1.1.0/cross-correlation-macs.sh-1.0.0/H3K27ac_Experimental_peak_3194	32	.	2.66894	3.24324	1.52158	226
chr1	22440096	22440333	/home/mkelly95/Ovarian_Chip_Seq_Project_Mike/H3K27ac/remove-duplicates.sh-1.1.0/cross-correlation-macs.sh-1.0.0/H3K27ac_Experimental_peak_3195	36	.	2.74035	3.67509	1.90087	87
chr1	22471408	22471626	/home/mkelly95/Ovarian_Chip_Seq_Project_Mike/H3K27ac/remove-duplicates.sh-1.1.0/cross-correlation-macs.sh-1.0.0/H3K27ac_Experimental_peak_3199	30	.	2.46294	3.02494	1.40424	72
chr1	22480965	22481198	/home/mkelly95/Ovarian_Chip_Seq_Project_Mike/H3K27ac/remove-duplicates.sh-1.1.0/cross-correlation-macs.sh-1.0.0/H3K27ac_Experimental_peak_3200	29	.	2.5222	2.99537	1.3785	61
chr1	22511434	22511758	/home/mkelly95/Ovarian_Chip_Seq_Project_Mike/H3K27ac/remove-duplicates.sh-1.1.0/cross-correlation-macs.sh-1.0.0/H3K27ac_Experimental_peak_3201	63	.	3.69055	6.30531	4.09984	168
chr1	22511886	22512174	/home/mkelly95/Ovarian_Chip_Seq_Project_Mike/H3K27ac/remove-duplicates.sh-1.1.0/cross-correlation-macs.sh-1.0.0/H3K27ac_Experimental_peak_3202	61	.	3.6357	6.19676	3.99861	170
chr1	22522047	22522270	/home/mkelly95/Ovarian_Chip_Seq_Project_Mike/H3K27ac/remove-duplicates.sh-1.1.0/cross-correlation-macs.sh-1.0.0/H3K27ac_Experimental_peak_3203	52	.	3.65025	5.27884	3.18433	84
chr1	22523071	22523290	/home/mkelly95/Ovarian_Chip_Seq_Project_Mike/H3K27ac/remove-duplicates.sh-1.1.0/cross-correlation-macs.sh-1.0.0/H3K27ac_Experimental_peak_3204	45	.	3.34606	4.5516	2.56633	90
chr1	22536757	22537095	/home/mkelly95/Ovarian_Chip_Seq_Project_Mike/H3K27ac/remove-duplicates.sh-1.1.0/cross-correlation-macs.sh-1.0.0/H3K27ac_Experimental_peak_3205	58	.	3.36314	5.86753	3.72574	139
chr1	22555381	22555987	/home/mkelly95/Ovarian_Chip_Seq_Project_Mike/H3K27ac/remove-duplicates.sh-1.1.0/cross-correlation-macs.sh-1.0.0/H3K27ac_Experimental_peak_3206	77	.	3.79445	7.79167	5.45312	482
chr1	22556441	22556659	/home/mkelly95/Ovarian_Chip_Seq_Project_Mike/H3K27ac/remove-duplicates.sh-1.1.0/cross-correlation-macs.sh-1.0.0/H3K27ac_Experimental_peak_3207	65	.	3.48803	6.59522	4.36979	129
chr1	22577074	22577364	/home/mkelly95/Ovarian_Chip_Seq_Project_Mike/H3K27ac/remove-duplicates.sh-1.1.0/cross-correlation-macs.sh-1.0.0/H3K27ac_Experimental_peak_3208	53	.	2.94574	5.32499	3.22646	139
chr1	22601432	22601802	/home/mkelly95/Ovarian_Chip_Seq_Project_Mike/H3K27ac/remove-duplicates.sh-1.1.0/cross-correlation-macs.sh-1.0.0/H3K27ac_Experimental_peak_3209	107	.	4.57122	10.79501	8.2933	252
chr1	22602025	22602691	/home/mkelly95/Ovarian_Chip_Seq_Project_Mike/H3K27ac/remove-duplicates.sh-1.1.0/cross-correlation-macs.sh-1.0.0/H3K27ac_Experimental_peak_3210	142	.	5.43254	14.28117	11.64923	256
chr1	22612425	22612698	/home/mkelly95/Ovarian_Chip_Seq_Project_Mike/H3K27ac/remove-duplicates.sh-1.1.0/cross-correlation-macs.sh-1.0.0/H3K27ac_Experimental_peak_3211	35	.	2.86928	3.57704	1.8142	190
chr1	22623416	22623634	/home/mkelly95/Ovarian_Chip_Seq_Project_Mike/H3K27ac/remove-duplicates.sh-1.1.0/cross-correlation-macs.sh-1.0.0/H3K27ac_Experimental_peak_3212	38	.	3.04188	3.86073	2.00098	142
chr1	22644916	22645134	/home/mkelly95/Ovarian_Chip_Seq_Project_Mike/H3K27ac/remove-duplicates.sh-1.1.0/cross-correlation-macs.sh-1.0.0/H3K27ac_Experimental_peak_3213	36	.	2.72678	3.65012	1.87927	48
chr1	22645201	22645419	/home/mkelly95/Ovarian_Chip_Seq_Project_Mike/H3K27ac/remove-duplicates.sh-1.1.0/cross-correlation-macs.sh-1.0.0/H3K27ac_Experimental_peak_3214	36	.	2.70003	3.6008	1.83634	126
chr1	22668664	22668944	/home/mkelly95/Ovarian_Chip_Seq_Project_Mike/H3K27ac/remove-duplicates.sh-1.1.0/cross-correlation-macs.sh-1.0.0/H3K27ac_Experimental_peak_3215	38	.	2.8103	3.80326	2.00098	178
chr1	22669245	22669492	/home/mkelly95/Ovarian_Chip_Seq_Project_Mike/H3K27ac/remove-duplicates.sh-1.1.0/cross-correlation-macs.sh-1.0.0/H3K27ac_Experimental_peak_3216	57	.	3.51288	5.72072	3.59081	124
chr1	22677134	22677352	/home/mkelly95/Ovarian_Chip_Seq_Project_Mike/H3K27ac/remove-duplicates.sh-1.1.0/cross-correlation-macs.sh-1.0.0/H3K27ac_Experimental_peak_3217	38	.	3.04188	3.86073	2.00098	99
chr1	22678304	22678556	/home/mkelly95/Ovarian_Chip_Seq_Project_Mike/H3K27ac/remove-duplicates.sh-1.1.0/cross-correlation-macs.sh-1.0.0/H3K27ac_Experimental_peak_3218	52	.	3.6245	5.23512	3.18433	111
chr1	22704599	22704864	/home/mkelly95/Ovarian_Chip_Seq_Project_Mike/H3K27ac/remove-duplicates.sh-1.1.0/cross-correlation-macs.sh-1.0.0/H3K27ac_Experimental_peak_3219	32	.	2.73769	3.20936	1.49239	128
chr1	22710172	22710442	/home/mkelly95/Ovarian_Chip_Seq_Project_Mike/H3K27ac/remove-duplicates.sh-1.1.0/cross-correlation-macs.sh-1.0.0/H3K27ac_Experimental_peak_3220	38	.	3.04188	3.86073	2.00098	90
chr1	22712618	22712874	/home/mkelly95/Ovarian_Chip_Seq_Project_Mike/H3K27ac/remove-duplicates.sh-1.1.0/cross-correlation-macs.sh-1.0.0/H3K27ac_Experimental_peak_3221	32	.	2.73769	3.20936	1.49239	136
chr1	22715828	22716057	/home/mkelly95/Ovarian_Chip_Seq_Project_Mike/H3K27ac/remove-duplicates.sh-1.1.0/cross-correlation-macs.sh-1.0.0/H3K27ac_Experimental_peak_3222	38	.	3.04188	3.86073	2.00098	87
chr1	22719234	22719508	/home/mkelly95/Ovarian_Chip_Seq_Project_Mike/H3K27ac/remove-duplicates.sh-1.1.0/cross-correlation-macs.sh-1.0.0/H3K27ac_Experimental_peak_3223	38	.	3.04188	3.86073	2.00098	88
chr1	22740942	22741241	/home/mkelly95/Ovarian_Chip_Seq_Project_Mike/H3K27ac/remove-duplicates.sh-1.1.0/cross-correlation-macs.sh-1.0.0/H3K27ac_Experimental_peak_3224	45	.	3.12425	4.5605	2.57399	228
chr1	22745150	22745435	/home/mkelly95/Ovarian_Chip_Seq_Project_Mike/H3K27ac/remove-duplicates.sh-1.1.0/cross-correlation-macs.sh-1.0.0/H3K27ac_Experimental_peak_3225	49	.	3.33385	4.94453	2.92263	142
chr1	22755583	22755802	/home/mkelly95/Ovarian_Chip_Seq_Project_Mike/H3K27ac/remove-duplicates.sh-1.1.0/cross-correlation-macs.sh-1.0.0/H3K27ac_Experimental_peak_3226	45	.	3.34606	4.5516	2.56633	131
chr1	22777649	22778260	/home/mkelly95/Ovarian_Chip_Seq_Project_Mike/H3K27ac/remove-duplicates.sh-1.1.0/cross-correlation-macs.sh-1.0.0/H3K27ac_Experimental_peak_3227	160	.	6.19102	16.06598	13.38016	412
chr1	22882053	22882271	/home/mkelly95/Ovarian_Chip_Seq_Project_Mike/H3K27ac/remove-duplicates.sh-1.1.0/cross-correlation-macs.sh-1.0.0/H3K27ac_Experimental_peak_3233	30	.	2.46294	3.02494	1.40424	27
chr1	22889590	22889817	/home/mkelly95/Ovarian_Chip_Seq_Project_Mike/H3K27ac/remove-duplicates.sh-1.1.0/cross-correlation-macs.sh-1.0.0/H3K27ac_Experimental_peak_3234	48	.	3.15003	4.80564	2.79663	92
chr1	22933683	22933901	/home/mkelly95/Ovarian_Chip_Seq_Project_Mike/H3K27ac/remove-duplicates.sh-1.1.0/cross-correlation-macs.sh-1.0.0/H3K27ac_Experimental_peak_3237	32	.	2.73639	3.2073	1.49239	201
chr1	22944693	22944911	/home/mkelly95/Ovarian_Chip_Seq_Project_Mike/H3K27ac/remove-duplicates.sh-1.1.0/cross-correlation-macs.sh-1.0.0/H3K27ac_Experimental_peak_3238	41	.	2.99371	4.13511	2.24571	37
chr1	22967349	22967580	/home/mkelly95/Ovarian_Chip_Seq_Project_Mike/H3K27ac/remove-duplicates.sh-1.1.0/cross-correlation-macs.sh-1.0.0/H3K27ac_Experimental_peak_3239	46	.	3.08942	4.68835	2.68977	121
chr1	23011716	23012281	/home/mkelly95/Ovarian_Chip_Seq_Project_Mike/H3K27ac/remove-duplicates.sh-1.1.0/cross-correlation-macs.sh-1.0.0/H3K27ac_Experimental_peak_3240	96	.	3.99055	9.62167	7.17385	399
chr1	23015404	23015888	/home/mkelly95/Ovarian_Chip_Seq_Project_Mike/H3K27ac/remove-duplicates.sh-1.1.0/cross-correlation-macs.sh-1.0.0/H3K27ac_Experimental_peak_3241	89	.	3.96197	8.99739	6.58634	305
chr1	23021319	23021752	/home/mkelly95/Ovarian_Chip_Seq_Project_Mike/H3K27ac/remove-duplicates.sh-1.1.0/cross-correlation-macs.sh-1.0.0/H3K27ac_Experimental_peak_3242	38	.	2.82473	3.82957	2.00098	380
chr1	23024243	23024562	/home/mkelly95/Ovarian_Chip_Seq_Project_Mike/H3K27ac/remove-duplicates.sh-1.1.0/cross-correlation-macs.sh-1.0.0/H3K27ac_Experimental_peak_3243	78	.	4.21546	7.8835	5.53984	157
chr1	23029394	23029612	/home/mkelly95/Ovarian_Chip_Seq_Project_Mike/H3K27ac/remove-duplicates.sh-1.1.0/cross-correlation-macs.sh-1.0.0/H3K27ac_Experimental_peak_3244	39	.	3.00579	3.97689	2.10504	103
chr1	23274099	23274420	/home/mkelly95/Ovarian_Chip_Seq_Project_Mike/H3K27ac/remove-duplicates.sh-1.1.0/cross-correlation-macs.sh-1.0.0/H3K27ac_Experimental_peak_3270	32	.	2.73769	3.20936	1.49239	163
chr1	23279453	23279894	/home/mkelly95/Ovarian_Chip_Seq_Project_Mike/H3K27ac/remove-duplicates.sh-1.1.0/cross-correlation-macs.sh-1.0.0/H3K27ac_Experimental_peak_3271	38	.	3.04188	3.86073	2.00098	265
chr1	23289947	23290165	/home/mkelly95/Ovarian_Chip_Seq_Project_Mike/H3K27ac/remove-duplicates.sh-1.1.0/cross-correlation-macs.sh-1.0.0/H3K27ac_Experimental_peak_3272	37	.	2.96191	3.72972	1.94911	61
chr1	23299371	23299635	/home/mkelly95/Ovarian_Chip_Seq_Project_Mike/H3K27ac/remove-duplicates.sh-1.1.0/cross-correlation-macs.sh-1.0.0/H3K27ac_Experimental_peak_3273	34	.	2.78226	3.43268	1.68801	46
chr1	23302562	23302784	/home/mkelly95/Ovarian_Chip_Seq_Project_Mike/H3K27ac/remove-duplicates.sh-1.1.0/cross-correlation-macs.sh-1.0.0/H3K27ac_Experimental_peak_3274	49	.	3.22923	4.95773	2.93506	35
chr1	23318431	23318649	/home/mkelly95/Ovarian_Chip_Seq_Project_Mike/H3K27ac/remove-duplicates.sh-1.1.0/cross-correlation-macs.sh-1.0.0/H3K27ac_Experimental_peak_3275	32	.	2.73769	3.20936	1.49239	159
chr1	23336679	23337219	/home/mkelly95/Ovarian_Chip_Seq_Project_Mike/H3K27ac/remove-duplicates.sh-1.1.0/cross-correlation-macs.sh-1.0.0/H3K27ac_Experimental_peak_3276	119	.	5.07717	11.98104	9.43176	338
chr1	23517357	23517580	/home/mkelly95/Ovarian_Chip_Seq_Project_Mike/H3K27ac/remove-duplicates.sh-1.1.0/cross-correlation-macs.sh-1.0.0/H3K27ac_Experimental_peak_3286	51	.	3.42972	5.11761	3.07937	163
chr1	23522602	23522882	/home/mkelly95/Ovarian_Chip_Seq_Project_Mike/H3K27ac/remove-duplicates.sh-1.1.0/cross-correlation-macs.sh-1.0.0/H3K27ac_Experimental_peak_3287	44	.	3.0759	4.47078	2.54714	187
chr1	23523241	23523537	/home/mkelly95/Ovarian_Chip_Seq_Project_Mike/H3K27ac/remove-duplicates.sh-1.1.0/cross-correlation-macs.sh-1.0.0/H3K27ac_Experimental_peak_3288	94	.	4.70788	9.49161	7.04939	109
chr1	23523968	23524296	/home/mkelly95/Ovarian_Chip_Seq_Project_Mike/H3K27ac/remove-duplicates.sh-1.1.0/cross-correlation-macs.sh-1.0.0/H3K27ac_Experimental_peak_3289	36	.	2.70003	3.6008	1.83634	121
chr1	23532963	23533271	/home/mkelly95/Ovarian_Chip_Seq_Project_Mike/H3K27ac/remove-duplicates.sh-1.1.0/cross-correlation-macs.sh-1.0.0/H3K27ac_Experimental_peak_3290	38	.	2.85402	3.88289	2.02125	106
chr1	23556961	23557205	/home/mkelly95/Ovarian_Chip_Seq_Project_Mike/H3K27ac/remove-duplicates.sh-1.1.0/cross-correlation-macs.sh-1.0.0/H3K27ac_Experimental_peak_3291	32	.	2.73769	3.20936	1.49239	115
chr1	23557951	23558169	/home/mkelly95/Ovarian_Chip_Seq_Project_Mike/H3K27ac/remove-duplicates.sh-1.1.0/cross-correlation-macs.sh-1.0.0/H3K27ac_Experimental_peak_3292	32	.	2.73769	3.20936	1.49239	147
chr1	23571448	23571679	/home/mkelly95/Ovarian_Chip_Seq_Project_Mike/H3K27ac/remove-duplicates.sh-1.1.0/cross-correlation-macs.sh-1.0.0/H3K27ac_Experimental_peak_3293	49	.	3.4648	4.9621	2.9384	82
chr1	23572088	23572385	/home/mkelly95/Ovarian_Chip_Seq_Project_Mike/H3K27ac/remove-duplicates.sh-1.1.0/cross-correlation-macs.sh-1.0.0/H3K27ac_Experimental_peak_3294	51	.	3.60079	5.1948	3.14976	159
chr1	23594495	23594798	/home/mkelly95/Ovarian_Chip_Seq_Project_Mike/H3K27ac/remove-duplicates.sh-1.1.0/cross-correlation-macs.sh-1.0.0/H3K27ac_Experimental_peak_3295	38	.	3.04188	3.86073	2.00098	100
chr1	23601808	23602036	/home/mkelly95/Ovarian_Chip_Seq_Project_Mike/H3K27ac/remove-duplicates.sh-1.1.0/cross-correlation-macs.sh-1.0.0/H3K27ac_Experimental_peak_3296	68	.	4.25863	6.83191	4.56656	97
chr1	23626417	23626669	/home/mkelly95/Ovarian_Chip_Seq_Project_Mike/H3K27ac/remove-duplicates.sh-1.1.0/cross-correlation-macs.sh-1.0.0/H3K27ac_Experimental_peak_3297	32	.	2.73769	3.20936	1.49239	70
chr1	23671003	23671461	/home/mkelly95/Ovarian_Chip_Seq_Project_Mike/H3K27ac/remove-duplicates.sh-1.1.0/cross-correlation-macs.sh-1.0.0/H3K27ac_Experimental_peak_3300	248	.	5.33314	24.89655	21.98456	273
chr1	23703706	23704001	/home/mkelly95/Ovarian_Chip_Seq_Project_Mike/H3K27ac/remove-duplicates.sh-1.1.0/cross-correlation-macs.sh-1.0.0/H3K27ac_Experimental_peak_3304	41	.	2.92503	4.18786	2.29386	106
chr1	23704403	23704724	/home/mkelly95/Ovarian_Chip_Seq_Project_Mike/H3K27ac/remove-duplicates.sh-1.1.0/cross-correlation-macs.sh-1.0.0/H3K27ac_Experimental_peak_3305	45	.	3.10797	4.53033	2.56633	148
chr1	23824031	23824309	/home/mkelly95/Ovarian_Chip_Seq_Project_Mike/H3K27ac/remove-duplicates.sh-1.1.0/cross-correlation-macs.sh-1.0.0/H3K27ac_Experimental_peak_3319	55	.	3.68397	5.56944	3.45115	188
chr1	23868964	23869380	/home/mkelly95/Ovarian_Chip_Seq_Project_Mike/H3K27ac/remove-duplicates.sh-1.1.0/cross-correlation-macs.sh-1.0.0/H3K27ac_Experimental_peak_3323	88	.	3.81156	8.87664	6.47128	216
chr1	23869831	23870111	/home/mkelly95/Ovarian_Chip_Seq_Project_Mike/H3K27ac/remove-duplicates.sh-1.1.0/cross-correlation-macs.sh-1.0.0/H3K27ac_Experimental_peak_3324	46	.	2.75347	4.68564	2.6878	119
chr1	23875171	23875392	/home/mkelly95/Ovarian_Chip_Seq_Project_Mike/H3K27ac/remove-duplicates.sh-1.1.0/cross-correlation-macs.sh-1.0.0/H3K27ac_Experimental_peak_3325	49	.	3.00956	4.90864	2.89039	85
chr1	23880730	23881402	/home/mkelly95/Ovarian_Chip_Seq_Project_Mike/H3K27ac/remove-duplicates.sh-1.1.0/cross-correlation-macs.sh-1.0.0/H3K27ac_Experimental_peak_3326	437	.	5.02943	43.79953	40.49778	493
chr1	23891096	23891317	/home/mkelly95/Ovarian_Chip_Seq_Project_Mike/H3K27ac/remove-duplicates.sh-1.1.0/cross-correlation-macs.sh-1.0.0/H3K27ac_Experimental_peak_3329	58	.	2.85247	5.80439	3.66815	116
chr1	23894507	23895085	/home/mkelly95/Ovarian_Chip_Seq_Project_Mike/H3K27ac/remove-duplicates.sh-1.1.0/cross-correlation-macs.sh-1.0.0/H3K27ac_Experimental_peak_3330	75	.	3.50663	7.57889	5.26937	459
chr1	23971572	23971955	/home/mkelly95/Ovarian_Chip_Seq_Project_Mike/H3K27ac/remove-duplicates.sh-1.1.0/cross-correlation-macs.sh-1.0.0/H3K27ac_Experimental_peak_3340	32	.	2.73769	3.20936	1.49239	202
chr1	23984071	23984289	/home/mkelly95/Ovarian_Chip_Seq_Project_Mike/H3K27ac/remove-duplicates.sh-1.1.0/cross-correlation-macs.sh-1.0.0/H3K27ac_Experimental_peak_3341	50	.	3.50898	5.03796	3.00757	143
chr1	23989804	23990022	/home/mkelly95/Ovarian_Chip_Seq_Project_Mike/H3K27ac/remove-duplicates.sh-1.1.0/cross-correlation-macs.sh-1.0.0/H3K27ac_Experimental_peak_3342	38	.	3.04188	3.86073	2.00098	140
chr1	23992029	23992247	/home/mkelly95/Ovarian_Chip_Seq_Project_Mike/H3K27ac/remove-duplicates.sh-1.1.0/cross-correlation-macs.sh-1.0.0/H3K27ac_Experimental_peak_3343	45	.	3.34606	4.5516	2.56633	113
chr1	24003891	24004123	/home/mkelly95/Ovarian_Chip_Seq_Project_Mike/H3K27ac/remove-duplicates.sh-1.1.0/cross-correlation-macs.sh-1.0.0/H3K27ac_Experimental_peak_3344	40	.	3.04204	4.03885	2.16024	89
chr1	24004211	24004481	/home/mkelly95/Ovarian_Chip_Seq_Project_Mike/H3K27ac/remove-duplicates.sh-1.1.0/cross-correlation-macs.sh-1.0.0/H3K27ac_Experimental_peak_3345	47	.	3.31858	4.70905	2.70901	163
chr1	24007260	24007520	/home/mkelly95/Ovarian_Chip_Seq_Project_Mike/H3K27ac/remove-duplicates.sh-1.1.0/cross-correlation-macs.sh-1.0.0/H3K27ac_Experimental_peak_3346	55	.	3.68397	5.56944	3.45115	111
chr1	24023801	24024176	/home/mkelly95/Ovarian_Chip_Seq_Project_Mike/H3K27ac/remove-duplicates.sh-1.1.0/cross-correlation-macs.sh-1.0.0/H3K27ac_Experimental_peak_3348	36	.	2.90563	3.63707	1.86734	34
chr1	24027566	24027909	/home/mkelly95/Ovarian_Chip_Seq_Project_Mike/H3K27ac/remove-duplicates.sh-1.1.0/cross-correlation-macs.sh-1.0.0/H3K27ac_Experimental_peak_3349	85	.	4.867	8.50224	6.11445	193
chr1	24038866	24039084	/home/mkelly95/Ovarian_Chip_Seq_Project_Mike/H3K27ac/remove-duplicates.sh-1.1.0/cross-correlation-macs.sh-1.0.0/H3K27ac_Experimental_peak_3350	38	.	3.04188	3.86073	2.00098	84
chr1	24045572	24045811	/home/mkelly95/Ovarian_Chip_Seq_Project_Mike/H3K27ac/remove-duplicates.sh-1.1.0/cross-correlation-macs.sh-1.0.0/H3K27ac_Experimental_peak_3351	52	.	3.65025	5.27884	3.18433	133
chr1	24057932	24058203	/home/mkelly95/Ovarian_Chip_Seq_Project_Mike/H3K27ac/remove-duplicates.sh-1.1.0/cross-correlation-macs.sh-1.0.0/H3K27ac_Experimental_peak_3352	68	.	4.25863	6.83191	4.56656	96
chr1	24127420	24127757	/home/mkelly95/Ovarian_Chip_Seq_Project_Mike/H3K27ac/remove-duplicates.sh-1.1.0/cross-correlation-macs.sh-1.0.0/H3K27ac_Experimental_peak_3360	124	.	3.9209	12.42636	9.85826	140
chr1	24166240	24166614	/home/mkelly95/Ovarian_Chip_Seq_Project_Mike/H3K27ac/remove-duplicates.sh-1.1.0/cross-correlation-macs.sh-1.0.0/H3K27ac_Experimental_peak_3366	38	.	3.04188	3.86073	2.00098	194
chr1	24195083	24195374	/home/mkelly95/Ovarian_Chip_Seq_Project_Mike/H3K27ac/remove-duplicates.sh-1.1.0/cross-correlation-macs.sh-1.0.0/H3K27ac_Experimental_peak_3368	78	.	4.50628	7.85218	5.51021	184
chr1	24257217	24257518	/home/mkelly95/Ovarian_Chip_Seq_Project_Mike/H3K27ac/remove-duplicates.sh-1.1.0/cross-correlation-macs.sh-1.0.0/H3K27ac_Experimental_peak_3370	65	.	4.12007	6.58924	4.36412	168
chr1	24275903	24276315	/home/mkelly95/Ovarian_Chip_Seq_Project_Mike/H3K27ac/remove-duplicates.sh-1.1.0/cross-correlation-macs.sh-1.0.0/H3K27ac_Experimental_peak_3371	52	.	3.65025	5.27884	3.18433	110
chr1	24307254	24307529	/home/mkelly95/Ovarian_Chip_Seq_Project_Mike/H3K27ac/remove-duplicates.sh-1.1.0/cross-correlation-macs.sh-1.0.0/H3K27ac_Experimental_peak_3376	124	.	3.7228	12.47622	9.90645	98
chr1	24311902	24312146	/home/mkelly95/Ovarian_Chip_Seq_Project_Mike/H3K27ac/remove-duplicates.sh-1.1.0/cross-correlation-macs.sh-1.0.0/H3K27ac_Experimental_peak_3377	35	.	2.52963	3.56662	1.80626	65
chr1	24322725	24322998	/home/mkelly95/Ovarian_Chip_Seq_Project_Mike/H3K27ac/remove-duplicates.sh-1.1.0/cross-correlation-macs.sh-1.0.0/H3K27ac_Experimental_peak_3378	52	.	3.65025	5.27884	3.18433	99
chr1	24328103	24328321	/home/mkelly95/Ovarian_Chip_Seq_Project_Mike/H3K27ac/remove-duplicates.sh-1.1.0/cross-correlation-macs.sh-1.0.0/H3K27ac_Experimental_peak_3379	38	.	3.04188	3.86073	2.00098	103
chr1	24335497	24335847	/home/mkelly95/Ovarian_Chip_Seq_Project_Mike/H3K27ac/remove-duplicates.sh-1.1.0/cross-correlation-macs.sh-1.0.0/H3K27ac_Experimental_peak_3380	137	.	5.68281	13.71117	11.09884	141
chr1	24345129	24345441	/home/mkelly95/Ovarian_Chip_Seq_Project_Mike/H3K27ac/remove-duplicates.sh-1.1.0/cross-correlation-macs.sh-1.0.0/H3K27ac_Experimental_peak_3381	97	.	3.847	9.76615	7.31225	158
chr1	24345776	24346369	/home/mkelly95/Ovarian_Chip_Seq_Project_Mike/H3K27ac/remove-duplicates.sh-1.1.0/cross-correlation-macs.sh-1.0.0/H3K27ac_Experimental_peak_3382	209	.	5.83795	20.91301	18.09599	192
chr1	24355886	24356114	/home/mkelly95/Ovarian_Chip_Seq_Project_Mike/H3K27ac/remove-duplicates.sh-1.1.0/cross-correlation-macs.sh-1.0.0/H3K27ac_Experimental_peak_3383	34	.	2.81643	3.48947	1.7377	104
chr1	24364021	24364265	/home/mkelly95/Ovarian_Chip_Seq_Project_Mike/H3K27ac/remove-duplicates.sh-1.1.0/cross-correlation-macs.sh-1.0.0/H3K27ac_Experimental_peak_3384	64	.	4.06788	6.49716	4.278	81
chr1	24373360	24373584	/home/mkelly95/Ovarian_Chip_Seq_Project_Mike/H3K27ac/remove-duplicates.sh-1.1.0/cross-correlation-macs.sh-1.0.0/H3K27ac_Experimental_peak_3385	82	.	3.88336	8.26436	5.90107	61
chr1	24373702	24373933	/home/mkelly95/Ovarian_Chip_Seq_Project_Mike/H3K27ac/remove-duplicates.sh-1.1.0/cross-correlation-macs.sh-1.0.0/H3K27ac_Experimental_peak_3386	83	.	3.91348	8.33615	5.96895	110
chr1	24375283	24375611	/home/mkelly95/Ovarian_Chip_Seq_Project_Mike/H3K27ac/remove-duplicates.sh-1.1.0/cross-correlation-macs.sh-1.0.0/H3K27ac_Experimental_peak_3387	76	.	3.73559	7.6537	5.32241	157
chr1	24445812	24446061	/home/mkelly95/Ovarian_Chip_Seq_Project_Mike/H3K27ac/remove-duplicates.sh-1.1.0/cross-correlation-macs.sh-1.0.0/H3K27ac_Experimental_peak_3393	94	.	3.65589	9.45871	7.01798	150
chr1	24514412	24514630	/home/mkelly95/Ovarian_Chip_Seq_Project_Mike/H3K27ac/remove-duplicates.sh-1.1.0/cross-correlation-macs.sh-1.0.0/H3K27ac_Experimental_peak_3403	33	.	2.6436	3.34694	1.613	64
chr1	24522393	24522929	/home/mkelly95/Ovarian_Chip_Seq_Project_Mike/H3K27ac/remove-duplicates.sh-1.1.0/cross-correlation-macs.sh-1.0.0/H3K27ac_Experimental_peak_3404	38	.	3.04044	3.85837	2.00098	178
chr1	24542738	24543051	/home/mkelly95/Ovarian_Chip_Seq_Project_Mike/H3K27ac/remove-duplicates.sh-1.1.0/cross-correlation-macs.sh-1.0.0/H3K27ac_Experimental_peak_3407	36	.	2.57013	3.65018	1.87927	190
chr1	24543296	24543566	/home/mkelly95/Ovarian_Chip_Seq_Project_Mike/H3K27ac/remove-duplicates.sh-1.1.0/cross-correlation-macs.sh-1.0.0/H3K27ac_Experimental_peak_3408	53	.	3.14605	5.39918	3.29498	71
chr1	24562604	24563026	/home/mkelly95/Ovarian_Chip_Seq_Project_Mike/H3K27ac/remove-duplicates.sh-1.1.0/cross-correlation-macs.sh-1.0.0/H3K27ac_Experimental_peak_3409	66	.	3.98026	6.60353	4.37733	216
chr1	24575870	24576090	/home/mkelly95/Ovarian_Chip_Seq_Project_Mike/H3K27ac/remove-duplicates.sh-1.1.0/cross-correlation-macs.sh-1.0.0/H3K27ac_Experimental_peak_3410	52	.	3.65025	5.27884	3.18433	112
chr1	24581367	24581694	/home/mkelly95/Ovarian_Chip_Seq_Project_Mike/H3K27ac/remove-duplicates.sh-1.1.0/cross-correlation-macs.sh-1.0.0/H3K27ac_Experimental_peak_3411	60	.	3.95444	6.03972	3.85266	155
chr1	24600828	24601273	/home/mkelly95/Ovarian_Chip_Seq_Project_Mike/H3K27ac/remove-duplicates.sh-1.1.0/cross-correlation-macs.sh-1.0.0/H3K27ac_Experimental_peak_3412	38	.	3.04188	3.86073	2.00098	291
chr1	24602407	24602625	/home/mkelly95/Ovarian_Chip_Seq_Project_Mike/H3K27ac/remove-duplicates.sh-1.1.0/cross-correlation-macs.sh-1.0.0/H3K27ac_Experimental_peak_3413	32	.	2.73769	3.20936	1.49239	115
chr1	24605453	24605674	/home/mkelly95/Ovarian_Chip_Seq_Project_Mike/H3K27ac/remove-duplicates.sh-1.1.0/cross-correlation-macs.sh-1.0.0/H3K27ac_Experimental_peak_3414	38	.	3.04188	3.86073	2.00098	163
chr1	24611734	24612004	/home/mkelly95/Ovarian_Chip_Seq_Project_Mike/H3K27ac/remove-duplicates.sh-1.1.0/cross-correlation-macs.sh-1.0.0/H3K27ac_Experimental_peak_3415	41	.	2.99371	4.13511	2.24571	149
chr1	24620109	24620880	/home/mkelly95/Ovarian_Chip_Seq_Project_Mike/H3K27ac/remove-duplicates.sh-1.1.0/cross-correlation-macs.sh-1.0.0/H3K27ac_Experimental_peak_3416	162	.	5.33618	16.28113	13.58789	588
chr1	24621834	24622196	/home/mkelly95/Ovarian_Chip_Seq_Project_Mike/H3K27ac/remove-duplicates.sh-1.1.0/cross-correlation-macs.sh-1.0.0/H3K27ac_Experimental_peak_3417	29	.	2.24647	2.97175	1.35825	201
chr1	24627321	24627836	/home/mkelly95/Ovarian_Chip_Seq_Project_Mike/H3K27ac/remove-duplicates.sh-1.1.0/cross-correlation-macs.sh-1.0.0/H3K27ac_Experimental_peak_3418	50	.	3.53149	5.07652	3.04275	306
chr1	24637884	24638107	/home/mkelly95/Ovarian_Chip_Seq_Project_Mike/H3K27ac/remove-duplicates.sh-1.1.0/cross-correlation-macs.sh-1.0.0/H3K27ac_Experimental_peak_3419	38	.	3.04188	3.86073	2.00098	125
chr1	24643272	24643609	/home/mkelly95/Ovarian_Chip_Seq_Project_Mike/H3K27ac/remove-duplicates.sh-1.1.0/cross-correlation-macs.sh-1.0.0/H3K27ac_Experimental_peak_3420	73	.	3.97211	7.38838	5.08985	151
chr1	24816615	24816880	/home/mkelly95/Ovarian_Chip_Seq_Project_Mike/H3K27ac/remove-duplicates.sh-1.1.0/cross-correlation-macs.sh-1.0.0/H3K27ac_Experimental_peak_3435	24	.	2.35433	2.47858	1.01218	147
chr1	24820369	24820592	/home/mkelly95/Ovarian_Chip_Seq_Project_Mike/H3K27ac/remove-duplicates.sh-1.1.0/cross-correlation-macs.sh-1.0.0/H3K27ac_Experimental_peak_3436	38	.	3.04188	3.86073	2.00098	170
chr1	24868200	24868625	/home/mkelly95/Ovarian_Chip_Seq_Project_Mike/H3K27ac/remove-duplicates.sh-1.1.0/cross-correlation-macs.sh-1.0.0/H3K27ac_Experimental_peak_3440	60	.	3.95444	6.03972	3.85266	246
chr1	24869929	24870479	/home/mkelly95/Ovarian_Chip_Seq_Project_Mike/H3K27ac/remove-duplicates.sh-1.1.0/cross-correlation-macs.sh-1.0.0/H3K27ac_Experimental_peak_3441	60	.	3.95444	6.03972	3.85266	112
chr1	24955155	24955410	/home/mkelly95/Ovarian_Chip_Seq_Project_Mike/H3K27ac/remove-duplicates.sh-1.1.0/cross-correlation-macs.sh-1.0.0/H3K27ac_Experimental_peak_3447	52	.	3.65025	5.27884	3.18433	148
chr1	24968375	24968611	/home/mkelly95/Ovarian_Chip_Seq_Project_Mike/H3K27ac/remove-duplicates.sh-1.1.0/cross-correlation-macs.sh-1.0.0/H3K27ac_Experimental_peak_3448	31	.	1.96152	3.12337	1.489	196
chr1	24968892	24969491	/home/mkelly95/Ovarian_Chip_Seq_Project_Mike/H3K27ac/remove-duplicates.sh-1.1.0/cross-correlation-macs.sh-1.0.0/H3K27ac_Experimental_peak_3449	484	.	7.56118	48.46817	45.077	286
chr1	25002392	25002628	/home/mkelly95/Ovarian_Chip_Seq_Project_Mike/H3K27ac/remove-duplicates.sh-1.1.0/cross-correlation-macs.sh-1.0.0/H3K27ac_Experimental_peak_3453	32	.	2.73769	3.20936	1.49239	70
chr1	25009557	25010286	/home/mkelly95/Ovarian_Chip_Seq_Project_Mike/H3K27ac/remove-duplicates.sh-1.1.0/cross-correlation-macs.sh-1.0.0/H3K27ac_Experimental_peak_3454	285	.	8.58078	28.54098	25.54776	532
chr1	25022488	25022706	/home/mkelly95/Ovarian_Chip_Seq_Project_Mike/H3K27ac/remove-duplicates.sh-1.1.0/cross-correlation-macs.sh-1.0.0/H3K27ac_Experimental_peak_3455	31	.	2.5935	3.11616	1.48309	118
chr1	25031558	25031842	/home/mkelly95/Ovarian_Chip_Seq_Project_Mike/H3K27ac/remove-duplicates.sh-1.1.0/cross-correlation-macs.sh-1.0.0/H3K27ac_Experimental_peak_3456	80	.	3.90204	8.04129	5.68953	128
chr1	25032460	25032855	/home/mkelly95/Ovarian_Chip_Seq_Project_Mike/H3K27ac/remove-duplicates.sh-1.1.0/cross-correlation-macs.sh-1.0.0/H3K27ac_Experimental_peak_3457	48	.	2.97298	4.8304	2.81907	320
chr1	25041235	25041530	/home/mkelly95/Ovarian_Chip_Seq_Project_Mike/H3K27ac/remove-duplicates.sh-1.1.0/cross-correlation-macs.sh-1.0.0/H3K27ac_Experimental_peak_3458	40	.	2.86874	4.08116	2.19771	149
chr1	25046777	25047049	/home/mkelly95/Ovarian_Chip_Seq_Project_Mike/H3K27ac/remove-duplicates.sh-1.1.0/cross-correlation-macs.sh-1.0.0/H3K27ac_Experimental_peak_3459	52	.	3.17902	5.26664	3.18433	140
chr1	25050980	25051261	/home/mkelly95/Ovarian_Chip_Seq_Project_Mike/H3K27ac/remove-duplicates.sh-1.1.0/cross-correlation-macs.sh-1.0.0/H3K27ac_Experimental_peak_3460	37	.	2.62261	3.75791	1.97437	189
chr1	25056949	25057356	/home/mkelly95/Ovarian_Chip_Seq_Project_Mike/H3K27ac/remove-duplicates.sh-1.1.0/cross-correlation-macs.sh-1.0.0/H3K27ac_Experimental_peak_3461	75	.	3.91059	7.52674	5.22007	257
chr1	25062614	25062967	/home/mkelly95/Ovarian_Chip_Seq_Project_Mike/H3K27ac/remove-duplicates.sh-1.1.0/cross-correlation-macs.sh-1.0.0/H3K27ac_Experimental_peak_3462	51	.	3.42972	5.11761	3.07937	195
chr1	25174338	25175467	/home/mkelly95/Ovarian_Chip_Seq_Project_Mike/H3K27ac/remove-duplicates.sh-1.1.0/cross-correlation-macs.sh-1.0.0/H3K27ac_Experimental_peak_3478	85	.	4.867	8.50224	6.11445	683
chr1	25183309	25183573	/home/mkelly95/Ovarian_Chip_Seq_Project_Mike/H3K27ac/remove-duplicates.sh-1.1.0/cross-correlation-macs.sh-1.0.0/H3K27ac_Experimental_peak_3479	38	.	3.04188	3.86073	2.00098	139
chr1	25201801	25202065	/home/mkelly95/Ovarian_Chip_Seq_Project_Mike/H3K27ac/remove-duplicates.sh-1.1.0/cross-correlation-macs.sh-1.0.0/H3K27ac_Experimental_peak_3480	39	.	2.9704	3.91622	2.05054	153
chr1	25203568	25203788	/home/mkelly95/Ovarian_Chip_Seq_Project_Mike/H3K27ac/remove-duplicates.sh-1.1.0/cross-correlation-macs.sh-1.0.0/H3K27ac_Experimental_peak_3481	26	.	2.4335	2.60121	1.03877	59
chr1	25205812	25206030	/home/mkelly95/Ovarian_Chip_Seq_Project_Mike/H3K27ac/remove-duplicates.sh-1.1.0/cross-correlation-macs.sh-1.0.0/H3K27ac_Experimental_peak_3482	26	.	2.4335	2.60121	1.03877	97
chr1	25296725	25297066	/home/mkelly95/Ovarian_Chip_Seq_Project_Mike/H3K27ac/remove-duplicates.sh-1.1.0/cross-correlation-macs.sh-1.0.0/H3K27ac_Experimental_peak_3490	47	.	3.11943	4.74652	2.74283	209
chr1	25307428	25307646	/home/mkelly95/Ovarian_Chip_Seq_Project_Mike/H3K27ac/remove-duplicates.sh-1.1.0/cross-correlation-macs.sh-1.0.0/H3K27ac_Experimental_peak_3491	32	.	2.73769	3.20936	1.49239	197
chr1	25327429	25327700	/home/mkelly95/Ovarian_Chip_Seq_Project_Mike/H3K27ac/remove-duplicates.sh-1.1.0/cross-correlation-macs.sh-1.0.0/H3K27ac_Experimental_peak_3492	55	.	3.30797	5.53424	3.419	158
chr1	25348963	25349773	/home/mkelly95/Ovarian_Chip_Seq_Project_Mike/H3K27ac/remove-duplicates.sh-1.1.0/cross-correlation-macs.sh-1.0.0/H3K27ac_Experimental_peak_3493	208	.	5.58091	20.86816	18.05226	284
chr1	25369392	25369610	/home/mkelly95/Ovarian_Chip_Seq_Project_Mike/H3K27ac/remove-duplicates.sh-1.1.0/cross-correlation-macs.sh-1.0.0/H3K27ac_Experimental_peak_3494	41	.	2.99371	4.13511	2.24571	52
chr1	25373360	25373636	/home/mkelly95/Ovarian_Chip_Seq_Project_Mike/H3K27ac/remove-duplicates.sh-1.1.0/cross-correlation-macs.sh-1.0.0/H3K27ac_Experimental_peak_3495	45	.	3.10797	4.53033	2.56633	206
chr1	25393507	25393725	/home/mkelly95/Ovarian_Chip_Seq_Project_Mike/H3K27ac/remove-duplicates.sh-1.1.0/cross-correlation-macs.sh-1.0.0/H3K27ac_Experimental_peak_3496	37	.	2.7819	3.75132	1.96856	133
chr1	25407819	25408047	/home/mkelly95/Ovarian_Chip_Seq_Project_Mike/H3K27ac/remove-duplicates.sh-1.1.0/cross-correlation-macs.sh-1.0.0/H3K27ac_Experimental_peak_3497	52	.	3.65025	5.27884	3.18433	113
chr1	25415811	25416029	/home/mkelly95/Ovarian_Chip_Seq_Project_Mike/H3K27ac/remove-duplicates.sh-1.1.0/cross-correlation-macs.sh-1.0.0/H3K27ac_Experimental_peak_3498	34	.	2.72939	3.49801	1.74544	124
chr1	25433065	25433371	/home/mkelly95/Ovarian_Chip_Seq_Project_Mike/H3K27ac/remove-duplicates.sh-1.1.0/cross-correlation-macs.sh-1.0.0/H3K27ac_Experimental_peak_3499	45	.	3.22148	4.53925	2.56633	133
chr1	25447729	25447976	/home/mkelly95/Ovarian_Chip_Seq_Project_Mike/H3K27ac/remove-duplicates.sh-1.1.0/cross-correlation-macs.sh-1.0.0/H3K27ac_Experimental_peak_3500	36	.	2.82095	3.65792	1.88607	82
chr1	25448199	25448449	/home/mkelly95/Ovarian_Chip_Seq_Project_Mike/H3K27ac/remove-duplicates.sh-1.1.0/cross-correlation-macs.sh-1.0.0/H3K27ac_Experimental_peak_3501	57	.	3.63089	5.71017	3.58107	119
chr1	25451472	25451691	/home/mkelly95/Ovarian_Chip_Seq_Project_Mike/H3K27ac/remove-duplicates.sh-1.1.0/cross-correlation-macs.sh-1.0.0/H3K27ac_Experimental_peak_3502	52	.	3.53127	5.29929	3.20268	71
chr1	25456987	25457260	/home/mkelly95/Ovarian_Chip_Seq_Project_Mike/H3K27ac/remove-duplicates.sh-1.1.0/cross-correlation-macs.sh-1.0.0/H3K27ac_Experimental_peak_3503	38	.	3.04188	3.86073	2.00098	106
chr1	25461389	25461619	/home/mkelly95/Ovarian_Chip_Seq_Project_Mike/H3K27ac/remove-duplicates.sh-1.1.0/cross-correlation-macs.sh-1.0.0/H3K27ac_Experimental_peak_3504	45	.	3.34606	4.5516	2.56633	80
chr1	25472261	25472616	/home/mkelly95/Ovarian_Chip_Seq_Project_Mike/H3K27ac/remove-duplicates.sh-1.1.0/cross-correlation-macs.sh-1.0.0/H3K27ac_Experimental_peak_3505	93	.	5.17119	9.37698	6.93976	154
chr1	25472921	25473189	/home/mkelly95/Ovarian_Chip_Seq_Project_Mike/H3K27ac/remove-duplicates.sh-1.1.0/cross-correlation-macs.sh-1.0.0/H3K27ac_Experimental_peak_3506	68	.	4.25863	6.83191	4.56656	172
chr1	25483115	25483436	/home/mkelly95/Ovarian_Chip_Seq_Project_Mike/H3K27ac/remove-duplicates.sh-1.1.0/cross-correlation-macs.sh-1.0.0/H3K27ac_Experimental_peak_3507	52	.	3.65025	5.27884	3.18433	134
chr1	25493767	25494519	/home/mkelly95/Ovarian_Chip_Seq_Project_Mike/H3K27ac/remove-duplicates.sh-1.1.0/cross-correlation-macs.sh-1.0.0/H3K27ac_Experimental_peak_3508	96	.	4.78149	9.64144	7.19289	181
chr1	25501420	25502183	/home/mkelly95/Ovarian_Chip_Seq_Project_Mike/H3K27ac/remove-duplicates.sh-1.1.0/cross-correlation-macs.sh-1.0.0/H3K27ac_Experimental_peak_3509	120	.	5.27079	12.05433	9.5025	427
chr1	25510388	25510715	/home/mkelly95/Ovarian_Chip_Seq_Project_Mike/H3K27ac/remove-duplicates.sh-1.1.0/cross-correlation-macs.sh-1.0.0/H3K27ac_Experimental_peak_3510	39	.	2.91446	3.99244	2.11876	188
chr1	25522680	25523004	/home/mkelly95/Ovarian_Chip_Seq_Project_Mike/H3K27ac/remove-duplicates.sh-1.1.0/cross-correlation-macs.sh-1.0.0/H3K27ac_Experimental_peak_3511	50	.	2.26482	5.00626	2.97868	213
chr1	25523528	25524383	/home/mkelly95/Ovarian_Chip_Seq_Project_Mike/H3K27ac/remove-duplicates.sh-1.1.0/cross-correlation-macs.sh-1.0.0/H3K27ac_Experimental_peak_3512	171	.	3.99952	17.16641	14.44787	667
chr1	25525158	25525444	/home/mkelly95/Ovarian_Chip_Seq_Project_Mike/H3K27ac/remove-duplicates.sh-1.1.0/cross-correlation-macs.sh-1.0.0/H3K27ac_Experimental_peak_3513	75	.	2.75921	7.55426	5.2462	125
chr1	25525527	25525900	/home/mkelly95/Ovarian_Chip_Seq_Project_Mike/H3K27ac/remove-duplicates.sh-1.1.0/cross-correlation-macs.sh-1.0.0/H3K27ac_Experimental_peak_3514	67	.	2.64703	6.7814	4.54328	258
chr1	25531121	25531362	/home/mkelly95/Ovarian_Chip_Seq_Project_Mike/H3K27ac/remove-duplicates.sh-1.1.0/cross-correlation-macs.sh-1.0.0/H3K27ac_Experimental_peak_3515	61	.	3.84848	6.10578	3.914	115
chr1	25541391	25541619	/home/mkelly95/Ovarian_Chip_Seq_Project_Mike/H3K27ac/remove-duplicates.sh-1.1.0/cross-correlation-macs.sh-1.0.0/H3K27ac_Experimental_peak_3516	44	.	3.27928	4.43997	2.51903	152
chr1	25542155	25542378	/home/mkelly95/Ovarian_Chip_Seq_Project_Mike/H3K27ac/remove-duplicates.sh-1.1.0/cross-correlation-macs.sh-1.0.0/H3K27ac_Experimental_peak_3517	50	.	3.53149	5.07652	3.04275	79
chr1	25565692	25565987	/home/mkelly95/Ovarian_Chip_Seq_Project_Mike/H3K27ac/remove-duplicates.sh-1.1.0/cross-correlation-macs.sh-1.0.0/H3K27ac_Experimental_peak_3519	94	.	3.83599	9.46982	7.02886	157
chr1	25566221	25566695	/home/mkelly95/Ovarian_Chip_Seq_Project_Mike/H3K27ac/remove-duplicates.sh-1.1.0/cross-correlation-macs.sh-1.0.0/H3K27ac_Experimental_peak_3520	252	.	6.67746	25.27298	22.35242	291
chr1	25829993	25830249	/home/mkelly95/Ovarian_Chip_Seq_Project_Mike/H3K27ac/remove-duplicates.sh-1.1.0/cross-correlation-macs.sh-1.0.0/H3K27ac_Experimental_peak_3530	82	.	4.70865	8.21906	5.85789	145
chr1	25831795	25832057	/home/mkelly95/Ovarian_Chip_Seq_Project_Mike/H3K27ac/remove-duplicates.sh-1.1.0/cross-correlation-macs.sh-1.0.0/H3K27ac_Experimental_peak_3531	51	.	3.57739	5.15493	3.11336	66
chr1	25844224	25844492	/home/mkelly95/Ovarian_Chip_Seq_Project_Mike/H3K27ac/remove-duplicates.sh-1.1.0/cross-correlation-macs.sh-1.0.0/H3K27ac_Experimental_peak_3532	46	.	3.17414	4.65263	2.65777	181
chr1	25855172	25855390	/home/mkelly95/Ovarian_Chip_Seq_Project_Mike/H3K27ac/remove-duplicates.sh-1.1.0/cross-correlation-macs.sh-1.0.0/H3K27ac_Experimental_peak_3533	43	.	2.99857	4.32632	2.41753	65
chr1	25864092	25864507	/home/mkelly95/Ovarian_Chip_Seq_Project_Mike/H3K27ac/remove-duplicates.sh-1.1.0/cross-correlation-macs.sh-1.0.0/H3K27ac_Experimental_peak_3534	33	.	2.6436	3.34694	1.613	304
chr1	25912828	25913046	/home/mkelly95/Ovarian_Chip_Seq_Project_Mike/H3K27ac/remove-duplicates.sh-1.1.0/cross-correlation-macs.sh-1.0.0/H3K27ac_Experimental_peak_3542	30	.	2.61506	3.01317	1.39381	36
chr1	25928586	25928842	/home/mkelly95/Ovarian_Chip_Seq_Project_Mike/H3K27ac/remove-duplicates.sh-1.1.0/cross-correlation-macs.sh-1.0.0/H3K27ac_Experimental_peak_3543	38	.	3.04188	3.86073	2.00098	80
chr1	25929421	25929661	/home/mkelly95/Ovarian_Chip_Seq_Project_Mike/H3K27ac/remove-duplicates.sh-1.1.0/cross-correlation-macs.sh-1.0.0/H3K27ac_Experimental_peak_3544	38	.	3.04188	3.86073	2.00098	99
chr1	25934969	25935235	/home/mkelly95/Ovarian_Chip_Seq_Project_Mike/H3K27ac/remove-duplicates.sh-1.1.0/cross-correlation-macs.sh-1.0.0/H3K27ac_Experimental_peak_3545	60	.	3.95444	6.03972	3.85266	155
chr1	25942569	25942917	/home/mkelly95/Ovarian_Chip_Seq_Project_Mike/H3K27ac/remove-duplicates.sh-1.1.0/cross-correlation-macs.sh-1.0.0/H3K27ac_Experimental_peak_3546	70	.	4.22464	7.05004	4.77167	131
chr1	26119158	26119404	/home/mkelly95/Ovarian_Chip_Seq_Project_Mike/H3K27ac/remove-duplicates.sh-1.1.0/cross-correlation-macs.sh-1.0.0/H3K27ac_Experimental_peak_3560	43	.	3.12989	4.37776	2.46325	77
chr1	26126136	26126354	/home/mkelly95/Ovarian_Chip_Seq_Project_Mike/H3K27ac/remove-duplicates.sh-1.1.0/cross-correlation-macs.sh-1.0.0/H3K27ac_Experimental_peak_3561	29	.	2.35368	2.95014	1.33956	161
chr1	26201444	26202699	/home/mkelly95/Ovarian_Chip_Seq_Project_Mike/H3K27ac/remove-duplicates.sh-1.1.0/cross-correlation-macs.sh-1.0.0/H3K27ac_Experimental_peak_3567	226	.	6.25124	22.62358	19.76484	919
chr1	26208409	26208671	/home/mkelly95/Ovarian_Chip_Seq_Project_Mike/H3K27ac/remove-duplicates.sh-1.1.0/cross-correlation-macs.sh-1.0.0/H3K27ac_Experimental_peak_3568	40	.	3.02381	4.00771	2.13219	84
chr1	26248934	26249459	/home/mkelly95/Ovarian_Chip_Seq_Project_Mike/H3K27ac/remove-duplicates.sh-1.1.0/cross-correlation-macs.sh-1.0.0/H3K27ac_Experimental_peak_3574	38	.	3.02042	3.82564	2.00098	357
chr1	26256194	26256540	/home/mkelly95/Ovarian_Chip_Seq_Project_Mike/H3K27ac/remove-duplicates.sh-1.1.0/cross-correlation-macs.sh-1.0.0/H3K27ac_Experimental_peak_3575	45	.	3.34606	4.5516	2.56633	210
chr1	26274308	26274568	/home/mkelly95/Ovarian_Chip_Seq_Project_Mike/H3K27ac/remove-duplicates.sh-1.1.0/cross-correlation-macs.sh-1.0.0/H3K27ac_Experimental_peak_3576	45	.	3.34606	4.5516	2.56633	144
chr1	26325201	26325419	/home/mkelly95/Ovarian_Chip_Seq_Project_Mike/H3K27ac/remove-duplicates.sh-1.1.0/cross-correlation-macs.sh-1.0.0/H3K27ac_Experimental_peak_3582	38	.	2.93584	3.85678	2.00098	147
chr1	26325958	26326220	/home/mkelly95/Ovarian_Chip_Seq_Project_Mike/H3K27ac/remove-duplicates.sh-1.1.0/cross-correlation-macs.sh-1.0.0/H3K27ac_Experimental_peak_3583	41	.	3.07916	4.10212	2.21703	141
chr1	26343726	26343957	/home/mkelly95/Ovarian_Chip_Seq_Project_Mike/H3K27ac/remove-duplicates.sh-1.1.0/cross-correlation-macs.sh-1.0.0/H3K27ac_Experimental_peak_3584	48	.	3.19708	4.89614	2.87869	70
chr1	26347410	26347672	/home/mkelly95/Ovarian_Chip_Seq_Project_Mike/H3K27ac/remove-duplicates.sh-1.1.0/cross-correlation-macs.sh-1.0.0/H3K27ac_Experimental_peak_3585	56	.	3.3687	5.65888	3.53355	119
chr1	26405700	26406102	/home/mkelly95/Ovarian_Chip_Seq_Project_Mike/H3K27ac/remove-duplicates.sh-1.1.0/cross-correlation-macs.sh-1.0.0/H3K27ac_Experimental_peak_3592	68	.	4.25863	6.83191	4.56656	177
chr1	26411137	26411355	/home/mkelly95/Ovarian_Chip_Seq_Project_Mike/H3K27ac/remove-duplicates.sh-1.1.0/cross-correlation-macs.sh-1.0.0/H3K27ac_Experimental_peak_3593	32	.	2.73769	3.20936	1.49239	58
chr1	26414236	26414454	/home/mkelly95/Ovarian_Chip_Seq_Project_Mike/H3K27ac/remove-duplicates.sh-1.1.0/cross-correlation-macs.sh-1.0.0/H3K27ac_Experimental_peak_3594	32	.	2.73769	3.20936	1.49239	95
chr1	26416569	26416787	/home/mkelly95/Ovarian_Chip_Seq_Project_Mike/H3K27ac/remove-duplicates.sh-1.1.0/cross-correlation-macs.sh-1.0.0/H3K27ac_Experimental_peak_3595	38	.	3.04044	3.85837	2.00098	148
chr1	26421327	26421623	/home/mkelly95/Ovarian_Chip_Seq_Project_Mike/H3K27ac/remove-duplicates.sh-1.1.0/cross-correlation-macs.sh-1.0.0/H3K27ac_Experimental_peak_3596	45	.	3.24044	4.57253	2.58508	111
chr1	26421680	26422031	/home/mkelly95/Ovarian_Chip_Seq_Project_Mike/H3K27ac/remove-duplicates.sh-1.1.0/cross-correlation-macs.sh-1.0.0/H3K27ac_Experimental_peak_3597	46	.	3.2987	4.6744	2.67751	175
chr1	26430629	26430953	/home/mkelly95/Ovarian_Chip_Seq_Project_Mike/H3K27ac/remove-duplicates.sh-1.1.0/cross-correlation-macs.sh-1.0.0/H3K27ac_Experimental_peak_3598	51	.	3.60079	5.1948	3.14976	144
chr1	26453318	26453680	/home/mkelly95/Ovarian_Chip_Seq_Project_Mike/H3K27ac/remove-duplicates.sh-1.1.0/cross-correlation-macs.sh-1.0.0/H3K27ac_Experimental_peak_3602	93	.	5.17119	9.37698	6.93976	171
chr1	26455722	26456044	/home/mkelly95/Ovarian_Chip_Seq_Project_Mike/H3K27ac/remove-duplicates.sh-1.1.0/cross-correlation-macs.sh-1.0.0/H3K27ac_Experimental_peak_3603	76	.	4.56282	7.65335	5.32225	111
chr1	26463783	26464016	/home/mkelly95/Ovarian_Chip_Seq_Project_Mike/H3K27ac/remove-duplicates.sh-1.1.0/cross-correlation-macs.sh-1.0.0/H3K27ac_Experimental_peak_3604	32	.	2.73769	3.20936	1.49239	154
chr1	26466793	26467083	/home/mkelly95/Ovarian_Chip_Seq_Project_Mike/H3K27ac/remove-duplicates.sh-1.1.0/cross-correlation-macs.sh-1.0.0/H3K27ac_Experimental_peak_3605	32	.	2.73769	3.20936	1.49239	122
chr1	26469005	26469230	/home/mkelly95/Ovarian_Chip_Seq_Project_Mike/H3K27ac/remove-duplicates.sh-1.1.0/cross-correlation-macs.sh-1.0.0/H3K27ac_Experimental_peak_3606	38	.	3.04188	3.86073	2.00098	128
chr1	26490850	26491107	/home/mkelly95/Ovarian_Chip_Seq_Project_Mike/H3K27ac/remove-duplicates.sh-1.1.0/cross-correlation-macs.sh-1.0.0/H3K27ac_Experimental_peak_3607	60	.	3.25365	6.05718	3.86857	105
chr1	26538054	26538302	/home/mkelly95/Ovarian_Chip_Seq_Project_Mike/H3K27ac/remove-duplicates.sh-1.1.0/cross-correlation-macs.sh-1.0.0/H3K27ac_Experimental_peak_3612	52	.	3.65025	5.27884	3.18433	179
chr1	26545909	26546127	/home/mkelly95/Ovarian_Chip_Seq_Project_Mike/H3K27ac/remove-duplicates.sh-1.1.0/cross-correlation-macs.sh-1.0.0/H3K27ac_Experimental_peak_3613	37	.	2.79603	3.77717	1.99114	58
chr1	26704780	26705229	/home/mkelly95/Ovarian_Chip_Seq_Project_Mike/H3K27ac/remove-duplicates.sh-1.1.0/cross-correlation-macs.sh-1.0.0/H3K27ac_Experimental_peak_3627	103	.	5.31855	10.34649	7.86229	111
chr1	26718248	26718475	/home/mkelly95/Ovarian_Chip_Seq_Project_Mike/H3K27ac/remove-duplicates.sh-1.1.0/cross-correlation-macs.sh-1.0.0/H3K27ac_Experimental_peak_3628	65	.	4.09381	6.54296	4.32081	77
chr1	26721776	26721994	/home/mkelly95/Ovarian_Chip_Seq_Project_Mike/H3K27ac/remove-duplicates.sh-1.1.0/cross-correlation-macs.sh-1.0.0/H3K27ac_Experimental_peak_3629	37	.	3.00066	3.79329	2.00098	64
chr1	26735953	26736179	/home/mkelly95/Ovarian_Chip_Seq_Project_Mike/H3K27ac/remove-duplicates.sh-1.1.0/cross-correlation-macs.sh-1.0.0/H3K27ac_Experimental_peak_3630	39	.	2.98799	3.9464	2.07759	167
chr1	26736977	26737224	/home/mkelly95/Ovarian_Chip_Seq_Project_Mike/H3K27ac/remove-duplicates.sh-1.1.0/cross-correlation-macs.sh-1.0.0/H3K27ac_Experimental_peak_3631	41	.	3.07916	4.10212	2.21703	213
chr1	26758063	26758722	/home/mkelly95/Ovarian_Chip_Seq_Project_Mike/H3K27ac/remove-duplicates.sh-1.1.0/cross-correlation-macs.sh-1.0.0/H3K27ac_Experimental_peak_3633	205	.	7.38883	20.58233	17.77345	492
chr1	26808059	26808277	/home/mkelly95/Ovarian_Chip_Seq_Project_Mike/H3K27ac/remove-duplicates.sh-1.1.0/cross-correlation-macs.sh-1.0.0/H3K27ac_Experimental_peak_3636	32	.	2.73769	3.20936	1.49239	72
chr1	26826859	26828167	/home/mkelly95/Ovarian_Chip_Seq_Project_Mike/H3K27ac/remove-duplicates.sh-1.1.0/cross-correlation-macs.sh-1.0.0/H3K27ac_Experimental_peak_3637	589	.	8.98753	58.93732	55.35267	478
chr1	26836615	26837035	/home/mkelly95/Ovarian_Chip_Seq_Project_Mike/H3K27ac/remove-duplicates.sh-1.1.0/cross-correlation-macs.sh-1.0.0/H3K27ac_Experimental_peak_3638	101	.	4.44148	10.17037	7.69949	205
chr1	26837419	26837647	/home/mkelly95/Ovarian_Chip_Seq_Project_Mike/H3K27ac/remove-duplicates.sh-1.1.0/cross-correlation-macs.sh-1.0.0/H3K27ac_Experimental_peak_3639	50	.	3.05974	5.01543	2.98707	62
chr1	26848032	26848451	/home/mkelly95/Ovarian_Chip_Seq_Project_Mike/H3K27ac/remove-duplicates.sh-1.1.0/cross-correlation-macs.sh-1.0.0/H3K27ac_Experimental_peak_3640	105	.	5.41774	10.53219	8.0406	158
chr1	26910052	26910270	/home/mkelly95/Ovarian_Chip_Seq_Project_Mike/H3K27ac/remove-duplicates.sh-1.1.0/cross-correlation-macs.sh-1.0.0/H3K27ac_Experimental_peak_3646	52	.	3.6245	5.23512	3.18433	81
chr1	26919997	26920289	/home/mkelly95/Ovarian_Chip_Seq_Project_Mike/H3K27ac/remove-duplicates.sh-1.1.0/cross-correlation-macs.sh-1.0.0/H3K27ac_Experimental_peak_3647	32	.	2.73769	3.20936	1.49239	102
chr1	26936268	26936535	/home/mkelly95/Ovarian_Chip_Seq_Project_Mike/H3K27ac/remove-duplicates.sh-1.1.0/cross-correlation-macs.sh-1.0.0/H3K27ac_Experimental_peak_3648	76	.	4.56282	7.65335	5.32225	86
chr1	26946707	26948152	/home/mkelly95/Ovarian_Chip_Seq_Project_Mike/H3K27ac/remove-duplicates.sh-1.1.0/cross-correlation-macs.sh-1.0.0/H3K27ac_Experimental_peak_3649	879	.	9.83672	87.99462	83.9026	980
chr1	26957749	26957967	/home/mkelly95/Ovarian_Chip_Seq_Project_Mike/H3K27ac/remove-duplicates.sh-1.1.0/cross-correlation-macs.sh-1.0.0/H3K27ac_Experimental_peak_3650	32	.	2.73769	3.20936	1.49239	63
chr1	26961406	26961624	/home/mkelly95/Ovarian_Chip_Seq_Project_Mike/H3K27ac/remove-duplicates.sh-1.1.0/cross-correlation-macs.sh-1.0.0/H3K27ac_Experimental_peak_3651	45	.	3.1407	4.59094	2.60182	93
chr1	26963375	26963796	/home/mkelly95/Ovarian_Chip_Seq_Project_Mike/H3K27ac/remove-duplicates.sh-1.1.0/cross-correlation-macs.sh-1.0.0/H3K27ac_Experimental_peak_3652	148	.	6.41124	14.84103	12.19218	215
chr1	26969164	26969429	/home/mkelly95/Ovarian_Chip_Seq_Project_Mike/H3K27ac/remove-duplicates.sh-1.1.0/cross-correlation-macs.sh-1.0.0/H3K27ac_Experimental_peak_3653	38	.	3.04188	3.86073	2.00098	79
chr1	26977305	26977546	/home/mkelly95/Ovarian_Chip_Seq_Project_Mike/H3K27ac/remove-duplicates.sh-1.1.0/cross-correlation-macs.sh-1.0.0/H3K27ac_Experimental_peak_3654	38	.	3.04188	3.86073	2.00098	104
chr1	26986345	26986593	/home/mkelly95/Ovarian_Chip_Seq_Project_Mike/H3K27ac/remove-duplicates.sh-1.1.0/cross-correlation-macs.sh-1.0.0/H3K27ac_Experimental_peak_3655	37	.	2.90207	3.79853	2.00098	87
chr1	26991959	26992177	/home/mkelly95/Ovarian_Chip_Seq_Project_Mike/H3K27ac/remove-duplicates.sh-1.1.0/cross-correlation-macs.sh-1.0.0/H3K27ac_Experimental_peak_3656	29	.	2.5222	2.99537	1.3785	135
chr1	26992227	26992545	/home/mkelly95/Ovarian_Chip_Seq_Project_Mike/H3K27ac/remove-duplicates.sh-1.1.0/cross-correlation-macs.sh-1.0.0/H3K27ac_Experimental_peak_3657	29	.	2.5222	2.99537	1.3785	47
chr1	27000999	27001219	/home/mkelly95/Ovarian_Chip_Seq_Project_Mike/H3K27ac/remove-duplicates.sh-1.1.0/cross-correlation-macs.sh-1.0.0/H3K27ac_Experimental_peak_3658	45	.	3.34606	4.5516	2.56633	126
chr1	27006488	27006706	/home/mkelly95/Ovarian_Chip_Seq_Project_Mike/H3K27ac/remove-duplicates.sh-1.1.0/cross-correlation-macs.sh-1.0.0/H3K27ac_Experimental_peak_3659	45	.	3.34606	4.5516	2.56633	137
chr1	27013846	27014216	/home/mkelly95/Ovarian_Chip_Seq_Project_Mike/H3K27ac/remove-duplicates.sh-1.1.0/cross-correlation-macs.sh-1.0.0/H3K27ac_Experimental_peak_3660	138	.	5.42236	13.87982	11.2623	190
chr1	27019758	27020003	/home/mkelly95/Ovarian_Chip_Seq_Project_Mike/H3K27ac/remove-duplicates.sh-1.1.0/cross-correlation-macs.sh-1.0.0/H3K27ac_Experimental_peak_3661	121	.	2.58099	12.18411	9.62428	101
chr1	27142339	27142557	/home/mkelly95/Ovarian_Chip_Seq_Project_Mike/H3K27ac/remove-duplicates.sh-1.1.0/cross-correlation-macs.sh-1.0.0/H3K27ac_Experimental_peak_3673	38	.	3.04188	3.86073	2.00098	99
chr1	27397121	27397500	/home/mkelly95/Ovarian_Chip_Seq_Project_Mike/H3K27ac/remove-duplicates.sh-1.1.0/cross-correlation-macs.sh-1.0.0/H3K27ac_Experimental_peak_3699	52	.	3.3823	5.24808	3.18433	174
chr1	27397752	27398015	/home/mkelly95/Ovarian_Chip_Seq_Project_Mike/H3K27ac/remove-duplicates.sh-1.1.0/cross-correlation-macs.sh-1.0.0/H3K27ac_Experimental_peak_3700	51	.	3.32969	5.14881	3.10873	200
chr1	27487710	27488086	/home/mkelly95/Ovarian_Chip_Seq_Project_Mike/H3K27ac/remove-duplicates.sh-1.1.0/cross-correlation-macs.sh-1.0.0/H3K27ac_Experimental_peak_3708	37	.	2.86907	3.74145	1.95941	268
chr1	27499103	27499358	/home/mkelly95/Ovarian_Chip_Seq_Project_Mike/H3K27ac/remove-duplicates.sh-1.1.0/cross-correlation-macs.sh-1.0.0/H3K27ac_Experimental_peak_3709	38	.	3.04188	3.86073	2.00098	96
chr1	27518915	27519238	/home/mkelly95/Ovarian_Chip_Seq_Project_Mike/H3K27ac/remove-duplicates.sh-1.1.0/cross-correlation-macs.sh-1.0.0/H3K27ac_Experimental_peak_3710	97	.	5.19721	9.76871	7.31462	170
chr1	27525321	27525587	/home/mkelly95/Ovarian_Chip_Seq_Project_Mike/H3K27ac/remove-duplicates.sh-1.1.0/cross-correlation-macs.sh-1.0.0/H3K27ac_Experimental_peak_3711	38	.	3.04188	3.86073	2.00098	187
chr1	27544700	27544918	/home/mkelly95/Ovarian_Chip_Seq_Project_Mike/H3K27ac/remove-duplicates.sh-1.1.0/cross-correlation-macs.sh-1.0.0/H3K27ac_Experimental_peak_3712	26	.	2.4335	2.60121	1.03877	191
chr1	27560437	27560788	/home/mkelly95/Ovarian_Chip_Seq_Project_Mike/H3K27ac/remove-duplicates.sh-1.1.0/cross-correlation-macs.sh-1.0.0/H3K27ac_Experimental_peak_3713	186	.	6.94102	18.63531	15.87688	181
chr1	27718593	27718832	/home/mkelly95/Ovarian_Chip_Seq_Project_Mike/H3K27ac/remove-duplicates.sh-1.1.0/cross-correlation-macs.sh-1.0.0/H3K27ac_Experimental_peak_3728	35	.	2.51971	3.54608	1.78862	116
chr1	27729731	27729949	/home/mkelly95/Ovarian_Chip_Seq_Project_Mike/H3K27ac/remove-duplicates.sh-1.1.0/cross-correlation-macs.sh-1.0.0/H3K27ac_Experimental_peak_3730	46	.	2.87967	4.62918	2.63671	124
chr1	27816896	27817190	/home/mkelly95/Ovarian_Chip_Seq_Project_Mike/H3K27ac/remove-duplicates.sh-1.1.0/cross-correlation-macs.sh-1.0.0/H3K27ac_Experimental_peak_3740	43	.	2.39782	4.34062	2.43013	51
chr1	27823212	27823789	/home/mkelly95/Ovarian_Chip_Seq_Project_Mike/H3K27ac/remove-duplicates.sh-1.1.0/cross-correlation-macs.sh-1.0.0/H3K27ac_Experimental_peak_3741	83	.	4.03272	8.34013	5.97263	432
chr1	27831027	27831617	/home/mkelly95/Ovarian_Chip_Seq_Project_Mike/H3K27ac/remove-duplicates.sh-1.1.0/cross-correlation-macs.sh-1.0.0/H3K27ac_Experimental_peak_3742	100	.	4.17202	10.0998	7.63223	392
chr1	27844260	27844580	/home/mkelly95/Ovarian_Chip_Seq_Project_Mike/H3K27ac/remove-duplicates.sh-1.1.0/cross-correlation-macs.sh-1.0.0/H3K27ac_Experimental_peak_3743	53	.	2.97591	5.39807	3.294	85
chr1	27845921	27846372	/home/mkelly95/Ovarian_Chip_Seq_Project_Mike/H3K27ac/remove-duplicates.sh-1.1.0/cross-correlation-macs.sh-1.0.0/H3K27ac_Experimental_peak_3744	52	.	2.90644	5.22938	3.18168	328
chr1	27853980	27855765	/home/mkelly95/Ovarian_Chip_Seq_Project_Mike/H3K27ac/remove-duplicates.sh-1.1.0/cross-correlation-macs.sh-1.0.0/H3K27ac_Experimental_peak_3745	440	.	6.14751	44.02325	40.71728	456
chr1	27930390	27930667	/home/mkelly95/Ovarian_Chip_Seq_Project_Mike/H3K27ac/remove-duplicates.sh-1.1.0/cross-correlation-macs.sh-1.0.0/H3K27ac_Experimental_peak_3760	72	.	2.7782	7.29177	4.99876	119
chr1	27967811	27968231	/home/mkelly95/Ovarian_Chip_Seq_Project_Mike/H3K27ac/remove-duplicates.sh-1.1.0/cross-correlation-macs.sh-1.0.0/H3K27ac_Experimental_peak_3763	35	.	2.85144	3.54753	1.78921	293
chr1	27975051	27975269	/home/mkelly95/Ovarian_Chip_Seq_Project_Mike/H3K27ac/remove-duplicates.sh-1.1.0/cross-correlation-macs.sh-1.0.0/H3K27ac_Experimental_peak_3764	35	.	2.64807	3.50464	1.75136	65
chr1	27977739	27977999	/home/mkelly95/Ovarian_Chip_Seq_Project_Mike/H3K27ac/remove-duplicates.sh-1.1.0/cross-correlation-macs.sh-1.0.0/H3K27ac_Experimental_peak_3765	80	.	4.04384	8.08769	5.73346	118
chr1	27986229	27986611	/home/mkelly95/Ovarian_Chip_Seq_Project_Mike/H3K27ac/remove-duplicates.sh-1.1.0/cross-correlation-macs.sh-1.0.0/H3K27ac_Experimental_peak_3766	132	.	5.16091	13.24794	10.65026	165
chr1	27989305	27989536	/home/mkelly95/Ovarian_Chip_Seq_Project_Mike/H3K27ac/remove-duplicates.sh-1.1.0/cross-correlation-macs.sh-1.0.0/H3K27ac_Experimental_peak_3767	46	.	2.95473	4.6075	2.61641	144
chr1	28004026	28004287	/home/mkelly95/Ovarian_Chip_Seq_Project_Mike/H3K27ac/remove-duplicates.sh-1.1.0/cross-correlation-macs.sh-1.0.0/H3K27ac_Experimental_peak_3770	38	.	3.04188	3.86073	2.00098	65
chr1	28012823	28013041	/home/mkelly95/Ovarian_Chip_Seq_Project_Mike/H3K27ac/remove-duplicates.sh-1.1.0/cross-correlation-macs.sh-1.0.0/H3K27ac_Experimental_peak_3771	32	.	2.73769	3.20936	1.49239	135
chr1	28013313	28013783	/home/mkelly95/Ovarian_Chip_Seq_Project_Mike/H3K27ac/remove-duplicates.sh-1.1.0/cross-correlation-macs.sh-1.0.0/H3K27ac_Experimental_peak_3772	52	.	3.65025	5.27884	3.18433	338
chr1	28051667	28052149	/home/mkelly95/Ovarian_Chip_Seq_Project_Mike/H3K27ac/remove-duplicates.sh-1.1.0/cross-correlation-macs.sh-1.0.0/H3K27ac_Experimental_peak_3773	62	.	3.3282	6.23006	4.03012	274
chr1	28090231	28090455	/home/mkelly95/Ovarian_Chip_Seq_Project_Mike/H3K27ac/remove-duplicates.sh-1.1.0/cross-correlation-macs.sh-1.0.0/H3K27ac_Experimental_peak_3776	52	.	3.65025	5.27884	3.18433	140
chr1	28151288	28151506	/home/mkelly95/Ovarian_Chip_Seq_Project_Mike/H3K27ac/remove-duplicates.sh-1.1.0/cross-correlation-macs.sh-1.0.0/H3K27ac_Experimental_peak_3783	45	.	3.34606	4.5516	2.56633	131
chr1	28156672	28157212	/home/mkelly95/Ovarian_Chip_Seq_Project_Mike/H3K27ac/remove-duplicates.sh-1.1.0/cross-correlation-macs.sh-1.0.0/H3K27ac_Experimental_peak_3784	218	.	6.60328	21.89338	19.05229	329
chr1	28184845	28185360	/home/mkelly95/Ovarian_Chip_Seq_Project_Mike/H3K27ac/remove-duplicates.sh-1.1.0/cross-correlation-macs.sh-1.0.0/H3K27ac_Experimental_peak_3786	66	.	3.60765	6.62167	4.39455	147
chr1	28216200	28216455	/home/mkelly95/Ovarian_Chip_Seq_Project_Mike/H3K27ac/remove-duplicates.sh-1.1.0/cross-correlation-macs.sh-1.0.0/H3K27ac_Experimental_peak_3793	85	.	4.72984	8.57269	6.18154	107
chr1	28217340	28217558	/home/mkelly95/Ovarian_Chip_Seq_Project_Mike/H3K27ac/remove-duplicates.sh-1.1.0/cross-correlation-macs.sh-1.0.0/H3K27ac_Experimental_peak_3794	49	.	3.48675	4.99982	2.97275	81
chr1	28241431	28241670	/home/mkelly95/Ovarian_Chip_Seq_Project_Mike/H3K27ac/remove-duplicates.sh-1.1.0/cross-correlation-macs.sh-1.0.0/H3K27ac_Experimental_peak_3798	59	.	3.40722	5.96114	3.81227	126
chr1	28249137	28249355	/home/mkelly95/Ovarian_Chip_Seq_Project_Mike/H3K27ac/remove-duplicates.sh-1.1.0/cross-correlation-macs.sh-1.0.0/H3K27ac_Experimental_peak_3799	32	.	2.73769	3.20936	1.49239	179
chr1	28425749	28425983	/home/mkelly95/Ovarian_Chip_Seq_Project_Mike/H3K27ac/remove-duplicates.sh-1.1.0/cross-correlation-macs.sh-1.0.0/H3K27ac_Experimental_peak_3813	32	.	2.73769	3.20936	1.49239	53
chr1	28431514	28432024	/home/mkelly95/Ovarian_Chip_Seq_Project_Mike/H3K27ac/remove-duplicates.sh-1.1.0/cross-correlation-macs.sh-1.0.0/H3K27ac_Experimental_peak_3814	58	.	3.71491	5.86385	3.72232	124
chr1	28441182	28441439	/home/mkelly95/Ovarian_Chip_Seq_Project_Mike/H3K27ac/remove-duplicates.sh-1.1.0/cross-correlation-macs.sh-1.0.0/H3K27ac_Experimental_peak_3815	45	.	3.34606	4.5516	2.56633	170
chr1	28442781	28442999	/home/mkelly95/Ovarian_Chip_Seq_Project_Mike/H3K27ac/remove-duplicates.sh-1.1.0/cross-correlation-macs.sh-1.0.0/H3K27ac_Experimental_peak_3816	29	.	2.5986	2.98672	1.37124	169
chr1	28449090	28450063	/home/mkelly95/Ovarian_Chip_Seq_Project_Mike/H3K27ac/remove-duplicates.sh-1.1.0/cross-correlation-macs.sh-1.0.0/H3K27ac_Experimental_peak_3817	94	.	4.39017	9.43832	6.99845	857
chr1	28450439	28450704	/home/mkelly95/Ovarian_Chip_Seq_Project_Mike/H3K27ac/remove-duplicates.sh-1.1.0/cross-correlation-macs.sh-1.0.0/H3K27ac_Experimental_peak_3818	36	.	2.58045	3.67143	1.8979	146
chr1	28455309	28455667	/home/mkelly95/Ovarian_Chip_Seq_Project_Mike/H3K27ac/remove-duplicates.sh-1.1.0/cross-correlation-macs.sh-1.0.0/H3K27ac_Experimental_peak_3819	134	.	5.57653	13.47533	10.87042	201
chr1	28455896	28456283	/home/mkelly95/Ovarian_Chip_Seq_Project_Mike/H3K27ac/remove-duplicates.sh-1.1.0/cross-correlation-macs.sh-1.0.0/H3K27ac_Experimental_peak_3820	86	.	4.44965	8.65206	6.25718	194
chr1	28461641	28462125	/home/mkelly95/Ovarian_Chip_Seq_Project_Mike/H3K27ac/remove-duplicates.sh-1.1.0/cross-correlation-macs.sh-1.0.0/H3K27ac_Experimental_peak_3821	255	.	8.21122	25.50997	22.58413	254
chr1	28520543	28521153	/home/mkelly95/Ovarian_Chip_Seq_Project_Mike/H3K27ac/remove-duplicates.sh-1.1.0/cross-correlation-macs.sh-1.0.0/H3K27ac_Experimental_peak_3827	105	.	3.60299	10.52583	8.03456	273
chr1	28523363	28524165	/home/mkelly95/Ovarian_Chip_Seq_Project_Mike/H3K27ac/remove-duplicates.sh-1.1.0/cross-correlation-macs.sh-1.0.0/H3K27ac_Experimental_peak_3828	141	.	4.42139	14.153	11.52491	498
chr1	28561976	28562196	/home/mkelly95/Ovarian_Chip_Seq_Project_Mike/H3K27ac/remove-duplicates.sh-1.1.0/cross-correlation-macs.sh-1.0.0/H3K27ac_Experimental_peak_3832	46	.	2.55605	4.64962	2.65527	145
chr1	28568574	28568792	/home/mkelly95/Ovarian_Chip_Seq_Project_Mike/H3K27ac/remove-duplicates.sh-1.1.0/cross-correlation-macs.sh-1.0.0/H3K27ac_Experimental_peak_3834	48	.	3.42173	4.88787	2.87114	47
chr1	28573411	28573701	/home/mkelly95/Ovarian_Chip_Seq_Project_Mike/H3K27ac/remove-duplicates.sh-1.1.0/cross-correlation-macs.sh-1.0.0/H3K27ac_Experimental_peak_3835	129	.	4.91109	12.97121	10.38519	198
chr1	28576856	28577131	/home/mkelly95/Ovarian_Chip_Seq_Project_Mike/H3K27ac/remove-duplicates.sh-1.1.0/cross-correlation-macs.sh-1.0.0/H3K27ac_Experimental_peak_3836	65	.	3.3745	6.56014	4.33723	193
chr1	28577932	28578331	/home/mkelly95/Ovarian_Chip_Seq_Project_Mike/H3K27ac/remove-duplicates.sh-1.1.0/cross-correlation-macs.sh-1.0.0/H3K27ac_Experimental_peak_3837	77	.	3.68485	7.78434	5.44612	289
chr1	28578542	28578770	/home/mkelly95/Ovarian_Chip_Seq_Project_Mike/H3K27ac/remove-duplicates.sh-1.1.0/cross-correlation-macs.sh-1.0.0/H3K27ac_Experimental_peak_3838	64	.	3.40624	6.40928	4.19634	115
chr1	28623238	28623523	/home/mkelly95/Ovarian_Chip_Seq_Project_Mike/H3K27ac/remove-duplicates.sh-1.1.0/cross-correlation-macs.sh-1.0.0/H3K27ac_Experimental_peak_3840	82	.	4.56376	8.2627	5.89964	110
chr1	28626995	28627213	/home/mkelly95/Ovarian_Chip_Seq_Project_Mike/H3K27ac/remove-duplicates.sh-1.1.0/cross-correlation-macs.sh-1.0.0/H3K27ac_Experimental_peak_3841	54	.	3.51176	5.49014	3.37827	79
chr1	28638652	28638870	/home/mkelly95/Ovarian_Chip_Seq_Project_Mike/H3K27ac/remove-duplicates.sh-1.1.0/cross-correlation-macs.sh-1.0.0/H3K27ac_Experimental_peak_3842	35	.	2.66087	3.52838	1.77198	81
chr1	28649659	28649877	/home/mkelly95/Ovarian_Chip_Seq_Project_Mike/H3K27ac/remove-duplicates.sh-1.1.0/cross-correlation-macs.sh-1.0.0/H3K27ac_Experimental_peak_3843	35	.	2.83382	3.51834	1.76339	118
chr1	28655034	28655320	/home/mkelly95/Ovarian_Chip_Seq_Project_Mike/H3K27ac/remove-duplicates.sh-1.1.0/cross-correlation-macs.sh-1.0.0/H3K27ac_Experimental_peak_3844	59	.	3.19403	5.91772	3.77241	173
chr1	28668618	28668836	/home/mkelly95/Ovarian_Chip_Seq_Project_Mike/H3K27ac/remove-duplicates.sh-1.1.0/cross-correlation-macs.sh-1.0.0/H3K27ac_Experimental_peak_3848	42	.	2.95401	4.24255	2.34243	146
chr1	28668929	28669147	/home/mkelly95/Ovarian_Chip_Seq_Project_Mike/H3K27ac/remove-duplicates.sh-1.1.0/cross-correlation-macs.sh-1.0.0/H3K27ac_Experimental_peak_3849	26	.	2.30659	2.62585	1.05966	38
chr1	28673316	28673656	/home/mkelly95/Ovarian_Chip_Seq_Project_Mike/H3K27ac/remove-duplicates.sh-1.1.0/cross-correlation-macs.sh-1.0.0/H3K27ac_Experimental_peak_3850	47	.	3.13466	4.77596	2.77011	140
chr1	28680258	28680574	/home/mkelly95/Ovarian_Chip_Seq_Project_Mike/H3K27ac/remove-duplicates.sh-1.1.0/cross-correlation-macs.sh-1.0.0/H3K27ac_Experimental_peak_3851	79	.	4.11362	7.95828	5.61064	156
chr1	28684696	28684914	/home/mkelly95/Ovarian_Chip_Seq_Project_Mike/H3K27ac/remove-duplicates.sh-1.1.0/cross-correlation-macs.sh-1.0.0/H3K27ac_Experimental_peak_3852	33	.	2.65752	3.37153	1.63426	143
chr1	28831930	28832310	/home/mkelly95/Ovarian_Chip_Seq_Project_Mike/H3K27ac/remove-duplicates.sh-1.1.0/cross-correlation-macs.sh-1.0.0/H3K27ac_Experimental_peak_3878	330	.	5.65969	33.02481	29.93721	194
chr1	28878938	28879303	/home/mkelly95/Ovarian_Chip_Seq_Project_Mike/H3K27ac/remove-duplicates.sh-1.1.0/cross-correlation-macs.sh-1.0.0/H3K27ac_Experimental_peak_3884	89	.	4.17236	8.94239	6.53398	151
chr1	28908497	28908881	/home/mkelly95/Ovarian_Chip_Seq_Project_Mike/H3K27ac/remove-duplicates.sh-1.1.0/cross-correlation-macs.sh-1.0.0/H3K27ac_Experimental_peak_3889	144	.	4.32258	14.42924	11.79281	168
chr1	28909203	28909446	/home/mkelly95/Ovarian_Chip_Seq_Project_Mike/H3K27ac/remove-duplicates.sh-1.1.0/cross-correlation-macs.sh-1.0.0/H3K27ac_Experimental_peak_3890	49	.	2.57409	4.99842	2.97211	100
chr1	28927834	28928074	/home/mkelly95/Ovarian_Chip_Seq_Project_Mike/H3K27ac/remove-duplicates.sh-1.1.0/cross-correlation-macs.sh-1.0.0/H3K27ac_Experimental_peak_3892	39	.	2.72268	3.96155	2.09156	154
chr1	28928492	28928710	/home/mkelly95/Ovarian_Chip_Seq_Project_Mike/H3K27ac/remove-duplicates.sh-1.1.0/cross-correlation-macs.sh-1.0.0/H3K27ac_Experimental_peak_3893	36	.	2.62849	3.61839	1.85138	89
chr1	28928939	28929157	/home/mkelly95/Ovarian_Chip_Seq_Project_Mike/H3K27ac/remove-duplicates.sh-1.1.0/cross-correlation-macs.sh-1.0.0/H3K27ac_Experimental_peak_3894	30	.	2.4263	3.08845	1.45985	49
chr1	28969668	28969954	/home/mkelly95/Ovarian_Chip_Seq_Project_Mike/H3K27ac/remove-duplicates.sh-1.1.0/cross-correlation-macs.sh-1.0.0/H3K27ac_Experimental_peak_3899	62	.	3.09685	6.28645	4.08221	126
chr1	28974513	28975046	/home/mkelly95/Ovarian_Chip_Seq_Project_Mike/H3K27ac/remove-duplicates.sh-1.1.0/cross-correlation-macs.sh-1.0.0/H3K27ac_Experimental_peak_3900	110	.	4.01846	11.09244	8.57965	158
chr1	28975502	28976070	/home/mkelly95/Ovarian_Chip_Seq_Project_Mike/H3K27ac/remove-duplicates.sh-1.1.0/cross-correlation-macs.sh-1.0.0/H3K27ac_Experimental_peak_3901	139	.	4.76218	13.92135	11.30261	151
chr1	28994185	28994537	/home/mkelly95/Ovarian_Chip_Seq_Project_Mike/H3K27ac/remove-duplicates.sh-1.1.0/cross-correlation-macs.sh-1.0.0/H3K27ac_Experimental_peak_3902	45	.	2.45618	4.51015	2.56633	178
chr1	29047919	29049057	/home/mkelly95/Ovarian_Chip_Seq_Project_Mike/H3K27ac/remove-duplicates.sh-1.1.0/cross-correlation-macs.sh-1.0.0/H3K27ac_Experimental_peak_3907	121	.	4.99289	12.13546	9.58088	492
chr1	29097563	29097781	/home/mkelly95/Ovarian_Chip_Seq_Project_Mike/H3K27ac/remove-duplicates.sh-1.1.0/cross-correlation-macs.sh-1.0.0/H3K27ac_Experimental_peak_3915	32	.	2.73769	3.20936	1.49239	53
chr1	29101717	29102142	/home/mkelly95/Ovarian_Chip_Seq_Project_Mike/H3K27ac/remove-duplicates.sh-1.1.0/cross-correlation-macs.sh-1.0.0/H3K27ac_Experimental_peak_3916	49	.	3.4648	4.9621	2.9384	75
chr1	29111829	29112170	/home/mkelly95/Ovarian_Chip_Seq_Project_Mike/H3K27ac/remove-duplicates.sh-1.1.0/cross-correlation-macs.sh-1.0.0/H3K27ac_Experimental_peak_3917	110	.	5.29661	11.02162	8.51152	141
chr1	29122067	29122301	/home/mkelly95/Ovarian_Chip_Seq_Project_Mike/H3K27ac/remove-duplicates.sh-1.1.0/cross-correlation-macs.sh-1.0.0/H3K27ac_Experimental_peak_3918	45	.	3.34606	4.5516	2.56633	164
chr1	29130503	29130803	/home/mkelly95/Ovarian_Chip_Seq_Project_Mike/H3K27ac/remove-duplicates.sh-1.1.0/cross-correlation-macs.sh-1.0.0/H3K27ac_Experimental_peak_3919	45	.	3.34606	4.5516	2.56633	191
chr1	29198755	29198979	/home/mkelly95/Ovarian_Chip_Seq_Project_Mike/H3K27ac/remove-duplicates.sh-1.1.0/cross-correlation-macs.sh-1.0.0/H3K27ac_Experimental_peak_3920	32	.	2.66894	3.24324	1.52158	153
chr1	29211018	29211400	/home/mkelly95/Ovarian_Chip_Seq_Project_Mike/H3K27ac/remove-duplicates.sh-1.1.0/cross-correlation-macs.sh-1.0.0/H3K27ac_Experimental_peak_3921	158	.	4.72189	15.80071	13.1224	173
chr1	29451183	29451583	/home/mkelly95/Ovarian_Chip_Seq_Project_Mike/H3K27ac/remove-duplicates.sh-1.1.0/cross-correlation-macs.sh-1.0.0/H3K27ac_Experimental_peak_3937	55	.	2.95116	5.52392	3.41004	166
chr1	29461205	29461460	/home/mkelly95/Ovarian_Chip_Seq_Project_Mike/H3K27ac/remove-duplicates.sh-1.1.0/cross-correlation-macs.sh-1.0.0/H3K27ac_Experimental_peak_3938	48	.	3.07352	4.85038	2.83749	71
chr1	29462885	29463135	/home/mkelly95/Ovarian_Chip_Seq_Project_Mike/H3K27ac/remove-duplicates.sh-1.1.0/cross-correlation-macs.sh-1.0.0/H3K27ac_Experimental_peak_3939	37	.	2.67567	3.71021	1.93228	102
chr1	29670495	29670736	/home/mkelly95/Ovarian_Chip_Seq_Project_Mike/H3K27ac/remove-duplicates.sh-1.1.0/cross-correlation-macs.sh-1.0.0/H3K27ac_Experimental_peak_3962	60	.	3.95444	6.03972	3.85266	70
chr1	29676685	29676978	/home/mkelly95/Ovarian_Chip_Seq_Project_Mike/H3K27ac/remove-duplicates.sh-1.1.0/cross-correlation-macs.sh-1.0.0/H3K27ac_Experimental_peak_3963	45	.	3.34606	4.5516	2.56633	158
chr1	29678004	29678284	/home/mkelly95/Ovarian_Chip_Seq_Project_Mike/H3K27ac/remove-duplicates.sh-1.1.0/cross-correlation-macs.sh-1.0.0/H3K27ac_Experimental_peak_3964	45	.	3.34606	4.5516	2.56633	126
chr1	29741714	29741932	/home/mkelly95/Ovarian_Chip_Seq_Project_Mike/H3K27ac/remove-duplicates.sh-1.1.0/cross-correlation-macs.sh-1.0.0/H3K27ac_Experimental_peak_3965	38	.	3.04188	3.86073	2.00098	129
chr1	29768600	29768832	/home/mkelly95/Ovarian_Chip_Seq_Project_Mike/H3K27ac/remove-duplicates.sh-1.1.0/cross-correlation-macs.sh-1.0.0/H3K27ac_Experimental_peak_3966	45	.	3.34606	4.5516	2.56633	62
chr1	29787835	29788083	/home/mkelly95/Ovarian_Chip_Seq_Project_Mike/H3K27ac/remove-duplicates.sh-1.1.0/cross-correlation-macs.sh-1.0.0/H3K27ac_Experimental_peak_3967	26	.	2.4335	2.60121	1.03877	205
chr1	29812250	29812527	/home/mkelly95/Ovarian_Chip_Seq_Project_Mike/H3K27ac/remove-duplicates.sh-1.1.0/cross-correlation-macs.sh-1.0.0/H3K27ac_Experimental_peak_3968	52	.	3.65025	5.27884	3.18433	142
chr1	30050366	30050584	/home/mkelly95/Ovarian_Chip_Seq_Project_Mike/H3K27ac/remove-duplicates.sh-1.1.0/cross-correlation-macs.sh-1.0.0/H3K27ac_Experimental_peak_3969	38	.	3.04188	3.86073	2.00098	163
chr1	30065543	30065818	/home/mkelly95/Ovarian_Chip_Seq_Project_Mike/H3K27ac/remove-duplicates.sh-1.1.0/cross-correlation-macs.sh-1.0.0/H3K27ac_Experimental_peak_3970	26	.	2.4335	2.60121	1.03877	197
chr1	30112524	30112771	/home/mkelly95/Ovarian_Chip_Seq_Project_Mike/H3K27ac/remove-duplicates.sh-1.1.0/cross-correlation-macs.sh-1.0.0/H3K27ac_Experimental_peak_3971	26	.	2.4335	2.60121	1.03877	62
chr1	30113181	30113478	/home/mkelly95/Ovarian_Chip_Seq_Project_Mike/H3K27ac/remove-duplicates.sh-1.1.0/cross-correlation-macs.sh-1.0.0/H3K27ac_Experimental_peak_3972	32	.	2.73769	3.20936	1.49239	162
chr1	30122781	30123022	/home/mkelly95/Ovarian_Chip_Seq_Project_Mike/H3K27ac/remove-duplicates.sh-1.1.0/cross-correlation-macs.sh-1.0.0/H3K27ac_Experimental_peak_3973	45	.	3.34606	4.5516	2.56633	183
chr1	30157279	30157532	/home/mkelly95/Ovarian_Chip_Seq_Project_Mike/H3K27ac/remove-duplicates.sh-1.1.0/cross-correlation-macs.sh-1.0.0/H3K27ac_Experimental_peak_3974	38	.	3.04188	3.86073	2.00098	58
chr1	30162666	30162884	/home/mkelly95/Ovarian_Chip_Seq_Project_Mike/H3K27ac/remove-duplicates.sh-1.1.0/cross-correlation-macs.sh-1.0.0/H3K27ac_Experimental_peak_3975	32	.	2.73769	3.20936	1.49239	117
chr1	30170346	30170564	/home/mkelly95/Ovarian_Chip_Seq_Project_Mike/H3K27ac/remove-duplicates.sh-1.1.0/cross-correlation-macs.sh-1.0.0/H3K27ac_Experimental_peak_3976	26	.	2.4335	2.60121	1.03877	26
chr1	30211498	30211716	/home/mkelly95/Ovarian_Chip_Seq_Project_Mike/H3K27ac/remove-duplicates.sh-1.1.0/cross-correlation-macs.sh-1.0.0/H3K27ac_Experimental_peak_3977	32	.	2.73769	3.20936	1.49239	70
chr1	30216931	30217184	/home/mkelly95/Ovarian_Chip_Seq_Project_Mike/H3K27ac/remove-duplicates.sh-1.1.0/cross-correlation-macs.sh-1.0.0/H3K27ac_Experimental_peak_3978	32	.	2.73769	3.20936	1.49239	173
chr1	30236998	30237216	/home/mkelly95/Ovarian_Chip_Seq_Project_Mike/H3K27ac/remove-duplicates.sh-1.1.0/cross-correlation-macs.sh-1.0.0/H3K27ac_Experimental_peak_3979	38	.	3.04188	3.86073	2.00098	105
chr1	30260191	30260456	/home/mkelly95/Ovarian_Chip_Seq_Project_Mike/H3K27ac/remove-duplicates.sh-1.1.0/cross-correlation-macs.sh-1.0.0/H3K27ac_Experimental_peak_3980	37	.	3.00066	3.79329	2.00098	98
chr1	30265993	30266594	/home/mkelly95/Ovarian_Chip_Seq_Project_Mike/H3K27ac/remove-duplicates.sh-1.1.0/cross-correlation-macs.sh-1.0.0/H3K27ac_Experimental_peak_3981	161	.	7.3005	16.12021	13.43157	313
chr1	30273190	30273599	/home/mkelly95/Ovarian_Chip_Seq_Project_Mike/H3K27ac/remove-duplicates.sh-1.1.0/cross-correlation-macs.sh-1.0.0/H3K27ac_Experimental_peak_3982	79	.	3.99106	7.97168	5.62321	208
chr1	30277930	30278559	/home/mkelly95/Ovarian_Chip_Seq_Project_Mike/H3K27ac/remove-duplicates.sh-1.1.0/cross-correlation-macs.sh-1.0.0/H3K27ac_Experimental_peak_3983	109	.	4.37843	10.93643	8.42952	467
chr1	30297493	30297739	/home/mkelly95/Ovarian_Chip_Seq_Project_Mike/H3K27ac/remove-duplicates.sh-1.1.0/cross-correlation-macs.sh-1.0.0/H3K27ac_Experimental_peak_3984	32	.	2.73769	3.20936	1.49239	62
chr1	30328827	30329045	/home/mkelly95/Ovarian_Chip_Seq_Project_Mike/H3K27ac/remove-duplicates.sh-1.1.0/cross-correlation-macs.sh-1.0.0/H3K27ac_Experimental_peak_3985	38	.	3.04188	3.86073	2.00098	128
chr1	30333749	30333987	/home/mkelly95/Ovarian_Chip_Seq_Project_Mike/H3K27ac/remove-duplicates.sh-1.1.0/cross-correlation-macs.sh-1.0.0/H3K27ac_Experimental_peak_3986	32	.	2.73769	3.20936	1.49239	74
chr1	30351727	30351945	/home/mkelly95/Ovarian_Chip_Seq_Project_Mike/H3K27ac/remove-duplicates.sh-1.1.0/cross-correlation-macs.sh-1.0.0/H3K27ac_Experimental_peak_3987	32	.	2.73769	3.20936	1.49239	190
chr1	30403507	30403756	/home/mkelly95/Ovarian_Chip_Seq_Project_Mike/H3K27ac/remove-duplicates.sh-1.1.0/cross-correlation-macs.sh-1.0.0/H3K27ac_Experimental_peak_3988	52	.	3.05965	5.20924	3.16323	165
chr1	30403904	30404132	/home/mkelly95/Ovarian_Chip_Seq_Project_Mike/H3K27ac/remove-duplicates.sh-1.1.0/cross-correlation-macs.sh-1.0.0/H3K27ac_Experimental_peak_3989	58	.	3.25239	5.84183	3.70243	99
chr1	30404628	30404848	/home/mkelly95/Ovarian_Chip_Seq_Project_Mike/H3K27ac/remove-duplicates.sh-1.1.0/cross-correlation-macs.sh-1.0.0/H3K27ac_Experimental_peak_3990	49	.	3.02195	4.93506	2.91392	146
chr1	30407055	30407465	/home/mkelly95/Ovarian_Chip_Seq_Project_Mike/H3K27ac/remove-duplicates.sh-1.1.0/cross-correlation-macs.sh-1.0.0/H3K27ac_Experimental_peak_3991	46	.	2.99329	4.68672	2.68859	146
chr1	30417508	30417860	/home/mkelly95/Ovarian_Chip_Seq_Project_Mike/H3K27ac/remove-duplicates.sh-1.1.0/cross-correlation-macs.sh-1.0.0/H3K27ac_Experimental_peak_3992	85	.	4.72984	8.57269	6.18154	188
chr1	30421076	30421294	/home/mkelly95/Ovarian_Chip_Seq_Project_Mike/H3K27ac/remove-duplicates.sh-1.1.0/cross-correlation-macs.sh-1.0.0/H3K27ac_Experimental_peak_3993	32	.	2.73769	3.20936	1.49239	185
chr1	30435376	30435643	/home/mkelly95/Ovarian_Chip_Seq_Project_Mike/H3K27ac/remove-duplicates.sh-1.1.0/cross-correlation-macs.sh-1.0.0/H3K27ac_Experimental_peak_3994	46	.	2.89101	4.65376	2.65874	119
chr1	30436701	30436930	/home/mkelly95/Ovarian_Chip_Seq_Project_Mike/H3K27ac/remove-duplicates.sh-1.1.0/cross-correlation-macs.sh-1.0.0/H3K27ac_Experimental_peak_3995	47	.	2.92558	4.72848	2.72668	119
chr1	30439510	30439754	/home/mkelly95/Ovarian_Chip_Seq_Project_Mike/H3K27ac/remove-duplicates.sh-1.1.0/cross-correlation-macs.sh-1.0.0/H3K27ac_Experimental_peak_3996	49	.	3.04704	4.98846	2.96288	103
chr1	30443877	30444095	/home/mkelly95/Ovarian_Chip_Seq_Project_Mike/H3K27ac/remove-duplicates.sh-1.1.0/cross-correlation-macs.sh-1.0.0/H3K27ac_Experimental_peak_3997	39	.	2.9704	3.91622	2.05054	157
chr1	30444549	30444873	/home/mkelly95/Ovarian_Chip_Seq_Project_Mike/H3K27ac/remove-duplicates.sh-1.1.0/cross-correlation-macs.sh-1.0.0/H3K27ac_Experimental_peak_3998	75	.	4.50099	7.54421	5.23673	173
chr1	30454795	30455013	/home/mkelly95/Ovarian_Chip_Seq_Project_Mike/H3K27ac/remove-duplicates.sh-1.1.0/cross-correlation-macs.sh-1.0.0/H3K27ac_Experimental_peak_3999	38	.	3.04188	3.86073	2.00098	159
chr1	30456352	30456580	/home/mkelly95/Ovarian_Chip_Seq_Project_Mike/H3K27ac/remove-duplicates.sh-1.1.0/cross-correlation-macs.sh-1.0.0/H3K27ac_Experimental_peak_4000	38	.	3.04188	3.86073	2.00098	57
chr1	30457499	30457839	/home/mkelly95/Ovarian_Chip_Seq_Project_Mike/H3K27ac/remove-duplicates.sh-1.1.0/cross-correlation-macs.sh-1.0.0/H3K27ac_Experimental_peak_4001	38	.	3.04188	3.86073	2.00098	286
chr1	30476150	30476372	/home/mkelly95/Ovarian_Chip_Seq_Project_Mike/H3K27ac/remove-duplicates.sh-1.1.0/cross-correlation-macs.sh-1.0.0/H3K27ac_Experimental_peak_4002	60	.	3.95444	6.03972	3.85266	131
chr1	30524901	30525119	/home/mkelly95/Ovarian_Chip_Seq_Project_Mike/H3K27ac/remove-duplicates.sh-1.1.0/cross-correlation-macs.sh-1.0.0/H3K27ac_Experimental_peak_4006	32	.	2.73769	3.20936	1.49239	70
chr1	30537981	30538284	/home/mkelly95/Ovarian_Chip_Seq_Project_Mike/H3K27ac/remove-duplicates.sh-1.1.0/cross-correlation-macs.sh-1.0.0/H3K27ac_Experimental_peak_4007	49	.	3.4648	4.9621	2.9384	111
chr1	30553296	30553574	/home/mkelly95/Ovarian_Chip_Seq_Project_Mike/H3K27ac/remove-duplicates.sh-1.1.0/cross-correlation-macs.sh-1.0.0/H3K27ac_Experimental_peak_4008	43	.	3.01372	4.35472	2.44276	92
chr1	30556497	30556890	/home/mkelly95/Ovarian_Chip_Seq_Project_Mike/H3K27ac/remove-duplicates.sh-1.1.0/cross-correlation-macs.sh-1.0.0/H3K27ac_Experimental_peak_4009	82	.	3.86847	8.22878	5.86717	217
chr1	30558375	30558657	/home/mkelly95/Ovarian_Chip_Seq_Project_Mike/H3K27ac/remove-duplicates.sh-1.1.0/cross-correlation-macs.sh-1.0.0/H3K27ac_Experimental_peak_4010	55	.	3.11732	5.53614	3.42075	181
chr1	30568782	30569000	/home/mkelly95/Ovarian_Chip_Seq_Project_Mike/H3K27ac/remove-duplicates.sh-1.1.0/cross-correlation-macs.sh-1.0.0/H3K27ac_Experimental_peak_4011	45	.	3.34606	4.5516	2.56633	85
chr1	30614488	30614712	/home/mkelly95/Ovarian_Chip_Seq_Project_Mike/H3K27ac/remove-duplicates.sh-1.1.0/cross-correlation-macs.sh-1.0.0/H3K27ac_Experimental_peak_4012	45	.	3.34606	4.5516	2.56633	47
chr1	30634762	30635083	/home/mkelly95/Ovarian_Chip_Seq_Project_Mike/H3K27ac/remove-duplicates.sh-1.1.0/cross-correlation-macs.sh-1.0.0/H3K27ac_Experimental_peak_4013	52	.	3.65025	5.27884	3.18433	40
chr1	30700717	30701019	/home/mkelly95/Ovarian_Chip_Seq_Project_Mike/H3K27ac/remove-duplicates.sh-1.1.0/cross-correlation-macs.sh-1.0.0/H3K27ac_Experimental_peak_4014	26	.	2.4335	2.60121	1.03877	113
chr1	30756567	30756785	/home/mkelly95/Ovarian_Chip_Seq_Project_Mike/H3K27ac/remove-duplicates.sh-1.1.0/cross-correlation-macs.sh-1.0.0/H3K27ac_Experimental_peak_4015	32	.	2.73769	3.20936	1.49239	67
chr1	30793452	30793670	/home/mkelly95/Ovarian_Chip_Seq_Project_Mike/H3K27ac/remove-duplicates.sh-1.1.0/cross-correlation-macs.sh-1.0.0/H3K27ac_Experimental_peak_4016	32	.	2.73769	3.20936	1.49239	43
chr1	30829185	30829403	/home/mkelly95/Ovarian_Chip_Seq_Project_Mike/H3K27ac/remove-duplicates.sh-1.1.0/cross-correlation-macs.sh-1.0.0/H3K27ac_Experimental_peak_4017	38	.	3.04188	3.86073	2.00098	110
chr1	30943013	30943231	/home/mkelly95/Ovarian_Chip_Seq_Project_Mike/H3K27ac/remove-duplicates.sh-1.1.0/cross-correlation-macs.sh-1.0.0/H3K27ac_Experimental_peak_4018	32	.	2.73769	3.20936	1.49239	135
chr1	30963548	30963775	/home/mkelly95/Ovarian_Chip_Seq_Project_Mike/H3K27ac/remove-duplicates.sh-1.1.0/cross-correlation-macs.sh-1.0.0/H3K27ac_Experimental_peak_4019	38	.	3.04188	3.86073	2.00098	126
chr1	31078285	31078503	/home/mkelly95/Ovarian_Chip_Seq_Project_Mike/H3K27ac/remove-duplicates.sh-1.1.0/cross-correlation-macs.sh-1.0.0/H3K27ac_Experimental_peak_4020	26	.	2.4335	2.60121	1.03877	28
chr1	31109138	31109505	/home/mkelly95/Ovarian_Chip_Seq_Project_Mike/H3K27ac/remove-duplicates.sh-1.1.0/cross-correlation-macs.sh-1.0.0/H3K27ac_Experimental_peak_4021	45	.	3.34606	4.5516	2.56633	173
chr1	31143463	31143690	/home/mkelly95/Ovarian_Chip_Seq_Project_Mike/H3K27ac/remove-duplicates.sh-1.1.0/cross-correlation-macs.sh-1.0.0/H3K27ac_Experimental_peak_4022	38	.	3.04188	3.86073	2.00098	76
chr1	31158384	31158715	/home/mkelly95/Ovarian_Chip_Seq_Project_Mike/H3K27ac/remove-duplicates.sh-1.1.0/cross-correlation-macs.sh-1.0.0/H3K27ac_Experimental_peak_4023	43	.	3.12989	4.37776	2.46325	140
chr1	31167684	31167921	/home/mkelly95/Ovarian_Chip_Seq_Project_Mike/H3K27ac/remove-duplicates.sh-1.1.0/cross-correlation-macs.sh-1.0.0/H3K27ac_Experimental_peak_4024	52	.	3.64853	5.27591	3.18433	127
chr1	31171444	31171725	/home/mkelly95/Ovarian_Chip_Seq_Project_Mike/H3K27ac/remove-duplicates.sh-1.1.0/cross-correlation-macs.sh-1.0.0/H3K27ac_Experimental_peak_4025	52	.	3.65025	5.27884	3.18433	158
chr1	31179927	31180221	/home/mkelly95/Ovarian_Chip_Seq_Project_Mike/H3K27ac/remove-duplicates.sh-1.1.0/cross-correlation-macs.sh-1.0.0/H3K27ac_Experimental_peak_4026	27	.	2.47402	2.78564	1.19722	90
chr1	31260674	31260911	/home/mkelly95/Ovarian_Chip_Seq_Project_Mike/H3K27ac/remove-duplicates.sh-1.1.0/cross-correlation-macs.sh-1.0.0/H3K27ac_Experimental_peak_4030	51	.	3.31251	5.11628	3.07849	66
chr1	31280024	31280490	/home/mkelly95/Ovarian_Chip_Seq_Project_Mike/H3K27ac/remove-duplicates.sh-1.1.0/cross-correlation-macs.sh-1.0.0/H3K27ac_Experimental_peak_4031	97	.	4.67914	9.75474	7.30145	196
chr1	31289282	31289500	/home/mkelly95/Ovarian_Chip_Seq_Project_Mike/H3K27ac/remove-duplicates.sh-1.1.0/cross-correlation-macs.sh-1.0.0/H3K27ac_Experimental_peak_4032	40	.	2.92997	4.02046	2.144	111
chr1	31289983	31290201	/home/mkelly95/Ovarian_Chip_Seq_Project_Mike/H3K27ac/remove-duplicates.sh-1.1.0/cross-correlation-macs.sh-1.0.0/H3K27ac_Experimental_peak_4033	32	.	2.56303	3.20399	1.49239	195
chr1	31296446	31297398	/home/mkelly95/Ovarian_Chip_Seq_Project_Mike/H3K27ac/remove-duplicates.sh-1.1.0/cross-correlation-macs.sh-1.0.0/H3K27ac_Experimental_peak_4034	401	.	9.71459	40.10093	36.87086	752
chr1	31297547	31297768	/home/mkelly95/Ovarian_Chip_Seq_Project_Mike/H3K27ac/remove-duplicates.sh-1.1.0/cross-correlation-macs.sh-1.0.0/H3K27ac_Experimental_peak_4035	35	.	2.45853	3.55507	1.79521	54
chr1	31325551	31325913	/home/mkelly95/Ovarian_Chip_Seq_Project_Mike/H3K27ac/remove-duplicates.sh-1.1.0/cross-correlation-macs.sh-1.0.0/H3K27ac_Experimental_peak_4036	47	.	3.11943	4.74652	2.74283	145
chr1	31329168	31329404	/home/mkelly95/Ovarian_Chip_Seq_Project_Mike/H3K27ac/remove-duplicates.sh-1.1.0/cross-correlation-macs.sh-1.0.0/H3K27ac_Experimental_peak_4037	52	.	3.3823	5.24808	3.18433	88
chr1	31381861	31382449	/home/mkelly95/Ovarian_Chip_Seq_Project_Mike/H3K27ac/remove-duplicates.sh-1.1.0/cross-correlation-macs.sh-1.0.0/H3K27ac_Experimental_peak_4039	111	.	4.35581	11.18195	8.66576	165
chr1	31396716	31396945	/home/mkelly95/Ovarian_Chip_Seq_Project_Mike/H3K27ac/remove-duplicates.sh-1.1.0/cross-correlation-macs.sh-1.0.0/H3K27ac_Experimental_peak_4040	38	.	3.04188	3.86073	2.00098	82
chr1	31397322	31397787	/home/mkelly95/Ovarian_Chip_Seq_Project_Mike/H3K27ac/remove-duplicates.sh-1.1.0/cross-correlation-macs.sh-1.0.0/H3K27ac_Experimental_peak_4041	45	.	3.34606	4.5516	2.56633	126
chr1	31403477	31404080	/home/mkelly95/Ovarian_Chip_Seq_Project_Mike/H3K27ac/remove-duplicates.sh-1.1.0/cross-correlation-macs.sh-1.0.0/H3K27ac_Experimental_peak_4042	77	.	4.42478	7.70273	5.36869	441
chr1	31557519	31557771	/home/mkelly95/Ovarian_Chip_Seq_Project_Mike/H3K27ac/remove-duplicates.sh-1.1.0/cross-correlation-macs.sh-1.0.0/H3K27ac_Experimental_peak_4063	38	.	3.04188	3.86073	2.00098	76
chr1	31572589	31573065	/home/mkelly95/Ovarian_Chip_Seq_Project_Mike/H3K27ac/remove-duplicates.sh-1.1.0/cross-correlation-macs.sh-1.0.0/H3K27ac_Experimental_peak_4064	107	.	4.00192	10.76362	8.26329	172
chr1	31573356	31573730	/home/mkelly95/Ovarian_Chip_Seq_Project_Mike/H3K27ac/remove-duplicates.sh-1.1.0/cross-correlation-macs.sh-1.0.0/H3K27ac_Experimental_peak_4065	47	.	2.64487	4.73644	2.73422	85
chr1	31574114	31574530	/home/mkelly95/Ovarian_Chip_Seq_Project_Mike/H3K27ac/remove-duplicates.sh-1.1.0/cross-correlation-macs.sh-1.0.0/H3K27ac_Experimental_peak_4066	113	.	4.08777	11.3027	8.77743	140
chr1	31583814	31584209	/home/mkelly95/Ovarian_Chip_Seq_Project_Mike/H3K27ac/remove-duplicates.sh-1.1.0/cross-correlation-macs.sh-1.0.0/H3K27ac_Experimental_peak_4067	73	.	3.51786	7.37093	5.07345	251
chr1	31584524	31585335	/home/mkelly95/Ovarian_Chip_Seq_Project_Mike/H3K27ac/remove-duplicates.sh-1.1.0/cross-correlation-macs.sh-1.0.0/H3K27ac_Experimental_peak_4068	96	.	4.12705	9.69548	7.24469	228
chr1	31595181	31595497	/home/mkelly95/Ovarian_Chip_Seq_Project_Mike/H3K27ac/remove-duplicates.sh-1.1.0/cross-correlation-macs.sh-1.0.0/H3K27ac_Experimental_peak_4069	31	.	2.71838	3.17856	1.49239	149
chr1	31598054	31598306	/home/mkelly95/Ovarian_Chip_Seq_Project_Mike/H3K27ac/remove-duplicates.sh-1.1.0/cross-correlation-macs.sh-1.0.0/H3K27ac_Experimental_peak_4070	56	.	3.75354	5.69136	3.56343	116
chr1	31626812	31627187	/home/mkelly95/Ovarian_Chip_Seq_Project_Mike/H3K27ac/remove-duplicates.sh-1.1.0/cross-correlation-macs.sh-1.0.0/H3K27ac_Experimental_peak_4071	92	.	3.29888	9.22134	6.79982	194
chr1	31627913	31628638	/home/mkelly95/Ovarian_Chip_Seq_Project_Mike/H3K27ac/remove-duplicates.sh-1.1.0/cross-correlation-macs.sh-1.0.0/H3K27ac_Experimental_peak_4072	496	.	8.27097	49.66405	46.25075	241
chr1	31635338	31635588	/home/mkelly95/Ovarian_Chip_Seq_Project_Mike/H3K27ac/remove-duplicates.sh-1.1.0/cross-correlation-macs.sh-1.0.0/H3K27ac_Experimental_peak_4073	73	.	3.80807	7.30503	5.01142	178
chr1	31643209	31644557	/home/mkelly95/Ovarian_Chip_Seq_Project_Mike/H3K27ac/remove-duplicates.sh-1.1.0/cross-correlation-macs.sh-1.0.0/H3K27ac_Experimental_peak_4074	212	.	6.70762	21.27239	18.44663	753
chr1	31721154	31721375	/home/mkelly95/Ovarian_Chip_Seq_Project_Mike/H3K27ac/remove-duplicates.sh-1.1.0/cross-correlation-macs.sh-1.0.0/H3K27ac_Experimental_peak_4078	32	.	2.73769	3.20936	1.49239	6
chr1	31845987	31846536	/home/mkelly95/Ovarian_Chip_Seq_Project_Mike/H3K27ac/remove-duplicates.sh-1.1.0/cross-correlation-macs.sh-1.0.0/H3K27ac_Experimental_peak_4087	87	.	4.37139	8.79256	6.39077	128
chr1	31867680	31868052	/home/mkelly95/Ovarian_Chip_Seq_Project_Mike/H3K27ac/remove-duplicates.sh-1.1.0/cross-correlation-macs.sh-1.0.0/H3K27ac_Experimental_peak_4088	85	.	4.867	8.50224	6.11445	209
chr1	31914786	31915085	/home/mkelly95/Ovarian_Chip_Seq_Project_Mike/H3K27ac/remove-duplicates.sh-1.1.0/cross-correlation-macs.sh-1.0.0/H3K27ac_Experimental_peak_4091	38	.	3.04188	3.86073	2.00098	93
chr1	32014931	32015296	/home/mkelly95/Ovarian_Chip_Seq_Project_Mike/H3K27ac/remove-duplicates.sh-1.1.0/cross-correlation-macs.sh-1.0.0/H3K27ac_Experimental_peak_4094	171	.	7.60469	17.16046	14.4421	187
chr1	32029233	32029466	/home/mkelly95/Ovarian_Chip_Seq_Project_Mike/H3K27ac/remove-duplicates.sh-1.1.0/cross-correlation-macs.sh-1.0.0/H3K27ac_Experimental_peak_4095	38	.	3.04188	3.86073	2.00098	117
chr1	32038892	32039258	/home/mkelly95/Ovarian_Chip_Seq_Project_Mike/H3K27ac/remove-duplicates.sh-1.1.0/cross-correlation-macs.sh-1.0.0/H3K27ac_Experimental_peak_4096	117	.	3.54308	11.76004	9.21847	194
chr1	32040782	32042060	/home/mkelly95/Ovarian_Chip_Seq_Project_Mike/H3K27ac/remove-duplicates.sh-1.1.0/cross-correlation-macs.sh-1.0.0/H3K27ac_Experimental_peak_4097	132	.	3.65728	13.21934	10.62255	1098
chr1	32064804	32065100	/home/mkelly95/Ovarian_Chip_Seq_Project_Mike/H3K27ac/remove-duplicates.sh-1.1.0/cross-correlation-macs.sh-1.0.0/H3K27ac_Experimental_peak_4100	45	.	3.34606	4.5516	2.56633	128
chr1	32073035	32073286	/home/mkelly95/Ovarian_Chip_Seq_Project_Mike/H3K27ac/remove-duplicates.sh-1.1.0/cross-correlation-macs.sh-1.0.0/H3K27ac_Experimental_peak_4101	52	.	3.65025	5.27884	3.18433	107
chr1	32178860	32179341	/home/mkelly95/Ovarian_Chip_Seq_Project_Mike/H3K27ac/remove-duplicates.sh-1.1.0/cross-correlation-macs.sh-1.0.0/H3K27ac_Experimental_peak_4111	91	.	3.17374	9.18671	6.76693	132
chr1	32180165	32180819	/home/mkelly95/Ovarian_Chip_Seq_Project_Mike/H3K27ac/remove-duplicates.sh-1.1.0/cross-correlation-macs.sh-1.0.0/H3K27ac_Experimental_peak_4112	203	.	4.77187	20.34895	17.54647	327
chr1	32180962	32181327	/home/mkelly95/Ovarian_Chip_Seq_Project_Mike/H3K27ac/remove-duplicates.sh-1.1.0/cross-correlation-macs.sh-1.0.0/H3K27ac_Experimental_peak_4113	61	.	2.65063	6.16694	3.97088	208
chr1	32191151	32191458	/home/mkelly95/Ovarian_Chip_Seq_Project_Mike/H3K27ac/remove-duplicates.sh-1.1.0/cross-correlation-macs.sh-1.0.0/H3K27ac_Experimental_peak_4114	51	.	2.85878	5.11273	3.07596	132
chr1	32236443	32236661	/home/mkelly95/Ovarian_Chip_Seq_Project_Mike/H3K27ac/remove-duplicates.sh-1.1.0/cross-correlation-macs.sh-1.0.0/H3K27ac_Experimental_peak_4118	44	.	2.65604	4.45096	2.52878	102
chr1	32237694	32237912	/home/mkelly95/Ovarian_Chip_Seq_Project_Mike/H3K27ac/remove-duplicates.sh-1.1.0/cross-correlation-macs.sh-1.0.0/H3K27ac_Experimental_peak_4119	46	.	2.74432	4.66372	2.6677	94
chr1	32243012	32243237	/home/mkelly95/Ovarian_Chip_Seq_Project_Mike/H3K27ac/remove-duplicates.sh-1.1.0/cross-correlation-macs.sh-1.0.0/H3K27ac_Experimental_peak_4120	45	.	2.75679	4.52686	2.56633	169
chr1	32247538	32247756	/home/mkelly95/Ovarian_Chip_Seq_Project_Mike/H3K27ac/remove-duplicates.sh-1.1.0/cross-correlation-macs.sh-1.0.0/H3K27ac_Experimental_peak_4121	35	.	2.39952	3.55653	1.79656	31
chr1	32253851	32254989	/home/mkelly95/Ovarian_Chip_Seq_Project_Mike/H3K27ac/remove-duplicates.sh-1.1.0/cross-correlation-macs.sh-1.0.0/H3K27ac_Experimental_peak_4122	1189	.	11.07222	118.97005	114.34588	216
chr1	32287942	32288377	/home/mkelly95/Ovarian_Chip_Seq_Project_Mike/H3K27ac/remove-duplicates.sh-1.1.0/cross-correlation-macs.sh-1.0.0/H3K27ac_Experimental_peak_4132	60	.	3.45248	6.05673	3.86822	131
chr1	32308082	32308300	/home/mkelly95/Ovarian_Chip_Seq_Project_Mike/H3K27ac/remove-duplicates.sh-1.1.0/cross-correlation-macs.sh-1.0.0/H3K27ac_Experimental_peak_4133	26	.	2.21182	2.67719	1.10405	14
chr1	32308561	32308816	/home/mkelly95/Ovarian_Chip_Seq_Project_Mike/H3K27ac/remove-duplicates.sh-1.1.0/cross-correlation-macs.sh-1.0.0/H3K27ac_Experimental_peak_4134	64	.	3.40624	6.40928	4.19634	150
chr1	32309693	32309911	/home/mkelly95/Ovarian_Chip_Seq_Project_Mike/H3K27ac/remove-duplicates.sh-1.1.0/cross-correlation-macs.sh-1.0.0/H3K27ac_Experimental_peak_4135	46	.	2.81653	4.66356	2.66764	178
chr1	32320084	32320897	/home/mkelly95/Ovarian_Chip_Seq_Project_Mike/H3K27ac/remove-duplicates.sh-1.1.0/cross-correlation-macs.sh-1.0.0/H3K27ac_Experimental_peak_4136	152	.	5.22218	15.22239	12.56074	189
chr1	32321920	32322206	/home/mkelly95/Ovarian_Chip_Seq_Project_Mike/H3K27ac/remove-duplicates.sh-1.1.0/cross-correlation-macs.sh-1.0.0/H3K27ac_Experimental_peak_4137	39	.	2.51658	3.96671	2.09581	148
chr1	32336858	32337311	/home/mkelly95/Ovarian_Chip_Seq_Project_Mike/H3K27ac/remove-duplicates.sh-1.1.0/cross-correlation-macs.sh-1.0.0/H3K27ac_Experimental_peak_4138	156	.	3.96105	15.60208	12.92931	325
chr1	32337642	32338422	/home/mkelly95/Ovarian_Chip_Seq_Project_Mike/H3K27ac/remove-duplicates.sh-1.1.0/cross-correlation-macs.sh-1.0.0/H3K27ac_Experimental_peak_4139	298	.	5.58136	29.87175	26.85022	190
chr1	32339127	32339730	/home/mkelly95/Ovarian_Chip_Seq_Project_Mike/H3K27ac/remove-duplicates.sh-1.1.0/cross-correlation-macs.sh-1.0.0/H3K27ac_Experimental_peak_4140	187	.	4.34241	18.77756	16.01562	150
chr1	32347465	32347734	/home/mkelly95/Ovarian_Chip_Seq_Project_Mike/H3K27ac/remove-duplicates.sh-1.1.0/cross-correlation-macs.sh-1.0.0/H3K27ac_Experimental_peak_4141	42	.	2.86862	4.25439	2.35303	68
chr1	32352116	32352340	/home/mkelly95/Ovarian_Chip_Seq_Project_Mike/H3K27ac/remove-duplicates.sh-1.1.0/cross-correlation-macs.sh-1.0.0/H3K27ac_Experimental_peak_4142	54	.	3.17164	5.45504	3.34577	74
chr1	32356047	32356621	/home/mkelly95/Ovarian_Chip_Seq_Project_Mike/H3K27ac/remove-duplicates.sh-1.1.0/cross-correlation-macs.sh-1.0.0/H3K27ac_Experimental_peak_4143	138	.	5.94587	13.88122	11.26363	377
chr1	32362095	32362313	/home/mkelly95/Ovarian_Chip_Seq_Project_Mike/H3K27ac/remove-duplicates.sh-1.1.0/cross-correlation-macs.sh-1.0.0/H3K27ac_Experimental_peak_4144	45	.	3.34448	4.54896	2.56633	115
chr1	32363697	32364054	/home/mkelly95/Ovarian_Chip_Seq_Project_Mike/H3K27ac/remove-duplicates.sh-1.1.0/cross-correlation-macs.sh-1.0.0/H3K27ac_Experimental_peak_4145	68	.	4.09881	6.82132	4.56656	174
chr1	32368714	32369059	/home/mkelly95/Ovarian_Chip_Seq_Project_Mike/H3K27ac/remove-duplicates.sh-1.1.0/cross-correlation-macs.sh-1.0.0/H3K27ac_Experimental_peak_4146	36	.	2.80526	3.63062	1.86205	164
chr1	32369250	32369568	/home/mkelly95/Ovarian_Chip_Seq_Project_Mike/H3K27ac/remove-duplicates.sh-1.1.0/cross-correlation-macs.sh-1.0.0/H3K27ac_Experimental_peak_4147	83	.	4.59062	8.31314	5.94732	169
chr1	32404179	32404543	/home/mkelly95/Ovarian_Chip_Seq_Project_Mike/H3K27ac/remove-duplicates.sh-1.1.0/cross-correlation-macs.sh-1.0.0/H3K27ac_Experimental_peak_4157	219	.	3.84483	21.99598	19.1525	162
chr1	32405199	32405545	/home/mkelly95/Ovarian_Chip_Seq_Project_Mike/H3K27ac/remove-duplicates.sh-1.1.0/cross-correlation-macs.sh-1.0.0/H3K27ac_Experimental_peak_4158	208	.	3.75368	20.8664	18.05058	167
chr1	32420227	32421612	/home/mkelly95/Ovarian_Chip_Seq_Project_Mike/H3K27ac/remove-duplicates.sh-1.1.0/cross-correlation-macs.sh-1.0.0/H3K27ac_Experimental_peak_4159	243	.	4.5812	24.38193	21.48188	484
chr1	32421816	32422060	/home/mkelly95/Ovarian_Chip_Seq_Project_Mike/H3K27ac/remove-duplicates.sh-1.1.0/cross-correlation-macs.sh-1.0.0/H3K27ac_Experimental_peak_4160	104	.	3.04486	10.44891	7.96078	122
chr1	32422205	32422746	/home/mkelly95/Ovarian_Chip_Seq_Project_Mike/H3K27ac/remove-duplicates.sh-1.1.0/cross-correlation-macs.sh-1.0.0/H3K27ac_Experimental_peak_4161	151	.	3.60245	15.19305	12.53203	179
chr1	32429431	32429789	/home/mkelly95/Ovarian_Chip_Seq_Project_Mike/H3K27ac/remove-duplicates.sh-1.1.0/cross-correlation-macs.sh-1.0.0/H3K27ac_Experimental_peak_4162	91	.	4.15583	9.19177	6.77154	180
chr1	32443488	32443722	/home/mkelly95/Ovarian_Chip_Seq_Project_Mike/H3K27ac/remove-duplicates.sh-1.1.0/cross-correlation-macs.sh-1.0.0/H3K27ac_Experimental_peak_4163	39	.	2.88392	3.93718	2.06981	130
chr1	32444685	32444903	/home/mkelly95/Ovarian_Chip_Seq_Project_Mike/H3K27ac/remove-duplicates.sh-1.1.0/cross-correlation-macs.sh-1.0.0/H3K27ac_Experimental_peak_4164	37	.	2.79603	3.77717	1.99114	117
chr1	32451587	32451820	/home/mkelly95/Ovarian_Chip_Seq_Project_Mike/H3K27ac/remove-duplicates.sh-1.1.0/cross-correlation-macs.sh-1.0.0/H3K27ac_Experimental_peak_4165	64	.	3.64619	6.46023	4.24372	65
chr1	32452528	32452773	/home/mkelly95/Ovarian_Chip_Seq_Project_Mike/H3K27ac/remove-duplicates.sh-1.1.0/cross-correlation-macs.sh-1.0.0/H3K27ac_Experimental_peak_4166	44	.	2.96121	4.43768	2.51774	42
chr1	32452966	32453184	/home/mkelly95/Ovarian_Chip_Seq_Project_Mike/H3K27ac/remove-duplicates.sh-1.1.0/cross-correlation-macs.sh-1.0.0/H3K27ac_Experimental_peak_4167	43	.	2.93415	4.38431	2.46887	68
chr1	32457386	32457690	/home/mkelly95/Ovarian_Chip_Seq_Project_Mike/H3K27ac/remove-duplicates.sh-1.1.0/cross-correlation-macs.sh-1.0.0/H3K27ac_Experimental_peak_4168	32	.	2.68456	3.26945	1.54484	147
chr1	32471917	32472185	/home/mkelly95/Ovarian_Chip_Seq_Project_Mike/H3K27ac/remove-duplicates.sh-1.1.0/cross-correlation-macs.sh-1.0.0/H3K27ac_Experimental_peak_4169	44	.	3.0445	4.41225	2.49369	129
chr1	32478859	32479239	/home/mkelly95/Ovarian_Chip_Seq_Project_Mike/H3K27ac/remove-duplicates.sh-1.1.0/cross-correlation-macs.sh-1.0.0/H3K27ac_Experimental_peak_4170	161	.	3.85431	16.19183	13.50108	196
chr1	32527755	32527976	/home/mkelly95/Ovarian_Chip_Seq_Project_Mike/H3K27ac/remove-duplicates.sh-1.1.0/cross-correlation-macs.sh-1.0.0/H3K27ac_Experimental_peak_4178	35	.	2.44978	3.53595	1.77894	24
chr1	32528055	32529060	/home/mkelly95/Ovarian_Chip_Seq_Project_Mike/H3K27ac/remove-duplicates.sh-1.1.0/cross-correlation-macs.sh-1.0.0/H3K27ac_Experimental_peak_4179	161	.	5.41781	16.1335	13.44433	768
chr1	32572935	32573340	/home/mkelly95/Ovarian_Chip_Seq_Project_Mike/H3K27ac/remove-duplicates.sh-1.1.0/cross-correlation-macs.sh-1.0.0/H3K27ac_Experimental_peak_4184	159	.	4.48182	15.93269	13.25063	190
chr1	32644862	32645097	/home/mkelly95/Ovarian_Chip_Seq_Project_Mike/H3K27ac/remove-duplicates.sh-1.1.0/cross-correlation-macs.sh-1.0.0/H3K27ac_Experimental_peak_4198	55	.	2.52402	5.57261	3.45416	151
chr1	32808080	32808355	/home/mkelly95/Ovarian_Chip_Seq_Project_Mike/H3K27ac/remove-duplicates.sh-1.1.0/cross-correlation-macs.sh-1.0.0/H3K27ac_Experimental_peak_4214	39	.	2.44379	3.92951	2.06283	92
chr1	32816601	32817836	/home/mkelly95/Ovarian_Chip_Seq_Project_Mike/H3K27ac/remove-duplicates.sh-1.1.0/cross-correlation-macs.sh-1.0.0/H3K27ac_Experimental_peak_4215	318	.	6.18024	31.8065	28.74445	285
chr1	32860269	32860695	/home/mkelly95/Ovarian_Chip_Seq_Project_Mike/H3K27ac/remove-duplicates.sh-1.1.0/cross-correlation-macs.sh-1.0.0/H3K27ac_Experimental_peak_4222	97	.	3.85856	9.79938	7.34421	122
chr1	32866600	32867184	/home/mkelly95/Ovarian_Chip_Seq_Project_Mike/H3K27ac/remove-duplicates.sh-1.1.0/cross-correlation-macs.sh-1.0.0/H3K27ac_Experimental_peak_4223	80	.	4.30334	8.05927	5.70641	177
chr1	32873105	32873323	/home/mkelly95/Ovarian_Chip_Seq_Project_Mike/H3K27ac/remove-duplicates.sh-1.1.0/cross-correlation-macs.sh-1.0.0/H3K27ac_Experimental_peak_4224	38	.	3.04188	3.86073	2.00098	58
chr1	32877961	32878328	/home/mkelly95/Ovarian_Chip_Seq_Project_Mike/H3K27ac/remove-duplicates.sh-1.1.0/cross-correlation-macs.sh-1.0.0/H3K27ac_Experimental_peak_4225	38	.	3.04188	3.86073	2.00098	214
chr1	32890831	32891049	/home/mkelly95/Ovarian_Chip_Seq_Project_Mike/H3K27ac/remove-duplicates.sh-1.1.0/cross-correlation-macs.sh-1.0.0/H3K27ac_Experimental_peak_4226	51	.	3.57739	5.15493	3.11336	132
chr1	32892259	32892875	/home/mkelly95/Ovarian_Chip_Seq_Project_Mike/H3K27ac/remove-duplicates.sh-1.1.0/cross-correlation-macs.sh-1.0.0/H3K27ac_Experimental_peak_4227	56	.	3.5903	5.63547	3.51222	163
chr1	32896746	32897158	/home/mkelly95/Ovarian_Chip_Seq_Project_Mike/H3K27ac/remove-duplicates.sh-1.1.0/cross-correlation-macs.sh-1.0.0/H3K27ac_Experimental_peak_4228	32	.	2.73769	3.20936	1.49239	241
chr1	32900149	32900367	/home/mkelly95/Ovarian_Chip_Seq_Project_Mike/H3K27ac/remove-duplicates.sh-1.1.0/cross-correlation-macs.sh-1.0.0/H3K27ac_Experimental_peak_4229	32	.	2.73769	3.20936	1.49239	132
chr1	32907416	32907634	/home/mkelly95/Ovarian_Chip_Seq_Project_Mike/H3K27ac/remove-duplicates.sh-1.1.0/cross-correlation-macs.sh-1.0.0/H3K27ac_Experimental_peak_4230	32	.	2.73769	3.20936	1.49239	32
chr1	32914782	32915003	/home/mkelly95/Ovarian_Chip_Seq_Project_Mike/H3K27ac/remove-duplicates.sh-1.1.0/cross-correlation-macs.sh-1.0.0/H3K27ac_Experimental_peak_4231	50	.	3.37154	5.01277	2.98463	108
chr1	32923494	32923770	/home/mkelly95/Ovarian_Chip_Seq_Project_Mike/H3K27ac/remove-duplicates.sh-1.1.0/cross-correlation-macs.sh-1.0.0/H3K27ac_Experimental_peak_4232	30	.	2.61506	3.01317	1.39381	118
chr1	32926676	32926937	/home/mkelly95/Ovarian_Chip_Seq_Project_Mike/H3K27ac/remove-duplicates.sh-1.1.0/cross-correlation-macs.sh-1.0.0/H3K27ac_Experimental_peak_4233	31	.	2.5935	3.11616	1.48309	125
chr1	33169599	33170065	/home/mkelly95/Ovarian_Chip_Seq_Project_Mike/H3K27ac/remove-duplicates.sh-1.1.0/cross-correlation-macs.sh-1.0.0/H3K27ac_Experimental_peak_4266	136	.	3.87747	13.61508	11.00579	184
chr1	33178048	33178282	/home/mkelly95/Ovarian_Chip_Seq_Project_Mike/H3K27ac/remove-duplicates.sh-1.1.0/cross-correlation-macs.sh-1.0.0/H3K27ac_Experimental_peak_4267	49	.	2.60183	4.92773	2.90728	175
chr1	33181312	33181630	/home/mkelly95/Ovarian_Chip_Seq_Project_Mike/H3K27ac/remove-duplicates.sh-1.1.0/cross-correlation-macs.sh-1.0.0/H3K27ac_Experimental_peak_4268	58	.	2.73781	5.80814	3.67159	178
chr1	33181956	33182279	/home/mkelly95/Ovarian_Chip_Seq_Project_Mike/H3K27ac/remove-duplicates.sh-1.1.0/cross-correlation-macs.sh-1.0.0/H3K27ac_Experimental_peak_4269	158	.	4.55525	15.87979	13.19915	160
chr1	33182791	33183052	/home/mkelly95/Ovarian_Chip_Seq_Project_Mike/H3K27ac/remove-duplicates.sh-1.1.0/cross-correlation-macs.sh-1.0.0/H3K27ac_Experimental_peak_4270	85	.	3.37743	8.59515	6.20291	125
chr1	33190270	33191443	/home/mkelly95/Ovarian_Chip_Seq_Project_Mike/H3K27ac/remove-duplicates.sh-1.1.0/cross-correlation-macs.sh-1.0.0/H3K27ac_Experimental_peak_4271	278	.	6.75974	27.82381	24.84639	605
chr1	33378824	33379294	/home/mkelly95/Ovarian_Chip_Seq_Project_Mike/H3K27ac/remove-duplicates.sh-1.1.0/cross-correlation-macs.sh-1.0.0/H3K27ac_Experimental_peak_4293	68	.	4.25661	6.8284	4.56656	184
chr1	33390430	33390881	/home/mkelly95/Ovarian_Chip_Seq_Project_Mike/H3K27ac/remove-duplicates.sh-1.1.0/cross-correlation-macs.sh-1.0.0/H3K27ac_Experimental_peak_4294	71	.	4.14959	7.1903	4.90368	93
chr1	33391768	33391990	/home/mkelly95/Ovarian_Chip_Seq_Project_Mike/H3K27ac/remove-duplicates.sh-1.1.0/cross-correlation-macs.sh-1.0.0/H3K27ac_Experimental_peak_4295	36	.	2.82095	3.65792	1.88607	82
chr1	33438331	33439041	/home/mkelly95/Ovarian_Chip_Seq_Project_Mike/H3K27ac/remove-duplicates.sh-1.1.0/cross-correlation-macs.sh-1.0.0/H3K27ac_Experimental_peak_4303	186	.	7.17223	18.67478	15.91536	457
chr1	33445749	33445974	/home/mkelly95/Ovarian_Chip_Seq_Project_Mike/H3K27ac/remove-duplicates.sh-1.1.0/cross-correlation-macs.sh-1.0.0/H3K27ac_Experimental_peak_4304	46	.	2.99329	4.68672	2.68859	67
chr1	33447824	33448042	/home/mkelly95/Ovarian_Chip_Seq_Project_Mike/H3K27ac/remove-duplicates.sh-1.1.0/cross-correlation-macs.sh-1.0.0/H3K27ac_Experimental_peak_4305	34	.	2.54982	3.46421	1.71568	187
chr1	33510825	33511043	/home/mkelly95/Ovarian_Chip_Seq_Project_Mike/H3K27ac/remove-duplicates.sh-1.1.0/cross-correlation-macs.sh-1.0.0/H3K27ac_Experimental_peak_4320	29	.	2.55044	2.90918	1.30393	60
chr1	33515484	33515744	/home/mkelly95/Ovarian_Chip_Seq_Project_Mike/H3K27ac/remove-duplicates.sh-1.1.0/cross-correlation-macs.sh-1.0.0/H3K27ac_Experimental_peak_4321	54	.	3.59513	5.41271	3.30736	87
chr1	33521018	33521337	/home/mkelly95/Ovarian_Chip_Seq_Project_Mike/H3K27ac/remove-duplicates.sh-1.1.0/cross-correlation-macs.sh-1.0.0/H3K27ac_Experimental_peak_4322	63	.	3.7092	6.34208	4.13395	154
chr1	33525404	33525653	/home/mkelly95/Ovarian_Chip_Seq_Project_Mike/H3K27ac/remove-duplicates.sh-1.1.0/cross-correlation-macs.sh-1.0.0/H3K27ac_Experimental_peak_4323	37	.	2.75406	3.70028	1.92303	68
chr1	33538202	33538694	/home/mkelly95/Ovarian_Chip_Seq_Project_Mike/H3K27ac/remove-duplicates.sh-1.1.0/cross-correlation-macs.sh-1.0.0/H3K27ac_Experimental_peak_4324	54	.	3.61694	5.45129	3.34299	352
chr1	33546341	33546563	/home/mkelly95/Ovarian_Chip_Seq_Project_Mike/H3K27ac/remove-duplicates.sh-1.1.0/cross-correlation-macs.sh-1.0.0/H3K27ac_Experimental_peak_4325	65	.	3.68061	6.53099	4.30979	186
chr1	33586161	33586404	/home/mkelly95/Ovarian_Chip_Seq_Project_Mike/H3K27ac/remove-duplicates.sh-1.1.0/cross-correlation-macs.sh-1.0.0/H3K27ac_Experimental_peak_4338	40	.	2.76964	4.05633	2.17575	147
chr1	33592463	33593311	/home/mkelly95/Ovarian_Chip_Seq_Project_Mike/H3K27ac/remove-duplicates.sh-1.1.0/cross-correlation-macs.sh-1.0.0/H3K27ac_Experimental_peak_4339	140	.	5.85006	14.0776	11.45388	294
chr1	33598572	33598798	/home/mkelly95/Ovarian_Chip_Seq_Project_Mike/H3K27ac/remove-duplicates.sh-1.1.0/cross-correlation-macs.sh-1.0.0/H3K27ac_Experimental_peak_4340	44	.	3.14779	4.40943	2.49163	74
chr1	33599107	33599456	/home/mkelly95/Ovarian_Chip_Seq_Project_Mike/H3K27ac/remove-duplicates.sh-1.1.0/cross-correlation-macs.sh-1.0.0/H3K27ac_Experimental_peak_4341	73	.	4.24561	7.37052	5.07315	202
chr1	33603404	33603782	/home/mkelly95/Ovarian_Chip_Seq_Project_Mike/H3K27ac/remove-duplicates.sh-1.1.0/cross-correlation-macs.sh-1.0.0/H3K27ac_Experimental_peak_4342	46	.	3.07463	4.65961	2.66404	38
chr1	33608905	33609140	/home/mkelly95/Ovarian_Chip_Seq_Project_Mike/H3K27ac/remove-duplicates.sh-1.1.0/cross-correlation-macs.sh-1.0.0/H3K27ac_Experimental_peak_4343	41	.	2.83068	4.17875	2.28531	109
chr1	33659802	33660020	/home/mkelly95/Ovarian_Chip_Seq_Project_Mike/H3K27ac/remove-duplicates.sh-1.1.0/cross-correlation-macs.sh-1.0.0/H3K27ac_Experimental_peak_4350	38	.	3.04188	3.86073	2.00098	91
chr1	33684773	33685519	/home/mkelly95/Ovarian_Chip_Seq_Project_Mike/H3K27ac/remove-duplicates.sh-1.1.0/cross-correlation-macs.sh-1.0.0/H3K27ac_Experimental_peak_4351	368	.	7.40458	36.82617	33.66088	381
chr1	33685687	33686424	/home/mkelly95/Ovarian_Chip_Seq_Project_Mike/H3K27ac/remove-duplicates.sh-1.1.0/cross-correlation-macs.sh-1.0.0/H3K27ac_Experimental_peak_4352	278	.	6.26735	27.85792	24.8798	542
chr1	33686637	33686978	/home/mkelly95/Ovarian_Chip_Seq_Project_Mike/H3K27ac/remove-duplicates.sh-1.1.0/cross-correlation-macs.sh-1.0.0/H3K27ac_Experimental_peak_4353	111	.	3.7867	11.15809	8.6428	192
chr1	33694513	33694731	/home/mkelly95/Ovarian_Chip_Seq_Project_Mike/H3K27ac/remove-duplicates.sh-1.1.0/cross-correlation-macs.sh-1.0.0/H3K27ac_Experimental_peak_4354	38	.	3.04188	3.86073	2.00098	109
chr1	33694984	33695259	/home/mkelly95/Ovarian_Chip_Seq_Project_Mike/H3K27ac/remove-duplicates.sh-1.1.0/cross-correlation-macs.sh-1.0.0/H3K27ac_Experimental_peak_4355	52	.	3.65025	5.27884	3.18433	192
chr1	33700125	33700603	/home/mkelly95/Ovarian_Chip_Seq_Project_Mike/H3K27ac/remove-duplicates.sh-1.1.0/cross-correlation-macs.sh-1.0.0/H3K27ac_Experimental_peak_4356	51	.	3.46963	5.18921	3.14498	288
chr1	33709213	33709460	/home/mkelly95/Ovarian_Chip_Seq_Project_Mike/H3K27ac/remove-duplicates.sh-1.1.0/cross-correlation-macs.sh-1.0.0/H3K27ac_Experimental_peak_4357	58	.	3.85048	5.86014	3.71943	112
chr1	33711365	33711664	/home/mkelly95/Ovarian_Chip_Seq_Project_Mike/H3K27ac/remove-duplicates.sh-1.1.0/cross-correlation-macs.sh-1.0.0/H3K27ac_Experimental_peak_4358	32	.	2.73769	3.20936	1.49239	83
chr1	33713231	33713449	/home/mkelly95/Ovarian_Chip_Seq_Project_Mike/H3K27ac/remove-duplicates.sh-1.1.0/cross-correlation-macs.sh-1.0.0/H3K27ac_Experimental_peak_4359	36	.	2.88734	3.60689	1.84082	71
chr1	33903417	33903758	/home/mkelly95/Ovarian_Chip_Seq_Project_Mike/H3K27ac/remove-duplicates.sh-1.1.0/cross-correlation-macs.sh-1.0.0/H3K27ac_Experimental_peak_4382	76	.	4.56282	7.65335	5.32225	150
chr1	33909294	33909741	/home/mkelly95/Ovarian_Chip_Seq_Project_Mike/H3K27ac/remove-duplicates.sh-1.1.0/cross-correlation-macs.sh-1.0.0/H3K27ac_Experimental_peak_4383	60	.	3.95444	6.03972	3.85266	280
chr1	33911644	33911862	/home/mkelly95/Ovarian_Chip_Seq_Project_Mike/H3K27ac/remove-duplicates.sh-1.1.0/cross-correlation-macs.sh-1.0.0/H3K27ac_Experimental_peak_4384	38	.	3.04188	3.86073	2.00098	61
chr1	33918541	33918764	/home/mkelly95/Ovarian_Chip_Seq_Project_Mike/H3K27ac/remove-duplicates.sh-1.1.0/cross-correlation-macs.sh-1.0.0/H3K27ac_Experimental_peak_4385	38	.	3.04188	3.86073	2.00098	111
chr1	33919581	33919829	/home/mkelly95/Ovarian_Chip_Seq_Project_Mike/H3K27ac/remove-duplicates.sh-1.1.0/cross-correlation-macs.sh-1.0.0/H3K27ac_Experimental_peak_4386	38	.	3.04188	3.86073	2.00098	121
chr1	33970901	33971154	/home/mkelly95/Ovarian_Chip_Seq_Project_Mike/H3K27ac/remove-duplicates.sh-1.1.0/cross-correlation-macs.sh-1.0.0/H3K27ac_Experimental_peak_4391	60	.	3.95444	6.03972	3.85266	61
chr1	34732137	34732385	/home/mkelly95/Ovarian_Chip_Seq_Project_Mike/H3K27ac/remove-duplicates.sh-1.1.0/cross-correlation-macs.sh-1.0.0/H3K27ac_Experimental_peak_4435	45	.	3.34606	4.5516	2.56633	175
chr1	34771911	34772294	/home/mkelly95/Ovarian_Chip_Seq_Project_Mike/H3K27ac/remove-duplicates.sh-1.1.0/cross-correlation-macs.sh-1.0.0/H3K27ac_Experimental_peak_4436	32	.	2.73769	3.20936	1.49239	76
chr1	34788585	34788876	/home/mkelly95/Ovarian_Chip_Seq_Project_Mike/H3K27ac/remove-duplicates.sh-1.1.0/cross-correlation-macs.sh-1.0.0/H3K27ac_Experimental_peak_4437	60	.	3.95444	6.03972	3.85266	131
chr1	34805754	34806150	/home/mkelly95/Ovarian_Chip_Seq_Project_Mike/H3K27ac/remove-duplicates.sh-1.1.0/cross-correlation-macs.sh-1.0.0/H3K27ac_Experimental_peak_4438	45	.	3.34606	4.5516	2.56633	200
chr1	34825988	34826212	/home/mkelly95/Ovarian_Chip_Seq_Project_Mike/H3K27ac/remove-duplicates.sh-1.1.0/cross-correlation-macs.sh-1.0.0/H3K27ac_Experimental_peak_4439	45	.	3.34606	4.5516	2.56633	142
chr1	34875468	34875719	/home/mkelly95/Ovarian_Chip_Seq_Project_Mike/H3K27ac/remove-duplicates.sh-1.1.0/cross-correlation-macs.sh-1.0.0/H3K27ac_Experimental_peak_4440	60	.	3.8029	6.02355	3.85266	118
chr1	34883302	34883548	/home/mkelly95/Ovarian_Chip_Seq_Project_Mike/H3K27ac/remove-duplicates.sh-1.1.0/cross-correlation-macs.sh-1.0.0/H3K27ac_Experimental_peak_4441	67	.	3.54478	6.7231	4.48947	138
chr1	34885305	34885756	/home/mkelly95/Ovarian_Chip_Seq_Project_Mike/H3K27ac/remove-duplicates.sh-1.1.0/cross-correlation-macs.sh-1.0.0/H3K27ac_Experimental_peak_4442	56	.	3.3687	5.65888	3.53355	334
chr1	34893080	34893614	/home/mkelly95/Ovarian_Chip_Seq_Project_Mike/H3K27ac/remove-duplicates.sh-1.1.0/cross-correlation-macs.sh-1.0.0/H3K27ac_Experimental_peak_4443	65	.	3.59195	6.58793	4.36326	214
chr1	34895922	34896177	/home/mkelly95/Ovarian_Chip_Seq_Project_Mike/H3K27ac/remove-duplicates.sh-1.1.0/cross-correlation-macs.sh-1.0.0/H3K27ac_Experimental_peak_4444	39	.	2.64774	3.96372	2.09353	167
chr1	34901071	34901289	/home/mkelly95/Ovarian_Chip_Seq_Project_Mike/H3K27ac/remove-duplicates.sh-1.1.0/cross-correlation-macs.sh-1.0.0/H3K27ac_Experimental_peak_4445	51	.	3.34704	5.18161	3.13827	119
chr1	34902039	34902324	/home/mkelly95/Ovarian_Chip_Seq_Project_Mike/H3K27ac/remove-duplicates.sh-1.1.0/cross-correlation-macs.sh-1.0.0/H3K27ac_Experimental_peak_4446	71	.	4.00169	7.17845	4.89243	150
chr1	34907206	34907556	/home/mkelly95/Ovarian_Chip_Seq_Project_Mike/H3K27ac/remove-duplicates.sh-1.1.0/cross-correlation-macs.sh-1.0.0/H3K27ac_Experimental_peak_4447	82	.	4.09802	8.20608	5.84604	167
chr1	34908225	34908467	/home/mkelly95/Ovarian_Chip_Seq_Project_Mike/H3K27ac/remove-duplicates.sh-1.1.0/cross-correlation-macs.sh-1.0.0/H3K27ac_Experimental_peak_4448	49	.	3.10122	4.90654	2.88854	167
chr1	34908534	34908833	/home/mkelly95/Ovarian_Chip_Seq_Project_Mike/H3K27ac/remove-duplicates.sh-1.1.0/cross-correlation-macs.sh-1.0.0/H3K27ac_Experimental_peak_4449	72	.	3.77508	7.23312	4.94398	179
chr1	34910231	34910449	/home/mkelly95/Ovarian_Chip_Seq_Project_Mike/H3K27ac/remove-duplicates.sh-1.1.0/cross-correlation-macs.sh-1.0.0/H3K27ac_Experimental_peak_4450	45	.	2.92957	4.55562	2.57001	134
chr1	34917047	34917289	/home/mkelly95/Ovarian_Chip_Seq_Project_Mike/H3K27ac/remove-duplicates.sh-1.1.0/cross-correlation-macs.sh-1.0.0/H3K27ac_Experimental_peak_4451	55	.	3.40847	5.5177	3.40407	90
chr1	34925345	34925565	/home/mkelly95/Ovarian_Chip_Seq_Project_Mike/H3K27ac/remove-duplicates.sh-1.1.0/cross-correlation-macs.sh-1.0.0/H3K27ac_Experimental_peak_4452	56	.	3.25098	5.6271	3.50467	102
chr1	34926545	34926810	/home/mkelly95/Ovarian_Chip_Seq_Project_Mike/H3K27ac/remove-duplicates.sh-1.1.0/cross-correlation-macs.sh-1.0.0/H3K27ac_Experimental_peak_4453	78	.	3.95664	7.89562	5.55151	107
chr1	34926939	34927532	/home/mkelly95/Ovarian_Chip_Seq_Project_Mike/H3K27ac/remove-duplicates.sh-1.1.0/cross-correlation-macs.sh-1.0.0/H3K27ac_Experimental_peak_4454	52	.	3.15172	5.20945	3.16326	150
chr1	34929827	34930045	/home/mkelly95/Ovarian_Chip_Seq_Project_Mike/H3K27ac/remove-duplicates.sh-1.1.0/cross-correlation-macs.sh-1.0.0/H3K27ac_Experimental_peak_4455	46	.	3.04546	4.60282	2.61276	133
chr1	34935873	34936118	/home/mkelly95/Ovarian_Chip_Seq_Project_Mike/H3K27ac/remove-duplicates.sh-1.1.0/cross-correlation-macs.sh-1.0.0/H3K27ac_Experimental_peak_4456	68	.	4.12337	6.86616	4.59861	70
chr1	34938174	34938469	/home/mkelly95/Ovarian_Chip_Seq_Project_Mike/H3K27ac/remove-duplicates.sh-1.1.0/cross-correlation-macs.sh-1.0.0/H3K27ac_Experimental_peak_4457	69	.	3.90159	6.97896	4.70478	107
chr1	34941645	34941870	/home/mkelly95/Ovarian_Chip_Seq_Project_Mike/H3K27ac/remove-duplicates.sh-1.1.0/cross-correlation-macs.sh-1.0.0/H3K27ac_Experimental_peak_4458	48	.	3.08731	4.87836	2.86264	145
chr1	34944249	34944533	/home/mkelly95/Ovarian_Chip_Seq_Project_Mike/H3K27ac/remove-duplicates.sh-1.1.0/cross-correlation-macs.sh-1.0.0/H3K27ac_Experimental_peak_4459	72	.	4.04319	7.26053	4.96953	130
chr1	34949307	34949676	/home/mkelly95/Ovarian_Chip_Seq_Project_Mike/H3K27ac/remove-duplicates.sh-1.1.0/cross-correlation-macs.sh-1.0.0/H3K27ac_Experimental_peak_4460	88	.	4.87777	8.84528	6.4412	159
chr1	34951994	34952286	/home/mkelly95/Ovarian_Chip_Seq_Project_Mike/H3K27ac/remove-duplicates.sh-1.1.0/cross-correlation-macs.sh-1.0.0/H3K27ac_Experimental_peak_4461	102	.	5.47538	10.27614	7.79486	193
chr1	34956736	34957015	/home/mkelly95/Ovarian_Chip_Seq_Project_Mike/H3K27ac/remove-duplicates.sh-1.1.0/cross-correlation-macs.sh-1.0.0/H3K27ac_Experimental_peak_4462	60	.	3.95444	6.03972	3.85266	165
chr1	34961993	34962249	/home/mkelly95/Ovarian_Chip_Seq_Project_Mike/H3K27ac/remove-duplicates.sh-1.1.0/cross-correlation-macs.sh-1.0.0/H3K27ac_Experimental_peak_4463	52	.	3.65025	5.27884	3.18433	186
chr1	34973225	34973444	/home/mkelly95/Ovarian_Chip_Seq_Project_Mike/H3K27ac/remove-duplicates.sh-1.1.0/cross-correlation-macs.sh-1.0.0/H3K27ac_Experimental_peak_4464	32	.	2.73769	3.20936	1.49239	57
chr1	34979407	34979663	/home/mkelly95/Ovarian_Chip_Seq_Project_Mike/H3K27ac/remove-duplicates.sh-1.1.0/cross-correlation-macs.sh-1.0.0/H3K27ac_Experimental_peak_4465	45	.	3.34606	4.5516	2.56633	137
chr1	34983660	34983915	/home/mkelly95/Ovarian_Chip_Seq_Project_Mike/H3K27ac/remove-duplicates.sh-1.1.0/cross-correlation-macs.sh-1.0.0/H3K27ac_Experimental_peak_4466	56	.	3.73006	5.65029	3.52595	152
chr1	34992894	34993226	/home/mkelly95/Ovarian_Chip_Seq_Project_Mike/H3K27ac/remove-duplicates.sh-1.1.0/cross-correlation-macs.sh-1.0.0/H3K27ac_Experimental_peak_4467	33	.	2.67159	3.39636	1.6563	43
chr1	34993639	34993880	/home/mkelly95/Ovarian_Chip_Seq_Project_Mike/H3K27ac/remove-duplicates.sh-1.1.0/cross-correlation-macs.sh-1.0.0/H3K27ac_Experimental_peak_4468	37	.	2.79603	3.77717	1.99114	76
chr1	34995469	34995813	/home/mkelly95/Ovarian_Chip_Seq_Project_Mike/H3K27ac/remove-duplicates.sh-1.1.0/cross-correlation-macs.sh-1.0.0/H3K27ac_Experimental_peak_4469	82	.	4.39496	8.24089	5.87881	189
chr1	34998549	34999083	/home/mkelly95/Ovarian_Chip_Seq_Project_Mike/H3K27ac/remove-duplicates.sh-1.1.0/cross-correlation-macs.sh-1.0.0/H3K27ac_Experimental_peak_4470	41	.	3.11721	4.16676	2.27411	438
chr1	35000946	35001367	/home/mkelly95/Ovarian_Chip_Seq_Project_Mike/H3K27ac/remove-duplicates.sh-1.1.0/cross-correlation-macs.sh-1.0.0/H3K27ac_Experimental_peak_4471	67	.	4.20092	6.73116	4.49653	265
chr1	35004615	35004960	/home/mkelly95/Ovarian_Chip_Seq_Project_Mike/H3K27ac/remove-duplicates.sh-1.1.0/cross-correlation-macs.sh-1.0.0/H3K27ac_Experimental_peak_4472	76	.	4.56282	7.65335	5.32225	149
chr1	35012910	35013158	/home/mkelly95/Ovarian_Chip_Seq_Project_Mike/H3K27ac/remove-duplicates.sh-1.1.0/cross-correlation-macs.sh-1.0.0/H3K27ac_Experimental_peak_4473	63	.	3.99202	6.36264	4.15263	149
chr1	35014705	35016134	/home/mkelly95/Ovarian_Chip_Seq_Project_Mike/H3K27ac/remove-duplicates.sh-1.1.0/cross-correlation-macs.sh-1.0.0/H3K27ac_Experimental_peak_4474	124	.	5.83771	12.46806	9.89865	530
chr1	35027402	35028150	/home/mkelly95/Ovarian_Chip_Seq_Project_Mike/H3K27ac/remove-duplicates.sh-1.1.0/cross-correlation-macs.sh-1.0.0/H3K27ac_Experimental_peak_4475	107	.	5.33789	10.74206	8.24239	246
chr1	35030486	35030968	/home/mkelly95/Ovarian_Chip_Seq_Project_Mike/H3K27ac/remove-duplicates.sh-1.1.0/cross-correlation-macs.sh-1.0.0/H3K27ac_Experimental_peak_4476	61	.	3.89516	6.18967	3.99214	367
chr1	35037972	35038710	/home/mkelly95/Ovarian_Chip_Seq_Project_Mike/H3K27ac/remove-duplicates.sh-1.1.0/cross-correlation-macs.sh-1.0.0/H3K27ac_Experimental_peak_4477	110	.	5.32589	11.07995	8.56764	554
chr1	35041733	35042309	/home/mkelly95/Ovarian_Chip_Seq_Project_Mike/H3K27ac/remove-duplicates.sh-1.1.0/cross-correlation-macs.sh-1.0.0/H3K27ac_Experimental_peak_4478	75	.	4.05004	7.54833	5.24053	398
chr1	35048880	35049172	/home/mkelly95/Ovarian_Chip_Seq_Project_Mike/H3K27ac/remove-duplicates.sh-1.1.0/cross-correlation-macs.sh-1.0.0/H3K27ac_Experimental_peak_4479	76	.	4.56066	7.64955	5.32225	89
chr1	35056035	35056577	/home/mkelly95/Ovarian_Chip_Seq_Project_Mike/H3K27ac/remove-duplicates.sh-1.1.0/cross-correlation-macs.sh-1.0.0/H3K27ac_Experimental_peak_4480	97	.	4.15697	9.77143	7.31716	171
chr1	35056838	35057309	/home/mkelly95/Ovarian_Chip_Seq_Project_Mike/H3K27ac/remove-duplicates.sh-1.1.0/cross-correlation-macs.sh-1.0.0/H3K27ac_Experimental_peak_4481	56	.	3.17729	5.67253	3.54642	343
chr1	35058965	35059475	/home/mkelly95/Ovarian_Chip_Seq_Project_Mike/H3K27ac/remove-duplicates.sh-1.1.0/cross-correlation-macs.sh-1.0.0/H3K27ac_Experimental_peak_4482	57	.	3.04925	5.76927	3.63575	129
chr1	35063131	35063742	/home/mkelly95/Ovarian_Chip_Seq_Project_Mike/H3K27ac/remove-duplicates.sh-1.1.0/cross-correlation-macs.sh-1.0.0/H3K27ac_Experimental_peak_4483	76	.	3.96395	7.6411	5.32225	442
chr1	35064424	35064822	/home/mkelly95/Ovarian_Chip_Seq_Project_Mike/H3K27ac/remove-duplicates.sh-1.1.0/cross-correlation-macs.sh-1.0.0/H3K27ac_Experimental_peak_4484	53	.	3.4183	5.31572	3.21805	208
chr1	35070552	35070770	/home/mkelly95/Ovarian_Chip_Seq_Project_Mike/H3K27ac/remove-duplicates.sh-1.1.0/cross-correlation-macs.sh-1.0.0/H3K27ac_Experimental_peak_4485	45	.	3.34606	4.5516	2.56633	65
chr1	35073290	35073546	/home/mkelly95/Ovarian_Chip_Seq_Project_Mike/H3K27ac/remove-duplicates.sh-1.1.0/cross-correlation-macs.sh-1.0.0/H3K27ac_Experimental_peak_4486	58	.	3.85048	5.86014	3.71943	163
chr1	35077913	35078136	/home/mkelly95/Ovarian_Chip_Seq_Project_Mike/H3K27ac/remove-duplicates.sh-1.1.0/cross-correlation-macs.sh-1.0.0/H3K27ac_Experimental_peak_4487	45	.	3.10797	4.53033	2.56633	83
chr1	35081662	35081902	/home/mkelly95/Ovarian_Chip_Seq_Project_Mike/H3K27ac/remove-duplicates.sh-1.1.0/cross-correlation-macs.sh-1.0.0/H3K27ac_Experimental_peak_4488	51	.	3.31251	5.11628	3.07849	101
chr1	35084015	35084317	/home/mkelly95/Ovarian_Chip_Seq_Project_Mike/H3K27ac/remove-duplicates.sh-1.1.0/cross-correlation-macs.sh-1.0.0/H3K27ac_Experimental_peak_4489	52	.	3.48993	5.22554	3.17804	116
chr1	35089566	35089844	/home/mkelly95/Ovarian_Chip_Seq_Project_Mike/H3K27ac/remove-duplicates.sh-1.1.0/cross-correlation-macs.sh-1.0.0/H3K27ac_Experimental_peak_4490	73	.	4.10707	7.38623	5.08799	156
chr1	35091614	35091910	/home/mkelly95/Ovarian_Chip_Seq_Project_Mike/H3K27ac/remove-duplicates.sh-1.1.0/cross-correlation-macs.sh-1.0.0/H3K27ac_Experimental_peak_4491	46	.	3.07463	4.65961	2.66404	189
chr1	35094544	35094762	/home/mkelly95/Ovarian_Chip_Seq_Project_Mike/H3K27ac/remove-duplicates.sh-1.1.0/cross-correlation-macs.sh-1.0.0/H3K27ac_Experimental_peak_4492	58	.	3.6049	5.89781	3.75433	88
chr1	35096451	35096669	/home/mkelly95/Ovarian_Chip_Seq_Project_Mike/H3K27ac/remove-duplicates.sh-1.1.0/cross-correlation-macs.sh-1.0.0/H3K27ac_Experimental_peak_4493	59	.	3.73652	5.9032	3.75868	142
chr1	35105261	35105716	/home/mkelly95/Ovarian_Chip_Seq_Project_Mike/H3K27ac/remove-duplicates.sh-1.1.0/cross-correlation-macs.sh-1.0.0/H3K27ac_Experimental_peak_4494	108	.	5.02398	10.81642	8.31406	209
chr1	35105830	35106074	/home/mkelly95/Ovarian_Chip_Seq_Project_Mike/H3K27ac/remove-duplicates.sh-1.1.0/cross-correlation-macs.sh-1.0.0/H3K27ac_Experimental_peak_4495	41	.	2.92503	4.18786	2.29386	168
chr1	35116090	35116470	/home/mkelly95/Ovarian_Chip_Seq_Project_Mike/H3K27ac/remove-duplicates.sh-1.1.0/cross-correlation-macs.sh-1.0.0/H3K27ac_Experimental_peak_4496	64	.	3.51549	6.42261	4.20888	171
chr1	35136709	35137053	/home/mkelly95/Ovarian_Chip_Seq_Project_Mike/H3K27ac/remove-duplicates.sh-1.1.0/cross-correlation-macs.sh-1.0.0/H3K27ac_Experimental_peak_4497	59	.	3.73652	5.9032	3.75868	194
chr1	35137137	35137629	/home/mkelly95/Ovarian_Chip_Seq_Project_Mike/H3K27ac/remove-duplicates.sh-1.1.0/cross-correlation-macs.sh-1.0.0/H3K27ac_Experimental_peak_4498	103	.	5.31855	10.34649	7.86229	288
chr1	35139284	35139551	/home/mkelly95/Ovarian_Chip_Seq_Project_Mike/H3K27ac/remove-duplicates.sh-1.1.0/cross-correlation-macs.sh-1.0.0/H3K27ac_Experimental_peak_4499	40	.	3.06049	4.07031	2.18843	89
chr1	35140174	35140469	/home/mkelly95/Ovarian_Chip_Seq_Project_Mike/H3K27ac/remove-duplicates.sh-1.1.0/cross-correlation-macs.sh-1.0.0/H3K27ac_Experimental_peak_4500	77	.	4.42478	7.70273	5.36869	83
chr1	35145256	35145813	/home/mkelly95/Ovarian_Chip_Seq_Project_Mike/H3K27ac/remove-duplicates.sh-1.1.0/cross-correlation-macs.sh-1.0.0/H3K27ac_Experimental_peak_4501	60	.	3.95444	6.03972	3.85266	121
chr1	35149238	35149485	/home/mkelly95/Ovarian_Chip_Seq_Project_Mike/H3K27ac/remove-duplicates.sh-1.1.0/cross-correlation-macs.sh-1.0.0/H3K27ac_Experimental_peak_4502	32	.	2.65351	3.21729	1.49863	33
chr1	35153889	35154372	/home/mkelly95/Ovarian_Chip_Seq_Project_Mike/H3K27ac/remove-duplicates.sh-1.1.0/cross-correlation-macs.sh-1.0.0/H3K27ac_Experimental_peak_4503	86	.	4.47248	8.69834	6.30128	159
chr1	35163652	35163944	/home/mkelly95/Ovarian_Chip_Seq_Project_Mike/H3K27ac/remove-duplicates.sh-1.1.0/cross-correlation-macs.sh-1.0.0/H3K27ac_Experimental_peak_4504	37	.	2.43791	3.77958	1.99342	155
chr1	35171698	35171973	/home/mkelly95/Ovarian_Chip_Seq_Project_Mike/H3K27ac/remove-duplicates.sh-1.1.0/cross-correlation-macs.sh-1.0.0/H3K27ac_Experimental_peak_4505	70	.	3.92121	7.01822	4.74151	118
chr1	35172993	35173245	/home/mkelly95/Ovarian_Chip_Seq_Project_Mike/H3K27ac/remove-duplicates.sh-1.1.0/cross-correlation-macs.sh-1.0.0/H3K27ac_Experimental_peak_4506	63	.	3.61241	6.3905	4.17898	85
chr1	35177893	35178234	/home/mkelly95/Ovarian_Chip_Seq_Project_Mike/H3K27ac/remove-duplicates.sh-1.1.0/cross-correlation-macs.sh-1.0.0/H3K27ac_Experimental_peak_4507	67	.	3.46368	6.77112	4.53417	148
chr1	35179448	35179697	/home/mkelly95/Ovarian_Chip_Seq_Project_Mike/H3K27ac/remove-duplicates.sh-1.1.0/cross-correlation-macs.sh-1.0.0/H3K27ac_Experimental_peak_4508	53	.	3.03705	5.35196	3.25136	115
chr1	35182414	35182632	/home/mkelly95/Ovarian_Chip_Seq_Project_Mike/H3K27ac/remove-duplicates.sh-1.1.0/cross-correlation-macs.sh-1.0.0/H3K27ac_Experimental_peak_4509	43	.	2.77095	4.3918	2.476	30
chr1	35187695	35187999	/home/mkelly95/Ovarian_Chip_Seq_Project_Mike/H3K27ac/remove-duplicates.sh-1.1.0/cross-correlation-macs.sh-1.0.0/H3K27ac_Experimental_peak_4510	79	.	4.5623	7.95433	5.60695	134
chr1	35195672	35195890	/home/mkelly95/Ovarian_Chip_Seq_Project_Mike/H3K27ac/remove-duplicates.sh-1.1.0/cross-correlation-macs.sh-1.0.0/H3K27ac_Experimental_peak_4511	39	.	2.80136	3.95258	2.0832	111
chr1	35196449	35196675	/home/mkelly95/Ovarian_Chip_Seq_Project_Mike/H3K27ac/remove-duplicates.sh-1.1.0/cross-correlation-macs.sh-1.0.0/H3K27ac_Experimental_peak_4512	42	.	2.88149	4.27998	2.37613	114
chr1	35202202	35202558	/home/mkelly95/Ovarian_Chip_Seq_Project_Mike/H3K27ac/remove-duplicates.sh-1.1.0/cross-correlation-macs.sh-1.0.0/H3K27ac_Experimental_peak_4513	44	.	2.58722	4.43388	2.51423	139
chr1	35205022	35205306	/home/mkelly95/Ovarian_Chip_Seq_Project_Mike/H3K27ac/remove-duplicates.sh-1.1.0/cross-correlation-macs.sh-1.0.0/H3K27ac_Experimental_peak_4514	41	.	2.36178	4.1075	2.22102	191
chr1	35207102	35207474	/home/mkelly95/Ovarian_Chip_Seq_Project_Mike/H3K27ac/remove-duplicates.sh-1.1.0/cross-correlation-macs.sh-1.0.0/H3K27ac_Experimental_peak_4515	47	.	2.50087	4.78128	2.77383	124
chr1	35211478	35211720	/home/mkelly95/Ovarian_Chip_Seq_Project_Mike/H3K27ac/remove-duplicates.sh-1.1.0/cross-correlation-macs.sh-1.0.0/H3K27ac_Experimental_peak_4516	36	.	2.3333	3.65263	1.88151	77
chr1	35235584	35235909	/home/mkelly95/Ovarian_Chip_Seq_Project_Mike/H3K27ac/remove-duplicates.sh-1.1.0/cross-correlation-macs.sh-1.0.0/H3K27ac_Experimental_peak_4518	48	.	2.87892	4.8052	2.79651	205
chr1	35239916	35240194	/home/mkelly95/Ovarian_Chip_Seq_Project_Mike/H3K27ac/remove-duplicates.sh-1.1.0/cross-correlation-macs.sh-1.0.0/H3K27ac_Experimental_peak_4519	46	.	2.75347	4.68564	2.6878	100
chr1	35242506	35242837	/home/mkelly95/Ovarian_Chip_Seq_Project_Mike/H3K27ac/remove-duplicates.sh-1.1.0/cross-correlation-macs.sh-1.0.0/H3K27ac_Experimental_peak_4520	54	.	2.56006	5.40155	3.29728	170
chr1	35253572	35253828	/home/mkelly95/Ovarian_Chip_Seq_Project_Mike/H3K27ac/remove-duplicates.sh-1.1.0/cross-correlation-macs.sh-1.0.0/H3K27ac_Experimental_peak_4522	34	.	2.05313	3.41103	1.6692	88
chr1	35266072	35266303	/home/mkelly95/Ovarian_Chip_Seq_Project_Mike/H3K27ac/remove-duplicates.sh-1.1.0/cross-correlation-macs.sh-1.0.0/H3K27ac_Experimental_peak_4523	46	.	2.89101	4.65376	2.65874	111
chr1	35268123	35268380	/home/mkelly95/Ovarian_Chip_Seq_Project_Mike/H3K27ac/remove-duplicates.sh-1.1.0/cross-correlation-macs.sh-1.0.0/H3K27ac_Experimental_peak_4524	92	.	4.56725	9.20235	6.78157	90
chr1	35271050	35271315	/home/mkelly95/Ovarian_Chip_Seq_Project_Mike/H3K27ac/remove-duplicates.sh-1.1.0/cross-correlation-macs.sh-1.0.0/H3K27ac_Experimental_peak_4525	56	.	3.38424	5.69062	3.56325	154
chr1	35273503	35274130	/home/mkelly95/Ovarian_Chip_Seq_Project_Mike/H3K27ac/remove-duplicates.sh-1.1.0/cross-correlation-macs.sh-1.0.0/H3K27ac_Experimental_peak_4526	86	.	4.28964	8.61899	6.22568	376
chr1	35274660	35274967	/home/mkelly95/Ovarian_Chip_Seq_Project_Mike/H3K27ac/remove-duplicates.sh-1.1.0/cross-correlation-macs.sh-1.0.0/H3K27ac_Experimental_peak_4527	54	.	3.24939	5.41318	3.30764	190
chr1	35280392	35280670	/home/mkelly95/Ovarian_Chip_Seq_Project_Mike/H3K27ac/remove-duplicates.sh-1.1.0/cross-correlation-macs.sh-1.0.0/H3K27ac_Experimental_peak_4528	44	.	3.06012	4.44139	2.51958	104
chr1	35282848	35283118	/home/mkelly95/Ovarian_Chip_Seq_Project_Mike/H3K27ac/remove-duplicates.sh-1.1.0/cross-correlation-macs.sh-1.0.0/H3K27ac_Experimental_peak_4529	34	.	2.68581	3.42142	1.67832	141
chr1	35284028	35284612	/home/mkelly95/Ovarian_Chip_Seq_Project_Mike/H3K27ac/remove-duplicates.sh-1.1.0/cross-correlation-macs.sh-1.0.0/H3K27ac_Experimental_peak_4530	84	.	4.64532	8.41547	6.04424	387
chr1	35290802	35291674	/home/mkelly95/Ovarian_Chip_Seq_Project_Mike/H3K27ac/remove-duplicates.sh-1.1.0/cross-correlation-macs.sh-1.0.0/H3K27ac_Experimental_peak_4531	106	.	4.37078	10.61106	8.11639	679
chr1	35297377	35297651	/home/mkelly95/Ovarian_Chip_Seq_Project_Mike/H3K27ac/remove-duplicates.sh-1.1.0/cross-correlation-macs.sh-1.0.0/H3K27ac_Experimental_peak_4532	59	.	3.04967	5.96551	3.81647	121
chr1	35301411	35301710	/home/mkelly95/Ovarian_Chip_Seq_Project_Mike/H3K27ac/remove-duplicates.sh-1.1.0/cross-correlation-macs.sh-1.0.0/H3K27ac_Experimental_peak_4533	58	.	2.95191	5.89828	3.75475	104
chr1	35311065	35311396	/home/mkelly95/Ovarian_Chip_Seq_Project_Mike/H3K27ac/remove-duplicates.sh-1.1.0/cross-correlation-macs.sh-1.0.0/H3K27ac_Experimental_peak_4534	58	.	2.87579	5.87051	3.7286	114
chr1	35311919	35312140	/home/mkelly95/Ovarian_Chip_Seq_Project_Mike/H3K27ac/remove-duplicates.sh-1.1.0/cross-correlation-macs.sh-1.0.0/H3K27ac_Experimental_peak_4535	56	.	2.84377	5.6035	3.48293	102
chr1	35379649	35379867	/home/mkelly95/Ovarian_Chip_Seq_Project_Mike/H3K27ac/remove-duplicates.sh-1.1.0/cross-correlation-macs.sh-1.0.0/H3K27ac_Experimental_peak_4550	54	.	2.90444	5.40591	3.30125	98
chr1	35383821	35384117	/home/mkelly95/Ovarian_Chip_Seq_Project_Mike/H3K27ac/remove-duplicates.sh-1.1.0/cross-correlation-macs.sh-1.0.0/H3K27ac_Experimental_peak_4551	47	.	2.6994	4.71727	2.71593	123
chr1	35384176	35384499	/home/mkelly95/Ovarian_Chip_Seq_Project_Mike/H3K27ac/remove-duplicates.sh-1.1.0/cross-correlation-macs.sh-1.0.0/H3K27ac_Experimental_peak_4552	35	.	2.35686	3.58497	1.82189	208
chr1	35384556	35384935	/home/mkelly95/Ovarian_Chip_Seq_Project_Mike/H3K27ac/remove-duplicates.sh-1.1.0/cross-correlation-macs.sh-1.0.0/H3K27ac_Experimental_peak_4553	41	.	2.51833	4.11422	2.22756	133
chr1	35385728	35385950	/home/mkelly95/Ovarian_Chip_Seq_Project_Mike/H3K27ac/remove-duplicates.sh-1.1.0/cross-correlation-macs.sh-1.0.0/H3K27ac_Experimental_peak_4554	46	.	2.68278	4.67555	2.67859	160
chr1	35390869	35391130	/home/mkelly95/Ovarian_Chip_Seq_Project_Mike/H3K27ac/remove-duplicates.sh-1.1.0/cross-correlation-macs.sh-1.0.0/H3K27ac_Experimental_peak_4555	31	.	2.10587	3.17276	1.49239	137
chr1	35394564	35395949	/home/mkelly95/Ovarian_Chip_Seq_Project_Mike/H3K27ac/remove-duplicates.sh-1.1.0/cross-correlation-macs.sh-1.0.0/H3K27ac_Experimental_peak_4556	70	.	2.89901	7.02632	4.74918	216
chr1	35400950	35401200	/home/mkelly95/Ovarian_Chip_Seq_Project_Mike/H3K27ac/remove-duplicates.sh-1.1.0/cross-correlation-macs.sh-1.0.0/H3K27ac_Experimental_peak_4557	89	.	4.05987	8.96165	6.55216	102
chr1	35401976	35402277	/home/mkelly95/Ovarian_Chip_Seq_Project_Mike/H3K27ac/remove-duplicates.sh-1.1.0/cross-correlation-macs.sh-1.0.0/H3K27ac_Experimental_peak_4558	44	.	2.89263	4.47915	2.5537	99
chr1	35404875	35405178	/home/mkelly95/Ovarian_Chip_Seq_Project_Mike/H3K27ac/remove-duplicates.sh-1.1.0/cross-correlation-macs.sh-1.0.0/H3K27ac_Experimental_peak_4559	56	.	3.3687	5.65888	3.53355	152
chr1	35405529	35405766	/home/mkelly95/Ovarian_Chip_Seq_Project_Mike/H3K27ac/remove-duplicates.sh-1.1.0/cross-correlation-macs.sh-1.0.0/H3K27ac_Experimental_peak_4560	82	.	4.09802	8.20608	5.84604	78
chr1	35407220	35407457	/home/mkelly95/Ovarian_Chip_Seq_Project_Mike/H3K27ac/remove-duplicates.sh-1.1.0/cross-correlation-macs.sh-1.0.0/H3K27ac_Experimental_peak_4561	39	.	2.78826	3.92747	2.06095	114
chr1	35411906	35412169	/home/mkelly95/Ovarian_Chip_Seq_Project_Mike/H3K27ac/remove-duplicates.sh-1.1.0/cross-correlation-macs.sh-1.0.0/H3K27ac_Experimental_peak_4562	98	.	4.90942	9.89938	7.43991	123
chr1	35413324	35413834	/home/mkelly95/Ovarian_Chip_Seq_Project_Mike/H3K27ac/remove-duplicates.sh-1.1.0/cross-correlation-macs.sh-1.0.0/H3K27ac_Experimental_peak_4563	55	.	3.44258	5.58427	3.46514	53
chr1	35417398	35417830	/home/mkelly95/Ovarian_Chip_Seq_Project_Mike/H3K27ac/remove-duplicates.sh-1.1.0/cross-correlation-macs.sh-1.0.0/H3K27ac_Experimental_peak_4564	84	.	4.67315	8.46737	6.09353	215
chr1	35418463	35418694	/home/mkelly95/Ovarian_Chip_Seq_Project_Mike/H3K27ac/remove-duplicates.sh-1.1.0/cross-correlation-macs.sh-1.0.0/H3K27ac_Experimental_peak_4565	68	.	4.25661	6.8284	4.56656	115
chr1	35419038	35419365	/home/mkelly95/Ovarian_Chip_Seq_Project_Mike/H3K27ac/remove-duplicates.sh-1.1.0/cross-correlation-macs.sh-1.0.0/H3K27ac_Experimental_peak_4566	38	.	3.04188	3.86073	2.00098	132
chr1	35424257	35424880	/home/mkelly95/Ovarian_Chip_Seq_Project_Mike/H3K27ac/remove-duplicates.sh-1.1.0/cross-correlation-macs.sh-1.0.0/H3K27ac_Experimental_peak_4567	55	.	3.57034	5.59864	3.4783	76
chr1	35425607	35425892	/home/mkelly95/Ovarian_Chip_Seq_Project_Mike/H3K27ac/remove-duplicates.sh-1.1.0/cross-correlation-macs.sh-1.0.0/H3K27ac_Experimental_peak_4568	46	.	3.07463	4.65961	2.66404	147
chr1	35426555	35426873	/home/mkelly95/Ovarian_Chip_Seq_Project_Mike/H3K27ac/remove-duplicates.sh-1.1.0/cross-correlation-macs.sh-1.0.0/H3K27ac_Experimental_peak_4569	93	.	4.48316	9.3363	6.90946	151
chr1	35434538	35434806	/home/mkelly95/Ovarian_Chip_Seq_Project_Mike/H3K27ac/remove-duplicates.sh-1.1.0/cross-correlation-macs.sh-1.0.0/H3K27ac_Experimental_peak_4570	48	.	2.99726	4.88238	2.86632	134
chr1	35437921	35438357	/home/mkelly95/Ovarian_Chip_Seq_Project_Mike/H3K27ac/remove-duplicates.sh-1.1.0/cross-correlation-macs.sh-1.0.0/H3K27ac_Experimental_peak_4571	56	.	2.92912	5.65232	3.52751	153
chr1	35504675	35504899	/home/mkelly95/Ovarian_Chip_Seq_Project_Mike/H3K27ac/remove-duplicates.sh-1.1.0/cross-correlation-macs.sh-1.0.0/H3K27ac_Experimental_peak_4592	55	.	3.32295	5.56506	3.44767	113
chr1	35508810	35509093	/home/mkelly95/Ovarian_Chip_Seq_Project_Mike/H3K27ac/remove-duplicates.sh-1.1.0/cross-correlation-macs.sh-1.0.0/H3K27ac_Experimental_peak_4593	70	.	3.28806	7.00394	4.72835	172
chr1	35512017	35512242	/home/mkelly95/Ovarian_Chip_Seq_Project_Mike/H3K27ac/remove-duplicates.sh-1.1.0/cross-correlation-macs.sh-1.0.0/H3K27ac_Experimental_peak_4594	57	.	2.98355	5.79438	3.6584	65
chr1	35512821	35513195	/home/mkelly95/Ovarian_Chip_Seq_Project_Mike/H3K27ac/remove-duplicates.sh-1.1.0/cross-correlation-macs.sh-1.0.0/H3K27ac_Experimental_peak_4595	93	.	3.80068	9.37065	6.93976	235
chr1	35523726	35524070	/home/mkelly95/Ovarian_Chip_Seq_Project_Mike/H3K27ac/remove-duplicates.sh-1.1.0/cross-correlation-macs.sh-1.0.0/H3K27ac_Experimental_peak_4596	74	.	4.12882	7.42883	5.1279	128
chr1	35526140	35526696	/home/mkelly95/Ovarian_Chip_Seq_Project_Mike/H3K27ac/remove-duplicates.sh-1.1.0/cross-correlation-macs.sh-1.0.0/H3K27ac_Experimental_peak_4597	76	.	3.85683	7.67338	5.34096	408
chr1	35527549	35527801	/home/mkelly95/Ovarian_Chip_Seq_Project_Mike/H3K27ac/remove-duplicates.sh-1.1.0/cross-correlation-macs.sh-1.0.0/H3K27ac_Experimental_peak_4598	46	.	2.87967	4.62918	2.63671	170
chr1	35529606	35529824	/home/mkelly95/Ovarian_Chip_Seq_Project_Mike/H3K27ac/remove-duplicates.sh-1.1.0/cross-correlation-macs.sh-1.0.0/H3K27ac_Experimental_peak_4599	44	.	2.7089	4.41655	2.49759	158
chr1	35534414	35534681	/home/mkelly95/Ovarian_Chip_Seq_Project_Mike/H3K27ac/remove-duplicates.sh-1.1.0/cross-correlation-macs.sh-1.0.0/H3K27ac_Experimental_peak_4600	84	.	3.86646	8.48939	6.11442	154
chr1	35536528	35536856	/home/mkelly95/Ovarian_Chip_Seq_Project_Mike/H3K27ac/remove-duplicates.sh-1.1.0/cross-correlation-macs.sh-1.0.0/H3K27ac_Experimental_peak_4601	50	.	2.96653	5.00223	2.97491	122
chr1	35586439	35586917	/home/mkelly95/Ovarian_Chip_Seq_Project_Mike/H3K27ac/remove-duplicates.sh-1.1.0/cross-correlation-macs.sh-1.0.0/H3K27ac_Experimental_peak_4611	64	.	3.00083	6.41248	4.19943	165
chr1	35594068	35594362	/home/mkelly95/Ovarian_Chip_Seq_Project_Mike/H3K27ac/remove-duplicates.sh-1.1.0/cross-correlation-macs.sh-1.0.0/H3K27ac_Experimental_peak_4612	54	.	3.39167	5.48482	3.37389	98
chr1	35601157	35601466	/home/mkelly95/Ovarian_Chip_Seq_Project_Mike/H3K27ac/remove-duplicates.sh-1.1.0/cross-correlation-macs.sh-1.0.0/H3K27ac_Experimental_peak_4613	52	.	3.65025	5.27884	3.18433	203
chr1	35602611	35602858	/home/mkelly95/Ovarian_Chip_Seq_Project_Mike/H3K27ac/remove-duplicates.sh-1.1.0/cross-correlation-macs.sh-1.0.0/H3K27ac_Experimental_peak_4614	38	.	3.04044	3.85837	2.00098	145
chr1	35606364	35606597	/home/mkelly95/Ovarian_Chip_Seq_Project_Mike/H3K27ac/remove-duplicates.sh-1.1.0/cross-correlation-macs.sh-1.0.0/H3K27ac_Experimental_peak_4615	33	.	2.67159	3.39636	1.6563	40
chr1	35608408	35608637	/home/mkelly95/Ovarian_Chip_Seq_Project_Mike/H3K27ac/remove-duplicates.sh-1.1.0/cross-correlation-macs.sh-1.0.0/H3K27ac_Experimental_peak_4616	69	.	4.01344	6.93199	4.66064	117
chr1	35610738	35610963	/home/mkelly95/Ovarian_Chip_Seq_Project_Mike/H3K27ac/remove-duplicates.sh-1.1.0/cross-correlation-macs.sh-1.0.0/H3K27ac_Experimental_peak_4617	38	.	2.74969	3.85335	2.00098	120
chr1	35614619	35614944	/home/mkelly95/Ovarian_Chip_Seq_Project_Mike/H3K27ac/remove-duplicates.sh-1.1.0/cross-correlation-macs.sh-1.0.0/H3K27ac_Experimental_peak_4618	61	.	3.20924	6.16259	3.96661	188
chr1	35616615	35616930	/home/mkelly95/Ovarian_Chip_Seq_Project_Mike/H3K27ac/remove-duplicates.sh-1.1.0/cross-correlation-macs.sh-1.0.0/H3K27ac_Experimental_peak_4619	61	.	3.19806	6.13537	3.94171	174
chr1	35622348	35622576	/home/mkelly95/Ovarian_Chip_Seq_Project_Mike/H3K27ac/remove-duplicates.sh-1.1.0/cross-correlation-macs.sh-1.0.0/H3K27ac_Experimental_peak_4620	66	.	3.22552	6.62456	4.39735	112
chr1	35635068	35635404	/home/mkelly95/Ovarian_Chip_Seq_Project_Mike/H3K27ac/remove-duplicates.sh-1.1.0/cross-correlation-macs.sh-1.0.0/H3K27ac_Experimental_peak_4621	68	.	3.33202	6.8999	4.63068	157
chr1	35637848	35638220	/home/mkelly95/Ovarian_Chip_Seq_Project_Mike/H3K27ac/remove-duplicates.sh-1.1.0/cross-correlation-macs.sh-1.0.0/H3K27ac_Experimental_peak_4622	59	.	3.04967	5.96551	3.81647	186
chr1	35638517	35638744	/home/mkelly95/Ovarian_Chip_Seq_Project_Mike/H3K27ac/remove-duplicates.sh-1.1.0/cross-correlation-macs.sh-1.0.0/H3K27ac_Experimental_peak_4623	66	.	3.24627	6.67853	4.44787	59
chr1	35640758	35641007	/home/mkelly95/Ovarian_Chip_Seq_Project_Mike/H3K27ac/remove-duplicates.sh-1.1.0/cross-correlation-macs.sh-1.0.0/H3K27ac_Experimental_peak_4624	63	.	3.39298	6.37896	4.16846	128
chr1	35672415	35672633	/home/mkelly95/Ovarian_Chip_Seq_Project_Mike/H3K27ac/remove-duplicates.sh-1.1.0/cross-correlation-macs.sh-1.0.0/H3K27ac_Experimental_peak_4629	20	.	2.12831	2.03919	0.64115	99
chr1	35673447	35673677	/home/mkelly95/Ovarian_Chip_Seq_Project_Mike/H3K27ac/remove-duplicates.sh-1.1.0/cross-correlation-macs.sh-1.0.0/H3K27ac_Experimental_peak_4630	41	.	3.09807	4.13427	2.24537	119
chr1	35676301	35676519	/home/mkelly95/Ovarian_Chip_Seq_Project_Mike/H3K27ac/remove-duplicates.sh-1.1.0/cross-correlation-macs.sh-1.0.0/H3K27ac_Experimental_peak_4631	54	.	3.61694	5.45129	3.34299	102
chr1	35685275	35685517	/home/mkelly95/Ovarian_Chip_Seq_Project_Mike/H3K27ac/remove-duplicates.sh-1.1.0/cross-correlation-macs.sh-1.0.0/H3K27ac_Experimental_peak_4632	48	.	3.37971	4.81521	2.80492	156
chr1	35691689	35691954	/home/mkelly95/Ovarian_Chip_Seq_Project_Mike/H3K27ac/remove-duplicates.sh-1.1.0/cross-correlation-macs.sh-1.0.0/H3K27ac_Experimental_peak_4633	45	.	3.34606	4.5516	2.56633	71
chr1	35698507	35698725	/home/mkelly95/Ovarian_Chip_Seq_Project_Mike/H3K27ac/remove-duplicates.sh-1.1.0/cross-correlation-macs.sh-1.0.0/H3K27ac_Experimental_peak_4634	47	.	3.35909	4.77946	2.77227	159
chr1	35700150	35700409	/home/mkelly95/Ovarian_Chip_Seq_Project_Mike/H3K27ac/remove-duplicates.sh-1.1.0/cross-correlation-macs.sh-1.0.0/H3K27ac_Experimental_peak_4635	41	.	3.07916	4.10212	2.21703	119
chr1	35703999	35704217	/home/mkelly95/Ovarian_Chip_Seq_Project_Mike/H3K27ac/remove-duplicates.sh-1.1.0/cross-correlation-macs.sh-1.0.0/H3K27ac_Experimental_peak_4636	36	.	2.88734	3.60689	1.84082	184
chr1	35713945	35714249	/home/mkelly95/Ovarian_Chip_Seq_Project_Mike/H3K27ac/remove-duplicates.sh-1.1.0/cross-correlation-macs.sh-1.0.0/H3K27ac_Experimental_peak_4637	49	.	3.35259	4.97849	2.95353	99
chr1	35716902	35717161	/home/mkelly95/Ovarian_Chip_Seq_Project_Mike/H3K27ac/remove-duplicates.sh-1.1.0/cross-correlation-macs.sh-1.0.0/H3K27ac_Experimental_peak_4638	51	.	3.42972	5.11761	3.07937	148
chr1	35723028	35723264	/home/mkelly95/Ovarian_Chip_Seq_Project_Mike/H3K27ac/remove-duplicates.sh-1.1.0/cross-correlation-macs.sh-1.0.0/H3K27ac_Experimental_peak_4639	43	.	3.21656	4.33465	2.4244	117
chr1	35890978	35891230	/home/mkelly95/Ovarian_Chip_Seq_Project_Mike/H3K27ac/remove-duplicates.sh-1.1.0/cross-correlation-macs.sh-1.0.0/H3K27ac_Experimental_peak_4674	55	.	3.68397	5.56944	3.45115	145
chr1	35897973	35898261	/home/mkelly95/Ovarian_Chip_Seq_Project_Mike/H3K27ac/remove-duplicates.sh-1.1.0/cross-correlation-macs.sh-1.0.0/H3K27ac_Experimental_peak_4675	34	.	2.48077	3.46528	1.71652	103
chr1	36107494	36107712	/home/mkelly95/Ovarian_Chip_Seq_Project_Mike/H3K27ac/remove-duplicates.sh-1.1.0/cross-correlation-macs.sh-1.0.0/H3K27ac_Experimental_peak_4714	41	.	2.46293	4.11508	2.22831	122
chr1	36118501	36118810	/home/mkelly95/Ovarian_Chip_Seq_Project_Mike/H3K27ac/remove-duplicates.sh-1.1.0/cross-correlation-macs.sh-1.0.0/H3K27ac_Experimental_peak_4715	60	.	3.95444	6.03972	3.85266	164
chr1	36122280	36122600	/home/mkelly95/Ovarian_Chip_Seq_Project_Mike/H3K27ac/remove-duplicates.sh-1.1.0/cross-correlation-macs.sh-1.0.0/H3K27ac_Experimental_peak_4716	60	.	3.95444	6.03972	3.85266	169
chr1	36160688	36160970	/home/mkelly95/Ovarian_Chip_Seq_Project_Mike/H3K27ac/remove-duplicates.sh-1.1.0/cross-correlation-macs.sh-1.0.0/H3K27ac_Experimental_peak_4717	29	.	2.55044	2.90918	1.30393	126
chr1	36167317	36167535	/home/mkelly95/Ovarian_Chip_Seq_Project_Mike/H3K27ac/remove-duplicates.sh-1.1.0/cross-correlation-macs.sh-1.0.0/H3K27ac_Experimental_peak_4718	32	.	2.73769	3.20936	1.49239	169
chr1	36173292	36173962	/home/mkelly95/Ovarian_Chip_Seq_Project_Mike/H3K27ac/remove-duplicates.sh-1.1.0/cross-correlation-macs.sh-1.0.0/H3K27ac_Experimental_peak_4719	67	.	3.54478	6.7231	4.48947	295
chr1	36191062	36191575	/home/mkelly95/Ovarian_Chip_Seq_Project_Mike/H3K27ac/remove-duplicates.sh-1.1.0/cross-correlation-macs.sh-1.0.0/H3K27ac_Experimental_peak_4721	59	.	3.62389	5.93414	3.78762	401
chr1	36240765	36240984	/home/mkelly95/Ovarian_Chip_Seq_Project_Mike/H3K27ac/remove-duplicates.sh-1.1.0/cross-correlation-macs.sh-1.0.0/H3K27ac_Experimental_peak_4727	40	.	2.92997	4.02046	2.144	116
chr1	36246069	36246311	/home/mkelly95/Ovarian_Chip_Seq_Project_Mike/H3K27ac/remove-duplicates.sh-1.1.0/cross-correlation-macs.sh-1.0.0/H3K27ac_Experimental_peak_4728	38	.	2.93584	3.85678	2.00098	188
chr1	36259666	36259908	/home/mkelly95/Ovarian_Chip_Seq_Project_Mike/H3K27ac/remove-duplicates.sh-1.1.0/cross-correlation-macs.sh-1.0.0/H3K27ac_Experimental_peak_4729	43	.	3.12989	4.37776	2.46325	79
chr1	36264604	36264822	/home/mkelly95/Ovarian_Chip_Seq_Project_Mike/H3K27ac/remove-duplicates.sh-1.1.0/cross-correlation-macs.sh-1.0.0/H3K27ac_Experimental_peak_4730	42	.	3.0774	4.28459	2.37985	146
chr1	36523288	36523506	/home/mkelly95/Ovarian_Chip_Seq_Project_Mike/H3K27ac/remove-duplicates.sh-1.1.0/cross-correlation-macs.sh-1.0.0/H3K27ac_Experimental_peak_4775	45	.	3.34606	4.5516	2.56633	169
chr1	36529571	36529789	/home/mkelly95/Ovarian_Chip_Seq_Project_Mike/H3K27ac/remove-duplicates.sh-1.1.0/cross-correlation-macs.sh-1.0.0/H3K27ac_Experimental_peak_4776	38	.	3.04188	3.86073	2.00098	73
chr1	36530442	36530698	/home/mkelly95/Ovarian_Chip_Seq_Project_Mike/H3K27ac/remove-duplicates.sh-1.1.0/cross-correlation-macs.sh-1.0.0/H3K27ac_Experimental_peak_4777	38	.	3.04188	3.86073	2.00098	206
chr1	36530808	36531141	/home/mkelly95/Ovarian_Chip_Seq_Project_Mike/H3K27ac/remove-duplicates.sh-1.1.0/cross-correlation-macs.sh-1.0.0/H3K27ac_Experimental_peak_4778	38	.	3.04188	3.86073	2.00098	216
chr1	36540241	36540514	/home/mkelly95/Ovarian_Chip_Seq_Project_Mike/H3K27ac/remove-duplicates.sh-1.1.0/cross-correlation-macs.sh-1.0.0/H3K27ac_Experimental_peak_4779	62	.	3.943	6.27527	4.07163	110
chr1	36543256	36543568	/home/mkelly95/Ovarian_Chip_Seq_Project_Mike/H3K27ac/remove-duplicates.sh-1.1.0/cross-correlation-macs.sh-1.0.0/H3K27ac_Experimental_peak_4780	58	.	3.6049	5.89781	3.75433	105
chr1	36549326	36549574	/home/mkelly95/Ovarian_Chip_Seq_Project_Mike/H3K27ac/remove-duplicates.sh-1.1.0/cross-correlation-macs.sh-1.0.0/H3K27ac_Experimental_peak_4781	27	.	2.0157	2.74716	1.16449	53
chr1	36554068	36554300	/home/mkelly95/Ovarian_Chip_Seq_Project_Mike/H3K27ac/remove-duplicates.sh-1.1.0/cross-correlation-macs.sh-1.0.0/H3K27ac_Experimental_peak_4783	41	.	2.08549	4.10161	2.21703	114
chr1	36573942	36575157	/home/mkelly95/Ovarian_Chip_Seq_Project_Mike/H3K27ac/remove-duplicates.sh-1.1.0/cross-correlation-macs.sh-1.0.0/H3K27ac_Experimental_peak_4787	113	.	3.7788	11.39188	8.8632	764
chr1	36580250	36580468	/home/mkelly95/Ovarian_Chip_Seq_Project_Mike/H3K27ac/remove-duplicates.sh-1.1.0/cross-correlation-macs.sh-1.0.0/H3K27ac_Experimental_peak_4788	39	.	2.50044	3.92847	2.06185	61
chr1	36590949	36591167	/home/mkelly95/Ovarian_Chip_Seq_Project_Mike/H3K27ac/remove-duplicates.sh-1.1.0/cross-correlation-macs.sh-1.0.0/H3K27ac_Experimental_peak_4789	41	.	2.66046	4.14727	2.25721	84
chr1	36596487	36596764	/home/mkelly95/Ovarian_Chip_Seq_Project_Mike/H3K27ac/remove-duplicates.sh-1.1.0/cross-correlation-macs.sh-1.0.0/H3K27ac_Experimental_peak_4790	39	.	2.64774	3.96372	2.09353	181
chr1	36599417	36599635	/home/mkelly95/Ovarian_Chip_Seq_Project_Mike/H3K27ac/remove-duplicates.sh-1.1.0/cross-correlation-macs.sh-1.0.0/H3K27ac_Experimental_peak_4791	38	.	2.74969	3.85335	2.00098	83
chr1	36653372	36653918	/home/mkelly95/Ovarian_Chip_Seq_Project_Mike/H3K27ac/remove-duplicates.sh-1.1.0/cross-correlation-macs.sh-1.0.0/H3K27ac_Experimental_peak_4799	115	.	4.3634	11.50789	8.97525	382
chr1	36668908	36669589	/home/mkelly95/Ovarian_Chip_Seq_Project_Mike/H3K27ac/remove-duplicates.sh-1.1.0/cross-correlation-macs.sh-1.0.0/H3K27ac_Experimental_peak_4800	106	.	4.06972	10.68091	8.18373	522
chr1	36670047	36670330	/home/mkelly95/Ovarian_Chip_Seq_Project_Mike/H3K27ac/remove-duplicates.sh-1.1.0/cross-correlation-macs.sh-1.0.0/H3K27ac_Experimental_peak_4801	95	.	3.8599	9.5367	7.0927	165
chr1	36683656	36683874	/home/mkelly95/Ovarian_Chip_Seq_Project_Mike/H3K27ac/remove-duplicates.sh-1.1.0/cross-correlation-macs.sh-1.0.0/H3K27ac_Experimental_peak_4802	43	.	2.93415	4.38431	2.46887	157
chr1	36689447	36689701	/home/mkelly95/Ovarian_Chip_Seq_Project_Mike/H3K27ac/remove-duplicates.sh-1.1.0/cross-correlation-macs.sh-1.0.0/H3K27ac_Experimental_peak_4803	68	.	2.90017	6.84839	4.58251	150
chr1	36851692	36852751	/home/mkelly95/Ovarian_Chip_Seq_Project_Mike/H3K27ac/remove-duplicates.sh-1.1.0/cross-correlation-macs.sh-1.0.0/H3K27ac_Experimental_peak_4832	293	.	4.91801	29.30473	26.29519	118
chr1	36879530	36879748	/home/mkelly95/Ovarian_Chip_Seq_Project_Mike/H3K27ac/remove-duplicates.sh-1.1.0/cross-correlation-macs.sh-1.0.0/H3K27ac_Experimental_peak_4834	37	.	2.86907	3.74145	1.95941	158
chr1	36952301	36952707	/home/mkelly95/Ovarian_Chip_Seq_Project_Mike/H3K27ac/remove-duplicates.sh-1.1.0/cross-correlation-macs.sh-1.0.0/H3K27ac_Experimental_peak_4845	364	.	8.86188	36.4721	33.31411	192
chr1	36952771	36953332	/home/mkelly95/Ovarian_Chip_Seq_Project_Mike/H3K27ac/remove-duplicates.sh-1.1.0/cross-correlation-macs.sh-1.0.0/H3K27ac_Experimental_peak_4846	86	.	3.8111	8.61357	6.22054	425
chr1	36960015	36960396	/home/mkelly95/Ovarian_Chip_Seq_Project_Mike/H3K27ac/remove-duplicates.sh-1.1.0/cross-correlation-macs.sh-1.0.0/H3K27ac_Experimental_peak_4847	26	.	2.4335	2.60121	1.03877	201
chr1	36965340	36965574	/home/mkelly95/Ovarian_Chip_Seq_Project_Mike/H3K27ac/remove-duplicates.sh-1.1.0/cross-correlation-macs.sh-1.0.0/H3K27ac_Experimental_peak_4848	60	.	3.95444	6.03972	3.85266	112
chr1	36967201	36967516	/home/mkelly95/Ovarian_Chip_Seq_Project_Mike/H3K27ac/remove-duplicates.sh-1.1.0/cross-correlation-macs.sh-1.0.0/H3K27ac_Experimental_peak_4849	76	.	4.56282	7.65335	5.32225	206
chr1	36973260	36973478	/home/mkelly95/Ovarian_Chip_Seq_Project_Mike/H3K27ac/remove-duplicates.sh-1.1.0/cross-correlation-macs.sh-1.0.0/H3K27ac_Experimental_peak_4850	25	.	2.28363	2.58612	1.03877	92
chr1	37007609	37008172	/home/mkelly95/Ovarian_Chip_Seq_Project_Mike/H3K27ac/remove-duplicates.sh-1.1.0/cross-correlation-macs.sh-1.0.0/H3K27ac_Experimental_peak_4851	45	.	3.34606	4.5516	2.56633	367
chr1	37008272	37008490	/home/mkelly95/Ovarian_Chip_Seq_Project_Mike/H3K27ac/remove-duplicates.sh-1.1.0/cross-correlation-macs.sh-1.0.0/H3K27ac_Experimental_peak_4852	26	.	2.4335	2.60121	1.03877	81
chr1	37008801	37009019	/home/mkelly95/Ovarian_Chip_Seq_Project_Mike/H3K27ac/remove-duplicates.sh-1.1.0/cross-correlation-macs.sh-1.0.0/H3K27ac_Experimental_peak_4853	32	.	2.73769	3.20936	1.49239	79
chr1	37016891	37017132	/home/mkelly95/Ovarian_Chip_Seq_Project_Mike/H3K27ac/remove-duplicates.sh-1.1.0/cross-correlation-macs.sh-1.0.0/H3K27ac_Experimental_peak_4854	60	.	3.95444	6.03972	3.85266	146
chr1	37020782	37021100	/home/mkelly95/Ovarian_Chip_Seq_Project_Mike/H3K27ac/remove-duplicates.sh-1.1.0/cross-correlation-macs.sh-1.0.0/H3K27ac_Experimental_peak_4855	32	.	2.56303	3.20399	1.49239	141
chr1	37042036	37042254	/home/mkelly95/Ovarian_Chip_Seq_Project_Mike/H3K27ac/remove-duplicates.sh-1.1.0/cross-correlation-macs.sh-1.0.0/H3K27ac_Experimental_peak_4856	46	.	3.08942	4.68835	2.68977	153
chr1	37062235	37062593	/home/mkelly95/Ovarian_Chip_Seq_Project_Mike/H3K27ac/remove-duplicates.sh-1.1.0/cross-correlation-macs.sh-1.0.0/H3K27ac_Experimental_peak_4857	65	.	4.09381	6.54296	4.32081	157
chr1	37067594	37068148	/home/mkelly95/Ovarian_Chip_Seq_Project_Mike/H3K27ac/remove-duplicates.sh-1.1.0/cross-correlation-macs.sh-1.0.0/H3K27ac_Experimental_peak_4858	44	.	3.27928	4.43997	2.51903	124
chr1	37072234	37072624	/home/mkelly95/Ovarian_Chip_Seq_Project_Mike/H3K27ac/remove-duplicates.sh-1.1.0/cross-correlation-macs.sh-1.0.0/H3K27ac_Experimental_peak_4859	38	.	3.04188	3.86073	2.00098	236
chr1	37078738	37079005	/home/mkelly95/Ovarian_Chip_Seq_Project_Mike/H3K27ac/remove-duplicates.sh-1.1.0/cross-correlation-macs.sh-1.0.0/H3K27ac_Experimental_peak_4860	38	.	3.04188	3.86073	2.00098	107
chr1	37101266	37101586	/home/mkelly95/Ovarian_Chip_Seq_Project_Mike/H3K27ac/remove-duplicates.sh-1.1.0/cross-correlation-macs.sh-1.0.0/H3K27ac_Experimental_peak_4861	60	.	3.95444	6.03972	3.85266	113
chr1	37126968	37127283	/home/mkelly95/Ovarian_Chip_Seq_Project_Mike/H3K27ac/remove-duplicates.sh-1.1.0/cross-correlation-macs.sh-1.0.0/H3K27ac_Experimental_peak_4862	50	.	3.37154	5.01277	2.98463	205
chr1	37136831	37137049	/home/mkelly95/Ovarian_Chip_Seq_Project_Mike/H3K27ac/remove-duplicates.sh-1.1.0/cross-correlation-macs.sh-1.0.0/H3K27ac_Experimental_peak_4863	52	.	3.65025	5.27884	3.18433	111
chr1	37156633	37156860	/home/mkelly95/Ovarian_Chip_Seq_Project_Mike/H3K27ac/remove-duplicates.sh-1.1.0/cross-correlation-macs.sh-1.0.0/H3K27ac_Experimental_peak_4864	34	.	2.81643	3.48947	1.7377	20
chr1	37159939	37160197	/home/mkelly95/Ovarian_Chip_Seq_Project_Mike/H3K27ac/remove-duplicates.sh-1.1.0/cross-correlation-macs.sh-1.0.0/H3K27ac_Experimental_peak_4865	58	.	3.71491	5.86385	3.72232	81
chr1	37169916	37170171	/home/mkelly95/Ovarian_Chip_Seq_Project_Mike/H3K27ac/remove-duplicates.sh-1.1.0/cross-correlation-macs.sh-1.0.0/H3K27ac_Experimental_peak_4866	39	.	2.98799	3.9464	2.07759	133
chr1	37174482	37174845	/home/mkelly95/Ovarian_Chip_Seq_Project_Mike/H3K27ac/remove-duplicates.sh-1.1.0/cross-correlation-macs.sh-1.0.0/H3K27ac_Experimental_peak_4867	60	.	3.82555	6.06446	3.87529	196
chr1	37181382	37181600	/home/mkelly95/Ovarian_Chip_Seq_Project_Mike/H3K27ac/remove-duplicates.sh-1.1.0/cross-correlation-macs.sh-1.0.0/H3K27ac_Experimental_peak_4868	45	.	3.34606	4.5516	2.56633	67
chr1	37185237	37185483	/home/mkelly95/Ovarian_Chip_Seq_Project_Mike/H3K27ac/remove-duplicates.sh-1.1.0/cross-correlation-macs.sh-1.0.0/H3K27ac_Experimental_peak_4869	32	.	2.73769	3.20936	1.49239	132
chr1	37186495	37186748	/home/mkelly95/Ovarian_Chip_Seq_Project_Mike/H3K27ac/remove-duplicates.sh-1.1.0/cross-correlation-macs.sh-1.0.0/H3K27ac_Experimental_peak_4870	52	.	3.65025	5.27884	3.18433	117
chr1	37188640	37189089	/home/mkelly95/Ovarian_Chip_Seq_Project_Mike/H3K27ac/remove-duplicates.sh-1.1.0/cross-correlation-macs.sh-1.0.0/H3K27ac_Experimental_peak_4871	32	.	2.73769	3.20936	1.49239	66
chr1	37195051	37195381	/home/mkelly95/Ovarian_Chip_Seq_Project_Mike/H3K27ac/remove-duplicates.sh-1.1.0/cross-correlation-macs.sh-1.0.0/H3K27ac_Experimental_peak_4872	26	.	2.4335	2.60121	1.03877	158
chr1	37203925	37204190	/home/mkelly95/Ovarian_Chip_Seq_Project_Mike/H3K27ac/remove-duplicates.sh-1.1.0/cross-correlation-macs.sh-1.0.0/H3K27ac_Experimental_peak_4873	36	.	2.88734	3.60689	1.84082	77
chr1	37205920	37206211	/home/mkelly95/Ovarian_Chip_Seq_Project_Mike/H3K27ac/remove-duplicates.sh-1.1.0/cross-correlation-macs.sh-1.0.0/H3K27ac_Experimental_peak_4874	38	.	3.04188	3.86073	2.00098	171
chr1	37219066	37219323	/home/mkelly95/Ovarian_Chip_Seq_Project_Mike/H3K27ac/remove-duplicates.sh-1.1.0/cross-correlation-macs.sh-1.0.0/H3K27ac_Experimental_peak_4875	45	.	3.32246	4.51221	2.56633	41
chr1	37225698	37225916	/home/mkelly95/Ovarian_Chip_Seq_Project_Mike/H3K27ac/remove-duplicates.sh-1.1.0/cross-correlation-macs.sh-1.0.0/H3K27ac_Experimental_peak_4876	44	.	3.27928	4.43997	2.51903	66
chr1	37236273	37236511	/home/mkelly95/Ovarian_Chip_Seq_Project_Mike/H3K27ac/remove-duplicates.sh-1.1.0/cross-correlation-macs.sh-1.0.0/H3K27ac_Experimental_peak_4877	30	.	2.5645	3.06712	1.44036	166
chr1	37246642	37246860	/home/mkelly95/Ovarian_Chip_Seq_Project_Mike/H3K27ac/remove-duplicates.sh-1.1.0/cross-correlation-macs.sh-1.0.0/H3K27ac_Experimental_peak_4878	46	.	3.2987	4.6744	2.67751	38
chr1	37260406	37260624	/home/mkelly95/Ovarian_Chip_Seq_Project_Mike/H3K27ac/remove-duplicates.sh-1.1.0/cross-correlation-macs.sh-1.0.0/H3K27ac_Experimental_peak_4879	63	.	3.86837	6.39583	4.18384	81
chr1	37517336	37517614	/home/mkelly95/Ovarian_Chip_Seq_Project_Mike/H3K27ac/remove-duplicates.sh-1.1.0/cross-correlation-macs.sh-1.0.0/H3K27ac_Experimental_peak_4898	38	.	3.04188	3.86073	2.00098	129
chr1	37522004	37522440	/home/mkelly95/Ovarian_Chip_Seq_Project_Mike/H3K27ac/remove-duplicates.sh-1.1.0/cross-correlation-macs.sh-1.0.0/H3K27ac_Experimental_peak_4899	45	.	3.34606	4.5516	2.56633	282
chr1	37591019	37591341	/home/mkelly95/Ovarian_Chip_Seq_Project_Mike/H3K27ac/remove-duplicates.sh-1.1.0/cross-correlation-macs.sh-1.0.0/H3K27ac_Experimental_peak_4900	71	.	4.27716	7.14479	4.86068	151
chr1	37599915	37600133	/home/mkelly95/Ovarian_Chip_Seq_Project_Mike/H3K27ac/remove-duplicates.sh-1.1.0/cross-correlation-macs.sh-1.0.0/H3K27ac_Experimental_peak_4901	32	.	2.73769	3.20936	1.49239	129
chr1	37607533	37607751	/home/mkelly95/Ovarian_Chip_Seq_Project_Mike/H3K27ac/remove-duplicates.sh-1.1.0/cross-correlation-macs.sh-1.0.0/H3K27ac_Experimental_peak_4902	32	.	2.73769	3.20936	1.49239	156
chr1	37697383	37697805	/home/mkelly95/Ovarian_Chip_Seq_Project_Mike/H3K27ac/remove-duplicates.sh-1.1.0/cross-correlation-macs.sh-1.0.0/H3K27ac_Experimental_peak_4903	38	.	3.04188	3.86073	2.00098	211
chr1	37704128	37704350	/home/mkelly95/Ovarian_Chip_Seq_Project_Mike/H3K27ac/remove-duplicates.sh-1.1.0/cross-correlation-macs.sh-1.0.0/H3K27ac_Experimental_peak_4904	35	.	2.85144	3.54753	1.78921	34
chr1	37706380	37706979	/home/mkelly95/Ovarian_Chip_Seq_Project_Mike/H3K27ac/remove-duplicates.sh-1.1.0/cross-correlation-macs.sh-1.0.0/H3K27ac_Experimental_peak_4905	41	.	2.97752	4.10605	2.22	59
chr1	37723596	37723910	/home/mkelly95/Ovarian_Chip_Seq_Project_Mike/H3K27ac/remove-duplicates.sh-1.1.0/cross-correlation-macs.sh-1.0.0/H3K27ac_Experimental_peak_4906	68	.	4.25863	6.83191	4.56656	179
chr1	37730874	37731183	/home/mkelly95/Ovarian_Chip_Seq_Project_Mike/H3K27ac/remove-duplicates.sh-1.1.0/cross-correlation-macs.sh-1.0.0/H3K27ac_Experimental_peak_4907	38	.	3.04188	3.86073	2.00098	206
chr1	37758455	37758731	/home/mkelly95/Ovarian_Chip_Seq_Project_Mike/H3K27ac/remove-duplicates.sh-1.1.0/cross-correlation-macs.sh-1.0.0/H3K27ac_Experimental_peak_4908	32	.	2.73769	3.20936	1.49239	116
chr1	37764806	37765050	/home/mkelly95/Ovarian_Chip_Seq_Project_Mike/H3K27ac/remove-duplicates.sh-1.1.0/cross-correlation-macs.sh-1.0.0/H3K27ac_Experimental_peak_4909	38	.	3.04188	3.86073	2.00098	40
chr1	37792974	37793192	/home/mkelly95/Ovarian_Chip_Seq_Project_Mike/H3K27ac/remove-duplicates.sh-1.1.0/cross-correlation-macs.sh-1.0.0/H3K27ac_Experimental_peak_4910	28	.	2.50403	2.83423	1.23965	114
chr1	37793597	37793860	/home/mkelly95/Ovarian_Chip_Seq_Project_Mike/H3K27ac/remove-duplicates.sh-1.1.0/cross-correlation-macs.sh-1.0.0/H3K27ac_Experimental_peak_4911	41	.	3.11721	4.16676	2.27411	95
chr1	37817781	37818025	/home/mkelly95/Ovarian_Chip_Seq_Project_Mike/H3K27ac/remove-duplicates.sh-1.1.0/cross-correlation-macs.sh-1.0.0/H3K27ac_Experimental_peak_4912	38	.	3.04188	3.86073	2.00098	110
chr1	37821311	37821558	/home/mkelly95/Ovarian_Chip_Seq_Project_Mike/H3K27ac/remove-duplicates.sh-1.1.0/cross-correlation-macs.sh-1.0.0/H3K27ac_Experimental_peak_4913	45	.	3.34606	4.5516	2.56633	86
chr1	37824733	37825046	/home/mkelly95/Ovarian_Chip_Seq_Project_Mike/H3K27ac/remove-duplicates.sh-1.1.0/cross-correlation-macs.sh-1.0.0/H3K27ac_Experimental_peak_4914	32	.	2.73769	3.20936	1.49239	95
chr1	37846178	37846486	/home/mkelly95/Ovarian_Chip_Seq_Project_Mike/H3K27ac/remove-duplicates.sh-1.1.0/cross-correlation-macs.sh-1.0.0/H3K27ac_Experimental_peak_4915	52	.	3.65025	5.27884	3.18433	211
chr1	37860296	37861051	/home/mkelly95/Ovarian_Chip_Seq_Project_Mike/H3K27ac/remove-duplicates.sh-1.1.0/cross-correlation-macs.sh-1.0.0/H3K27ac_Experimental_peak_4916	66	.	4.14667	6.63603	4.40782	366
chr1	37866000	37866253	/home/mkelly95/Ovarian_Chip_Seq_Project_Mike/H3K27ac/remove-duplicates.sh-1.1.0/cross-correlation-macs.sh-1.0.0/H3K27ac_Experimental_peak_4917	60	.	3.95444	6.03972	3.85266	90
chr1	37868048	37868266	/home/mkelly95/Ovarian_Chip_Seq_Project_Mike/H3K27ac/remove-duplicates.sh-1.1.0/cross-correlation-macs.sh-1.0.0/H3K27ac_Experimental_peak_4918	38	.	3.04188	3.86073	2.00098	196
chr1	37868811	37869029	/home/mkelly95/Ovarian_Chip_Seq_Project_Mike/H3K27ac/remove-duplicates.sh-1.1.0/cross-correlation-macs.sh-1.0.0/H3K27ac_Experimental_peak_4919	38	.	3.04188	3.86073	2.00098	137
chr1	37903945	37904257	/home/mkelly95/Ovarian_Chip_Seq_Project_Mike/H3K27ac/remove-duplicates.sh-1.1.0/cross-correlation-macs.sh-1.0.0/H3K27ac_Experimental_peak_4920	58	.	3.48053	5.88612	3.7435	94
chr1	37906961	37907358	/home/mkelly95/Ovarian_Chip_Seq_Project_Mike/H3K27ac/remove-duplicates.sh-1.1.0/cross-correlation-macs.sh-1.0.0/H3K27ac_Experimental_peak_4921	64	.	3.91236	6.47775	4.26024	291
chr1	37913313	37913531	/home/mkelly95/Ovarian_Chip_Seq_Project_Mike/H3K27ac/remove-duplicates.sh-1.1.0/cross-correlation-macs.sh-1.0.0/H3K27ac_Experimental_peak_4922	40	.	2.78164	4.08046	2.19736	113
chr1	37915186	37915518	/home/mkelly95/Ovarian_Chip_Seq_Project_Mike/H3K27ac/remove-duplicates.sh-1.1.0/cross-correlation-macs.sh-1.0.0/H3K27ac_Experimental_peak_4923	49	.	2.95529	4.97707	2.9526	213
chr1	37951096	37951401	/home/mkelly95/Ovarian_Chip_Seq_Project_Mike/H3K27ac/remove-duplicates.sh-1.1.0/cross-correlation-macs.sh-1.0.0/H3K27ac_Experimental_peak_4931	66	.	2.44521	6.65624	4.42655	99
chr1	37952010	37953028	/home/mkelly95/Ovarian_Chip_Seq_Project_Mike/H3K27ac/remove-duplicates.sh-1.1.0/cross-correlation-macs.sh-1.0.0/H3K27ac_Experimental_peak_4932	187	.	4.15079	18.75973	15.99813	451
chr1	37989922	37990140	/home/mkelly95/Ovarian_Chip_Seq_Project_Mike/H3K27ac/remove-duplicates.sh-1.1.0/cross-correlation-macs.sh-1.0.0/H3K27ac_Experimental_peak_4938	40	.	3.02381	4.00771	2.13219	41
chr1	37998414	37998802	/home/mkelly95/Ovarian_Chip_Seq_Project_Mike/H3K27ac/remove-duplicates.sh-1.1.0/cross-correlation-macs.sh-1.0.0/H3K27ac_Experimental_peak_4939	38	.	3.04188	3.86073	2.00098	104
chr1	38020063	38020322	/home/mkelly95/Ovarian_Chip_Seq_Project_Mike/H3K27ac/remove-duplicates.sh-1.1.0/cross-correlation-macs.sh-1.0.0/H3K27ac_Experimental_peak_4943	102	.	4.11648	10.24108	7.76745	133
chr1	38070954	38071187	/home/mkelly95/Ovarian_Chip_Seq_Project_Mike/H3K27ac/remove-duplicates.sh-1.1.0/cross-correlation-macs.sh-1.0.0/H3K27ac_Experimental_peak_4950	52	.	3.4002	5.28175	3.18687	94
chr1	38071721	38072776	/home/mkelly95/Ovarian_Chip_Seq_Project_Mike/H3K27ac/remove-duplicates.sh-1.1.0/cross-correlation-macs.sh-1.0.0/H3K27ac_Experimental_peak_4951	60	.	3.70188	6.08262	3.8924	201
chr1	38123663	38124020	/home/mkelly95/Ovarian_Chip_Seq_Project_Mike/H3K27ac/remove-duplicates.sh-1.1.0/cross-correlation-macs.sh-1.0.0/H3K27ac_Experimental_peak_4954	40	.	2.66828	4.00752	2.13219	267
chr1	38231388	38231943	/home/mkelly95/Ovarian_Chip_Seq_Project_Mike/H3K27ac/remove-duplicates.sh-1.1.0/cross-correlation-macs.sh-1.0.0/H3K27ac_Experimental_peak_4970	42	.	2.98357	4.29816	2.39263	159
chr1	38238250	38238469	/home/mkelly95/Ovarian_Chip_Seq_Project_Mike/H3K27ac/remove-duplicates.sh-1.1.0/cross-correlation-macs.sh-1.0.0/H3K27ac_Experimental_peak_4971	45	.	3.34606	4.5516	2.56633	157
chr1	38238769	38238987	/home/mkelly95/Ovarian_Chip_Seq_Project_Mike/H3K27ac/remove-duplicates.sh-1.1.0/cross-correlation-macs.sh-1.0.0/H3K27ac_Experimental_peak_4972	38	.	3.04188	3.86073	2.00098	25
chr1	38253557	38253814	/home/mkelly95/Ovarian_Chip_Seq_Project_Mike/H3K27ac/remove-duplicates.sh-1.1.0/cross-correlation-macs.sh-1.0.0/H3K27ac_Experimental_peak_4973	38	.	3.04188	3.86073	2.00098	149
chr1	38455912	38456448	/home/mkelly95/Ovarian_Chip_Seq_Project_Mike/H3K27ac/remove-duplicates.sh-1.1.0/cross-correlation-macs.sh-1.0.0/H3K27ac_Experimental_peak_5002	77	.	3.38414	7.71073	5.3763	153
chr1	38477783	38478151	/home/mkelly95/Ovarian_Chip_Seq_Project_Mike/H3K27ac/remove-duplicates.sh-1.1.0/cross-correlation-macs.sh-1.0.0/H3K27ac_Experimental_peak_5005	111	.	3.85307	11.1157	8.6022	159
chr1	38492747	38493008	/home/mkelly95/Ovarian_Chip_Seq_Project_Mike/H3K27ac/remove-duplicates.sh-1.1.0/cross-correlation-macs.sh-1.0.0/H3K27ac_Experimental_peak_5009	55	.	3.11732	5.53614	3.42075	99
chr1	38513470	38513720	/home/mkelly95/Ovarian_Chip_Seq_Project_Mike/H3K27ac/remove-duplicates.sh-1.1.0/cross-correlation-macs.sh-1.0.0/H3K27ac_Experimental_peak_5010	43	.	2.77095	4.3918	2.476	179
chr1	38513926	38514295	/home/mkelly95/Ovarian_Chip_Seq_Project_Mike/H3K27ac/remove-duplicates.sh-1.1.0/cross-correlation-macs.sh-1.0.0/H3K27ac_Experimental_peak_5011	29	.	2.31251	2.99124	1.37505	337
chr1	38526725	38526943	/home/mkelly95/Ovarian_Chip_Seq_Project_Mike/H3K27ac/remove-duplicates.sh-1.1.0/cross-correlation-macs.sh-1.0.0/H3K27ac_Experimental_peak_5012	40	.	2.85501	4.05503	2.17474	153
chr1	38527475	38527716	/home/mkelly95/Ovarian_Chip_Seq_Project_Mike/H3K27ac/remove-duplicates.sh-1.1.0/cross-correlation-macs.sh-1.0.0/H3K27ac_Experimental_peak_5013	45	.	3.03109	4.57475	2.58688	98
chr1	38533927	38534151	/home/mkelly95/Ovarian_Chip_Seq_Project_Mike/H3K27ac/remove-duplicates.sh-1.1.0/cross-correlation-macs.sh-1.0.0/H3K27ac_Experimental_peak_5014	53	.	3.45508	5.38456	3.28116	92
chr1	38563814	38564107	/home/mkelly95/Ovarian_Chip_Seq_Project_Mike/H3K27ac/remove-duplicates.sh-1.1.0/cross-correlation-macs.sh-1.0.0/H3K27ac_Experimental_peak_5015	33	.	2.71636	3.3227	1.59083	181
chr1	38579172	38579398	/home/mkelly95/Ovarian_Chip_Seq_Project_Mike/H3K27ac/remove-duplicates.sh-1.1.0/cross-correlation-macs.sh-1.0.0/H3K27ac_Experimental_peak_5016	39	.	2.91446	3.99244	2.11876	19
chr1	38603338	38603716	/home/mkelly95/Ovarian_Chip_Seq_Project_Mike/H3K27ac/remove-duplicates.sh-1.1.0/cross-correlation-macs.sh-1.0.0/H3K27ac_Experimental_peak_5017	41	.	2.6005	4.16433	2.27275	132
chr1	38604508	38605342	/home/mkelly95/Ovarian_Chip_Seq_Project_Mike/H3K27ac/remove-duplicates.sh-1.1.0/cross-correlation-macs.sh-1.0.0/H3K27ac_Experimental_peak_5018	77	.	3.65813	7.71881	5.38386	401
chr1	38605685	38605921	/home/mkelly95/Ovarian_Chip_Seq_Project_Mike/H3K27ac/remove-duplicates.sh-1.1.0/cross-correlation-macs.sh-1.0.0/H3K27ac_Experimental_peak_5019	46	.	2.86841	4.60475	2.61451	99
chr1	38634684	38635053	/home/mkelly95/Ovarian_Chip_Seq_Project_Mike/H3K27ac/remove-duplicates.sh-1.1.0/cross-correlation-macs.sh-1.0.0/H3K27ac_Experimental_peak_5020	26	.	2.4335	2.60121	1.03877	207
chr1	38640799	38641255	/home/mkelly95/Ovarian_Chip_Seq_Project_Mike/H3K27ac/remove-duplicates.sh-1.1.0/cross-correlation-macs.sh-1.0.0/H3K27ac_Experimental_peak_5021	45	.	3.34606	4.5516	2.56633	115
chr1	38641314	38641675	/home/mkelly95/Ovarian_Chip_Seq_Project_Mike/H3K27ac/remove-duplicates.sh-1.1.0/cross-correlation-macs.sh-1.0.0/H3K27ac_Experimental_peak_5022	38	.	3.04188	3.86073	2.00098	193
chr1	38650737	38651001	/home/mkelly95/Ovarian_Chip_Seq_Project_Mike/H3K27ac/remove-duplicates.sh-1.1.0/cross-correlation-macs.sh-1.0.0/H3K27ac_Experimental_peak_5023	32	.	2.73639	3.2073	1.49239	67
chr1	38672932	38673150	/home/mkelly95/Ovarian_Chip_Seq_Project_Mike/H3K27ac/remove-duplicates.sh-1.1.0/cross-correlation-macs.sh-1.0.0/H3K27ac_Experimental_peak_5024	34	.	2.68581	3.42142	1.67832	191
chr1	38683877	38684095	/home/mkelly95/Ovarian_Chip_Seq_Project_Mike/H3K27ac/remove-duplicates.sh-1.1.0/cross-correlation-macs.sh-1.0.0/H3K27ac_Experimental_peak_5025	31	.	2.68304	3.12211	1.48777	11
chr1	38699185	38699419	/home/mkelly95/Ovarian_Chip_Seq_Project_Mike/H3K27ac/remove-duplicates.sh-1.1.0/cross-correlation-macs.sh-1.0.0/H3K27ac_Experimental_peak_5026	32	.	2.73769	3.20936	1.49239	190
chr1	38704025	38704383	/home/mkelly95/Ovarian_Chip_Seq_Project_Mike/H3K27ac/remove-duplicates.sh-1.1.0/cross-correlation-macs.sh-1.0.0/H3K27ac_Experimental_peak_5027	45	.	3.34606	4.5516	2.56633	173
chr1	38713803	38714029	/home/mkelly95/Ovarian_Chip_Seq_Project_Mike/H3K27ac/remove-duplicates.sh-1.1.0/cross-correlation-macs.sh-1.0.0/H3K27ac_Experimental_peak_5028	45	.	3.22148	4.53925	2.56633	89
chr1	38750619	38750871	/home/mkelly95/Ovarian_Chip_Seq_Project_Mike/H3K27ac/remove-duplicates.sh-1.1.0/cross-correlation-macs.sh-1.0.0/H3K27ac_Experimental_peak_5029	38	.	3.04188	3.86073	2.00098	146
chr1	38763753	38763971	/home/mkelly95/Ovarian_Chip_Seq_Project_Mike/H3K27ac/remove-duplicates.sh-1.1.0/cross-correlation-macs.sh-1.0.0/H3K27ac_Experimental_peak_5030	38	.	3.04188	3.86073	2.00098	106
chr1	38794139	38794357	/home/mkelly95/Ovarian_Chip_Seq_Project_Mike/H3K27ac/remove-duplicates.sh-1.1.0/cross-correlation-macs.sh-1.0.0/H3K27ac_Experimental_peak_5031	45	.	3.34606	4.5516	2.56633	128
chr1	38821061	38821279	/home/mkelly95/Ovarian_Chip_Seq_Project_Mike/H3K27ac/remove-duplicates.sh-1.1.0/cross-correlation-macs.sh-1.0.0/H3K27ac_Experimental_peak_5032	38	.	3.04188	3.86073	2.00098	130
chr1	38827439	38827657	/home/mkelly95/Ovarian_Chip_Seq_Project_Mike/H3K27ac/remove-duplicates.sh-1.1.0/cross-correlation-macs.sh-1.0.0/H3K27ac_Experimental_peak_5033	32	.	2.73769	3.20936	1.49239	167
chr1	38855630	38855848	/home/mkelly95/Ovarian_Chip_Seq_Project_Mike/H3K27ac/remove-duplicates.sh-1.1.0/cross-correlation-macs.sh-1.0.0/H3K27ac_Experimental_peak_5034	45	.	3.34606	4.5516	2.56633	68
chr1	38869148	38869452	/home/mkelly95/Ovarian_Chip_Seq_Project_Mike/H3K27ac/remove-duplicates.sh-1.1.0/cross-correlation-macs.sh-1.0.0/H3K27ac_Experimental_peak_5035	52	.	3.65025	5.27884	3.18433	171
chr1	38918654	38918901	/home/mkelly95/Ovarian_Chip_Seq_Project_Mike/H3K27ac/remove-duplicates.sh-1.1.0/cross-correlation-macs.sh-1.0.0/H3K27ac_Experimental_peak_5036	45	.	3.34606	4.5516	2.56633	114
chr1	38937355	38937614	/home/mkelly95/Ovarian_Chip_Seq_Project_Mike/H3K27ac/remove-duplicates.sh-1.1.0/cross-correlation-macs.sh-1.0.0/H3K27ac_Experimental_peak_5037	32	.	2.73769	3.20936	1.49239	110
chr1	38941569	38942049	/home/mkelly95/Ovarian_Chip_Seq_Project_Mike/H3K27ac/remove-duplicates.sh-1.1.0/cross-correlation-macs.sh-1.0.0/H3K27ac_Experimental_peak_5038	32	.	2.73769	3.20936	1.49239	454
chr1	38942101	38942770	/home/mkelly95/Ovarian_Chip_Seq_Project_Mike/H3K27ac/remove-duplicates.sh-1.1.0/cross-correlation-macs.sh-1.0.0/H3K27ac_Experimental_peak_5039	60	.	3.95444	6.03972	3.85266	216
chr1	38946569	38947024	/home/mkelly95/Ovarian_Chip_Seq_Project_Mike/H3K27ac/remove-duplicates.sh-1.1.0/cross-correlation-macs.sh-1.0.0/H3K27ac_Experimental_peak_5040	38	.	3.04188	3.86073	2.00098	144
chr1	38951883	38952123	/home/mkelly95/Ovarian_Chip_Seq_Project_Mike/H3K27ac/remove-duplicates.sh-1.1.0/cross-correlation-macs.sh-1.0.0/H3K27ac_Experimental_peak_5041	52	.	3.65025	5.27884	3.18433	127
chr1	38955658	38955911	/home/mkelly95/Ovarian_Chip_Seq_Project_Mike/H3K27ac/remove-duplicates.sh-1.1.0/cross-correlation-macs.sh-1.0.0/H3K27ac_Experimental_peak_5042	26	.	2.4335	2.60121	1.03877	204
chr1	38983162	38983380	/home/mkelly95/Ovarian_Chip_Seq_Project_Mike/H3K27ac/remove-duplicates.sh-1.1.0/cross-correlation-macs.sh-1.0.0/H3K27ac_Experimental_peak_5043	38	.	3.04188	3.86073	2.00098	80
chr1	38995663	38996344	/home/mkelly95/Ovarian_Chip_Seq_Project_Mike/H3K27ac/remove-duplicates.sh-1.1.0/cross-correlation-macs.sh-1.0.0/H3K27ac_Experimental_peak_5044	38	.	3.04188	3.86073	2.00098	466
chr1	39012330	39012657	/home/mkelly95/Ovarian_Chip_Seq_Project_Mike/H3K27ac/remove-duplicates.sh-1.1.0/cross-correlation-macs.sh-1.0.0/H3K27ac_Experimental_peak_5045	32	.	2.73769	3.20936	1.49239	185
chr1	39024611	39024829	/home/mkelly95/Ovarian_Chip_Seq_Project_Mike/H3K27ac/remove-duplicates.sh-1.1.0/cross-correlation-macs.sh-1.0.0/H3K27ac_Experimental_peak_5046	26	.	2.4335	2.60121	1.03877	148
chr1	39035404	39035639	/home/mkelly95/Ovarian_Chip_Seq_Project_Mike/H3K27ac/remove-duplicates.sh-1.1.0/cross-correlation-macs.sh-1.0.0/H3K27ac_Experimental_peak_5047	52	.	3.65025	5.27884	3.18433	122
chr1	39037589	39038026	/home/mkelly95/Ovarian_Chip_Seq_Project_Mike/H3K27ac/remove-duplicates.sh-1.1.0/cross-correlation-macs.sh-1.0.0/H3K27ac_Experimental_peak_5048	38	.	3.04044	3.85837	2.00098	142
chr1	39042094	39042342	/home/mkelly95/Ovarian_Chip_Seq_Project_Mike/H3K27ac/remove-duplicates.sh-1.1.0/cross-correlation-macs.sh-1.0.0/H3K27ac_Experimental_peak_5049	45	.	3.34606	4.5516	2.56633	174
chr1	39055389	39055607	/home/mkelly95/Ovarian_Chip_Seq_Project_Mike/H3K27ac/remove-duplicates.sh-1.1.0/cross-correlation-macs.sh-1.0.0/H3K27ac_Experimental_peak_5050	38	.	3.04188	3.86073	2.00098	187
chr1	39079652	39079980	/home/mkelly95/Ovarian_Chip_Seq_Project_Mike/H3K27ac/remove-duplicates.sh-1.1.0/cross-correlation-macs.sh-1.0.0/H3K27ac_Experimental_peak_5051	52	.	3.65025	5.27884	3.18433	111
chr1	39089205	39089423	/home/mkelly95/Ovarian_Chip_Seq_Project_Mike/H3K27ac/remove-duplicates.sh-1.1.0/cross-correlation-macs.sh-1.0.0/H3K27ac_Experimental_peak_5052	45	.	3.34606	4.5516	2.56633	119
chr1	39107530	39107748	/home/mkelly95/Ovarian_Chip_Seq_Project_Mike/H3K27ac/remove-duplicates.sh-1.1.0/cross-correlation-macs.sh-1.0.0/H3K27ac_Experimental_peak_5053	32	.	2.73769	3.20936	1.49239	78
chr1	39109035	39109253	/home/mkelly95/Ovarian_Chip_Seq_Project_Mike/H3K27ac/remove-duplicates.sh-1.1.0/cross-correlation-macs.sh-1.0.0/H3K27ac_Experimental_peak_5054	45	.	3.34606	4.5516	2.56633	152
chr1	39133348	39133686	/home/mkelly95/Ovarian_Chip_Seq_Project_Mike/H3K27ac/remove-duplicates.sh-1.1.0/cross-correlation-macs.sh-1.0.0/H3K27ac_Experimental_peak_5055	32	.	2.73769	3.20936	1.49239	160
chr1	39154431	39154687	/home/mkelly95/Ovarian_Chip_Seq_Project_Mike/H3K27ac/remove-duplicates.sh-1.1.0/cross-correlation-macs.sh-1.0.0/H3K27ac_Experimental_peak_5056	32	.	2.73769	3.20936	1.49239	58
chr1	39183902	39184147	/home/mkelly95/Ovarian_Chip_Seq_Project_Mike/H3K27ac/remove-duplicates.sh-1.1.0/cross-correlation-macs.sh-1.0.0/H3K27ac_Experimental_peak_5057	52	.	3.65025	5.27884	3.18433	95
chr1	39193883	39194255	/home/mkelly95/Ovarian_Chip_Seq_Project_Mike/H3K27ac/remove-duplicates.sh-1.1.0/cross-correlation-macs.sh-1.0.0/H3K27ac_Experimental_peak_5058	45	.	3.34606	4.5516	2.56633	126
chr1	39195468	39195686	/home/mkelly95/Ovarian_Chip_Seq_Project_Mike/H3K27ac/remove-duplicates.sh-1.1.0/cross-correlation-macs.sh-1.0.0/H3K27ac_Experimental_peak_5059	52	.	3.65025	5.27884	3.18433	109
chr1	39208027	39208398	/home/mkelly95/Ovarian_Chip_Seq_Project_Mike/H3K27ac/remove-duplicates.sh-1.1.0/cross-correlation-macs.sh-1.0.0/H3K27ac_Experimental_peak_5060	61	.	3.89516	6.18967	3.99214	197
chr1	39210732	39210987	/home/mkelly95/Ovarian_Chip_Seq_Project_Mike/H3K27ac/remove-duplicates.sh-1.1.0/cross-correlation-macs.sh-1.0.0/H3K27ac_Experimental_peak_5061	43	.	3.12989	4.37776	2.46325	57
chr1	39213410	39213628	/home/mkelly95/Ovarian_Chip_Seq_Project_Mike/H3K27ac/remove-duplicates.sh-1.1.0/cross-correlation-macs.sh-1.0.0/H3K27ac_Experimental_peak_5062	38	.	3.04188	3.86073	2.00098	53
chr1	39238302	39238520	/home/mkelly95/Ovarian_Chip_Seq_Project_Mike/H3K27ac/remove-duplicates.sh-1.1.0/cross-correlation-macs.sh-1.0.0/H3K27ac_Experimental_peak_5063	32	.	2.73769	3.20936	1.49239	58
chr1	39249606	39249844	/home/mkelly95/Ovarian_Chip_Seq_Project_Mike/H3K27ac/remove-duplicates.sh-1.1.0/cross-correlation-macs.sh-1.0.0/H3K27ac_Experimental_peak_5064	45	.	3.34606	4.5516	2.56633	129
chr1	39253326	39253549	/home/mkelly95/Ovarian_Chip_Seq_Project_Mike/H3K27ac/remove-duplicates.sh-1.1.0/cross-correlation-macs.sh-1.0.0/H3K27ac_Experimental_peak_5065	38	.	3.04188	3.86073	2.00098	155
chr1	39266502	39266808	/home/mkelly95/Ovarian_Chip_Seq_Project_Mike/H3K27ac/remove-duplicates.sh-1.1.0/cross-correlation-macs.sh-1.0.0/H3K27ac_Experimental_peak_5066	38	.	3.04188	3.86073	2.00098	150
chr1	39281889	39282107	/home/mkelly95/Ovarian_Chip_Seq_Project_Mike/H3K27ac/remove-duplicates.sh-1.1.0/cross-correlation-macs.sh-1.0.0/H3K27ac_Experimental_peak_5067	28	.	2.37038	2.85787	1.26003	106
chr1	39283469	39283772	/home/mkelly95/Ovarian_Chip_Seq_Project_Mike/H3K27ac/remove-duplicates.sh-1.1.0/cross-correlation-macs.sh-1.0.0/H3K27ac_Experimental_peak_5068	45	.	3.03109	4.57475	2.58688	88
chr1	39296416	39296634	/home/mkelly95/Ovarian_Chip_Seq_Project_Mike/H3K27ac/remove-duplicates.sh-1.1.0/cross-correlation-macs.sh-1.0.0/H3K27ac_Experimental_peak_5069	32	.	2.73769	3.20936	1.49239	97
chr1	39296789	39297007	/home/mkelly95/Ovarian_Chip_Seq_Project_Mike/H3K27ac/remove-duplicates.sh-1.1.0/cross-correlation-macs.sh-1.0.0/H3K27ac_Experimental_peak_5070	45	.	3.34606	4.5516	2.56633	116
chr1	39417042	39417260	/home/mkelly95/Ovarian_Chip_Seq_Project_Mike/H3K27ac/remove-duplicates.sh-1.1.0/cross-correlation-macs.sh-1.0.0/H3K27ac_Experimental_peak_5089	32	.	2.66894	3.24324	1.52158	76
chr1	39424558	39424811	/home/mkelly95/Ovarian_Chip_Seq_Project_Mike/H3K27ac/remove-duplicates.sh-1.1.0/cross-correlation-macs.sh-1.0.0/H3K27ac_Experimental_peak_5090	55	.	3.32295	5.56506	3.44767	179
chr1	39425296	39425752	/home/mkelly95/Ovarian_Chip_Seq_Project_Mike/H3K27ac/remove-duplicates.sh-1.1.0/cross-correlation-macs.sh-1.0.0/H3K27ac_Experimental_peak_5091	48	.	3.08731	4.87836	2.86264	49
chr1	39428299	39428552	/home/mkelly95/Ovarian_Chip_Seq_Project_Mike/H3K27ac/remove-duplicates.sh-1.1.0/cross-correlation-macs.sh-1.0.0/H3K27ac_Experimental_peak_5092	76	.	3.98206	7.67976	5.34703	137
chr1	39456470	39456803	/home/mkelly95/Ovarian_Chip_Seq_Project_Mike/H3K27ac/remove-duplicates.sh-1.1.0/cross-correlation-macs.sh-1.0.0/H3K27ac_Experimental_peak_5093	385	.	6.80087	38.59731	35.39646	157
chr1	39501065	39501322	/home/mkelly95/Ovarian_Chip_Seq_Project_Mike/H3K27ac/remove-duplicates.sh-1.1.0/cross-correlation-macs.sh-1.0.0/H3K27ac_Experimental_peak_5098	36	.	2.82095	3.65792	1.88607	167
chr1	39507376	39507668	/home/mkelly95/Ovarian_Chip_Seq_Project_Mike/H3K27ac/remove-duplicates.sh-1.1.0/cross-correlation-macs.sh-1.0.0/H3K27ac_Experimental_peak_5099	45	.	3.20273	4.50631	2.56633	127
chr1	39513992	39514308	/home/mkelly95/Ovarian_Chip_Seq_Project_Mike/H3K27ac/remove-duplicates.sh-1.1.0/cross-correlation-macs.sh-1.0.0/H3K27ac_Experimental_peak_5100	33	.	2.62982	3.32257	1.59083	31
chr1	39541117	39541336	/home/mkelly95/Ovarian_Chip_Seq_Project_Mike/H3K27ac/remove-duplicates.sh-1.1.0/cross-correlation-macs.sh-1.0.0/H3K27ac_Experimental_peak_5101	41	.	3.01008	4.16445	2.27275	55
chr1	39541614	39541957	/home/mkelly95/Ovarian_Chip_Seq_Project_Mike/H3K27ac/remove-duplicates.sh-1.1.0/cross-correlation-macs.sh-1.0.0/H3K27ac_Experimental_peak_5102	38	.	2.85402	3.88289	2.02125	210
chr1	39956259	39956675	/home/mkelly95/Ovarian_Chip_Seq_Project_Mike/H3K27ac/remove-duplicates.sh-1.1.0/cross-correlation-macs.sh-1.0.0/H3K27ac_Experimental_peak_5171	50	.	3.15816	5.02141	2.99232	199
chr1	40053478	40053735	/home/mkelly95/Ovarian_Chip_Seq_Project_Mike/H3K27ac/remove-duplicates.sh-1.1.0/cross-correlation-macs.sh-1.0.0/H3K27ac_Experimental_peak_5182	38	.	2.74969	3.85335	2.00098	51
chr1	40061835	40062139	/home/mkelly95/Ovarian_Chip_Seq_Project_Mike/H3K27ac/remove-duplicates.sh-1.1.0/cross-correlation-macs.sh-1.0.0/H3K27ac_Experimental_peak_5183	51	.	3.44956	5.15324	3.11234	154
chr1	40072059	40072356	/home/mkelly95/Ovarian_Chip_Seq_Project_Mike/H3K27ac/remove-duplicates.sh-1.1.0/cross-correlation-macs.sh-1.0.0/H3K27ac_Experimental_peak_5184	59	.	3.40722	5.96114	3.81227	120
chr1	40072433	40072796	/home/mkelly95/Ovarian_Chip_Seq_Project_Mike/H3K27ac/remove-duplicates.sh-1.1.0/cross-correlation-macs.sh-1.0.0/H3K27ac_Experimental_peak_5185	59	.	3.40722	5.96114	3.81227	197
chr1	40078585	40078988	/home/mkelly95/Ovarian_Chip_Seq_Project_Mike/H3K27ac/remove-duplicates.sh-1.1.0/cross-correlation-macs.sh-1.0.0/H3K27ac_Experimental_peak_5186	31	.	2.45882	3.15005	1.49239	70
chr1	40112008	40112848	/home/mkelly95/Ovarian_Chip_Seq_Project_Mike/H3K27ac/remove-duplicates.sh-1.1.0/cross-correlation-macs.sh-1.0.0/H3K27ac_Experimental_peak_5190	61	.	3.6357	6.19676	3.99861	202
chr1	40118661	40118957	/home/mkelly95/Ovarian_Chip_Seq_Project_Mike/H3K27ac/remove-duplicates.sh-1.1.0/cross-correlation-macs.sh-1.0.0/H3K27ac_Experimental_peak_5191	35	.	2.6738	3.55232	1.79264	207
chr1	40123519	40123755	/home/mkelly95/Ovarian_Chip_Seq_Project_Mike/H3K27ac/remove-duplicates.sh-1.1.0/cross-correlation-macs.sh-1.0.0/H3K27ac_Experimental_peak_5192	55	.	3.19765	5.51164	3.39849	159
chr1	40143064	40143282	/home/mkelly95/Ovarian_Chip_Seq_Project_Mike/H3K27ac/remove-duplicates.sh-1.1.0/cross-correlation-macs.sh-1.0.0/H3K27ac_Experimental_peak_5194	36	.	2.71334	3.62535	1.85778	151
chr1	40157908	40158248	/home/mkelly95/Ovarian_Chip_Seq_Project_Mike/H3K27ac/remove-duplicates.sh-1.1.0/cross-correlation-macs.sh-1.0.0/H3K27ac_Experimental_peak_5196	78	.	3.95664	7.89562	5.55151	167
chr1	40166857	40167361	/home/mkelly95/Ovarian_Chip_Seq_Project_Mike/H3K27ac/remove-duplicates.sh-1.1.0/cross-correlation-macs.sh-1.0.0/H3K27ac_Experimental_peak_5197	77	.	4.45162	7.75205	5.41557	197
chr1	40175326	40175544	/home/mkelly95/Ovarian_Chip_Seq_Project_Mike/H3K27ac/remove-duplicates.sh-1.1.0/cross-correlation-macs.sh-1.0.0/H3K27ac_Experimental_peak_5198	52	.	3.65025	5.27884	3.18433	121
chr1	40176127	40176345	/home/mkelly95/Ovarian_Chip_Seq_Project_Mike/H3K27ac/remove-duplicates.sh-1.1.0/cross-correlation-macs.sh-1.0.0/H3K27ac_Experimental_peak_5199	45	.	3.34606	4.5516	2.56633	145
chr1	40186063	40186304	/home/mkelly95/Ovarian_Chip_Seq_Project_Mike/H3K27ac/remove-duplicates.sh-1.1.0/cross-correlation-macs.sh-1.0.0/H3K27ac_Experimental_peak_5200	60	.	3.95444	6.03972	3.85266	160
chr1	40191308	40191609	/home/mkelly95/Ovarian_Chip_Seq_Project_Mike/H3K27ac/remove-duplicates.sh-1.1.0/cross-correlation-macs.sh-1.0.0/H3K27ac_Experimental_peak_5201	111	.	5.77957	11.19845	8.67678	106
chr1	40265289	40265507	/home/mkelly95/Ovarian_Chip_Seq_Project_Mike/H3K27ac/remove-duplicates.sh-1.1.0/cross-correlation-macs.sh-1.0.0/H3K27ac_Experimental_peak_5212	39	.	2.9704	3.91622	2.05054	65
chr1	40283459	40283858	/home/mkelly95/Ovarian_Chip_Seq_Project_Mike/H3K27ac/remove-duplicates.sh-1.1.0/cross-correlation-macs.sh-1.0.0/H3K27ac_Experimental_peak_5213	39	.	2.35921	3.97274	2.10171	187
chr1	40284682	40285165	/home/mkelly95/Ovarian_Chip_Seq_Project_Mike/H3K27ac/remove-duplicates.sh-1.1.0/cross-correlation-macs.sh-1.0.0/H3K27ac_Experimental_peak_5214	103	.	3.69865	10.34942	7.86512	180
chr1	40285299	40285530	/home/mkelly95/Ovarian_Chip_Seq_Project_Mike/H3K27ac/remove-duplicates.sh-1.1.0/cross-correlation-macs.sh-1.0.0/H3K27ac_Experimental_peak_5215	52	.	2.66512	5.26541	3.18433	101
chr1	40286136	40286396	/home/mkelly95/Ovarian_Chip_Seq_Project_Mike/H3K27ac/remove-duplicates.sh-1.1.0/cross-correlation-macs.sh-1.0.0/H3K27ac_Experimental_peak_5216	38	.	2.32926	3.89109	2.02839	45
chr1	40291213	40291431	/home/mkelly95/Ovarian_Chip_Seq_Project_Mike/H3K27ac/remove-duplicates.sh-1.1.0/cross-correlation-macs.sh-1.0.0/H3K27ac_Experimental_peak_5217	47	.	3.00637	4.7135	2.71304	106
chr1	40291607	40291974	/home/mkelly95/Ovarian_Chip_Seq_Project_Mike/H3K27ac/remove-duplicates.sh-1.1.0/cross-correlation-macs.sh-1.0.0/H3K27ac_Experimental_peak_5218	62	.	3.53063	6.22061	4.02103	179
chr1	40296281	40296499	/home/mkelly95/Ovarian_Chip_Seq_Project_Mike/H3K27ac/remove-duplicates.sh-1.1.0/cross-correlation-macs.sh-1.0.0/H3K27ac_Experimental_peak_5219	44	.	3.06012	4.44139	2.51958	126
chr1	40357270	40357621	/home/mkelly95/Ovarian_Chip_Seq_Project_Mike/H3K27ac/remove-duplicates.sh-1.1.0/cross-correlation-macs.sh-1.0.0/H3K27ac_Experimental_peak_5230	57	.	3.67242	5.78628	3.65103	192
chr1	40360210	40360430	/home/mkelly95/Ovarian_Chip_Seq_Project_Mike/H3K27ac/remove-duplicates.sh-1.1.0/cross-correlation-macs.sh-1.0.0/H3K27ac_Experimental_peak_5231	60	.	3.58246	6.09078	3.89987	117
chr1	40367767	40368068	/home/mkelly95/Ovarian_Chip_Seq_Project_Mike/H3K27ac/remove-duplicates.sh-1.1.0/cross-correlation-macs.sh-1.0.0/H3K27ac_Experimental_peak_5233	90	.	3.26332	9.09436	6.67875	188
chr1	40376282	40376500	/home/mkelly95/Ovarian_Chip_Seq_Project_Mike/H3K27ac/remove-duplicates.sh-1.1.0/cross-correlation-macs.sh-1.0.0/H3K27ac_Experimental_peak_5234	32	.	2.73769	3.20936	1.49239	20
chr1	40392021	40392314	/home/mkelly95/Ovarian_Chip_Seq_Project_Mike/H3K27ac/remove-duplicates.sh-1.1.0/cross-correlation-macs.sh-1.0.0/H3K27ac_Experimental_peak_5235	34	.	2.46175	3.42568	1.68199	210
chr1	40399160	40399382	/home/mkelly95/Ovarian_Chip_Seq_Project_Mike/H3K27ac/remove-duplicates.sh-1.1.0/cross-correlation-macs.sh-1.0.0/H3K27ac_Experimental_peak_5236	63	.	3.2898	6.35746	4.14824	95
chr1	40399480	40399741	/home/mkelly95/Ovarian_Chip_Seq_Project_Mike/H3K27ac/remove-duplicates.sh-1.1.0/cross-correlation-macs.sh-1.0.0/H3K27ac_Experimental_peak_5237	77	.	3.65813	7.71881	5.38386	111
chr1	40400041	40400945	/home/mkelly95/Ovarian_Chip_Seq_Project_Mike/H3K27ac/remove-duplicates.sh-1.1.0/cross-correlation-macs.sh-1.0.0/H3K27ac_Experimental_peak_5238	76	.	3.61878	7.62186	5.30971	120
chr1	40410914	40411277	/home/mkelly95/Ovarian_Chip_Seq_Project_Mike/H3K27ac/remove-duplicates.sh-1.1.0/cross-correlation-macs.sh-1.0.0/H3K27ac_Experimental_peak_5239	53	.	3.32609	5.35589	3.25477	146
chr1	40412154	40412622	/home/mkelly95/Ovarian_Chip_Seq_Project_Mike/H3K27ac/remove-duplicates.sh-1.1.0/cross-correlation-macs.sh-1.0.0/H3K27ac_Experimental_peak_5240	40	.	2.9615	4.07725	2.19448	310
chr1	40420413	40420632	/home/mkelly95/Ovarian_Chip_Seq_Project_Mike/H3K27ac/remove-duplicates.sh-1.1.0/cross-correlation-macs.sh-1.0.0/H3K27ac_Experimental_peak_5241	38	.	2.51462	3.81938	2.00098	135
chr1	40446366	40446809	/home/mkelly95/Ovarian_Chip_Seq_Project_Mike/H3K27ac/remove-duplicates.sh-1.1.0/cross-correlation-macs.sh-1.0.0/H3K27ac_Experimental_peak_5248	49	.	3.33385	4.94453	2.92263	89
chr1	40453730	40454007	/home/mkelly95/Ovarian_Chip_Seq_Project_Mike/H3K27ac/remove-duplicates.sh-1.1.0/cross-correlation-macs.sh-1.0.0/H3K27ac_Experimental_peak_5249	71	.	4.00169	7.17845	4.89243	65
[truncated: 117,477 more rows]
