# Supplementary material for: A multi-omic dissection of super-enhancer driven oncogenic gene expression programs in ovarian cancer
Source: Nat Commun. 2022 Jul 22;13:4247. doi: 10.1038/s41467-022-31919-8 (PMC9307778; doi:10.1038/s41467-022-31919-8)
Supplement: Supplementary file 5 — Supplementary Dataset 3 [file 41467_2022_31919_MOESM5_ESM.zip]

Archive with 2 entries (2 files):
- Supplementary_Data_3.txt
- __MACOSX/._Supplementary_Data_3.txt
