# Supplementary material for: A multi-omic dissection of super-enhancer driven oncogenic gene expression programs in ovarian cancer
Source: Nat Commun. 2022 Jul 22;13:4247. doi: 10.1038/s41467-022-31919-8 (PMC9307778; doi:10.1038/s41467-022-31919-8)
Supplement: Supplementary file 5 — Supplementary Dataset 3 [file 41467_2022_31919_MOESM5_ESM.zip › Supplementary_Data_3.txt]

This sheet contains all identified BRD4 peaks in hg19
chr1	715184	715322	/home/mkelly95/Ovarian_Chip_Seq_Project_Mike/BRD4/remove-duplicates.sh-1.1.0/cross-correlation-macs.sh-1.0.0/BRD4_Experimental_peak_3	59	.	4.63393	5.9392	2.52955	22
chr1	795066	795197	/home/mkelly95/Ovarian_Chip_Seq_Project_Mike/BRD4/remove-duplicates.sh-1.1.0/cross-correlation-macs.sh-1.0.0/BRD4_Experimental_peak_7	24	.	2.50007	2.47403	0.37843	91
chr1	833679	833750	/home/mkelly95/Ovarian_Chip_Seq_Project_Mike/BRD4/remove-duplicates.sh-1.1.0/cross-correlation-macs.sh-1.0.0/BRD4_Experimental_peak_8	21	.	2.26514	2.10608	0.23559	56
chr1	856595	856655	/home/mkelly95/Ovarian_Chip_Seq_Project_Mike/BRD4/remove-duplicates.sh-1.1.0/cross-correlation-macs.sh-1.0.0/BRD4_Experimental_peak_9	31	.	2.98233	3.17051	0.70055	35
chr1	901577	901639	/home/mkelly95/Ovarian_Chip_Seq_Project_Mike/BRD4/remove-duplicates.sh-1.1.0/cross-correlation-macs.sh-1.0.0/BRD4_Experimental_peak_13	59	.	4.65137	5.97099	2.52955	49
chr1	920666	920717	/home/mkelly95/Ovarian_Chip_Seq_Project_Mike/BRD4/remove-duplicates.sh-1.1.0/cross-correlation-macs.sh-1.0.0/BRD4_Experimental_peak_16	29	.	2.83142	2.93288	0.50441	39
chr1	935795	935882	/home/mkelly95/Ovarian_Chip_Seq_Project_Mike/BRD4/remove-duplicates.sh-1.1.0/cross-correlation-macs.sh-1.0.0/BRD4_Experimental_peak_18	59	.	4.65137	5.97099	2.52955	40
chr1	936220	936454	/home/mkelly95/Ovarian_Chip_Seq_Project_Mike/BRD4/remove-duplicates.sh-1.1.0/cross-correlation-macs.sh-1.0.0/BRD4_Experimental_peak_19	71	.	5.31586	7.17402	3.47753	190
chr1	936587	936645	/home/mkelly95/Ovarian_Chip_Seq_Project_Mike/BRD4/remove-duplicates.sh-1.1.0/cross-correlation-macs.sh-1.0.0/BRD4_Experimental_peak_20	37	.	3.32241	3.74463	0.93553	8
chr1	938817	938934	/home/mkelly95/Ovarian_Chip_Seq_Project_Mike/BRD4/remove-duplicates.sh-1.1.0/cross-correlation-macs.sh-1.0.0/BRD4_Experimental_peak_21	27	.	2.65793	2.74119	0.37843	53
chr1	940682	940769	/home/mkelly95/Ovarian_Chip_Seq_Project_Mike/BRD4/remove-duplicates.sh-1.1.0/cross-correlation-macs.sh-1.0.0/BRD4_Experimental_peak_22	27	.	2.65793	2.74119	0.37843	70
chr1	947807	947858	/home/mkelly95/Ovarian_Chip_Seq_Project_Mike/BRD4/remove-duplicates.sh-1.1.0/cross-correlation-macs.sh-1.0.0/BRD4_Experimental_peak_23	31	.	2.97102	3.15239	0.68784	13
chr1	948390	948730	/home/mkelly95/Ovarian_Chip_Seq_Project_Mike/BRD4/remove-duplicates.sh-1.1.0/cross-correlation-macs.sh-1.0.0/BRD4_Experimental_peak_24	89	.	5.93708	8.97922	4.9372	123
chr1	993882	993944	/home/mkelly95/Ovarian_Chip_Seq_Project_Mike/BRD4/remove-duplicates.sh-1.1.0/cross-correlation-macs.sh-1.0.0/BRD4_Experimental_peak_32	37	.	3.32241	3.74463	0.93553	36
chr1	1006209	1006260	/home/mkelly95/Ovarian_Chip_Seq_Project_Mike/BRD4/remove-duplicates.sh-1.1.0/cross-correlation-macs.sh-1.0.0/BRD4_Experimental_peak_33	37	.	3.30995	3.72242	0.93553	2
chr1	1014805	1015062	/home/mkelly95/Ovarian_Chip_Seq_Project_Mike/BRD4/remove-duplicates.sh-1.1.0/cross-correlation-macs.sh-1.0.0/BRD4_Experimental_peak_34	45	.	3.72293	4.56394	1.55513	238
chr1	1015347	1015397	/home/mkelly95/Ovarian_Chip_Seq_Project_Mike/BRD4/remove-duplicates.sh-1.1.0/cross-correlation-macs.sh-1.0.0/BRD4_Experimental_peak_35	43	.	3.70576	4.33591	1.38498	20
chr1	1015462	1015520	/home/mkelly95/Ovarian_Chip_Seq_Project_Mike/BRD4/remove-duplicates.sh-1.1.0/cross-correlation-macs.sh-1.0.0/BRD4_Experimental_peak_36	46	.	3.87374	4.6237	1.60308	41
chr1	1015579	1015677	/home/mkelly95/Ovarian_Chip_Seq_Project_Mike/BRD4/remove-duplicates.sh-1.1.0/cross-correlation-macs.sh-1.0.0/BRD4_Experimental_peak_37	71	.	5.31586	7.17402	3.47753	48
chr1	1054467	1054518	/home/mkelly95/Ovarian_Chip_Seq_Project_Mike/BRD4/remove-duplicates.sh-1.1.0/cross-correlation-macs.sh-1.0.0/BRD4_Experimental_peak_41	32	.	3.05204	3.28341	0.74546	13
chr1	1092902	1093112	/home/mkelly95/Ovarian_Chip_Seq_Project_Mike/BRD4/remove-duplicates.sh-1.1.0/cross-correlation-macs.sh-1.0.0/BRD4_Experimental_peak_42	42	.	3.66245	4.26359	1.32304	201
chr1	1093647	1093772	/home/mkelly95/Ovarian_Chip_Seq_Project_Mike/BRD4/remove-duplicates.sh-1.1.0/cross-correlation-macs.sh-1.0.0/BRD4_Experimental_peak_43	48	.	3.98689	4.82503	1.66489	74
chr1	1093965	1094052	/home/mkelly95/Ovarian_Chip_Seq_Project_Mike/BRD4/remove-duplicates.sh-1.1.0/cross-correlation-macs.sh-1.0.0/BRD4_Experimental_peak_44	37	.	3.32241	3.74463	0.93553	50
chr1	1098258	1098346	/home/mkelly95/Ovarian_Chip_Seq_Project_Mike/BRD4/remove-duplicates.sh-1.1.0/cross-correlation-macs.sh-1.0.0/BRD4_Experimental_peak_45	37	.	3.32241	3.74463	0.93553	68
chr1	1212208	1212258	/home/mkelly95/Ovarian_Chip_Seq_Project_Mike/BRD4/remove-duplicates.sh-1.1.0/cross-correlation-macs.sh-1.0.0/BRD4_Experimental_peak_53	28	.	2.80105	2.88605	0.50386	1
chr1	1212856	1212920	/home/mkelly95/Ovarian_Chip_Seq_Project_Mike/BRD4/remove-duplicates.sh-1.1.0/cross-correlation-macs.sh-1.0.0/BRD4_Experimental_peak_54	38	.	3.39771	3.83539	0.99131	23
chr1	1214067	1214327	/home/mkelly95/Ovarian_Chip_Seq_Project_Mike/BRD4/remove-duplicates.sh-1.1.0/cross-correlation-macs.sh-1.0.0/BRD4_Experimental_peak_55	37	.	3.32241	3.74463	0.93553	97
chr1	1215400	1215519	/home/mkelly95/Ovarian_Chip_Seq_Project_Mike/BRD4/remove-duplicates.sh-1.1.0/cross-correlation-macs.sh-1.0.0/BRD4_Experimental_peak_56	47	.	3.95523	4.76802	1.66489	76
chr1	1297907	1297958	/home/mkelly95/Ovarian_Chip_Seq_Project_Mike/BRD4/remove-duplicates.sh-1.1.0/cross-correlation-macs.sh-1.0.0/BRD4_Experimental_peak_73	27	.	2.65793	2.74119	0.37843	44
chr1	1311111	1311252	/home/mkelly95/Ovarian_Chip_Seq_Project_Mike/BRD4/remove-duplicates.sh-1.1.0/cross-correlation-macs.sh-1.0.0/BRD4_Experimental_peak_75	55	.	4.38756	5.59722	2.29708	39
chr1	1311398	1311889	/home/mkelly95/Ovarian_Chip_Seq_Project_Mike/BRD4/remove-duplicates.sh-1.1.0/cross-correlation-macs.sh-1.0.0/BRD4_Experimental_peak_76	63	.	4.82685	6.31574	2.83605	35
chr1	1312100	1312151	/home/mkelly95/Ovarian_Chip_Seq_Project_Mike/BRD4/remove-duplicates.sh-1.1.0/cross-correlation-macs.sh-1.0.0/BRD4_Experimental_peak_77	35	.	3.20697	3.54267	0.92654	43
chr1	1342711	1342806	/home/mkelly95/Ovarian_Chip_Seq_Project_Mike/BRD4/remove-duplicates.sh-1.1.0/cross-correlation-macs.sh-1.0.0/BRD4_Experimental_peak_86	40	.	3.4633	4.02383	1.14695	26
chr1	1343312	1343445	/home/mkelly95/Ovarian_Chip_Seq_Project_Mike/BRD4/remove-duplicates.sh-1.1.0/cross-correlation-macs.sh-1.0.0/BRD4_Experimental_peak_87	81	.	5.83465	8.16161	4.29355	45
chr1	1343557	1344060	/home/mkelly95/Ovarian_Chip_Seq_Project_Mike/BRD4/remove-duplicates.sh-1.1.0/cross-correlation-macs.sh-1.0.0/BRD4_Experimental_peak_88	58	.	4.57402	5.83109	2.47925	397
chr1	1345768	1345837	/home/mkelly95/Ovarian_Chip_Seq_Project_Mike/BRD4/remove-duplicates.sh-1.1.0/cross-correlation-macs.sh-1.0.0/BRD4_Experimental_peak_89	25	.	2.56348	2.5791	0.37843	32
chr1	1368477	1368609	/home/mkelly95/Ovarian_Chip_Seq_Project_Mike/BRD4/remove-duplicates.sh-1.1.0/cross-correlation-macs.sh-1.0.0/BRD4_Experimental_peak_90	29	.	2.83142	2.93288	0.50441	37
chr1	1368677	1368828	/home/mkelly95/Ovarian_Chip_Seq_Project_Mike/BRD4/remove-duplicates.sh-1.1.0/cross-correlation-macs.sh-1.0.0/BRD4_Experimental_peak_91	84	.	5.98034	8.42756	4.48422	96
chr1	1369042	1369139	/home/mkelly95/Ovarian_Chip_Seq_Project_Mike/BRD4/remove-duplicates.sh-1.1.0/cross-correlation-macs.sh-1.0.0/BRD4_Experimental_peak_92	53	.	4.22488	5.33974	2.07816	47
chr1	1370277	1370363	/home/mkelly95/Ovarian_Chip_Seq_Project_Mike/BRD4/remove-duplicates.sh-1.1.0/cross-correlation-macs.sh-1.0.0/BRD4_Experimental_peak_93	48	.	3.98689	4.82503	1.66489	44
chr1	1406080	1406150	/home/mkelly95/Ovarian_Chip_Seq_Project_Mike/BRD4/remove-duplicates.sh-1.1.0/cross-correlation-macs.sh-1.0.0/BRD4_Experimental_peak_95	28	.	2.78116	2.85556	0.47776	35
chr1	1406682	1406837	/home/mkelly95/Ovarian_Chip_Seq_Project_Mike/BRD4/remove-duplicates.sh-1.1.0/cross-correlation-macs.sh-1.0.0/BRD4_Experimental_peak_96	37	.	3.25756	3.71348	0.93553	20
chr1	1446577	1446832	/home/mkelly95/Ovarian_Chip_Seq_Project_Mike/BRD4/remove-duplicates.sh-1.1.0/cross-correlation-macs.sh-1.0.0/BRD4_Experimental_peak_101	53	.	4.27286	5.30894	2.06346	112
chr1	1510916	1510967	/home/mkelly95/Ovarian_Chip_Seq_Project_Mike/BRD4/remove-duplicates.sh-1.1.0/cross-correlation-macs.sh-1.0.0/BRD4_Experimental_peak_112	38	.	3.38547	3.8161	0.99131	11
chr1	1511604	1511805	/home/mkelly95/Ovarian_Chip_Seq_Project_Mike/BRD4/remove-duplicates.sh-1.1.0/cross-correlation-macs.sh-1.0.0/BRD4_Experimental_peak_113	48	.	3.96399	4.80268	1.66489	84
chr1	1512268	1512325	/home/mkelly95/Ovarian_Chip_Seq_Project_Mike/BRD4/remove-duplicates.sh-1.1.0/cross-correlation-macs.sh-1.0.0/BRD4_Experimental_peak_114	24	.	2.49569	2.48849	0.37843	48
chr1	1517117	1517194	/home/mkelly95/Ovarian_Chip_Seq_Project_Mike/BRD4/remove-duplicates.sh-1.1.0/cross-correlation-macs.sh-1.0.0/BRD4_Experimental_peak_115	20	.	2.21706	2.03426	0.21349	27
chr1	1521373	1521453	/home/mkelly95/Ovarian_Chip_Seq_Project_Mike/BRD4/remove-duplicates.sh-1.1.0/cross-correlation-macs.sh-1.0.0/BRD4_Experimental_peak_116	23	.	2.43216	2.36444	0.37843	12
chr1	1550227	1550306	/home/mkelly95/Ovarian_Chip_Seq_Project_Mike/BRD4/remove-duplicates.sh-1.1.0/cross-correlation-macs.sh-1.0.0/BRD4_Experimental_peak_117	34	.	3.16866	3.48047	0.88083	41
chr1	1550733	1550783	/home/mkelly95/Ovarian_Chip_Seq_Project_Mike/BRD4/remove-duplicates.sh-1.1.0/cross-correlation-macs.sh-1.0.0/BRD4_Experimental_peak_118	26	.	2.57824	2.60398	0.37843	40
chr1	1828879	1828930	/home/mkelly95/Ovarian_Chip_Seq_Project_Mike/BRD4/remove-duplicates.sh-1.1.0/cross-correlation-macs.sh-1.0.0/BRD4_Experimental_peak_145	23	.	2.42276	2.34949	0.37843	31
chr1	1837459	1837718	/home/mkelly95/Ovarian_Chip_Seq_Project_Mike/BRD4/remove-duplicates.sh-1.1.0/cross-correlation-macs.sh-1.0.0/BRD4_Experimental_peak_146	49	.	3.95805	4.92452	1.74661	144
chr1	1851218	1851300	/home/mkelly95/Ovarian_Chip_Seq_Project_Mike/BRD4/remove-duplicates.sh-1.1.0/cross-correlation-macs.sh-1.0.0/BRD4_Experimental_peak_147	21	.	2.26514	2.10608	0.23559	35
chr1	1869308	1869380	/home/mkelly95/Ovarian_Chip_Seq_Project_Mike/BRD4/remove-duplicates.sh-1.1.0/cross-correlation-macs.sh-1.0.0/BRD4_Experimental_peak_148	47	.	3.97194	4.79804	1.66489	35
chr1	1884609	1884695	/home/mkelly95/Ovarian_Chip_Seq_Project_Mike/BRD4/remove-duplicates.sh-1.1.0/cross-correlation-macs.sh-1.0.0/BRD4_Experimental_peak_149	34	.	3.16866	3.48047	0.88083	64
chr1	1943589	1943640	/home/mkelly95/Ovarian_Chip_Seq_Project_Mike/BRD4/remove-duplicates.sh-1.1.0/cross-correlation-macs.sh-1.0.0/BRD4_Experimental_peak_156	22	.	2.38586	2.29133	0.37455	36
chr1	1980463	1980556	/home/mkelly95/Ovarian_Chip_Seq_Project_Mike/BRD4/remove-duplicates.sh-1.1.0/cross-correlation-macs.sh-1.0.0/BRD4_Experimental_peak_158	22	.	2.35008	2.23564	0.33228	59
chr1	1980896	1981111	/home/mkelly95/Ovarian_Chip_Seq_Project_Mike/BRD4/remove-duplicates.sh-1.1.0/cross-correlation-macs.sh-1.0.0/BRD4_Experimental_peak_159	42	.	3.63413	4.21668	1.31273	127
chr1	1981238	1981338	/home/mkelly95/Ovarian_Chip_Seq_Project_Mike/BRD4/remove-duplicates.sh-1.1.0/cross-correlation-macs.sh-1.0.0/BRD4_Experimental_peak_160	48	.	3.98689	4.82503	1.66489	50
chr1	2155396	2155454	/home/mkelly95/Ovarian_Chip_Seq_Project_Mike/BRD4/remove-duplicates.sh-1.1.0/cross-correlation-macs.sh-1.0.0/BRD4_Experimental_peak_172	34	.	3.15023	3.44627	0.86946	47
chr1	2159253	2159314	/home/mkelly95/Ovarian_Chip_Seq_Project_Mike/BRD4/remove-duplicates.sh-1.1.0/cross-correlation-macs.sh-1.0.0/BRD4_Experimental_peak_173	37	.	3.32241	3.74463	0.93553	22
chr1	2245413	2245611	/home/mkelly95/Ovarian_Chip_Seq_Project_Mike/BRD4/remove-duplicates.sh-1.1.0/cross-correlation-macs.sh-1.0.0/BRD4_Experimental_peak_180	37	.	3.30995	3.72242	0.93553	36
chr1	2245887	2246005	/home/mkelly95/Ovarian_Chip_Seq_Project_Mike/BRD4/remove-duplicates.sh-1.1.0/cross-correlation-macs.sh-1.0.0/BRD4_Experimental_peak_181	74	.	5.2811	7.40014	3.66564	39
chr1	2466120	2466192	/home/mkelly95/Ovarian_Chip_Seq_Project_Mike/BRD4/remove-duplicates.sh-1.1.0/cross-correlation-macs.sh-1.0.0/BRD4_Experimental_peak_200	23	.	2.41343	2.33471	0.37843	19
chr1	2466705	2466756	/home/mkelly95/Ovarian_Chip_Seq_Project_Mike/BRD4/remove-duplicates.sh-1.1.0/cross-correlation-macs.sh-1.0.0/BRD4_Experimental_peak_201	37	.	3.32241	3.74463	0.93553	21
chr1	2755170	2755236	/home/mkelly95/Ovarian_Chip_Seq_Project_Mike/BRD4/remove-duplicates.sh-1.1.0/cross-correlation-macs.sh-1.0.0/BRD4_Experimental_peak_206	25	.	2.57189	2.59326	0.37843	35
chr1	2755757	2755848	/home/mkelly95/Ovarian_Chip_Seq_Project_Mike/BRD4/remove-duplicates.sh-1.1.0/cross-correlation-macs.sh-1.0.0/BRD4_Experimental_peak_207	44	.	3.78027	4.46207	1.47788	48
chr1	2867422	2867525	/home/mkelly95/Ovarian_Chip_Seq_Project_Mike/BRD4/remove-duplicates.sh-1.1.0/cross-correlation-macs.sh-1.0.0/BRD4_Experimental_peak_208	27	.	2.65793	2.74119	0.37843	76
chr1	2870458	2870521	/home/mkelly95/Ovarian_Chip_Seq_Project_Mike/BRD4/remove-duplicates.sh-1.1.0/cross-correlation-macs.sh-1.0.0/BRD4_Experimental_peak_209	28	.	2.78116	2.85556	0.47776	44
chr1	2914485	2914536	/home/mkelly95/Ovarian_Chip_Seq_Project_Mike/BRD4/remove-duplicates.sh-1.1.0/cross-correlation-macs.sh-1.0.0/BRD4_Experimental_peak_210	32	.	3.05204	3.28341	0.74546	11
chr1	2922780	2922848	/home/mkelly95/Ovarian_Chip_Seq_Project_Mike/BRD4/remove-duplicates.sh-1.1.0/cross-correlation-macs.sh-1.0.0/BRD4_Experimental_peak_211	26	.	2.64055	2.64337	0.37843	43
chr1	2959845	2959895	/home/mkelly95/Ovarian_Chip_Seq_Project_Mike/BRD4/remove-duplicates.sh-1.1.0/cross-correlation-macs.sh-1.0.0/BRD4_Experimental_peak_212	29	.	2.83142	2.93288	0.50441	25
chr1	3532620	3532671	/home/mkelly95/Ovarian_Chip_Seq_Project_Mike/BRD4/remove-duplicates.sh-1.1.0/cross-correlation-macs.sh-1.0.0/BRD4_Experimental_peak_221	48	.	3.98689	4.82503	1.66489	27
chr1	3566812	3566910	/home/mkelly95/Ovarian_Chip_Seq_Project_Mike/BRD4/remove-duplicates.sh-1.1.0/cross-correlation-macs.sh-1.0.0/BRD4_Experimental_peak_224	33	.	3.10036	3.36296	0.80885	4
chr1	3692605	3692716	/home/mkelly95/Ovarian_Chip_Seq_Project_Mike/BRD4/remove-duplicates.sh-1.1.0/cross-correlation-macs.sh-1.0.0/BRD4_Experimental_peak_230	59	.	4.65137	5.97099	2.52955	48
chr1	3713293	3713948	/home/mkelly95/Ovarian_Chip_Seq_Project_Mike/BRD4/remove-duplicates.sh-1.1.0/cross-correlation-macs.sh-1.0.0/BRD4_Experimental_peak_233	67	.	4.98838	6.72467	3.16047	159
chr1	3718050	3718101	/home/mkelly95/Ovarian_Chip_Seq_Project_Mike/BRD4/remove-duplicates.sh-1.1.0/cross-correlation-macs.sh-1.0.0/BRD4_Experimental_peak_234	38	.	3.39771	3.83539	0.99131	13
chr1	3843280	3843363	/home/mkelly95/Ovarian_Chip_Seq_Project_Mike/BRD4/remove-duplicates.sh-1.1.0/cross-correlation-macs.sh-1.0.0/BRD4_Experimental_peak_240	32	.	2.87038	3.27076	0.74546	15
chr1	3996864	3997029	/home/mkelly95/Ovarian_Chip_Seq_Project_Mike/BRD4/remove-duplicates.sh-1.1.0/cross-correlation-macs.sh-1.0.0/BRD4_Experimental_peak_241	40	.	3.4633	4.02383	1.14695	38
chr1	4020660	4020755	/home/mkelly95/Ovarian_Chip_Seq_Project_Mike/BRD4/remove-duplicates.sh-1.1.0/cross-correlation-macs.sh-1.0.0/BRD4_Experimental_peak_243	27	.	2.65793	2.74119	0.37843	72
chr1	4086327	4086477	/home/mkelly95/Ovarian_Chip_Seq_Project_Mike/BRD4/remove-duplicates.sh-1.1.0/cross-correlation-macs.sh-1.0.0/BRD4_Experimental_peak_244	37	.	3.30995	3.72242	0.93553	42
chr1	4089754	4089939	/home/mkelly95/Ovarian_Chip_Seq_Project_Mike/BRD4/remove-duplicates.sh-1.1.0/cross-correlation-macs.sh-1.0.0/BRD4_Experimental_peak_245	39	.	3.4859	3.97561	1.11436	142
chr1	4091511	4091562	/home/mkelly95/Ovarian_Chip_Seq_Project_Mike/BRD4/remove-duplicates.sh-1.1.0/cross-correlation-macs.sh-1.0.0/BRD4_Experimental_peak_246	32	.	3.05204	3.28341	0.74546	16
chr1	4097707	4097790	/home/mkelly95/Ovarian_Chip_Seq_Project_Mike/BRD4/remove-duplicates.sh-1.1.0/cross-correlation-macs.sh-1.0.0/BRD4_Experimental_peak_247	28	.	2.75185	2.81084	0.43878	46
chr1	4098615	4098695	/home/mkelly95/Ovarian_Chip_Seq_Project_Mike/BRD4/remove-duplicates.sh-1.1.0/cross-correlation-macs.sh-1.0.0/BRD4_Experimental_peak_248	34	.	3.1655	3.47205	0.88083	70
chr1	4129870	4129994	/home/mkelly95/Ovarian_Chip_Seq_Project_Mike/BRD4/remove-duplicates.sh-1.1.0/cross-correlation-macs.sh-1.0.0/BRD4_Experimental_peak_249	39	.	3.4859	3.97561	1.11436	103
chr1	4156889	4156940	/home/mkelly95/Ovarian_Chip_Seq_Project_Mike/BRD4/remove-duplicates.sh-1.1.0/cross-correlation-macs.sh-1.0.0/BRD4_Experimental_peak_250	40	.	3.53838	4.06014	1.17815	31
chr1	4233215	4233287	/home/mkelly95/Ovarian_Chip_Seq_Project_Mike/BRD4/remove-duplicates.sh-1.1.0/cross-correlation-macs.sh-1.0.0/BRD4_Experimental_peak_251	29	.	2.83142	2.93288	0.50441	45
chr1	4248974	4249025	/home/mkelly95/Ovarian_Chip_Seq_Project_Mike/BRD4/remove-duplicates.sh-1.1.0/cross-correlation-macs.sh-1.0.0/BRD4_Experimental_peak_252	29	.	2.83142	2.93288	0.50441	43
chr1	4253136	4253187	/home/mkelly95/Ovarian_Chip_Seq_Project_Mike/BRD4/remove-duplicates.sh-1.1.0/cross-correlation-macs.sh-1.0.0/BRD4_Experimental_peak_253	31	.	2.96854	3.17916	0.70055	27
chr1	4266289	4266378	/home/mkelly95/Ovarian_Chip_Seq_Project_Mike/BRD4/remove-duplicates.sh-1.1.0/cross-correlation-macs.sh-1.0.0/BRD4_Experimental_peak_254	23	.	2.44163	2.37956	0.37843	59
chr1	4280217	4280278	/home/mkelly95/Ovarian_Chip_Seq_Project_Mike/BRD4/remove-duplicates.sh-1.1.0/cross-correlation-macs.sh-1.0.0/BRD4_Experimental_peak_255	29	.	2.83142	2.93288	0.50441	25
chr1	4288527	4288595	/home/mkelly95/Ovarian_Chip_Seq_Project_Mike/BRD4/remove-duplicates.sh-1.1.0/cross-correlation-macs.sh-1.0.0/BRD4_Experimental_peak_256	37	.	3.32241	3.74463	0.93553	19
chr1	4300131	4300229	/home/mkelly95/Ovarian_Chip_Seq_Project_Mike/BRD4/remove-duplicates.sh-1.1.0/cross-correlation-macs.sh-1.0.0/BRD4_Experimental_peak_257	33	.	3.0736	3.31876	0.77533	81
chr1	4303124	4303278	/home/mkelly95/Ovarian_Chip_Seq_Project_Mike/BRD4/remove-duplicates.sh-1.1.0/cross-correlation-macs.sh-1.0.0/BRD4_Experimental_peak_258	38	.	3.41003	3.85485	1.00874	68
chr1	4308756	4308866	/home/mkelly95/Ovarian_Chip_Seq_Project_Mike/BRD4/remove-duplicates.sh-1.1.0/cross-correlation-macs.sh-1.0.0/BRD4_Experimental_peak_259	23	.	2.44163	2.37956	0.37843	78
chr1	4310291	4310438	/home/mkelly95/Ovarian_Chip_Seq_Project_Mike/BRD4/remove-duplicates.sh-1.1.0/cross-correlation-macs.sh-1.0.0/BRD4_Experimental_peak_260	29	.	2.83142	2.93288	0.50441	136
chr1	4310745	4310844	/home/mkelly95/Ovarian_Chip_Seq_Project_Mike/BRD4/remove-duplicates.sh-1.1.0/cross-correlation-macs.sh-1.0.0/BRD4_Experimental_peak_261	21	.	2.26514	2.10608	0.23559	58
chr1	4320094	4320145	/home/mkelly95/Ovarian_Chip_Seq_Project_Mike/BRD4/remove-duplicates.sh-1.1.0/cross-correlation-macs.sh-1.0.0/BRD4_Experimental_peak_262	25	.	2.56138	2.57558	0.37843	11
chr1	4343210	4343303	/home/mkelly95/Ovarian_Chip_Seq_Project_Mike/BRD4/remove-duplicates.sh-1.1.0/cross-correlation-macs.sh-1.0.0/BRD4_Experimental_peak_263	27	.	2.65793	2.74119	0.37843	48
chr1	4346124	4346175	/home/mkelly95/Ovarian_Chip_Seq_Project_Mike/BRD4/remove-duplicates.sh-1.1.0/cross-correlation-macs.sh-1.0.0/BRD4_Experimental_peak_264	35	.	3.18869	3.51143	0.90277	35
chr1	4350073	4350166	/home/mkelly95/Ovarian_Chip_Seq_Project_Mike/BRD4/remove-duplicates.sh-1.1.0/cross-correlation-macs.sh-1.0.0/BRD4_Experimental_peak_265	44	.	3.79707	4.49083	1.49991	16
chr1	4373252	4373336	/home/mkelly95/Ovarian_Chip_Seq_Project_Mike/BRD4/remove-duplicates.sh-1.1.0/cross-correlation-macs.sh-1.0.0/BRD4_Experimental_peak_266	23	.	2.44163	2.37956	0.37843	43
chr1	4434567	4434670	/home/mkelly95/Ovarian_Chip_Seq_Project_Mike/BRD4/remove-duplicates.sh-1.1.0/cross-correlation-macs.sh-1.0.0/BRD4_Experimental_peak_267	37	.	3.32241	3.74463	0.93553	99
chr1	4435915	4436008	/home/mkelly95/Ovarian_Chip_Seq_Project_Mike/BRD4/remove-duplicates.sh-1.1.0/cross-correlation-macs.sh-1.0.0/BRD4_Experimental_peak_268	33	.	3.10036	3.36296	0.80885	76
chr1	4443401	4443532	/home/mkelly95/Ovarian_Chip_Seq_Project_Mike/BRD4/remove-duplicates.sh-1.1.0/cross-correlation-macs.sh-1.0.0/BRD4_Experimental_peak_269	48	.	3.98689	4.82503	1.66489	109
chr1	4464120	4464232	/home/mkelly95/Ovarian_Chip_Seq_Project_Mike/BRD4/remove-duplicates.sh-1.1.0/cross-correlation-macs.sh-1.0.0/BRD4_Experimental_peak_270	23	.	2.36986	2.30788	0.37843	73
chr1	4502452	4502522	/home/mkelly95/Ovarian_Chip_Seq_Project_Mike/BRD4/remove-duplicates.sh-1.1.0/cross-correlation-macs.sh-1.0.0/BRD4_Experimental_peak_274	21	.	2.32683	2.18759	0.29496	2
chr1	4509139	4509190	/home/mkelly95/Ovarian_Chip_Seq_Project_Mike/BRD4/remove-duplicates.sh-1.1.0/cross-correlation-macs.sh-1.0.0/BRD4_Experimental_peak_275	46	.	3.89944	4.66888	1.64005	23
chr1	4540377	4540496	/home/mkelly95/Ovarian_Chip_Seq_Project_Mike/BRD4/remove-duplicates.sh-1.1.0/cross-correlation-macs.sh-1.0.0/BRD4_Experimental_peak_276	48	.	3.98689	4.82503	1.66489	110
chr1	4541265	4541322	/home/mkelly95/Ovarian_Chip_Seq_Project_Mike/BRD4/remove-duplicates.sh-1.1.0/cross-correlation-macs.sh-1.0.0/BRD4_Experimental_peak_277	59	.	4.65137	5.97099	2.52955	26
chr1	4547614	4547692	/home/mkelly95/Ovarian_Chip_Seq_Project_Mike/BRD4/remove-duplicates.sh-1.1.0/cross-correlation-macs.sh-1.0.0/BRD4_Experimental_peak_278	27	.	2.65793	2.74119	0.37843	28
chr1	4557809	4557860	/home/mkelly95/Ovarian_Chip_Seq_Project_Mike/BRD4/remove-duplicates.sh-1.1.0/cross-correlation-macs.sh-1.0.0/BRD4_Experimental_peak_279	27	.	2.64796	2.72374	0.37843	0
chr1	4576373	4576464	/home/mkelly95/Ovarian_Chip_Seq_Project_Mike/BRD4/remove-duplicates.sh-1.1.0/cross-correlation-macs.sh-1.0.0/BRD4_Experimental_peak_280	23	.	2.44163	2.37956	0.37843	75
chr1	4578360	4578434	/home/mkelly95/Ovarian_Chip_Seq_Project_Mike/BRD4/remove-duplicates.sh-1.1.0/cross-correlation-macs.sh-1.0.0/BRD4_Experimental_peak_281	37	.	3.32241	3.74463	0.93553	37
chr1	4586593	4586744	/home/mkelly95/Ovarian_Chip_Seq_Project_Mike/BRD4/remove-duplicates.sh-1.1.0/cross-correlation-macs.sh-1.0.0/BRD4_Experimental_peak_282	48	.	3.98689	4.82503	1.66489	109
chr1	4587130	4587181	/home/mkelly95/Ovarian_Chip_Seq_Project_Mike/BRD4/remove-duplicates.sh-1.1.0/cross-correlation-macs.sh-1.0.0/BRD4_Experimental_peak_283	37	.	3.32241	3.74463	0.93553	48
chr1	4594330	4594417	/home/mkelly95/Ovarian_Chip_Seq_Project_Mike/BRD4/remove-duplicates.sh-1.1.0/cross-correlation-macs.sh-1.0.0/BRD4_Experimental_peak_284	37	.	3.31135	3.72491	0.93553	44
chr1	4598076	4598149	/home/mkelly95/Ovarian_Chip_Seq_Project_Mike/BRD4/remove-duplicates.sh-1.1.0/cross-correlation-macs.sh-1.0.0/BRD4_Experimental_peak_285	20	.	2.19636	2.00353	0.18788	36
chr1	4598339	4598465	/home/mkelly95/Ovarian_Chip_Seq_Project_Mike/BRD4/remove-duplicates.sh-1.1.0/cross-correlation-macs.sh-1.0.0/BRD4_Experimental_peak_286	21	.	2.26514	2.10608	0.23559	87
chr1	4601272	4601357	/home/mkelly95/Ovarian_Chip_Seq_Project_Mike/BRD4/remove-duplicates.sh-1.1.0/cross-correlation-macs.sh-1.0.0/BRD4_Experimental_peak_287	34	.	3.16866	3.48047	0.88083	50
chr1	4611852	4611974	/home/mkelly95/Ovarian_Chip_Seq_Project_Mike/BRD4/remove-duplicates.sh-1.1.0/cross-correlation-macs.sh-1.0.0/BRD4_Experimental_peak_288	29	.	2.83142	2.93288	0.50441	37
chr1	4614104	4614155	/home/mkelly95/Ovarian_Chip_Seq_Project_Mike/BRD4/remove-duplicates.sh-1.1.0/cross-correlation-macs.sh-1.0.0/BRD4_Experimental_peak_289	35	.	3.1874	3.50922	0.90277	31
chr1	4642798	4642849	/home/mkelly95/Ovarian_Chip_Seq_Project_Mike/BRD4/remove-duplicates.sh-1.1.0/cross-correlation-macs.sh-1.0.0/BRD4_Experimental_peak_290	21	.	2.26514	2.10608	0.23559	20
chr1	4643795	4643889	/home/mkelly95/Ovarian_Chip_Seq_Project_Mike/BRD4/remove-duplicates.sh-1.1.0/cross-correlation-macs.sh-1.0.0/BRD4_Experimental_peak_291	53	.	4.30641	5.36555	2.10115	43
chr1	4648437	4648488	/home/mkelly95/Ovarian_Chip_Seq_Project_Mike/BRD4/remove-duplicates.sh-1.1.0/cross-correlation-macs.sh-1.0.0/BRD4_Experimental_peak_292	37	.	3.32241	3.74463	0.93553	20
chr1	4679511	4679604	/home/mkelly95/Ovarian_Chip_Seq_Project_Mike/BRD4/remove-duplicates.sh-1.1.0/cross-correlation-macs.sh-1.0.0/BRD4_Experimental_peak_293	26	.	2.62577	2.6852	0.37843	47
chr1	4693728	4693888	/home/mkelly95/Ovarian_Chip_Seq_Project_Mike/BRD4/remove-duplicates.sh-1.1.0/cross-correlation-macs.sh-1.0.0/BRD4_Experimental_peak_294	37	.	3.32241	3.74463	0.93553	28
chr1	4854782	4854899	/home/mkelly95/Ovarian_Chip_Seq_Project_Mike/BRD4/remove-duplicates.sh-1.1.0/cross-correlation-macs.sh-1.0.0/BRD4_Experimental_peak_302	27	.	2.65793	2.74119	0.37843	50
chr1	4873860	4873947	/home/mkelly95/Ovarian_Chip_Seq_Project_Mike/BRD4/remove-duplicates.sh-1.1.0/cross-correlation-macs.sh-1.0.0/BRD4_Experimental_peak_303	29	.	2.82123	2.91712	0.50441	75
chr1	4875397	4875522	/home/mkelly95/Ovarian_Chip_Seq_Project_Mike/BRD4/remove-duplicates.sh-1.1.0/cross-correlation-macs.sh-1.0.0/BRD4_Experimental_peak_304	40	.	3.53838	4.06014	1.17815	106
chr1	4890116	4890201	/home/mkelly95/Ovarian_Chip_Seq_Project_Mike/BRD4/remove-duplicates.sh-1.1.0/cross-correlation-macs.sh-1.0.0/BRD4_Experimental_peak_305	27	.	2.64796	2.72374	0.37843	48
chr1	4893686	4893758	/home/mkelly95/Ovarian_Chip_Seq_Project_Mike/BRD4/remove-duplicates.sh-1.1.0/cross-correlation-macs.sh-1.0.0/BRD4_Experimental_peak_306	38	.	3.39771	3.83539	0.99131	28
chr1	4903788	4903893	/home/mkelly95/Ovarian_Chip_Seq_Project_Mike/BRD4/remove-duplicates.sh-1.1.0/cross-correlation-macs.sh-1.0.0/BRD4_Experimental_peak_307	51	.	4.15943	5.12007	1.91811	38
chr1	4906811	4906914	/home/mkelly95/Ovarian_Chip_Seq_Project_Mike/BRD4/remove-duplicates.sh-1.1.0/cross-correlation-macs.sh-1.0.0/BRD4_Experimental_peak_308	34	.	3.16866	3.48047	0.88083	78
chr1	4910951	4911040	/home/mkelly95/Ovarian_Chip_Seq_Project_Mike/BRD4/remove-duplicates.sh-1.1.0/cross-correlation-macs.sh-1.0.0/BRD4_Experimental_peak_309	25	.	2.56138	2.57558	0.37843	41
chr1	4914134	4914201	/home/mkelly95/Ovarian_Chip_Seq_Project_Mike/BRD4/remove-duplicates.sh-1.1.0/cross-correlation-macs.sh-1.0.0/BRD4_Experimental_peak_310	38	.	3.39771	3.83539	0.99131	38
chr1	4915670	4915751	/home/mkelly95/Ovarian_Chip_Seq_Project_Mike/BRD4/remove-duplicates.sh-1.1.0/cross-correlation-macs.sh-1.0.0/BRD4_Experimental_peak_311	29	.	2.83142	2.93288	0.50441	44
chr1	4927518	4927593	/home/mkelly95/Ovarian_Chip_Seq_Project_Mike/BRD4/remove-duplicates.sh-1.1.0/cross-correlation-macs.sh-1.0.0/BRD4_Experimental_peak_312	23	.	2.44163	2.37956	0.37843	39
chr1	4940279	4940329	/home/mkelly95/Ovarian_Chip_Seq_Project_Mike/BRD4/remove-duplicates.sh-1.1.0/cross-correlation-macs.sh-1.0.0/BRD4_Experimental_peak_313	27	.	2.64796	2.72374	0.37843	25
chr1	4946304	4946422	/home/mkelly95/Ovarian_Chip_Seq_Project_Mike/BRD4/remove-duplicates.sh-1.1.0/cross-correlation-macs.sh-1.0.0/BRD4_Experimental_peak_314	53	.	4.27286	5.30894	2.06346	44
chr1	4950560	4950659	/home/mkelly95/Ovarian_Chip_Seq_Project_Mike/BRD4/remove-duplicates.sh-1.1.0/cross-correlation-macs.sh-1.0.0/BRD4_Experimental_peak_315	24	.	2.49014	2.45782	0.37843	42
chr1	4972358	4972444	/home/mkelly95/Ovarian_Chip_Seq_Project_Mike/BRD4/remove-duplicates.sh-1.1.0/cross-correlation-macs.sh-1.0.0/BRD4_Experimental_peak_316	22	.	2.35892	2.24934	0.34279	46
chr1	4975395	4975482	/home/mkelly95/Ovarian_Chip_Seq_Project_Mike/BRD4/remove-duplicates.sh-1.1.0/cross-correlation-macs.sh-1.0.0/BRD4_Experimental_peak_317	33	.	3.08814	3.34273	0.7929	66
chr1	4992938	4992989	/home/mkelly95/Ovarian_Chip_Seq_Project_Mike/BRD4/remove-duplicates.sh-1.1.0/cross-correlation-macs.sh-1.0.0/BRD4_Experimental_peak_318	32	.	3.05204	3.28341	0.74546	32
chr1	5011650	5011701	/home/mkelly95/Ovarian_Chip_Seq_Project_Mike/BRD4/remove-duplicates.sh-1.1.0/cross-correlation-macs.sh-1.0.0/BRD4_Experimental_peak_319	23	.	2.44163	2.37956	0.37843	32
chr1	5014006	5014056	/home/mkelly95/Ovarian_Chip_Seq_Project_Mike/BRD4/remove-duplicates.sh-1.1.0/cross-correlation-macs.sh-1.0.0/BRD4_Experimental_peak_320	21	.	2.26514	2.10608	0.23559	21
chr1	5031820	5031871	/home/mkelly95/Ovarian_Chip_Seq_Project_Mike/BRD4/remove-duplicates.sh-1.1.0/cross-correlation-macs.sh-1.0.0/BRD4_Experimental_peak_321	37	.	3.32241	3.74463	0.93553	14
chr1	5032221	5032323	/home/mkelly95/Ovarian_Chip_Seq_Project_Mike/BRD4/remove-duplicates.sh-1.1.0/cross-correlation-macs.sh-1.0.0/BRD4_Experimental_peak_322	37	.	3.30995	3.72242	0.93553	89
chr1	5039696	5039747	/home/mkelly95/Ovarian_Chip_Seq_Project_Mike/BRD4/remove-duplicates.sh-1.1.0/cross-correlation-macs.sh-1.0.0/BRD4_Experimental_peak_323	32	.	3.05204	3.28341	0.74546	26
chr1	5051407	5051534	/home/mkelly95/Ovarian_Chip_Seq_Project_Mike/BRD4/remove-duplicates.sh-1.1.0/cross-correlation-macs.sh-1.0.0/BRD4_Experimental_peak_324	26	.	2.63563	2.6906	0.37843	97
chr1	5052227	5052278	/home/mkelly95/Ovarian_Chip_Seq_Project_Mike/BRD4/remove-duplicates.sh-1.1.0/cross-correlation-macs.sh-1.0.0/BRD4_Experimental_peak_325	28	.	2.78116	2.85556	0.47776	33
chr1	5059511	5059665	/home/mkelly95/Ovarian_Chip_Seq_Project_Mike/BRD4/remove-duplicates.sh-1.1.0/cross-correlation-macs.sh-1.0.0/BRD4_Experimental_peak_326	32	.	3.05204	3.28341	0.74546	131
chr1	5075161	5075297	/home/mkelly95/Ovarian_Chip_Seq_Project_Mike/BRD4/remove-duplicates.sh-1.1.0/cross-correlation-macs.sh-1.0.0/BRD4_Experimental_peak_327	58	.	4.60668	5.88983	2.52097	16
chr1	5084820	5084907	/home/mkelly95/Ovarian_Chip_Seq_Project_Mike/BRD4/remove-duplicates.sh-1.1.0/cross-correlation-macs.sh-1.0.0/BRD4_Experimental_peak_328	21	.	2.25611	2.14528	0.26744	42
chr1	5088577	5088634	/home/mkelly95/Ovarian_Chip_Seq_Project_Mike/BRD4/remove-duplicates.sh-1.1.0/cross-correlation-macs.sh-1.0.0/BRD4_Experimental_peak_329	27	.	2.74222	2.79621	0.42593	34
chr1	5089005	5089060	/home/mkelly95/Ovarian_Chip_Seq_Project_Mike/BRD4/remove-duplicates.sh-1.1.0/cross-correlation-macs.sh-1.0.0/BRD4_Experimental_peak_330	38	.	3.39771	3.83539	0.99131	45
chr1	5091415	5091466	/home/mkelly95/Ovarian_Chip_Seq_Project_Mike/BRD4/remove-duplicates.sh-1.1.0/cross-correlation-macs.sh-1.0.0/BRD4_Experimental_peak_331	22	.	2.35008	2.23564	0.33228	42
chr1	5113309	5113392	/home/mkelly95/Ovarian_Chip_Seq_Project_Mike/BRD4/remove-duplicates.sh-1.1.0/cross-correlation-macs.sh-1.0.0/BRD4_Experimental_peak_332	56	.	4.44607	5.6052	2.30325	33
chr1	5114380	5114488	/home/mkelly95/Ovarian_Chip_Seq_Project_Mike/BRD4/remove-duplicates.sh-1.1.0/cross-correlation-macs.sh-1.0.0/BRD4_Experimental_peak_333	38	.	3.39771	3.83539	0.99131	86
chr1	5116478	5116535	/home/mkelly95/Ovarian_Chip_Seq_Project_Mike/BRD4/remove-duplicates.sh-1.1.0/cross-correlation-macs.sh-1.0.0/BRD4_Experimental_peak_334	21	.	2.28163	2.13096	0.25625	43
chr1	5118028	5118126	/home/mkelly95/Ovarian_Chip_Seq_Project_Mike/BRD4/remove-duplicates.sh-1.1.0/cross-correlation-macs.sh-1.0.0/BRD4_Experimental_peak_335	39	.	3.47816	3.96321	1.10425	32
chr1	5118439	5118489	/home/mkelly95/Ovarian_Chip_Seq_Project_Mike/BRD4/remove-duplicates.sh-1.1.0/cross-correlation-macs.sh-1.0.0/BRD4_Experimental_peak_336	34	.	3.16866	3.48047	0.88083	16
chr1	5119402	5119547	/home/mkelly95/Ovarian_Chip_Seq_Project_Mike/BRD4/remove-duplicates.sh-1.1.0/cross-correlation-macs.sh-1.0.0/BRD4_Experimental_peak_337	29	.	2.7922	2.91876	0.50441	99
chr1	5120535	5120586	/home/mkelly95/Ovarian_Chip_Seq_Project_Mike/BRD4/remove-duplicates.sh-1.1.0/cross-correlation-macs.sh-1.0.0/BRD4_Experimental_peak_338	29	.	2.83142	2.93288	0.50441	5
chr1	5120805	5120953	/home/mkelly95/Ovarian_Chip_Seq_Project_Mike/BRD4/remove-duplicates.sh-1.1.0/cross-correlation-macs.sh-1.0.0/BRD4_Experimental_peak_339	29	.	2.8677	2.98923	0.55239	106
chr1	5123174	5123266	/home/mkelly95/Ovarian_Chip_Seq_Project_Mike/BRD4/remove-duplicates.sh-1.1.0/cross-correlation-macs.sh-1.0.0/BRD4_Experimental_peak_340	48	.	3.96399	4.80268	1.66489	45
chr1	5136669	5136720	/home/mkelly95/Ovarian_Chip_Seq_Project_Mike/BRD4/remove-duplicates.sh-1.1.0/cross-correlation-macs.sh-1.0.0/BRD4_Experimental_peak_341	24	.	2.51512	2.49872	0.37843	30
chr1	5138366	5138445	/home/mkelly95/Ovarian_Chip_Seq_Project_Mike/BRD4/remove-duplicates.sh-1.1.0/cross-correlation-macs.sh-1.0.0/BRD4_Experimental_peak_342	25	.	2.56138	2.57558	0.37843	22
chr1	5141239	5141290	/home/mkelly95/Ovarian_Chip_Seq_Project_Mike/BRD4/remove-duplicates.sh-1.1.0/cross-correlation-macs.sh-1.0.0/BRD4_Experimental_peak_343	37	.	3.32241	3.74463	0.93553	12
chr1	5144598	5144654	/home/mkelly95/Ovarian_Chip_Seq_Project_Mike/BRD4/remove-duplicates.sh-1.1.0/cross-correlation-macs.sh-1.0.0/BRD4_Experimental_peak_344	42	.	3.66245	4.26359	1.32304	11
chr1	5151122	5151197	/home/mkelly95/Ovarian_Chip_Seq_Project_Mike/BRD4/remove-duplicates.sh-1.1.0/cross-correlation-macs.sh-1.0.0/BRD4_Experimental_peak_345	32	.	3.01678	3.22604	0.73475	46
chr1	5152355	5152464	/home/mkelly95/Ovarian_Chip_Seq_Project_Mike/BRD4/remove-duplicates.sh-1.1.0/cross-correlation-macs.sh-1.0.0/BRD4_Experimental_peak_346	28	.	2.77132	2.84052	0.46468	83
chr1	5154554	5154604	/home/mkelly95/Ovarian_Chip_Seq_Project_Mike/BRD4/remove-duplicates.sh-1.1.0/cross-correlation-macs.sh-1.0.0/BRD4_Experimental_peak_347	23	.	2.42557	2.35396	0.37843	24
chr1	5155111	5155161	/home/mkelly95/Ovarian_Chip_Seq_Project_Mike/BRD4/remove-duplicates.sh-1.1.0/cross-correlation-macs.sh-1.0.0/BRD4_Experimental_peak_348	32	.	3.05442	3.2873	0.74904	31
chr1	5161182	5161233	/home/mkelly95/Ovarian_Chip_Seq_Project_Mike/BRD4/remove-duplicates.sh-1.1.0/cross-correlation-macs.sh-1.0.0/BRD4_Experimental_peak_349	45	.	3.81092	4.51464	1.51958	31
chr1	5161353	5161403	/home/mkelly95/Ovarian_Chip_Seq_Project_Mike/BRD4/remove-duplicates.sh-1.1.0/cross-correlation-macs.sh-1.0.0/BRD4_Experimental_peak_350	33	.	3.07601	3.32273	0.7773	8
chr1	5161730	5161808	/home/mkelly95/Ovarian_Chip_Seq_Project_Mike/BRD4/remove-duplicates.sh-1.1.0/cross-correlation-macs.sh-1.0.0/BRD4_Experimental_peak_351	20	.	2.19636	2.00353	0.18788	16
chr1	5163001	5163085	/home/mkelly95/Ovarian_Chip_Seq_Project_Mike/BRD4/remove-duplicates.sh-1.1.0/cross-correlation-macs.sh-1.0.0/BRD4_Experimental_peak_352	26	.	2.57824	2.60398	0.37843	42
chr1	5168284	5168335	/home/mkelly95/Ovarian_Chip_Seq_Project_Mike/BRD4/remove-duplicates.sh-1.1.0/cross-correlation-macs.sh-1.0.0/BRD4_Experimental_peak_353	30	.	2.92662	3.08177	0.62966	17
chr1	5168852	5168919	/home/mkelly95/Ovarian_Chip_Seq_Project_Mike/BRD4/remove-duplicates.sh-1.1.0/cross-correlation-macs.sh-1.0.0/BRD4_Experimental_peak_354	23	.	2.44163	2.37956	0.37843	34
chr1	5169518	5169596	/home/mkelly95/Ovarian_Chip_Seq_Project_Mike/BRD4/remove-duplicates.sh-1.1.0/cross-correlation-macs.sh-1.0.0/BRD4_Experimental_peak_355	27	.	2.65793	2.74119	0.37843	31
chr1	5172214	5172265	/home/mkelly95/Ovarian_Chip_Seq_Project_Mike/BRD4/remove-duplicates.sh-1.1.0/cross-correlation-macs.sh-1.0.0/BRD4_Experimental_peak_356	27	.	2.65793	2.74119	0.37843	10
chr1	5174467	5174561	/home/mkelly95/Ovarian_Chip_Seq_Project_Mike/BRD4/remove-duplicates.sh-1.1.0/cross-correlation-macs.sh-1.0.0/BRD4_Experimental_peak_357	23	.	2.44163	2.37956	0.37843	71
chr1	5179314	5179365	/home/mkelly95/Ovarian_Chip_Seq_Project_Mike/BRD4/remove-duplicates.sh-1.1.0/cross-correlation-macs.sh-1.0.0/BRD4_Experimental_peak_358	37	.	3.30995	3.72242	0.93553	37
chr1	5202250	5202339	/home/mkelly95/Ovarian_Chip_Seq_Project_Mike/BRD4/remove-duplicates.sh-1.1.0/cross-correlation-macs.sh-1.0.0/BRD4_Experimental_peak_359	23	.	2.44163	2.37956	0.37843	18
chr1	5239306	5239357	/home/mkelly95/Ovarian_Chip_Seq_Project_Mike/BRD4/remove-duplicates.sh-1.1.0/cross-correlation-macs.sh-1.0.0/BRD4_Experimental_peak_360	27	.	2.64684	2.72179	0.37843	27
chr1	5261650	5261712	/home/mkelly95/Ovarian_Chip_Seq_Project_Mike/BRD4/remove-duplicates.sh-1.1.0/cross-correlation-macs.sh-1.0.0/BRD4_Experimental_peak_361	36	.	3.25224	3.62089	0.93553	44
chr1	5262268	5262319	/home/mkelly95/Ovarian_Chip_Seq_Project_Mike/BRD4/remove-duplicates.sh-1.1.0/cross-correlation-macs.sh-1.0.0/BRD4_Experimental_peak_362	36	.	3.24281	3.60451	0.93553	8
chr1	5262763	5262848	/home/mkelly95/Ovarian_Chip_Seq_Project_Mike/BRD4/remove-duplicates.sh-1.1.0/cross-correlation-macs.sh-1.0.0/BRD4_Experimental_peak_363	35	.	3.20566	3.54042	0.92461	46
chr1	5263034	5263085	/home/mkelly95/Ovarian_Chip_Seq_Project_Mike/BRD4/remove-duplicates.sh-1.1.0/cross-correlation-macs.sh-1.0.0/BRD4_Experimental_peak_364	25	.	2.55303	2.5616	0.37843	32
chr1	5263136	5263252	/home/mkelly95/Ovarian_Chip_Seq_Project_Mike/BRD4/remove-duplicates.sh-1.1.0/cross-correlation-macs.sh-1.0.0/BRD4_Experimental_peak_365	35	.	3.18351	3.50261	0.89722	32
chr1	5264055	5264182	/home/mkelly95/Ovarian_Chip_Seq_Project_Mike/BRD4/remove-duplicates.sh-1.1.0/cross-correlation-macs.sh-1.0.0/BRD4_Experimental_peak_366	23	.	2.47378	2.39846	0.37843	118
chr1	5270398	5270469	/home/mkelly95/Ovarian_Chip_Seq_Project_Mike/BRD4/remove-duplicates.sh-1.1.0/cross-correlation-macs.sh-1.0.0/BRD4_Experimental_peak_367	31	.	2.98119	3.16869	0.70055	21
chr1	5274934	5275097	/home/mkelly95/Ovarian_Chip_Seq_Project_Mike/BRD4/remove-duplicates.sh-1.1.0/cross-correlation-macs.sh-1.0.0/BRD4_Experimental_peak_368	44	.	3.75161	4.41327	1.43729	42
chr1	5279405	5279517	/home/mkelly95/Ovarian_Chip_Seq_Project_Mike/BRD4/remove-duplicates.sh-1.1.0/cross-correlation-macs.sh-1.0.0/BRD4_Experimental_peak_369	37	.	3.32241	3.74463	0.93553	39
chr1	5288725	5288819	/home/mkelly95/Ovarian_Chip_Seq_Project_Mike/BRD4/remove-duplicates.sh-1.1.0/cross-correlation-macs.sh-1.0.0/BRD4_Experimental_peak_370	26	.	2.64055	2.64337	0.37843	38
chr1	5296353	5296418	/home/mkelly95/Ovarian_Chip_Seq_Project_Mike/BRD4/remove-duplicates.sh-1.1.0/cross-correlation-macs.sh-1.0.0/BRD4_Experimental_peak_371	34	.	3.17577	3.48945	0.88632	24
chr1	5311050	5311210	/home/mkelly95/Ovarian_Chip_Seq_Project_Mike/BRD4/remove-duplicates.sh-1.1.0/cross-correlation-macs.sh-1.0.0/BRD4_Experimental_peak_372	37	.	3.32241	3.74463	0.93553	113
chr1	5319178	5319260	/home/mkelly95/Ovarian_Chip_Seq_Project_Mike/BRD4/remove-duplicates.sh-1.1.0/cross-correlation-macs.sh-1.0.0/BRD4_Experimental_peak_373	35	.	3.2228	3.56989	0.93553	36
chr1	5356198	5356305	/home/mkelly95/Ovarian_Chip_Seq_Project_Mike/BRD4/remove-duplicates.sh-1.1.0/cross-correlation-macs.sh-1.0.0/BRD4_Experimental_peak_374	27	.	2.65793	2.74119	0.37843	27
chr1	5358904	5358954	/home/mkelly95/Ovarian_Chip_Seq_Project_Mike/BRD4/remove-duplicates.sh-1.1.0/cross-correlation-macs.sh-1.0.0/BRD4_Experimental_peak_375	27	.	2.64796	2.72374	0.37843	4
chr1	5363072	5363123	/home/mkelly95/Ovarian_Chip_Seq_Project_Mike/BRD4/remove-duplicates.sh-1.1.0/cross-correlation-macs.sh-1.0.0/BRD4_Experimental_peak_376	23	.	2.44163	2.37956	0.37843	6
chr1	5369848	5369949	/home/mkelly95/Ovarian_Chip_Seq_Project_Mike/BRD4/remove-duplicates.sh-1.1.0/cross-correlation-macs.sh-1.0.0/BRD4_Experimental_peak_377	27	.	2.65793	2.74119	0.37843	63
chr1	5377981	5378069	/home/mkelly95/Ovarian_Chip_Seq_Project_Mike/BRD4/remove-duplicates.sh-1.1.0/cross-correlation-macs.sh-1.0.0/BRD4_Experimental_peak_378	36	.	3.27261	3.6565	0.93553	55
chr1	5379292	5379412	/home/mkelly95/Ovarian_Chip_Seq_Project_Mike/BRD4/remove-duplicates.sh-1.1.0/cross-correlation-macs.sh-1.0.0/BRD4_Experimental_peak_379	31	.	2.96854	3.17916	0.70055	95
chr1	5381308	5381449	/home/mkelly95/Ovarian_Chip_Seq_Project_Mike/BRD4/remove-duplicates.sh-1.1.0/cross-correlation-macs.sh-1.0.0/BRD4_Experimental_peak_380	53	.	4.27286	5.30894	2.06346	115
chr1	5385796	5385847	/home/mkelly95/Ovarian_Chip_Seq_Project_Mike/BRD4/remove-duplicates.sh-1.1.0/cross-correlation-macs.sh-1.0.0/BRD4_Experimental_peak_381	26	.	2.63018	2.69282	0.37843	33
chr1	5386660	5386778	/home/mkelly95/Ovarian_Chip_Seq_Project_Mike/BRD4/remove-duplicates.sh-1.1.0/cross-correlation-macs.sh-1.0.0/BRD4_Experimental_peak_382	37	.	3.32241	3.74463	0.93553	42
chr1	5390480	5390559	/home/mkelly95/Ovarian_Chip_Seq_Project_Mike/BRD4/remove-duplicates.sh-1.1.0/cross-correlation-macs.sh-1.0.0/BRD4_Experimental_peak_383	37	.	3.32241	3.74463	0.93553	62
chr1	5408551	5408602	/home/mkelly95/Ovarian_Chip_Seq_Project_Mike/BRD4/remove-duplicates.sh-1.1.0/cross-correlation-macs.sh-1.0.0/BRD4_Experimental_peak_384	23	.	2.44163	2.37956	0.37843	9
chr1	5412763	5412828	/home/mkelly95/Ovarian_Chip_Seq_Project_Mike/BRD4/remove-duplicates.sh-1.1.0/cross-correlation-macs.sh-1.0.0/BRD4_Experimental_peak_385	25	.	2.55096	2.55812	0.37843	37
chr1	5425586	5425706	/home/mkelly95/Ovarian_Chip_Seq_Project_Mike/BRD4/remove-duplicates.sh-1.1.0/cross-correlation-macs.sh-1.0.0/BRD4_Experimental_peak_386	29	.	2.7922	2.91876	0.50441	6
chr1	5444788	5444839	/home/mkelly95/Ovarian_Chip_Seq_Project_Mike/BRD4/remove-duplicates.sh-1.1.0/cross-correlation-macs.sh-1.0.0/BRD4_Experimental_peak_387	21	.	2.28997	2.14359	0.26672	24
chr1	5462538	5462589	/home/mkelly95/Ovarian_Chip_Seq_Project_Mike/BRD4/remove-duplicates.sh-1.1.0/cross-correlation-macs.sh-1.0.0/BRD4_Experimental_peak_388	27	.	2.65793	2.74119	0.37843	20
chr1	5487040	5487091	/home/mkelly95/Ovarian_Chip_Seq_Project_Mike/BRD4/remove-duplicates.sh-1.1.0/cross-correlation-macs.sh-1.0.0/BRD4_Experimental_peak_389	32	.	3.05204	3.28341	0.74546	12
chr1	5515515	5515566	/home/mkelly95/Ovarian_Chip_Seq_Project_Mike/BRD4/remove-duplicates.sh-1.1.0/cross-correlation-macs.sh-1.0.0/BRD4_Experimental_peak_390	38	.	3.39771	3.83539	0.99131	43
chr1	5527996	5528047	/home/mkelly95/Ovarian_Chip_Seq_Project_Mike/BRD4/remove-duplicates.sh-1.1.0/cross-correlation-macs.sh-1.0.0/BRD4_Experimental_peak_391	22	.	2.36784	2.26319	0.35341	2
chr1	5531574	5531677	/home/mkelly95/Ovarian_Chip_Seq_Project_Mike/BRD4/remove-duplicates.sh-1.1.0/cross-correlation-macs.sh-1.0.0/BRD4_Experimental_peak_392	20	.	2.19636	2.00353	0.18788	13
chr1	5536292	5536432	/home/mkelly95/Ovarian_Chip_Seq_Project_Mike/BRD4/remove-duplicates.sh-1.1.0/cross-correlation-macs.sh-1.0.0/BRD4_Experimental_peak_393	30	.	2.88353	3.01397	0.57306	17
chr1	5559269	5559334	/home/mkelly95/Ovarian_Chip_Seq_Project_Mike/BRD4/remove-duplicates.sh-1.1.0/cross-correlation-macs.sh-1.0.0/BRD4_Experimental_peak_394	26	.	2.64055	2.64337	0.37843	14
chr1	5565231	5565321	/home/mkelly95/Ovarian_Chip_Seq_Project_Mike/BRD4/remove-duplicates.sh-1.1.0/cross-correlation-macs.sh-1.0.0/BRD4_Experimental_peak_395	59	.	4.65137	5.97099	2.52955	46
chr1	5585471	5585522	/home/mkelly95/Ovarian_Chip_Seq_Project_Mike/BRD4/remove-duplicates.sh-1.1.0/cross-correlation-macs.sh-1.0.0/BRD4_Experimental_peak_396	32	.	3.05204	3.28341	0.74546	6
chr1	5589525	5589624	/home/mkelly95/Ovarian_Chip_Seq_Project_Mike/BRD4/remove-duplicates.sh-1.1.0/cross-correlation-macs.sh-1.0.0/BRD4_Experimental_peak_397	36	.	3.29067	3.668	0.93553	49
chr1	5619582	5619660	/home/mkelly95/Ovarian_Chip_Seq_Project_Mike/BRD4/remove-duplicates.sh-1.1.0/cross-correlation-macs.sh-1.0.0/BRD4_Experimental_peak_398	29	.	2.7922	2.91876	0.50441	6
chr1	5620446	5620530	/home/mkelly95/Ovarian_Chip_Seq_Project_Mike/BRD4/remove-duplicates.sh-1.1.0/cross-correlation-macs.sh-1.0.0/BRD4_Experimental_peak_399	34	.	3.13694	3.43223	0.86252	43
chr1	5732058	5732108	/home/mkelly95/Ovarian_Chip_Seq_Project_Mike/BRD4/remove-duplicates.sh-1.1.0/cross-correlation-macs.sh-1.0.0/BRD4_Experimental_peak_406	32	.	3.05204	3.28341	0.74546	35
chr1	5754387	5754438	/home/mkelly95/Ovarian_Chip_Seq_Project_Mike/BRD4/remove-duplicates.sh-1.1.0/cross-correlation-macs.sh-1.0.0/BRD4_Experimental_peak_407	21	.	2.26514	2.10608	0.23559	19
chr1	5759416	5759507	/home/mkelly95/Ovarian_Chip_Seq_Project_Mike/BRD4/remove-duplicates.sh-1.1.0/cross-correlation-macs.sh-1.0.0/BRD4_Experimental_peak_408	24	.	2.48029	2.4418	0.37843	63
chr1	5787322	5787387	/home/mkelly95/Ovarian_Chip_Seq_Project_Mike/BRD4/remove-duplicates.sh-1.1.0/cross-correlation-macs.sh-1.0.0/BRD4_Experimental_peak_409	42	.	3.66245	4.26359	1.32304	23
chr1	5854051	5854188	/home/mkelly95/Ovarian_Chip_Seq_Project_Mike/BRD4/remove-duplicates.sh-1.1.0/cross-correlation-macs.sh-1.0.0/BRD4_Experimental_peak_410	23	.	2.47378	2.39846	0.37843	32
chr1	5854510	5854598	/home/mkelly95/Ovarian_Chip_Seq_Project_Mike/BRD4/remove-duplicates.sh-1.1.0/cross-correlation-macs.sh-1.0.0/BRD4_Experimental_peak_411	27	.	2.64796	2.72374	0.37843	20
chr1	6243477	6243539	/home/mkelly95/Ovarian_Chip_Seq_Project_Mike/BRD4/remove-duplicates.sh-1.1.0/cross-correlation-macs.sh-1.0.0/BRD4_Experimental_peak_427	31	.	2.94754	3.11495	0.65856	18
chr1	6260480	6260632	/home/mkelly95/Ovarian_Chip_Seq_Project_Mike/BRD4/remove-duplicates.sh-1.1.0/cross-correlation-macs.sh-1.0.0/BRD4_Experimental_peak_436	34	.	3.0749	3.44079	0.86657	130
chr1	6261348	6261446	/home/mkelly95/Ovarian_Chip_Seq_Project_Mike/BRD4/remove-duplicates.sh-1.1.0/cross-correlation-macs.sh-1.0.0/BRD4_Experimental_peak_437	34	.	3.14744	3.44818	0.87091	15
chr1	6265404	6265462	/home/mkelly95/Ovarian_Chip_Seq_Project_Mike/BRD4/remove-duplicates.sh-1.1.0/cross-correlation-macs.sh-1.0.0/BRD4_Experimental_peak_438	29	.	2.83142	2.93288	0.50441	11
chr1	6296426	6296567	/home/mkelly95/Ovarian_Chip_Seq_Project_Mike/BRD4/remove-duplicates.sh-1.1.0/cross-correlation-macs.sh-1.0.0/BRD4_Experimental_peak_444	42	.	3.66245	4.26359	1.32304	46
chr1	6454001	6454481	/home/mkelly95/Ovarian_Chip_Seq_Project_Mike/BRD4/remove-duplicates.sh-1.1.0/cross-correlation-macs.sh-1.0.0/BRD4_Experimental_peak_453	54	.	4.1883	5.46398	2.18253	47
chr1	6456767	6456818	/home/mkelly95/Ovarian_Chip_Seq_Project_Mike/BRD4/remove-duplicates.sh-1.1.0/cross-correlation-macs.sh-1.0.0/BRD4_Experimental_peak_454	26	.	2.67664	2.69728	0.37843	7
chr1	6464861	6464959	/home/mkelly95/Ovarian_Chip_Seq_Project_Mike/BRD4/remove-duplicates.sh-1.1.0/cross-correlation-macs.sh-1.0.0/BRD4_Experimental_peak_455	31	.	2.91164	3.19855	0.71386	6
chr1	6471181	6471231	/home/mkelly95/Ovarian_Chip_Seq_Project_Mike/BRD4/remove-duplicates.sh-1.1.0/cross-correlation-macs.sh-1.0.0/BRD4_Experimental_peak_456	29	.	2.7922	2.91876	0.50441	15
chr1	6472266	6472333	/home/mkelly95/Ovarian_Chip_Seq_Project_Mike/BRD4/remove-duplicates.sh-1.1.0/cross-correlation-macs.sh-1.0.0/BRD4_Experimental_peak_457	23	.	2.47378	2.39846	0.37843	30
chr1	6639838	6639961	/home/mkelly95/Ovarian_Chip_Seq_Project_Mike/BRD4/remove-duplicates.sh-1.1.0/cross-correlation-macs.sh-1.0.0/BRD4_Experimental_peak_491	37	.	3.36126	3.77807	0.96458	58
chr1	6663330	6663500	/home/mkelly95/Ovarian_Chip_Seq_Project_Mike/BRD4/remove-duplicates.sh-1.1.0/cross-correlation-macs.sh-1.0.0/BRD4_Experimental_peak_492	46	.	3.85124	4.62352	1.60308	95
chr1	6667878	6667928	/home/mkelly95/Ovarian_Chip_Seq_Project_Mike/BRD4/remove-duplicates.sh-1.1.0/cross-correlation-macs.sh-1.0.0/BRD4_Experimental_peak_493	29	.	2.7922	2.91876	0.50441	20
chr1	6669246	6669377	/home/mkelly95/Ovarian_Chip_Seq_Project_Mike/BRD4/remove-duplicates.sh-1.1.0/cross-correlation-macs.sh-1.0.0/BRD4_Experimental_peak_494	47	.	3.81355	4.70245	1.66489	23
chr1	6669448	6669543	/home/mkelly95/Ovarian_Chip_Seq_Project_Mike/BRD4/remove-duplicates.sh-1.1.0/cross-correlation-macs.sh-1.0.0/BRD4_Experimental_peak_495	24	.	2.49569	2.48849	0.37843	25
chr1	6669652	6669767	/home/mkelly95/Ovarian_Chip_Seq_Project_Mike/BRD4/remove-duplicates.sh-1.1.0/cross-correlation-macs.sh-1.0.0/BRD4_Experimental_peak_496	37	.	3.08775	3.76207	0.95048	77
chr1	6762082	6762296	/home/mkelly95/Ovarian_Chip_Seq_Project_Mike/BRD4/remove-duplicates.sh-1.1.0/cross-correlation-macs.sh-1.0.0/BRD4_Experimental_peak_509	49	.	3.96682	4.93805	1.75955	35
chr1	6762582	6762633	/home/mkelly95/Ovarian_Chip_Seq_Project_Mike/BRD4/remove-duplicates.sh-1.1.0/cross-correlation-macs.sh-1.0.0/BRD4_Experimental_peak_510	31	.	2.91786	3.1039	0.64854	10
chr1	6762754	6762937	/home/mkelly95/Ovarian_Chip_Seq_Project_Mike/BRD4/remove-duplicates.sh-1.1.0/cross-correlation-macs.sh-1.0.0/BRD4_Experimental_peak_511	53	.	3.94977	5.30879	2.06346	92
chr1	6763219	6763316	/home/mkelly95/Ovarian_Chip_Seq_Project_Mike/BRD4/remove-duplicates.sh-1.1.0/cross-correlation-macs.sh-1.0.0/BRD4_Experimental_peak_512	37	.	3.25756	3.71348	0.93553	24
chr1	6766477	6766546	/home/mkelly95/Ovarian_Chip_Seq_Project_Mike/BRD4/remove-duplicates.sh-1.1.0/cross-correlation-macs.sh-1.0.0/BRD4_Experimental_peak_513	29	.	2.7922	2.91876	0.50441	36
chr1	6771007	6771140	/home/mkelly95/Ovarian_Chip_Seq_Project_Mike/BRD4/remove-duplicates.sh-1.1.0/cross-correlation-macs.sh-1.0.0/BRD4_Experimental_peak_514	39	.	3.22917	3.9828	1.12046	88
chr1	6796207	6796294	/home/mkelly95/Ovarian_Chip_Seq_Project_Mike/BRD4/remove-duplicates.sh-1.1.0/cross-correlation-macs.sh-1.0.0/BRD4_Experimental_peak_515	37	.	3.25756	3.71348	0.93553	3
chr1	6802446	6802547	/home/mkelly95/Ovarian_Chip_Seq_Project_Mike/BRD4/remove-duplicates.sh-1.1.0/cross-correlation-macs.sh-1.0.0/BRD4_Experimental_peak_516	31	.	2.97512	3.18896	0.70761	76
chr1	6835613	6835720	/home/mkelly95/Ovarian_Chip_Seq_Project_Mike/BRD4/remove-duplicates.sh-1.1.0/cross-correlation-macs.sh-1.0.0/BRD4_Experimental_peak_517	28	.	2.73772	2.83908	0.46432	38
chr1	6844067	6844164	/home/mkelly95/Ovarian_Chip_Seq_Project_Mike/BRD4/remove-duplicates.sh-1.1.0/cross-correlation-macs.sh-1.0.0/BRD4_Experimental_peak_518	31	.	2.91164	3.19855	0.71386	26
chr1	6844638	6844694	/home/mkelly95/Ovarian_Chip_Seq_Project_Mike/BRD4/remove-duplicates.sh-1.1.0/cross-correlation-macs.sh-1.0.0/BRD4_Experimental_peak_519	30	.	2.90974	3.09186	0.63896	42
chr1	6845021	6845134	/home/mkelly95/Ovarian_Chip_Seq_Project_Mike/BRD4/remove-duplicates.sh-1.1.0/cross-correlation-macs.sh-1.0.0/BRD4_Experimental_peak_520	34	.	3.0749	3.44079	0.86657	74
chr1	7831073	7831137	/home/mkelly95/Ovarian_Chip_Seq_Project_Mike/BRD4/remove-duplicates.sh-1.1.0/cross-correlation-macs.sh-1.0.0/BRD4_Experimental_peak_637	34	.	3.13067	3.42272	0.85654	35
chr1	7974499	7974676	/home/mkelly95/Ovarian_Chip_Seq_Project_Mike/BRD4/remove-duplicates.sh-1.1.0/cross-correlation-macs.sh-1.0.0/BRD4_Experimental_peak_654	29	.	2.83142	2.93288	0.50441	157
chr1	8011522	8011614	/home/mkelly95/Ovarian_Chip_Seq_Project_Mike/BRD4/remove-duplicates.sh-1.1.0/cross-correlation-macs.sh-1.0.0/BRD4_Experimental_peak_658	31	.	2.96854	3.17916	0.70055	49
chr1	8011907	8012065	/home/mkelly95/Ovarian_Chip_Seq_Project_Mike/BRD4/remove-duplicates.sh-1.1.0/cross-correlation-macs.sh-1.0.0/BRD4_Experimental_peak_659	30	.	2.92335	3.07659	0.62671	4
chr1	8013876	8013999	/home/mkelly95/Ovarian_Chip_Seq_Project_Mike/BRD4/remove-duplicates.sh-1.1.0/cross-correlation-macs.sh-1.0.0/BRD4_Experimental_peak_660	34	.	3.12884	3.41038	0.84585	25
chr1	8014078	8014339	/home/mkelly95/Ovarian_Chip_Seq_Project_Mike/BRD4/remove-duplicates.sh-1.1.0/cross-correlation-macs.sh-1.0.0/BRD4_Experimental_peak_661	44	.	3.77723	4.45688	1.47489	145
chr1	8014694	8014761	/home/mkelly95/Ovarian_Chip_Seq_Project_Mike/BRD4/remove-duplicates.sh-1.1.0/cross-correlation-macs.sh-1.0.0/BRD4_Experimental_peak_662	29	.	2.7922	2.91876	0.50441	22
chr1	8020993	8021182	/home/mkelly95/Ovarian_Chip_Seq_Project_Mike/BRD4/remove-duplicates.sh-1.1.0/cross-correlation-macs.sh-1.0.0/BRD4_Experimental_peak_663	24	.	2.49569	2.48849	0.37843	140
chr1	8021240	8021299	/home/mkelly95/Ovarian_Chip_Seq_Project_Mike/BRD4/remove-duplicates.sh-1.1.0/cross-correlation-macs.sh-1.0.0/BRD4_Experimental_peak_664	23	.	2.47378	2.39846	0.37843	21
chr1	8021514	8021581	/home/mkelly95/Ovarian_Chip_Seq_Project_Mike/BRD4/remove-duplicates.sh-1.1.0/cross-correlation-macs.sh-1.0.0/BRD4_Experimental_peak_665	28	.	2.78116	2.85556	0.47776	48
chr1	8047927	8048014	/home/mkelly95/Ovarian_Chip_Seq_Project_Mike/BRD4/remove-duplicates.sh-1.1.0/cross-correlation-macs.sh-1.0.0/BRD4_Experimental_peak_674	37	.	3.30715	3.71746	0.93553	40
chr1	8058705	8058780	/home/mkelly95/Ovarian_Chip_Seq_Project_Mike/BRD4/remove-duplicates.sh-1.1.0/cross-correlation-macs.sh-1.0.0/BRD4_Experimental_peak_675	31	.	2.98574	3.17598	0.70055	25
chr1	8059773	8059824	/home/mkelly95/Ovarian_Chip_Seq_Project_Mike/BRD4/remove-duplicates.sh-1.1.0/cross-correlation-macs.sh-1.0.0/BRD4_Experimental_peak_676	23	.	2.47378	2.39846	0.37843	40
chr1	8065386	8065437	/home/mkelly95/Ovarian_Chip_Seq_Project_Mike/BRD4/remove-duplicates.sh-1.1.0/cross-correlation-macs.sh-1.0.0/BRD4_Experimental_peak_677	31	.	2.96854	3.17916	0.70055	40
chr1	8065507	8065558	/home/mkelly95/Ovarian_Chip_Seq_Project_Mike/BRD4/remove-duplicates.sh-1.1.0/cross-correlation-macs.sh-1.0.0/BRD4_Experimental_peak_678	29	.	2.84169	2.94879	0.51831	36
chr1	8086478	8086612	/home/mkelly95/Ovarian_Chip_Seq_Project_Mike/BRD4/remove-duplicates.sh-1.1.0/cross-correlation-macs.sh-1.0.0/BRD4_Experimental_peak_697	64	.	4.83281	6.47462	2.94442	47
chr1	8086786	8086865	/home/mkelly95/Ovarian_Chip_Seq_Project_Mike/BRD4/remove-duplicates.sh-1.1.0/cross-correlation-macs.sh-1.0.0/BRD4_Experimental_peak_698	27	.	2.68122	2.70415	0.37843	50
chr1	8087683	8087773	/home/mkelly95/Ovarian_Chip_Seq_Project_Mike/BRD4/remove-duplicates.sh-1.1.0/cross-correlation-macs.sh-1.0.0/BRD4_Experimental_peak_699	34	.	3.16866	3.48047	0.88083	73
chr1	8087968	8088037	/home/mkelly95/Ovarian_Chip_Seq_Project_Mike/BRD4/remove-duplicates.sh-1.1.0/cross-correlation-macs.sh-1.0.0/BRD4_Experimental_peak_700	49	.	3.95805	4.92452	1.74661	43
chr1	8089612	8089762	/home/mkelly95/Ovarian_Chip_Seq_Project_Mike/BRD4/remove-duplicates.sh-1.1.0/cross-correlation-macs.sh-1.0.0/BRD4_Experimental_peak_701	42	.	3.51418	4.24643	1.32304	75
chr1	8094762	8094867	/home/mkelly95/Ovarian_Chip_Seq_Project_Mike/BRD4/remove-duplicates.sh-1.1.0/cross-correlation-macs.sh-1.0.0/BRD4_Experimental_peak_702	44	.	3.73453	4.44063	1.46031	70
chr1	8095277	8095328	/home/mkelly95/Ovarian_Chip_Seq_Project_Mike/BRD4/remove-duplicates.sh-1.1.0/cross-correlation-macs.sh-1.0.0/BRD4_Experimental_peak_703	21	.	2.32683	2.18759	0.29496	16
chr1	8095661	8095712	/home/mkelly95/Ovarian_Chip_Seq_Project_Mike/BRD4/remove-duplicates.sh-1.1.0/cross-correlation-macs.sh-1.0.0/BRD4_Experimental_peak_704	34	.	3.11614	3.4007	0.83922	41
chr1	8098464	8098657	/home/mkelly95/Ovarian_Chip_Seq_Project_Mike/BRD4/remove-duplicates.sh-1.1.0/cross-correlation-macs.sh-1.0.0/BRD4_Experimental_peak_705	39	.	3.22917	3.9828	1.12046	91
chr1	8105678	8105729	/home/mkelly95/Ovarian_Chip_Seq_Project_Mike/BRD4/remove-duplicates.sh-1.1.0/cross-correlation-macs.sh-1.0.0/BRD4_Experimental_peak_706	31	.	2.96854	3.17916	0.70055	31
chr1	8107361	8107578	/home/mkelly95/Ovarian_Chip_Seq_Project_Mike/BRD4/remove-duplicates.sh-1.1.0/cross-correlation-macs.sh-1.0.0/BRD4_Experimental_peak_707	46	.	3.80198	4.68474	1.65308	92
chr1	8108881	8109048	/home/mkelly95/Ovarian_Chip_Seq_Project_Mike/BRD4/remove-duplicates.sh-1.1.0/cross-correlation-macs.sh-1.0.0/BRD4_Experimental_peak_708	26	.	2.64055	2.64337	0.37843	65
chr1	8109569	8109674	/home/mkelly95/Ovarian_Chip_Seq_Project_Mike/BRD4/remove-duplicates.sh-1.1.0/cross-correlation-macs.sh-1.0.0/BRD4_Experimental_peak_709	46	.	3.83777	4.60227	1.58614	30
chr1	8110287	8110433	/home/mkelly95/Ovarian_Chip_Seq_Project_Mike/BRD4/remove-duplicates.sh-1.1.0/cross-correlation-macs.sh-1.0.0/BRD4_Experimental_peak_710	34	.	3.16866	3.48047	0.88083	34
chr1	8115255	8115481	/home/mkelly95/Ovarian_Chip_Seq_Project_Mike/BRD4/remove-duplicates.sh-1.1.0/cross-correlation-macs.sh-1.0.0/BRD4_Experimental_peak_711	29	.	2.83142	2.93288	0.50441	28
chr1	8119223	8119290	/home/mkelly95/Ovarian_Chip_Seq_Project_Mike/BRD4/remove-duplicates.sh-1.1.0/cross-correlation-macs.sh-1.0.0/BRD4_Experimental_peak_712	23	.	2.36986	2.30788	0.37843	40
chr1	8119849	8119941	/home/mkelly95/Ovarian_Chip_Seq_Project_Mike/BRD4/remove-duplicates.sh-1.1.0/cross-correlation-macs.sh-1.0.0/BRD4_Experimental_peak_713	37	.	3.3374	3.74072	0.93553	49
chr1	8121123	8121232	/home/mkelly95/Ovarian_Chip_Seq_Project_Mike/BRD4/remove-duplicates.sh-1.1.0/cross-correlation-macs.sh-1.0.0/BRD4_Experimental_peak_714	22	.	2.32739	2.20068	0.30538	33
chr1	8121512	8121563	/home/mkelly95/Ovarian_Chip_Seq_Project_Mike/BRD4/remove-duplicates.sh-1.1.0/cross-correlation-macs.sh-1.0.0/BRD4_Experimental_peak_715	29	.	2.87296	2.99743	0.55886	12
chr1	8121973	8122051	/home/mkelly95/Ovarian_Chip_Seq_Project_Mike/BRD4/remove-duplicates.sh-1.1.0/cross-correlation-macs.sh-1.0.0/BRD4_Experimental_peak_716	20	.	2.21706	2.03426	0.21349	8
chr1	8122411	8122471	/home/mkelly95/Ovarian_Chip_Seq_Project_Mike/BRD4/remove-duplicates.sh-1.1.0/cross-correlation-macs.sh-1.0.0/BRD4_Experimental_peak_717	39	.	3.49367	3.98807	1.12546	13
chr1	8123498	8123648	/home/mkelly95/Ovarian_Chip_Seq_Project_Mike/BRD4/remove-duplicates.sh-1.1.0/cross-correlation-macs.sh-1.0.0/BRD4_Experimental_peak_718	38	.	3.41003	3.85485	1.00874	32
chr1	8128983	8129077	/home/mkelly95/Ovarian_Chip_Seq_Project_Mike/BRD4/remove-duplicates.sh-1.1.0/cross-correlation-macs.sh-1.0.0/BRD4_Experimental_peak_719	35	.	3.22851	3.57206	0.93553	80
chr1	8129793	8129875	/home/mkelly95/Ovarian_Chip_Seq_Project_Mike/BRD4/remove-duplicates.sh-1.1.0/cross-correlation-macs.sh-1.0.0/BRD4_Experimental_peak_720	30	.	2.86889	3.0315	0.5879	10
chr1	8129941	8130028	/home/mkelly95/Ovarian_Chip_Seq_Project_Mike/BRD4/remove-duplicates.sh-1.1.0/cross-correlation-macs.sh-1.0.0/BRD4_Experimental_peak_721	45	.	3.72293	4.56394	1.55513	79
chr1	8130099	8130214	/home/mkelly95/Ovarian_Chip_Seq_Project_Mike/BRD4/remove-duplicates.sh-1.1.0/cross-correlation-macs.sh-1.0.0/BRD4_Experimental_peak_722	40	.	3.4633	4.02383	1.14695	100
chr1	8130272	8130388	/home/mkelly95/Ovarian_Chip_Seq_Project_Mike/BRD4/remove-duplicates.sh-1.1.0/cross-correlation-macs.sh-1.0.0/BRD4_Experimental_peak_723	51	.	4.07383	5.10375	1.90368	41
chr1	8130443	8132161	/home/mkelly95/Ovarian_Chip_Seq_Project_Mike/BRD4/remove-duplicates.sh-1.1.0/cross-correlation-macs.sh-1.0.0/BRD4_Experimental_peak_724	201	.	10.81743	20.16009	14.23728	107
chr1	8132503	8132628	/home/mkelly95/Ovarian_Chip_Seq_Project_Mike/BRD4/remove-duplicates.sh-1.1.0/cross-correlation-macs.sh-1.0.0/BRD4_Experimental_peak_725	34	.	3.16866	3.48047	0.88083	16
chr1	8133253	8133376	/home/mkelly95/Ovarian_Chip_Seq_Project_Mike/BRD4/remove-duplicates.sh-1.1.0/cross-correlation-macs.sh-1.0.0/BRD4_Experimental_peak_726	23	.	2.36986	2.30788	0.37843	86
chr1	8133614	8133744	/home/mkelly95/Ovarian_Chip_Seq_Project_Mike/BRD4/remove-duplicates.sh-1.1.0/cross-correlation-macs.sh-1.0.0/BRD4_Experimental_peak_727	51	.	4.11395	5.16617	1.96004	62
chr1	8133917	8133998	/home/mkelly95/Ovarian_Chip_Seq_Project_Mike/BRD4/remove-duplicates.sh-1.1.0/cross-correlation-macs.sh-1.0.0/BRD4_Experimental_peak_728	28	.	2.76937	2.83753	0.46285	55
chr1	8134131	8134232	/home/mkelly95/Ovarian_Chip_Seq_Project_Mike/BRD4/remove-duplicates.sh-1.1.0/cross-correlation-macs.sh-1.0.0/BRD4_Experimental_peak_729	20	.	2.20924	2.02268	0.20384	32
chr1	8135013	8135160	/home/mkelly95/Ovarian_Chip_Seq_Project_Mike/BRD4/remove-duplicates.sh-1.1.0/cross-correlation-macs.sh-1.0.0/BRD4_Experimental_peak_730	38	.	3.3806	3.80844	0.99131	111
chr1	8135565	8135663	/home/mkelly95/Ovarian_Chip_Seq_Project_Mike/BRD4/remove-duplicates.sh-1.1.0/cross-correlation-macs.sh-1.0.0/BRD4_Experimental_peak_731	29	.	2.84066	2.94719	0.51786	20
chr1	8136384	8136682	/home/mkelly95/Ovarian_Chip_Seq_Project_Mike/BRD4/remove-duplicates.sh-1.1.0/cross-correlation-macs.sh-1.0.0/BRD4_Experimental_peak_732	34	.	3.16866	3.48047	0.88083	18
chr1	8136998	8137638	/home/mkelly95/Ovarian_Chip_Seq_Project_Mike/BRD4/remove-duplicates.sh-1.1.0/cross-correlation-macs.sh-1.0.0/BRD4_Experimental_peak_733	69	.	5.09656	6.90052	3.29034	528
chr1	8138408	8138459	/home/mkelly95/Ovarian_Chip_Seq_Project_Mike/BRD4/remove-duplicates.sh-1.1.0/cross-correlation-macs.sh-1.0.0/BRD4_Experimental_peak_734	20	.	2.21706	2.03426	0.21349	17
chr1	8149602	8149653	/home/mkelly95/Ovarian_Chip_Seq_Project_Mike/BRD4/remove-duplicates.sh-1.1.0/cross-correlation-macs.sh-1.0.0/BRD4_Experimental_peak_735	20	.	2.19636	2.00353	0.18788	34
chr1	8150459	8150553	/home/mkelly95/Ovarian_Chip_Seq_Project_Mike/BRD4/remove-duplicates.sh-1.1.0/cross-correlation-macs.sh-1.0.0/BRD4_Experimental_peak_736	26	.	2.64055	2.64337	0.37843	80
chr1	8156048	8156170	/home/mkelly95/Ovarian_Chip_Seq_Project_Mike/BRD4/remove-duplicates.sh-1.1.0/cross-correlation-macs.sh-1.0.0/BRD4_Experimental_peak_737	23	.	2.47378	2.39846	0.37843	33
chr1	8156694	8156901	/home/mkelly95/Ovarian_Chip_Seq_Project_Mike/BRD4/remove-duplicates.sh-1.1.0/cross-correlation-macs.sh-1.0.0/BRD4_Experimental_peak_738	54	.	4.1883	5.46398	2.18253	135
chr1	8156969	8157050	/home/mkelly95/Ovarian_Chip_Seq_Project_Mike/BRD4/remove-duplicates.sh-1.1.0/cross-correlation-macs.sh-1.0.0/BRD4_Experimental_peak_739	39	.	3.32759	3.96376	1.10425	42
chr1	8157339	8157501	/home/mkelly95/Ovarian_Chip_Seq_Project_Mike/BRD4/remove-duplicates.sh-1.1.0/cross-correlation-macs.sh-1.0.0/BRD4_Experimental_peak_740	34	.	3.0749	3.44079	0.86657	125
chr1	8157590	8157845	/home/mkelly95/Ovarian_Chip_Seq_Project_Mike/BRD4/remove-duplicates.sh-1.1.0/cross-correlation-macs.sh-1.0.0/BRD4_Experimental_peak_741	69	.	4.99488	6.94493	3.32645	84
chr1	8158088	8158160	/home/mkelly95/Ovarian_Chip_Seq_Project_Mike/BRD4/remove-duplicates.sh-1.1.0/cross-correlation-macs.sh-1.0.0/BRD4_Experimental_peak_742	41	.	3.4752	4.18733	1.2889	50
chr1	8159309	8159385	/home/mkelly95/Ovarian_Chip_Seq_Project_Mike/BRD4/remove-duplicates.sh-1.1.0/cross-correlation-macs.sh-1.0.0/BRD4_Experimental_peak_743	37	.	3.25756	3.71348	0.93553	47
chr1	8176106	8176179	/home/mkelly95/Ovarian_Chip_Seq_Project_Mike/BRD4/remove-duplicates.sh-1.1.0/cross-correlation-macs.sh-1.0.0/BRD4_Experimental_peak_744	26	.	2.64055	2.64337	0.37843	56
chr1	8176307	8176386	/home/mkelly95/Ovarian_Chip_Seq_Project_Mike/BRD4/remove-duplicates.sh-1.1.0/cross-correlation-macs.sh-1.0.0/BRD4_Experimental_peak_745	29	.	2.83142	2.93288	0.50441	3
chr1	8177965	8178151	/home/mkelly95/Ovarian_Chip_Seq_Project_Mike/BRD4/remove-duplicates.sh-1.1.0/cross-correlation-macs.sh-1.0.0/BRD4_Experimental_peak_746	30	.	2.89419	3.03067	0.58723	45
chr1	8179310	8179398	/home/mkelly95/Ovarian_Chip_Seq_Project_Mike/BRD4/remove-duplicates.sh-1.1.0/cross-correlation-macs.sh-1.0.0/BRD4_Experimental_peak_747	30	.	2.89419	3.03067	0.58723	21
chr1	8180316	8180459	/home/mkelly95/Ovarian_Chip_Seq_Project_Mike/BRD4/remove-duplicates.sh-1.1.0/cross-correlation-macs.sh-1.0.0/BRD4_Experimental_peak_748	39	.	3.32759	3.96376	1.10425	100
chr1	8180947	8181432	/home/mkelly95/Ovarian_Chip_Seq_Project_Mike/BRD4/remove-duplicates.sh-1.1.0/cross-correlation-macs.sh-1.0.0/BRD4_Experimental_peak_749	70	.	5.0594	7.04702	3.41736	266
chr1	8181491	8181880	/home/mkelly95/Ovarian_Chip_Seq_Project_Mike/BRD4/remove-duplicates.sh-1.1.0/cross-correlation-macs.sh-1.0.0/BRD4_Experimental_peak_750	53	.	4.22488	5.33974	2.07816	87
chr1	8182064	8182312	/home/mkelly95/Ovarian_Chip_Seq_Project_Mike/BRD4/remove-duplicates.sh-1.1.0/cross-correlation-macs.sh-1.0.0/BRD4_Experimental_peak_751	59	.	4.60856	5.95386	2.52955	47
chr1	8186476	8186554	/home/mkelly95/Ovarian_Chip_Seq_Project_Mike/BRD4/remove-duplicates.sh-1.1.0/cross-correlation-macs.sh-1.0.0/BRD4_Experimental_peak_752	21	.	2.26514	2.10608	0.23559	15
chr1	8193815	8193959	/home/mkelly95/Ovarian_Chip_Seq_Project_Mike/BRD4/remove-duplicates.sh-1.1.0/cross-correlation-macs.sh-1.0.0/BRD4_Experimental_peak_753	40	.	3.4633	4.02383	1.14695	45
chr1	8196722	8196845	/home/mkelly95/Ovarian_Chip_Seq_Project_Mike/BRD4/remove-duplicates.sh-1.1.0/cross-correlation-macs.sh-1.0.0/BRD4_Experimental_peak_754	34	.	3.17937	3.49682	0.89233	29
chr1	8200180	8200231	/home/mkelly95/Ovarian_Chip_Seq_Project_Mike/BRD4/remove-duplicates.sh-1.1.0/cross-correlation-macs.sh-1.0.0/BRD4_Experimental_peak_755	30	.	2.8974	3.03571	0.59166	20
chr1	8207327	8207396	/home/mkelly95/Ovarian_Chip_Seq_Project_Mike/BRD4/remove-duplicates.sh-1.1.0/cross-correlation-macs.sh-1.0.0/BRD4_Experimental_peak_756	29	.	2.83142	2.93288	0.50441	36
chr1	8209296	8209408	/home/mkelly95/Ovarian_Chip_Seq_Project_Mike/BRD4/remove-duplicates.sh-1.1.0/cross-correlation-macs.sh-1.0.0/BRD4_Experimental_peak_757	45	.	3.77307	4.50076	1.50854	80
chr1	8209459	8209534	/home/mkelly95/Ovarian_Chip_Seq_Project_Mike/BRD4/remove-duplicates.sh-1.1.0/cross-correlation-macs.sh-1.0.0/BRD4_Experimental_peak_758	23	.	2.36986	2.30788	0.37843	49
chr1	8209686	8209763	/home/mkelly95/Ovarian_Chip_Seq_Project_Mike/BRD4/remove-duplicates.sh-1.1.0/cross-correlation-macs.sh-1.0.0/BRD4_Experimental_peak_759	30	.	2.91682	3.06628	0.61724	45
chr1	8213744	8213795	/home/mkelly95/Ovarian_Chip_Seq_Project_Mike/BRD4/remove-duplicates.sh-1.1.0/cross-correlation-macs.sh-1.0.0/BRD4_Experimental_peak_760	23	.	2.47378	2.39846	0.37843	3
chr1	8214033	8214202	/home/mkelly95/Ovarian_Chip_Seq_Project_Mike/BRD4/remove-duplicates.sh-1.1.0/cross-correlation-macs.sh-1.0.0/BRD4_Experimental_peak_761	38	.	3.41251	3.85877	1.01249	45
chr1	8214390	8214810	/home/mkelly95/Ovarian_Chip_Seq_Project_Mike/BRD4/remove-duplicates.sh-1.1.0/cross-correlation-macs.sh-1.0.0/BRD4_Experimental_peak_762	48	.	3.97837	4.82572	1.66489	148
chr1	8214866	8216251	/home/mkelly95/Ovarian_Chip_Seq_Project_Mike/BRD4/remove-duplicates.sh-1.1.0/cross-correlation-macs.sh-1.0.0/BRD4_Experimental_peak_763	74	.	4.99138	7.47201	3.72744	602
chr1	8216417	8216506	/home/mkelly95/Ovarian_Chip_Seq_Project_Mike/BRD4/remove-duplicates.sh-1.1.0/cross-correlation-macs.sh-1.0.0/BRD4_Experimental_peak_764	48	.	4.00306	4.86538	1.70218	43
chr1	8217625	8217676	/home/mkelly95/Ovarian_Chip_Seq_Project_Mike/BRD4/remove-duplicates.sh-1.1.0/cross-correlation-macs.sh-1.0.0/BRD4_Experimental_peak_765	29	.	2.83142	2.93288	0.50441	15
chr1	8218161	8218282	/home/mkelly95/Ovarian_Chip_Seq_Project_Mike/BRD4/remove-duplicates.sh-1.1.0/cross-correlation-macs.sh-1.0.0/BRD4_Experimental_peak_766	31	.	2.98347	3.17233	0.70055	42
chr1	8218986	8219126	/home/mkelly95/Ovarian_Chip_Seq_Project_Mike/BRD4/remove-duplicates.sh-1.1.0/cross-correlation-macs.sh-1.0.0/BRD4_Experimental_peak_767	30	.	2.92226	3.07487	0.62512	30
chr1	8219844	8219909	/home/mkelly95/Ovarian_Chip_Seq_Project_Mike/BRD4/remove-duplicates.sh-1.1.0/cross-correlation-macs.sh-1.0.0/BRD4_Experimental_peak_768	49	.	3.95805	4.92452	1.74661	30
chr1	8224195	8224255	/home/mkelly95/Ovarian_Chip_Seq_Project_Mike/BRD4/remove-duplicates.sh-1.1.0/cross-correlation-macs.sh-1.0.0/BRD4_Experimental_peak_769	29	.	2.7922	2.91876	0.50441	50
chr1	8226045	8226097	/home/mkelly95/Ovarian_Chip_Seq_Project_Mike/BRD4/remove-duplicates.sh-1.1.0/cross-correlation-macs.sh-1.0.0/BRD4_Experimental_peak_770	40	.	3.55175	4.08182	1.19702	26
chr1	8229851	8230175	/home/mkelly95/Ovarian_Chip_Seq_Project_Mike/BRD4/remove-duplicates.sh-1.1.0/cross-correlation-macs.sh-1.0.0/BRD4_Experimental_peak_771	79	.	5.44232	7.90611	4.08881	58
chr1	8230293	8230511	/home/mkelly95/Ovarian_Chip_Seq_Project_Mike/BRD4/remove-duplicates.sh-1.1.0/cross-correlation-macs.sh-1.0.0/BRD4_Experimental_peak_772	31	.	2.95756	3.1309	0.67158	31
chr1	8230739	8230790	/home/mkelly95/Ovarian_Chip_Seq_Project_Mike/BRD4/remove-duplicates.sh-1.1.0/cross-correlation-macs.sh-1.0.0/BRD4_Experimental_peak_773	29	.	2.7922	2.91876	0.50441	24
chr1	8230850	8230905	/home/mkelly95/Ovarian_Chip_Seq_Project_Mike/BRD4/remove-duplicates.sh-1.1.0/cross-correlation-macs.sh-1.0.0/BRD4_Experimental_peak_774	31	.	2.97327	3.156	0.69115	27
chr1	8232489	8232540	/home/mkelly95/Ovarian_Chip_Seq_Project_Mike/BRD4/remove-duplicates.sh-1.1.0/cross-correlation-macs.sh-1.0.0/BRD4_Experimental_peak_775	38	.	3.42245	3.8745	1.02655	29
chr1	8233742	8234017	/home/mkelly95/Ovarian_Chip_Seq_Project_Mike/BRD4/remove-duplicates.sh-1.1.0/cross-correlation-macs.sh-1.0.0/BRD4_Experimental_peak_776	21	.	2.25611	2.14528	0.26744	199
chr1	8234960	8235011	/home/mkelly95/Ovarian_Chip_Seq_Project_Mike/BRD4/remove-duplicates.sh-1.1.0/cross-correlation-macs.sh-1.0.0/BRD4_Experimental_peak_777	29	.	2.83655	2.94081	0.51192	42
chr1	8237644	8237777	/home/mkelly95/Ovarian_Chip_Seq_Project_Mike/BRD4/remove-duplicates.sh-1.1.0/cross-correlation-macs.sh-1.0.0/BRD4_Experimental_peak_778	34	.	3.16866	3.48047	0.88083	36
chr1	8241668	8241878	/home/mkelly95/Ovarian_Chip_Seq_Project_Mike/BRD4/remove-duplicates.sh-1.1.0/cross-correlation-macs.sh-1.0.0/BRD4_Experimental_peak_779	47	.	3.74354	4.77816	1.66489	39
chr1	8242410	8242519	/home/mkelly95/Ovarian_Chip_Seq_Project_Mike/BRD4/remove-duplicates.sh-1.1.0/cross-correlation-macs.sh-1.0.0/BRD4_Experimental_peak_780	23	.	2.36986	2.30788	0.37843	13
chr1	8242620	8242724	/home/mkelly95/Ovarian_Chip_Seq_Project_Mike/BRD4/remove-duplicates.sh-1.1.0/cross-correlation-macs.sh-1.0.0/BRD4_Experimental_peak_781	23	.	2.45057	2.36487	0.37843	36
chr1	8245199	8245250	/home/mkelly95/Ovarian_Chip_Seq_Project_Mike/BRD4/remove-duplicates.sh-1.1.0/cross-correlation-macs.sh-1.0.0/BRD4_Experimental_peak_782	28	.	2.75185	2.81084	0.43878	49
chr1	8245852	8245903	/home/mkelly95/Ovarian_Chip_Seq_Project_Mike/BRD4/remove-duplicates.sh-1.1.0/cross-correlation-macs.sh-1.0.0/BRD4_Experimental_peak_783	29	.	2.83142	2.93288	0.50441	38
chr1	8246982	8247164	/home/mkelly95/Ovarian_Chip_Seq_Project_Mike/BRD4/remove-duplicates.sh-1.1.0/cross-correlation-macs.sh-1.0.0/BRD4_Experimental_peak_784	39	.	3.44502	3.91034	1.05943	156
chr1	8247271	8247322	/home/mkelly95/Ovarian_Chip_Seq_Project_Mike/BRD4/remove-duplicates.sh-1.1.0/cross-correlation-macs.sh-1.0.0/BRD4_Experimental_peak_785	21	.	2.29332	2.14868	0.27059	19
chr1	8257178	8257231	/home/mkelly95/Ovarian_Chip_Seq_Project_Mike/BRD4/remove-duplicates.sh-1.1.0/cross-correlation-macs.sh-1.0.0/BRD4_Experimental_peak_786	38	.	3.39771	3.83539	0.99131	37
chr1	8264373	8264471	/home/mkelly95/Ovarian_Chip_Seq_Project_Mike/BRD4/remove-duplicates.sh-1.1.0/cross-correlation-macs.sh-1.0.0/BRD4_Experimental_peak_787	34	.	3.16866	3.48047	0.88083	30
chr1	8264705	8264756	/home/mkelly95/Ovarian_Chip_Seq_Project_Mike/BRD4/remove-duplicates.sh-1.1.0/cross-correlation-macs.sh-1.0.0/BRD4_Experimental_peak_788	21	.	2.28997	2.14359	0.26672	12
chr1	8265417	8265467	/home/mkelly95/Ovarian_Chip_Seq_Project_Mike/BRD4/remove-duplicates.sh-1.1.0/cross-correlation-macs.sh-1.0.0/BRD4_Experimental_peak_789	23	.	2.42463	2.35247	0.37843	35
chr1	8265738	8265806	/home/mkelly95/Ovarian_Chip_Seq_Project_Mike/BRD4/remove-duplicates.sh-1.1.0/cross-correlation-macs.sh-1.0.0/BRD4_Experimental_peak_790	23	.	2.41622	2.33913	0.37843	26
chr1	8269989	8270040	/home/mkelly95/Ovarian_Chip_Seq_Project_Mike/BRD4/remove-duplicates.sh-1.1.0/cross-correlation-macs.sh-1.0.0/BRD4_Experimental_peak_791	23	.	2.40509	2.32155	0.37843	25
chr1	8270474	8270602	/home/mkelly95/Ovarian_Chip_Seq_Project_Mike/BRD4/remove-duplicates.sh-1.1.0/cross-correlation-macs.sh-1.0.0/BRD4_Experimental_peak_792	50	.	4.12656	5.06602	1.87444	28
chr1	8271146	8271284	/home/mkelly95/Ovarian_Chip_Seq_Project_Mike/BRD4/remove-duplicates.sh-1.1.0/cross-correlation-macs.sh-1.0.0/BRD4_Experimental_peak_793	26	.	2.63563	2.6906	0.37843	13
chr1	8271602	8272665	/home/mkelly95/Ovarian_Chip_Seq_Project_Mike/BRD4/remove-duplicates.sh-1.1.0/cross-correlation-macs.sh-1.0.0/BRD4_Experimental_peak_794	169	.	9.69693	16.95283	11.54573	598
chr1	8272743	8272875	/home/mkelly95/Ovarian_Chip_Seq_Project_Mike/BRD4/remove-duplicates.sh-1.1.0/cross-correlation-macs.sh-1.0.0/BRD4_Experimental_peak_795	34	.	3.0749	3.44079	0.86657	91
chr1	8273108	8273271	/home/mkelly95/Ovarian_Chip_Seq_Project_Mike/BRD4/remove-duplicates.sh-1.1.0/cross-correlation-macs.sh-1.0.0/BRD4_Experimental_peak_796	30	.	2.90492	3.04753	0.60124	85
chr1	8282743	8282837	/home/mkelly95/Ovarian_Chip_Seq_Project_Mike/BRD4/remove-duplicates.sh-1.1.0/cross-correlation-macs.sh-1.0.0/BRD4_Experimental_peak_797	23	.	2.47378	2.39846	0.37843	43
chr1	8284493	8284581	/home/mkelly95/Ovarian_Chip_Seq_Project_Mike/BRD4/remove-duplicates.sh-1.1.0/cross-correlation-macs.sh-1.0.0/BRD4_Experimental_peak_798	36	.	3.30223	3.68594	0.93553	66
chr1	8293601	8293672	/home/mkelly95/Ovarian_Chip_Seq_Project_Mike/BRD4/remove-duplicates.sh-1.1.0/cross-correlation-macs.sh-1.0.0/BRD4_Experimental_peak_799	45	.	3.82643	4.54141	1.54122	32
chr1	8297650	8297762	/home/mkelly95/Ovarian_Chip_Seq_Project_Mike/BRD4/remove-duplicates.sh-1.1.0/cross-correlation-macs.sh-1.0.0/BRD4_Experimental_peak_800	55	.	4.42812	5.57401	2.27614	82
chr1	8297940	8298067	/home/mkelly95/Ovarian_Chip_Seq_Project_Mike/BRD4/remove-duplicates.sh-1.1.0/cross-correlation-macs.sh-1.0.0/BRD4_Experimental_peak_801	40	.	3.4633	4.02383	1.14695	38
chr1	8298576	8298717	/home/mkelly95/Ovarian_Chip_Seq_Project_Mike/BRD4/remove-duplicates.sh-1.1.0/cross-correlation-macs.sh-1.0.0/BRD4_Experimental_peak_802	26	.	2.64055	2.64337	0.37843	96
chr1	8298902	8298953	/home/mkelly95/Ovarian_Chip_Seq_Project_Mike/BRD4/remove-duplicates.sh-1.1.0/cross-correlation-macs.sh-1.0.0/BRD4_Experimental_peak_803	31	.	2.94865	3.11672	0.65862	26
chr1	8299087	8299174	/home/mkelly95/Ovarian_Chip_Seq_Project_Mike/BRD4/remove-duplicates.sh-1.1.0/cross-correlation-macs.sh-1.0.0/BRD4_Experimental_peak_804	48	.	3.96399	4.80268	1.66489	36
chr1	8299250	8299345	/home/mkelly95/Ovarian_Chip_Seq_Project_Mike/BRD4/remove-duplicates.sh-1.1.0/cross-correlation-macs.sh-1.0.0/BRD4_Experimental_peak_805	58	.	4.60281	5.88285	2.51455	29
chr1	8299412	8299462	/home/mkelly95/Ovarian_Chip_Seq_Project_Mike/BRD4/remove-duplicates.sh-1.1.0/cross-correlation-macs.sh-1.0.0/BRD4_Experimental_peak_806	32	.	3.05204	3.28341	0.74546	5
chr1	8299607	8299812	/home/mkelly95/Ovarian_Chip_Seq_Project_Mike/BRD4/remove-duplicates.sh-1.1.0/cross-correlation-macs.sh-1.0.0/BRD4_Experimental_peak_807	46	.	3.89299	4.6575	1.63055	98
chr1	8299938	8300022	/home/mkelly95/Ovarian_Chip_Seq_Project_Mike/BRD4/remove-duplicates.sh-1.1.0/cross-correlation-macs.sh-1.0.0/BRD4_Experimental_peak_808	35	.	3.21883	3.56305	0.93553	35
chr1	8302619	8302758	/home/mkelly95/Ovarian_Chip_Seq_Project_Mike/BRD4/remove-duplicates.sh-1.1.0/cross-correlation-macs.sh-1.0.0/BRD4_Experimental_peak_809	53	.	4.27286	5.30894	2.06346	44
chr1	8306756	8306837	/home/mkelly95/Ovarian_Chip_Seq_Project_Mike/BRD4/remove-duplicates.sh-1.1.0/cross-correlation-macs.sh-1.0.0/BRD4_Experimental_peak_810	32	.	3.05323	3.28535	0.74724	33
chr1	8307976	8308090	/home/mkelly95/Ovarian_Chip_Seq_Project_Mike/BRD4/remove-duplicates.sh-1.1.0/cross-correlation-macs.sh-1.0.0/BRD4_Experimental_peak_811	29	.	2.7922	2.91876	0.50441	26
chr1	8311538	8311628	/home/mkelly95/Ovarian_Chip_Seq_Project_Mike/BRD4/remove-duplicates.sh-1.1.0/cross-correlation-macs.sh-1.0.0/BRD4_Experimental_peak_812	29	.	2.83142	2.93288	0.50441	8
chr1	8318845	8319081	/home/mkelly95/Ovarian_Chip_Seq_Project_Mike/BRD4/remove-duplicates.sh-1.1.0/cross-correlation-macs.sh-1.0.0/BRD4_Experimental_peak_813	51	.	3.95345	5.10146	1.90174	189
chr1	8319223	8319293	/home/mkelly95/Ovarian_Chip_Seq_Project_Mike/BRD4/remove-duplicates.sh-1.1.0/cross-correlation-macs.sh-1.0.0/BRD4_Experimental_peak_814	28	.	2.77132	2.84052	0.46468	52
chr1	8319758	8319996	/home/mkelly95/Ovarian_Chip_Seq_Project_Mike/BRD4/remove-duplicates.sh-1.1.0/cross-correlation-macs.sh-1.0.0/BRD4_Experimental_peak_815	68	.	4.94757	6.87023	3.27953	93
chr1	8321097	8321270	/home/mkelly95/Ovarian_Chip_Seq_Project_Mike/BRD4/remove-duplicates.sh-1.1.0/cross-correlation-macs.sh-1.0.0/BRD4_Experimental_peak_816	21	.	2.32683	2.18759	0.29496	143
chr1	8324256	8324331	/home/mkelly95/Ovarian_Chip_Seq_Project_Mike/BRD4/remove-duplicates.sh-1.1.0/cross-correlation-macs.sh-1.0.0/BRD4_Experimental_peak_817	29	.	2.7922	2.91876	0.50441	28
chr1	8326450	8326584	/home/mkelly95/Ovarian_Chip_Seq_Project_Mike/BRD4/remove-duplicates.sh-1.1.0/cross-correlation-macs.sh-1.0.0/BRD4_Experimental_peak_818	22	.	2.35008	2.23564	0.33228	22
chr1	8326663	8326837	/home/mkelly95/Ovarian_Chip_Seq_Project_Mike/BRD4/remove-duplicates.sh-1.1.0/cross-correlation-macs.sh-1.0.0/BRD4_Experimental_peak_819	48	.	3.96399	4.80268	1.66489	66
chr1	8334904	8334997	/home/mkelly95/Ovarian_Chip_Seq_Project_Mike/BRD4/remove-duplicates.sh-1.1.0/cross-correlation-macs.sh-1.0.0/BRD4_Experimental_peak_820	26	.	2.63563	2.6906	0.37843	49
chr1	8346258	8346374	/home/mkelly95/Ovarian_Chip_Seq_Project_Mike/BRD4/remove-duplicates.sh-1.1.0/cross-correlation-macs.sh-1.0.0/BRD4_Experimental_peak_821	31	.	2.91164	3.19855	0.71386	93
chr1	8347902	8347953	/home/mkelly95/Ovarian_Chip_Seq_Project_Mike/BRD4/remove-duplicates.sh-1.1.0/cross-correlation-macs.sh-1.0.0/BRD4_Experimental_peak_822	37	.	3.25756	3.71348	0.93553	15
chr1	8357372	8357561	/home/mkelly95/Ovarian_Chip_Seq_Project_Mike/BRD4/remove-duplicates.sh-1.1.0/cross-correlation-macs.sh-1.0.0/BRD4_Experimental_peak_823	61	.	4.64343	6.17409	2.7092	102
chr1	8374502	8374600	/home/mkelly95/Ovarian_Chip_Seq_Project_Mike/BRD4/remove-duplicates.sh-1.1.0/cross-correlation-macs.sh-1.0.0/BRD4_Experimental_peak_824	25	.	2.42594	2.58952	0.37843	8
chr1	8379343	8379393	/home/mkelly95/Ovarian_Chip_Seq_Project_Mike/BRD4/remove-duplicates.sh-1.1.0/cross-correlation-macs.sh-1.0.0/BRD4_Experimental_peak_825	21	.	2.31535	2.18224	0.29496	24
chr1	8380270	8380321	/home/mkelly95/Ovarian_Chip_Seq_Project_Mike/BRD4/remove-duplicates.sh-1.1.0/cross-correlation-macs.sh-1.0.0/BRD4_Experimental_peak_826	23	.	2.44163	2.37956	0.37843	40
chr1	8404646	8404708	/home/mkelly95/Ovarian_Chip_Seq_Project_Mike/BRD4/remove-duplicates.sh-1.1.0/cross-correlation-macs.sh-1.0.0/BRD4_Experimental_peak_829	31	.	2.91164	3.19855	0.71386	42
chr1	8877705	8877853	/home/mkelly95/Ovarian_Chip_Seq_Project_Mike/BRD4/remove-duplicates.sh-1.1.0/cross-correlation-macs.sh-1.0.0/BRD4_Experimental_peak_895	37	.	3.25756	3.71348	0.93553	27
chr1	8878371	8878710	/home/mkelly95/Ovarian_Chip_Seq_Project_Mike/BRD4/remove-duplicates.sh-1.1.0/cross-correlation-macs.sh-1.0.0/BRD4_Experimental_peak_896	39	.	3.32759	3.96376	1.10425	65
chr1	8879392	8879591	/home/mkelly95/Ovarian_Chip_Seq_Project_Mike/BRD4/remove-duplicates.sh-1.1.0/cross-correlation-macs.sh-1.0.0/BRD4_Experimental_peak_897	42	.	3.51418	4.24643	1.32304	156
chr1	8879671	8879722	/home/mkelly95/Ovarian_Chip_Seq_Project_Mike/BRD4/remove-duplicates.sh-1.1.0/cross-correlation-macs.sh-1.0.0/BRD4_Experimental_peak_898	43	.	3.70676	4.39747	1.42452	43
chr1	8879992	8880163	/home/mkelly95/Ovarian_Chip_Seq_Project_Mike/BRD4/remove-duplicates.sh-1.1.0/cross-correlation-macs.sh-1.0.0/BRD4_Experimental_peak_899	40	.	3.4633	4.02383	1.14695	27
chr1	8880902	8880977	/home/mkelly95/Ovarian_Chip_Seq_Project_Mike/BRD4/remove-duplicates.sh-1.1.0/cross-correlation-macs.sh-1.0.0/BRD4_Experimental_peak_900	26	.	2.63563	2.6906	0.37843	49
chr1	8881112	8881316	/home/mkelly95/Ovarian_Chip_Seq_Project_Mike/BRD4/remove-duplicates.sh-1.1.0/cross-correlation-macs.sh-1.0.0/BRD4_Experimental_peak_901	42	.	3.6355	4.28725	1.3434	39
chr1	8881451	8881537	/home/mkelly95/Ovarian_Chip_Seq_Project_Mike/BRD4/remove-duplicates.sh-1.1.0/cross-correlation-macs.sh-1.0.0/BRD4_Experimental_peak_902	37	.	3.15982	3.70983	0.93553	45
chr1	8881610	8883030	/home/mkelly95/Ovarian_Chip_Seq_Project_Mike/BRD4/remove-duplicates.sh-1.1.0/cross-correlation-macs.sh-1.0.0/BRD4_Experimental_peak_903	104	.	6.64156	10.42541	6.11941	1137
chr1	8883102	8883174	/home/mkelly95/Ovarian_Chip_Seq_Project_Mike/BRD4/remove-duplicates.sh-1.1.0/cross-correlation-macs.sh-1.0.0/BRD4_Experimental_peak_904	24	.	2.49569	2.48849	0.37843	12
chr1	8883281	8883350	/home/mkelly95/Ovarian_Chip_Seq_Project_Mike/BRD4/remove-duplicates.sh-1.1.0/cross-correlation-macs.sh-1.0.0/BRD4_Experimental_peak_905	37	.	3.15982	3.70983	0.93553	40
chr1	8902944	8903075	/home/mkelly95/Ovarian_Chip_Seq_Project_Mike/BRD4/remove-duplicates.sh-1.1.0/cross-correlation-macs.sh-1.0.0/BRD4_Experimental_peak_906	42	.	3.64965	4.24235	1.32304	97
chr1	8905395	8905445	/home/mkelly95/Ovarian_Chip_Seq_Project_Mike/BRD4/remove-duplicates.sh-1.1.0/cross-correlation-macs.sh-1.0.0/BRD4_Experimental_peak_907	21	.	2.27336	2.11846	0.24597	30
chr1	8906177	8906361	/home/mkelly95/Ovarian_Chip_Seq_Project_Mike/BRD4/remove-duplicates.sh-1.1.0/cross-correlation-macs.sh-1.0.0/BRD4_Experimental_peak_908	34	.	3.14643	3.43989	0.86657	86
chr1	8907432	8907534	/home/mkelly95/Ovarian_Chip_Seq_Project_Mike/BRD4/remove-duplicates.sh-1.1.0/cross-correlation-macs.sh-1.0.0/BRD4_Experimental_peak_909	22	.	2.35008	2.23564	0.33228	29
chr1	8908161	8908270	/home/mkelly95/Ovarian_Chip_Seq_Project_Mike/BRD4/remove-duplicates.sh-1.1.0/cross-correlation-macs.sh-1.0.0/BRD4_Experimental_peak_910	38	.	3.39771	3.83539	0.99131	88
chr1	8908950	8909205	/home/mkelly95/Ovarian_Chip_Seq_Project_Mike/BRD4/remove-duplicates.sh-1.1.0/cross-correlation-macs.sh-1.0.0/BRD4_Experimental_peak_911	52	.	4.22512	5.229	2.015	200
chr1	8941095	8941242	/home/mkelly95/Ovarian_Chip_Seq_Project_Mike/BRD4/remove-duplicates.sh-1.1.0/cross-correlation-macs.sh-1.0.0/BRD4_Experimental_peak_929	51	.	4.16733	5.1331	1.93029	33
chr1	8942453	8942522	/home/mkelly95/Ovarian_Chip_Seq_Project_Mike/BRD4/remove-duplicates.sh-1.1.0/cross-correlation-macs.sh-1.0.0/BRD4_Experimental_peak_930	38	.	3.39771	3.83539	0.99131	27
chr1	8946263	8946314	/home/mkelly95/Ovarian_Chip_Seq_Project_Mike/BRD4/remove-duplicates.sh-1.1.0/cross-correlation-macs.sh-1.0.0/BRD4_Experimental_peak_931	38	.	3.41003	3.85485	1.00874	31
chr1	8946481	8946708	/home/mkelly95/Ovarian_Chip_Seq_Project_Mike/BRD4/remove-duplicates.sh-1.1.0/cross-correlation-macs.sh-1.0.0/BRD4_Experimental_peak_932	50	.	4.14371	5.09419	1.89876	133
chr1	8949089	8949272	/home/mkelly95/Ovarian_Chip_Seq_Project_Mike/BRD4/remove-duplicates.sh-1.1.0/cross-correlation-macs.sh-1.0.0/BRD4_Experimental_peak_933	53	.	4.27286	5.30894	2.06346	106
chr1	8949382	8950082	/home/mkelly95/Ovarian_Chip_Seq_Project_Mike/BRD4/remove-duplicates.sh-1.1.0/cross-correlation-macs.sh-1.0.0/BRD4_Experimental_peak_934	68	.	4.94757	6.87023	3.27953	378
chr1	8950426	8951319	/home/mkelly95/Ovarian_Chip_Seq_Project_Mike/BRD4/remove-duplicates.sh-1.1.0/cross-correlation-macs.sh-1.0.0/BRD4_Experimental_peak_935	99	.	6.14981	9.97212	5.74815	109
chr1	8951780	8951902	/home/mkelly95/Ovarian_Chip_Seq_Project_Mike/BRD4/remove-duplicates.sh-1.1.0/cross-correlation-macs.sh-1.0.0/BRD4_Experimental_peak_936	40	.	3.4633	4.02383	1.14695	91
chr1	8952069	8952120	/home/mkelly95/Ovarian_Chip_Seq_Project_Mike/BRD4/remove-duplicates.sh-1.1.0/cross-correlation-macs.sh-1.0.0/BRD4_Experimental_peak_937	24	.	2.5297	2.47985	0.37843	12
chr1	8953333	8953439	/home/mkelly95/Ovarian_Chip_Seq_Project_Mike/BRD4/remove-duplicates.sh-1.1.0/cross-correlation-macs.sh-1.0.0/BRD4_Experimental_peak_938	32	.	3.00291	3.20361	0.71846	78
chr1	8953784	8953835	/home/mkelly95/Ovarian_Chip_Seq_Project_Mike/BRD4/remove-duplicates.sh-1.1.0/cross-correlation-macs.sh-1.0.0/BRD4_Experimental_peak_939	39	.	3.49888	3.99643	1.13209	33
chr1	8954649	8954719	/home/mkelly95/Ovarian_Chip_Seq_Project_Mike/BRD4/remove-duplicates.sh-1.1.0/cross-correlation-macs.sh-1.0.0/BRD4_Experimental_peak_940	23	.	2.47378	2.39846	0.37843	20
chr1	8955044	8955143	/home/mkelly95/Ovarian_Chip_Seq_Project_Mike/BRD4/remove-duplicates.sh-1.1.0/cross-correlation-macs.sh-1.0.0/BRD4_Experimental_peak_941	39	.	3.44755	3.91436	1.06231	8
chr1	8955468	8955540	/home/mkelly95/Ovarian_Chip_Seq_Project_Mike/BRD4/remove-duplicates.sh-1.1.0/cross-correlation-macs.sh-1.0.0/BRD4_Experimental_peak_942	29	.	2.8111	2.90152	0.50441	25
chr1	8957788	8957849	/home/mkelly95/Ovarian_Chip_Seq_Project_Mike/BRD4/remove-duplicates.sh-1.1.0/cross-correlation-macs.sh-1.0.0/BRD4_Experimental_peak_943	37	.	3.31387	3.70404	0.93553	31
chr1	8957910	8957972	/home/mkelly95/Ovarian_Chip_Seq_Project_Mike/BRD4/remove-duplicates.sh-1.1.0/cross-correlation-macs.sh-1.0.0/BRD4_Experimental_peak_944	34	.	3.16866	3.48047	0.88083	35
chr1	8958044	8958099	/home/mkelly95/Ovarian_Chip_Seq_Project_Mike/BRD4/remove-duplicates.sh-1.1.0/cross-correlation-macs.sh-1.0.0/BRD4_Experimental_peak_945	37	.	3.3374	3.74072	0.93553	10
chr1	8961328	8961498	/home/mkelly95/Ovarian_Chip_Seq_Project_Mike/BRD4/remove-duplicates.sh-1.1.0/cross-correlation-macs.sh-1.0.0/BRD4_Experimental_peak_946	37	.	3.3697	3.7913	0.9771	130
chr1	8961810	8961922	/home/mkelly95/Ovarian_Chip_Seq_Project_Mike/BRD4/remove-duplicates.sh-1.1.0/cross-correlation-macs.sh-1.0.0/BRD4_Experimental_peak_947	53	.	4.22488	5.33974	2.07816	34
chr1	8962279	8962519	/home/mkelly95/Ovarian_Chip_Seq_Project_Mike/BRD4/remove-duplicates.sh-1.1.0/cross-correlation-macs.sh-1.0.0/BRD4_Experimental_peak_948	39	.	3.45388	3.92444	1.07191	64
chr1	8962616	8963352	/home/mkelly95/Ovarian_Chip_Seq_Project_Mike/BRD4/remove-duplicates.sh-1.1.0/cross-correlation-macs.sh-1.0.0/BRD4_Experimental_peak_949	100	.	6.43184	10.08665	5.82959	486
chr1	8963420	8963994	/home/mkelly95/Ovarian_Chip_Seq_Project_Mike/BRD4/remove-duplicates.sh-1.1.0/cross-correlation-macs.sh-1.0.0/BRD4_Experimental_peak_950	68	.	4.94757	6.87023	3.27953	243
chr1	8964057	8964299	/home/mkelly95/Ovarian_Chip_Seq_Project_Mike/BRD4/remove-duplicates.sh-1.1.0/cross-correlation-macs.sh-1.0.0/BRD4_Experimental_peak_951	84	.	5.40733	8.44219	4.49551	132
chr1	8964449	8965052	/home/mkelly95/Ovarian_Chip_Seq_Project_Mike/BRD4/remove-duplicates.sh-1.1.0/cross-correlation-macs.sh-1.0.0/BRD4_Experimental_peak_952	94	.	6.23228	9.45408	5.34327	452
chr1	8965240	8965427	/home/mkelly95/Ovarian_Chip_Seq_Project_Mike/BRD4/remove-duplicates.sh-1.1.0/cross-correlation-macs.sh-1.0.0/BRD4_Experimental_peak_953	38	.	3.38547	3.8161	0.99131	145
chr1	8965802	8965974	/home/mkelly95/Ovarian_Chip_Seq_Project_Mike/BRD4/remove-duplicates.sh-1.1.0/cross-correlation-macs.sh-1.0.0/BRD4_Experimental_peak_954	37	.	3.25756	3.71348	0.93553	37
chr1	8966194	8966288	/home/mkelly95/Ovarian_Chip_Seq_Project_Mike/BRD4/remove-duplicates.sh-1.1.0/cross-correlation-macs.sh-1.0.0/BRD4_Experimental_peak_955	48	.	3.96399	4.80268	1.66489	70
chr1	8970180	8970347	/home/mkelly95/Ovarian_Chip_Seq_Project_Mike/BRD4/remove-duplicates.sh-1.1.0/cross-correlation-macs.sh-1.0.0/BRD4_Experimental_peak_956	54	.	4.34911	5.4381	2.16558	76
chr1	8971706	8971830	/home/mkelly95/Ovarian_Chip_Seq_Project_Mike/BRD4/remove-duplicates.sh-1.1.0/cross-correlation-macs.sh-1.0.0/BRD4_Experimental_peak_957	38	.	3.41003	3.85485	1.00874	105
chr1	8973253	8973303	/home/mkelly95/Ovarian_Chip_Seq_Project_Mike/BRD4/remove-duplicates.sh-1.1.0/cross-correlation-macs.sh-1.0.0/BRD4_Experimental_peak_958	31	.	2.97215	3.15419	0.68947	34
chr1	8974103	8974154	/home/mkelly95/Ovarian_Chip_Seq_Project_Mike/BRD4/remove-duplicates.sh-1.1.0/cross-correlation-macs.sh-1.0.0/BRD4_Experimental_peak_959	26	.	2.64055	2.64337	0.37843	33
chr1	8976063	8976113	/home/mkelly95/Ovarian_Chip_Seq_Project_Mike/BRD4/remove-duplicates.sh-1.1.0/cross-correlation-macs.sh-1.0.0/BRD4_Experimental_peak_960	38	.	3.37796	3.89461	1.04454	32
chr1	8976168	8976324	/home/mkelly95/Ovarian_Chip_Seq_Project_Mike/BRD4/remove-duplicates.sh-1.1.0/cross-correlation-macs.sh-1.0.0/BRD4_Experimental_peak_961	45	.	3.72293	4.56394	1.55513	33
chr1	8989313	8989396	/home/mkelly95/Ovarian_Chip_Seq_Project_Mike/BRD4/remove-duplicates.sh-1.1.0/cross-correlation-macs.sh-1.0.0/BRD4_Experimental_peak_962	28	.	2.78116	2.85556	0.47776	62
chr1	8998488	8998549	/home/mkelly95/Ovarian_Chip_Seq_Project_Mike/BRD4/remove-duplicates.sh-1.1.0/cross-correlation-macs.sh-1.0.0/BRD4_Experimental_peak_963	21	.	2.29248	2.1474	0.26939	3
chr1	9000372	9000440	/home/mkelly95/Ovarian_Chip_Seq_Project_Mike/BRD4/remove-duplicates.sh-1.1.0/cross-correlation-macs.sh-1.0.0/BRD4_Experimental_peak_964	20	.	2.23286	2.05774	0.23307	35
chr1	9001454	9001516	/home/mkelly95/Ovarian_Chip_Seq_Project_Mike/BRD4/remove-duplicates.sh-1.1.0/cross-correlation-macs.sh-1.0.0/BRD4_Experimental_peak_965	30	.	2.88353	3.01397	0.57306	32
chr1	9001713	9001817	/home/mkelly95/Ovarian_Chip_Seq_Project_Mike/BRD4/remove-duplicates.sh-1.1.0/cross-correlation-macs.sh-1.0.0/BRD4_Experimental_peak_966	28	.	2.77132	2.84052	0.46468	23
chr1	9040620	9040711	/home/mkelly95/Ovarian_Chip_Seq_Project_Mike/BRD4/remove-duplicates.sh-1.1.0/cross-correlation-macs.sh-1.0.0/BRD4_Experimental_peak_970	23	.	2.47378	2.39846	0.37843	48
chr1	9040787	9040838	/home/mkelly95/Ovarian_Chip_Seq_Project_Mike/BRD4/remove-duplicates.sh-1.1.0/cross-correlation-macs.sh-1.0.0/BRD4_Experimental_peak_971	31	.	2.97102	3.15239	0.68784	28
chr1	9044027	9044121	/home/mkelly95/Ovarian_Chip_Seq_Project_Mike/BRD4/remove-duplicates.sh-1.1.0/cross-correlation-macs.sh-1.0.0/BRD4_Experimental_peak_972	22	.	2.36784	2.26319	0.35341	27
chr1	9044689	9044749	/home/mkelly95/Ovarian_Chip_Seq_Project_Mike/BRD4/remove-duplicates.sh-1.1.0/cross-correlation-macs.sh-1.0.0/BRD4_Experimental_peak_973	24	.	2.49569	2.48849	0.37843	4
chr1	9046445	9046496	/home/mkelly95/Ovarian_Chip_Seq_Project_Mike/BRD4/remove-duplicates.sh-1.1.0/cross-correlation-macs.sh-1.0.0/BRD4_Experimental_peak_974	29	.	2.83142	2.93288	0.50441	17
chr1	9047717	9047815	/home/mkelly95/Ovarian_Chip_Seq_Project_Mike/BRD4/remove-duplicates.sh-1.1.0/cross-correlation-macs.sh-1.0.0/BRD4_Experimental_peak_975	37	.	3.32559	3.7223	0.93553	50
chr1	9048235	9048329	/home/mkelly95/Ovarian_Chip_Seq_Project_Mike/BRD4/remove-duplicates.sh-1.1.0/cross-correlation-macs.sh-1.0.0/BRD4_Experimental_peak_976	66	.	4.95334	6.66806	3.11232	46
chr1	9051135	9051187	/home/mkelly95/Ovarian_Chip_Seq_Project_Mike/BRD4/remove-duplicates.sh-1.1.0/cross-correlation-macs.sh-1.0.0/BRD4_Experimental_peak_977	33	.	3.10036	3.36296	0.80885	16
chr1	9053707	9053851	/home/mkelly95/Ovarian_Chip_Seq_Project_Mike/BRD4/remove-duplicates.sh-1.1.0/cross-correlation-macs.sh-1.0.0/BRD4_Experimental_peak_978	48	.	3.99286	4.84898	1.6863	116
chr1	9161749	9161833	/home/mkelly95/Ovarian_Chip_Seq_Project_Mike/BRD4/remove-duplicates.sh-1.1.0/cross-correlation-macs.sh-1.0.0/BRD4_Experimental_peak_988	26	.	2.63563	2.6906	0.37843	34
chr1	9162850	9162901	/home/mkelly95/Ovarian_Chip_Seq_Project_Mike/BRD4/remove-duplicates.sh-1.1.0/cross-correlation-macs.sh-1.0.0/BRD4_Experimental_peak_989	30	.	2.91573	3.06456	0.61566	17
chr1	9190201	9190267	/home/mkelly95/Ovarian_Chip_Seq_Project_Mike/BRD4/remove-duplicates.sh-1.1.0/cross-correlation-macs.sh-1.0.0/BRD4_Experimental_peak_997	29	.	2.83142	2.93288	0.50441	45
chr1	9190372	9190465	/home/mkelly95/Ovarian_Chip_Seq_Project_Mike/BRD4/remove-duplicates.sh-1.1.0/cross-correlation-macs.sh-1.0.0/BRD4_Experimental_peak_998	29	.	2.83142	2.93288	0.50441	83
chr1	9194723	9194776	/home/mkelly95/Ovarian_Chip_Seq_Project_Mike/BRD4/remove-duplicates.sh-1.1.0/cross-correlation-macs.sh-1.0.0/BRD4_Experimental_peak_999	31	.	2.98233	3.17051	0.70055	34
chr1	9244996	9245079	/home/mkelly95/Ovarian_Chip_Seq_Project_Mike/BRD4/remove-duplicates.sh-1.1.0/cross-correlation-macs.sh-1.0.0/BRD4_Experimental_peak_1003	29	.	2.83142	2.93288	0.50441	36
chr1	9248746	9248796	/home/mkelly95/Ovarian_Chip_Seq_Project_Mike/BRD4/remove-duplicates.sh-1.1.0/cross-correlation-macs.sh-1.0.0/BRD4_Experimental_peak_1004	34	.	3.16866	3.48047	0.88083	16
chr1	9266380	9266466	/home/mkelly95/Ovarian_Chip_Seq_Project_Mike/BRD4/remove-duplicates.sh-1.1.0/cross-correlation-macs.sh-1.0.0/BRD4_Experimental_peak_1005	22	.	2.38768	2.29418	0.37711	25
chr1	9272170	9272267	/home/mkelly95/Ovarian_Chip_Seq_Project_Mike/BRD4/remove-duplicates.sh-1.1.0/cross-correlation-macs.sh-1.0.0/BRD4_Experimental_peak_1006	22	.	2.36784	2.26319	0.35341	76
chr1	9290218	9290311	/home/mkelly95/Ovarian_Chip_Seq_Project_Mike/BRD4/remove-duplicates.sh-1.1.0/cross-correlation-macs.sh-1.0.0/BRD4_Experimental_peak_1007	24	.	2.50007	2.47403	0.37843	16
chr1	9291202	9291316	/home/mkelly95/Ovarian_Chip_Seq_Project_Mike/BRD4/remove-duplicates.sh-1.1.0/cross-correlation-macs.sh-1.0.0/BRD4_Experimental_peak_1008	21	.	2.32683	2.18759	0.29496	5
chr1	9291687	9291738	/home/mkelly95/Ovarian_Chip_Seq_Project_Mike/BRD4/remove-duplicates.sh-1.1.0/cross-correlation-macs.sh-1.0.0/BRD4_Experimental_peak_1009	23	.	2.39498	2.30563	0.37843	8
chr1	9291800	9291912	/home/mkelly95/Ovarian_Chip_Seq_Project_Mike/BRD4/remove-duplicates.sh-1.1.0/cross-correlation-macs.sh-1.0.0/BRD4_Experimental_peak_1010	41	.	3.60625	4.17077	1.27385	32
chr1	9292245	9292363	/home/mkelly95/Ovarian_Chip_Seq_Project_Mike/BRD4/remove-duplicates.sh-1.1.0/cross-correlation-macs.sh-1.0.0/BRD4_Experimental_peak_1011	23	.	2.39498	2.30563	0.37843	16
chr1	9339985	9340040	/home/mkelly95/Ovarian_Chip_Seq_Project_Mike/BRD4/remove-duplicates.sh-1.1.0/cross-correlation-macs.sh-1.0.0/BRD4_Experimental_peak_1020	31	.	2.96854	3.17916	0.70055	39
chr1	9340666	9340873	/home/mkelly95/Ovarian_Chip_Seq_Project_Mike/BRD4/remove-duplicates.sh-1.1.0/cross-correlation-macs.sh-1.0.0/BRD4_Experimental_peak_1021	41	.	3.61735	4.18902	1.29044	99
chr1	9342309	9342448	/home/mkelly95/Ovarian_Chip_Seq_Project_Mike/BRD4/remove-duplicates.sh-1.1.0/cross-correlation-macs.sh-1.0.0/BRD4_Experimental_peak_1022	33	.	3.08085	3.3307	0.78409	22
chr1	9342944	9343009	/home/mkelly95/Ovarian_Chip_Seq_Project_Mike/BRD4/remove-duplicates.sh-1.1.0/cross-correlation-macs.sh-1.0.0/BRD4_Experimental_peak_1023	24	.	2.47637	2.43544	0.37843	41
chr1	9347588	9347736	/home/mkelly95/Ovarian_Chip_Seq_Project_Mike/BRD4/remove-duplicates.sh-1.1.0/cross-correlation-macs.sh-1.0.0/BRD4_Experimental_peak_1024	39	.	3.49888	3.99643	1.13209	47
chr1	9349229	9349465	/home/mkelly95/Ovarian_Chip_Seq_Project_Mike/BRD4/remove-duplicates.sh-1.1.0/cross-correlation-macs.sh-1.0.0/BRD4_Experimental_peak_1025	53	.	4.22488	5.33974	2.07816	32
chr1	9349754	9349930	/home/mkelly95/Ovarian_Chip_Seq_Project_Mike/BRD4/remove-duplicates.sh-1.1.0/cross-correlation-macs.sh-1.0.0/BRD4_Experimental_peak_1026	38	.	3.42245	3.8745	1.02655	61
chr1	9350066	9350264	/home/mkelly95/Ovarian_Chip_Seq_Project_Mike/BRD4/remove-duplicates.sh-1.1.0/cross-correlation-macs.sh-1.0.0/BRD4_Experimental_peak_1027	38	.	3.41003	3.85485	1.00874	29
chr1	9350324	9350542	/home/mkelly95/Ovarian_Chip_Seq_Project_Mike/BRD4/remove-duplicates.sh-1.1.0/cross-correlation-macs.sh-1.0.0/BRD4_Experimental_peak_1028	69	.	5.09656	6.90052	3.29034	74
chr1	9352594	9352645	/home/mkelly95/Ovarian_Chip_Seq_Project_Mike/BRD4/remove-duplicates.sh-1.1.0/cross-correlation-macs.sh-1.0.0/BRD4_Experimental_peak_1029	32	.	3.05561	3.28925	0.75083	12
chr1	9430165	9430242	/home/mkelly95/Ovarian_Chip_Seq_Project_Mike/BRD4/remove-duplicates.sh-1.1.0/cross-correlation-macs.sh-1.0.0/BRD4_Experimental_peak_1046	26	.	2.64055	2.64337	0.37843	52
chr1	9431158	9431286	/home/mkelly95/Ovarian_Chip_Seq_Project_Mike/BRD4/remove-duplicates.sh-1.1.0/cross-correlation-macs.sh-1.0.0/BRD4_Experimental_peak_1047	23	.	2.45406	2.39947	0.37843	42
chr1	9431551	9431771	/home/mkelly95/Ovarian_Chip_Seq_Project_Mike/BRD4/remove-duplicates.sh-1.1.0/cross-correlation-macs.sh-1.0.0/BRD4_Experimental_peak_1048	79	.	5.44232	7.90611	4.08881	100
chr1	9431857	9432002	/home/mkelly95/Ovarian_Chip_Seq_Project_Mike/BRD4/remove-duplicates.sh-1.1.0/cross-correlation-macs.sh-1.0.0/BRD4_Experimental_peak_1049	42	.	3.67534	4.28503	1.34265	29
chr1	9433396	9433570	/home/mkelly95/Ovarian_Chip_Seq_Project_Mike/BRD4/remove-duplicates.sh-1.1.0/cross-correlation-macs.sh-1.0.0/BRD4_Experimental_peak_1050	48	.	3.96399	4.80268	1.66489	97
chr1	9433744	9433943	/home/mkelly95/Ovarian_Chip_Seq_Project_Mike/BRD4/remove-duplicates.sh-1.1.0/cross-correlation-macs.sh-1.0.0/BRD4_Experimental_peak_1051	54	.	4.1883	5.46398	2.18253	49
chr1	9434042	9434337	/home/mkelly95/Ovarian_Chip_Seq_Project_Mike/BRD4/remove-duplicates.sh-1.1.0/cross-correlation-macs.sh-1.0.0/BRD4_Experimental_peak_1052	50	.	4.09727	5.01809	1.83036	159
chr1	9434694	9434912	/home/mkelly95/Ovarian_Chip_Seq_Project_Mike/BRD4/remove-duplicates.sh-1.1.0/cross-correlation-macs.sh-1.0.0/BRD4_Experimental_peak_1053	34	.	3.16866	3.48047	0.88083	41
chr1	9446011	9446062	/home/mkelly95/Ovarian_Chip_Seq_Project_Mike/BRD4/remove-duplicates.sh-1.1.0/cross-correlation-macs.sh-1.0.0/BRD4_Experimental_peak_1054	36	.	3.28221	3.67336	0.93553	39
chr1	9446210	9446261	/home/mkelly95/Ovarian_Chip_Seq_Project_Mike/BRD4/remove-duplicates.sh-1.1.0/cross-correlation-macs.sh-1.0.0/BRD4_Experimental_peak_1055	36	.	3.27261	3.6565	0.93553	8
chr1	9472289	9472368	/home/mkelly95/Ovarian_Chip_Seq_Project_Mike/BRD4/remove-duplicates.sh-1.1.0/cross-correlation-macs.sh-1.0.0/BRD4_Experimental_peak_1056	34	.	3.15785	3.45912	0.88013	30
chr1	9472729	9472942	/home/mkelly95/Ovarian_Chip_Seq_Project_Mike/BRD4/remove-duplicates.sh-1.1.0/cross-correlation-macs.sh-1.0.0/BRD4_Experimental_peak_1057	51	.	3.95345	5.10146	1.90174	126
chr1	9473081	9473198	/home/mkelly95/Ovarian_Chip_Seq_Project_Mike/BRD4/remove-duplicates.sh-1.1.0/cross-correlation-macs.sh-1.0.0/BRD4_Experimental_peak_1058	29	.	2.83142	2.93288	0.50441	25
chr1	9473277	9473338	/home/mkelly95/Ovarian_Chip_Seq_Project_Mike/BRD4/remove-duplicates.sh-1.1.0/cross-correlation-macs.sh-1.0.0/BRD4_Experimental_peak_1059	38	.	3.39771	3.83539	0.99131	33
chr1	9473536	9473866	/home/mkelly95/Ovarian_Chip_Seq_Project_Mike/BRD4/remove-duplicates.sh-1.1.0/cross-correlation-macs.sh-1.0.0/BRD4_Experimental_peak_1060	54	.	4.37862	5.48862	2.20399	200
chr1	9474012	9474067	/home/mkelly95/Ovarian_Chip_Seq_Project_Mike/BRD4/remove-duplicates.sh-1.1.0/cross-correlation-macs.sh-1.0.0/BRD4_Experimental_peak_1061	48	.	3.96399	4.80268	1.66489	41
chr1	9474143	9474265	/home/mkelly95/Ovarian_Chip_Seq_Project_Mike/BRD4/remove-duplicates.sh-1.1.0/cross-correlation-macs.sh-1.0.0/BRD4_Experimental_peak_1062	44	.	3.75011	4.41073	1.43498	18
chr1	9474356	9474442	/home/mkelly95/Ovarian_Chip_Seq_Project_Mike/BRD4/remove-duplicates.sh-1.1.0/cross-correlation-macs.sh-1.0.0/BRD4_Experimental_peak_1063	37	.	3.25756	3.71348	0.93553	35
chr1	9474791	9474883	/home/mkelly95/Ovarian_Chip_Seq_Project_Mike/BRD4/remove-duplicates.sh-1.1.0/cross-correlation-macs.sh-1.0.0/BRD4_Experimental_peak_1064	25	.	2.53856	2.53746	0.37843	42
chr1	9474955	9475025	/home/mkelly95/Ovarian_Chip_Seq_Project_Mike/BRD4/remove-duplicates.sh-1.1.0/cross-correlation-macs.sh-1.0.0/BRD4_Experimental_peak_1065	32	.	3.05204	3.28341	0.74546	35
chr1	9475427	9475500	/home/mkelly95/Ovarian_Chip_Seq_Project_Mike/BRD4/remove-duplicates.sh-1.1.0/cross-correlation-macs.sh-1.0.0/BRD4_Experimental_peak_1066	29	.	2.83142	2.93288	0.50441	48
chr1	9479076	9479127	/home/mkelly95/Ovarian_Chip_Seq_Project_Mike/BRD4/remove-duplicates.sh-1.1.0/cross-correlation-macs.sh-1.0.0/BRD4_Experimental_peak_1067	34	.	3.14896	3.44414	0.86943	14
chr1	9480412	9480558	/home/mkelly95/Ovarian_Chip_Seq_Project_Mike/BRD4/remove-duplicates.sh-1.1.0/cross-correlation-macs.sh-1.0.0/BRD4_Experimental_peak_1068	38	.	3.39771	3.83539	0.99131	107
chr1	9487330	9487469	/home/mkelly95/Ovarian_Chip_Seq_Project_Mike/BRD4/remove-duplicates.sh-1.1.0/cross-correlation-macs.sh-1.0.0/BRD4_Experimental_peak_1069	42	.	3.65249	4.24705	1.32304	121
chr1	9487745	9487796	/home/mkelly95/Ovarian_Chip_Seq_Project_Mike/BRD4/remove-duplicates.sh-1.1.0/cross-correlation-macs.sh-1.0.0/BRD4_Experimental_peak_1070	41	.	3.61596	4.18673	1.28838	16
chr1	9488005	9488210	/home/mkelly95/Ovarian_Chip_Seq_Project_Mike/BRD4/remove-duplicates.sh-1.1.0/cross-correlation-macs.sh-1.0.0/BRD4_Experimental_peak_1071	32	.	3.03079	3.24876	0.74546	7
chr1	9488380	9488821	/home/mkelly95/Ovarian_Chip_Seq_Project_Mike/BRD4/remove-duplicates.sh-1.1.0/cross-correlation-macs.sh-1.0.0/BRD4_Experimental_peak_1072	51	.	4.15943	5.12007	1.91811	174
chr1	9489003	9489181	/home/mkelly95/Ovarian_Chip_Seq_Project_Mike/BRD4/remove-duplicates.sh-1.1.0/cross-correlation-macs.sh-1.0.0/BRD4_Experimental_peak_1073	53	.	3.94977	5.30879	2.06346	48
chr1	9489232	9489929	/home/mkelly95/Ovarian_Chip_Seq_Project_Mike/BRD4/remove-duplicates.sh-1.1.0/cross-correlation-macs.sh-1.0.0/BRD4_Experimental_peak_1074	68	.	5.07821	6.87055	3.27953	56
chr1	9492638	9492745	/home/mkelly95/Ovarian_Chip_Seq_Project_Mike/BRD4/remove-duplicates.sh-1.1.0/cross-correlation-macs.sh-1.0.0/BRD4_Experimental_peak_1075	26	.	2.64055	2.64337	0.37843	26
chr1	9499059	9499109	/home/mkelly95/Ovarian_Chip_Seq_Project_Mike/BRD4/remove-duplicates.sh-1.1.0/cross-correlation-macs.sh-1.0.0/BRD4_Experimental_peak_1076	28	.	2.76156	2.82561	0.45163	17
chr1	9508161	9508212	/home/mkelly95/Ovarian_Chip_Seq_Project_Mike/BRD4/remove-duplicates.sh-1.1.0/cross-correlation-macs.sh-1.0.0/BRD4_Experimental_peak_1077	22	.	2.38586	2.29133	0.37455	28
chr1	9523117	9523236	/home/mkelly95/Ovarian_Chip_Seq_Project_Mike/BRD4/remove-duplicates.sh-1.1.0/cross-correlation-macs.sh-1.0.0/BRD4_Experimental_peak_1078	37	.	3.3374	3.74072	0.93553	107
chr1	9525149	9525234	/home/mkelly95/Ovarian_Chip_Seq_Project_Mike/BRD4/remove-duplicates.sh-1.1.0/cross-correlation-macs.sh-1.0.0/BRD4_Experimental_peak_1079	29	.	2.83142	2.93288	0.50441	46
chr1	9533558	9533685	/home/mkelly95/Ovarian_Chip_Seq_Project_Mike/BRD4/remove-duplicates.sh-1.1.0/cross-correlation-macs.sh-1.0.0/BRD4_Experimental_peak_1080	33	.	3.11268	3.38342	0.82462	29
chr1	9549874	9549924	/home/mkelly95/Ovarian_Chip_Seq_Project_Mike/BRD4/remove-duplicates.sh-1.1.0/cross-correlation-macs.sh-1.0.0/BRD4_Experimental_peak_1081	21	.	2.26514	2.10608	0.23559	15
chr1	9575036	9575181	/home/mkelly95/Ovarian_Chip_Seq_Project_Mike/BRD4/remove-duplicates.sh-1.1.0/cross-correlation-macs.sh-1.0.0/BRD4_Experimental_peak_1082	45	.	3.72293	4.56394	1.55513	106
chr1	9579133	9579244	/home/mkelly95/Ovarian_Chip_Seq_Project_Mike/BRD4/remove-duplicates.sh-1.1.0/cross-correlation-macs.sh-1.0.0/BRD4_Experimental_peak_1083	34	.	3.13259	3.41666	0.851	32
chr1	9579668	9579757	/home/mkelly95/Ovarian_Chip_Seq_Project_Mike/BRD4/remove-duplicates.sh-1.1.0/cross-correlation-macs.sh-1.0.0/BRD4_Experimental_peak_1084	34	.	3.1655	3.47205	0.88083	76
chr1	9581493	9581544	/home/mkelly95/Ovarian_Chip_Seq_Project_Mike/BRD4/remove-duplicates.sh-1.1.0/cross-correlation-macs.sh-1.0.0/BRD4_Experimental_peak_1085	21	.	2.30683	2.16922	0.28652	33
chr1	9582041	9582279	/home/mkelly95/Ovarian_Chip_Seq_Project_Mike/BRD4/remove-duplicates.sh-1.1.0/cross-correlation-macs.sh-1.0.0/BRD4_Experimental_peak_1086	44	.	3.74563	4.40313	1.42925	200
chr1	9582739	9582897	/home/mkelly95/Ovarian_Chip_Seq_Project_Mike/BRD4/remove-duplicates.sh-1.1.0/cross-correlation-macs.sh-1.0.0/BRD4_Experimental_peak_1087	55	.	4.40855	5.54013	2.24841	37
chr1	9589835	9590050	/home/mkelly95/Ovarian_Chip_Seq_Project_Mike/BRD4/remove-duplicates.sh-1.1.0/cross-correlation-macs.sh-1.0.0/BRD4_Experimental_peak_1088	42	.	3.62852	4.20742	1.30584	62
chr1	9590658	9590709	/home/mkelly95/Ovarian_Chip_Seq_Project_Mike/BRD4/remove-duplicates.sh-1.1.0/cross-correlation-macs.sh-1.0.0/BRD4_Experimental_peak_1089	32	.	3.00636	3.20919	0.72152	35
chr1	9591259	9591325	/home/mkelly95/Ovarian_Chip_Seq_Project_Mike/BRD4/remove-duplicates.sh-1.1.0/cross-correlation-macs.sh-1.0.0/BRD4_Experimental_peak_1090	43	.	3.69677	4.38196	1.41151	30
chr1	9592128	9592220	/home/mkelly95/Ovarian_Chip_Seq_Project_Mike/BRD4/remove-duplicates.sh-1.1.0/cross-correlation-macs.sh-1.0.0/BRD4_Experimental_peak_1091	24	.	2.45791	2.40566	0.37843	28
chr1	9592806	9592918	/home/mkelly95/Ovarian_Chip_Seq_Project_Mike/BRD4/remove-duplicates.sh-1.1.0/cross-correlation-macs.sh-1.0.0/BRD4_Experimental_peak_1092	40	.	3.53838	4.06014	1.17815	23
chr1	9596142	9596192	/home/mkelly95/Ovarian_Chip_Seq_Project_Mike/BRD4/remove-duplicates.sh-1.1.0/cross-correlation-macs.sh-1.0.0/BRD4_Experimental_peak_1093	33	.	3.08814	3.34273	0.7929	23
chr1	9598297	9598418	/home/mkelly95/Ovarian_Chip_Seq_Project_Mike/BRD4/remove-duplicates.sh-1.1.0/cross-correlation-macs.sh-1.0.0/BRD4_Experimental_peak_1094	48	.	3.93321	4.88623	1.72119	24
chr1	9598487	9598704	/home/mkelly95/Ovarian_Chip_Seq_Project_Mike/BRD4/remove-duplicates.sh-1.1.0/cross-correlation-macs.sh-1.0.0/BRD4_Experimental_peak_1095	46	.	3.89363	4.69056	1.65771	74
chr1	9599017	9599248	/home/mkelly95/Ovarian_Chip_Seq_Project_Mike/BRD4/remove-duplicates.sh-1.1.0/cross-correlation-macs.sh-1.0.0/BRD4_Experimental_peak_1096	69	.	5.09656	6.90052	3.29034	142
chr1	9645145	9645230	/home/mkelly95/Ovarian_Chip_Seq_Project_Mike/BRD4/remove-duplicates.sh-1.1.0/cross-correlation-macs.sh-1.0.0/BRD4_Experimental_peak_1104	44	.	3.55479	4.48722	1.49798	36
chr1	9646047	9646098	/home/mkelly95/Ovarian_Chip_Seq_Project_Mike/BRD4/remove-duplicates.sh-1.1.0/cross-correlation-macs.sh-1.0.0/BRD4_Experimental_peak_1105	31	.	2.99831	3.1962	0.71386	16
chr1	9648314	9648554	/home/mkelly95/Ovarian_Chip_Seq_Project_Mike/BRD4/remove-duplicates.sh-1.1.0/cross-correlation-macs.sh-1.0.0/BRD4_Experimental_peak_1106	58	.	4.53028	5.82652	2.47519	189
chr1	9675433	9675483	/home/mkelly95/Ovarian_Chip_Seq_Project_Mike/BRD4/remove-duplicates.sh-1.1.0/cross-correlation-macs.sh-1.0.0/BRD4_Experimental_peak_1107	26	.	2.62687	2.6871	0.37843	12
chr1	9677435	9677520	/home/mkelly95/Ovarian_Chip_Seq_Project_Mike/BRD4/remove-duplicates.sh-1.1.0/cross-correlation-macs.sh-1.0.0/BRD4_Experimental_peak_1108	23	.	2.42276	2.34949	0.37843	53
chr1	9688200	9688251	/home/mkelly95/Ovarian_Chip_Seq_Project_Mike/BRD4/remove-duplicates.sh-1.1.0/cross-correlation-macs.sh-1.0.0/BRD4_Experimental_peak_1109	22	.	2.38586	2.29133	0.37455	13
chr1	9702112	9702226	/home/mkelly95/Ovarian_Chip_Seq_Project_Mike/BRD4/remove-duplicates.sh-1.1.0/cross-correlation-macs.sh-1.0.0/BRD4_Experimental_peak_1110	23	.	2.44163	2.37956	0.37843	83
chr1	9704682	9704947	/home/mkelly95/Ovarian_Chip_Seq_Project_Mike/BRD4/remove-duplicates.sh-1.1.0/cross-correlation-macs.sh-1.0.0/BRD4_Experimental_peak_1111	58	.	4.53028	5.82652	2.47519	38
chr1	9705825	9705965	/home/mkelly95/Ovarian_Chip_Seq_Project_Mike/BRD4/remove-duplicates.sh-1.1.0/cross-correlation-macs.sh-1.0.0/BRD4_Experimental_peak_1112	42	.	3.66245	4.26359	1.32304	58
chr1	9706223	9706274	/home/mkelly95/Ovarian_Chip_Seq_Project_Mike/BRD4/remove-duplicates.sh-1.1.0/cross-correlation-macs.sh-1.0.0/BRD4_Experimental_peak_1113	23	.	2.42839	2.35844	0.37843	8
chr1	9708534	9708585	/home/mkelly95/Ovarian_Chip_Seq_Project_Mike/BRD4/remove-duplicates.sh-1.1.0/cross-correlation-macs.sh-1.0.0/BRD4_Experimental_peak_1114	42	.	3.58793	4.21408	1.31183	31
chr1	9711487	9711538	/home/mkelly95/Ovarian_Chip_Seq_Project_Mike/BRD4/remove-duplicates.sh-1.1.0/cross-correlation-macs.sh-1.0.0/BRD4_Experimental_peak_1115	32	.	3.05204	3.28341	0.74546	45
chr1	9896706	9896757	/home/mkelly95/Ovarian_Chip_Seq_Project_Mike/BRD4/remove-duplicates.sh-1.1.0/cross-correlation-macs.sh-1.0.0/BRD4_Experimental_peak_1170	48	.	3.98689	4.82503	1.66489	9
chr1	9897284	9897425	/home/mkelly95/Ovarian_Chip_Seq_Project_Mike/BRD4/remove-duplicates.sh-1.1.0/cross-correlation-macs.sh-1.0.0/BRD4_Experimental_peak_1171	29	.	2.83142	2.93288	0.50441	114
chr1	9897984	9898065	/home/mkelly95/Ovarian_Chip_Seq_Project_Mike/BRD4/remove-duplicates.sh-1.1.0/cross-correlation-macs.sh-1.0.0/BRD4_Experimental_peak_1172	26	.	2.64055	2.64337	0.37843	67
chr1	9903138	9903189	/home/mkelly95/Ovarian_Chip_Seq_Project_Mike/BRD4/remove-duplicates.sh-1.1.0/cross-correlation-macs.sh-1.0.0/BRD4_Experimental_peak_1173	26	.	2.62577	2.6852	0.37843	19
chr1	9903605	9903738	/home/mkelly95/Ovarian_Chip_Seq_Project_Mike/BRD4/remove-duplicates.sh-1.1.0/cross-correlation-macs.sh-1.0.0/BRD4_Experimental_peak_1174	34	.	3.16866	3.48047	0.88083	44
chr1	9903919	9904065	/home/mkelly95/Ovarian_Chip_Seq_Project_Mike/BRD4/remove-duplicates.sh-1.1.0/cross-correlation-macs.sh-1.0.0/BRD4_Experimental_peak_1175	42	.	3.66245	4.26359	1.32304	115
chr1	9907449	9907519	/home/mkelly95/Ovarian_Chip_Seq_Project_Mike/BRD4/remove-duplicates.sh-1.1.0/cross-correlation-macs.sh-1.0.0/BRD4_Experimental_peak_1176	31	.	2.96854	3.17916	0.70055	38
chr1	9971095	9971358	/home/mkelly95/Ovarian_Chip_Seq_Project_Mike/BRD4/remove-duplicates.sh-1.1.0/cross-correlation-macs.sh-1.0.0/BRD4_Experimental_peak_1184	34	.	3.00815	3.48003	0.88083	231
chr1	9975039	9975089	/home/mkelly95/Ovarian_Chip_Seq_Project_Mike/BRD4/remove-duplicates.sh-1.1.0/cross-correlation-macs.sh-1.0.0/BRD4_Experimental_peak_1185	20	.	2.19636	2.00353	0.18788	30
chr1	9983697	9983760	/home/mkelly95/Ovarian_Chip_Seq_Project_Mike/BRD4/remove-duplicates.sh-1.1.0/cross-correlation-macs.sh-1.0.0/BRD4_Experimental_peak_1186	36	.	3.29067	3.668	0.93553	16
chr1	10048240	10048360	/home/mkelly95/Ovarian_Chip_Seq_Project_Mike/BRD4/remove-duplicates.sh-1.1.0/cross-correlation-macs.sh-1.0.0/BRD4_Experimental_peak_1197	26	.	2.64055	2.64337	0.37843	88
chr1	10050242	10050293	/home/mkelly95/Ovarian_Chip_Seq_Project_Mike/BRD4/remove-duplicates.sh-1.1.0/cross-correlation-macs.sh-1.0.0/BRD4_Experimental_peak_1198	21	.	2.26514	2.10608	0.23559	38
chr1	10055027	10055135	/home/mkelly95/Ovarian_Chip_Seq_Project_Mike/BRD4/remove-duplicates.sh-1.1.0/cross-correlation-macs.sh-1.0.0/BRD4_Experimental_peak_1199	29	.	2.83142	2.93288	0.50441	89
chr1	10055512	10055563	/home/mkelly95/Ovarian_Chip_Seq_Project_Mike/BRD4/remove-duplicates.sh-1.1.0/cross-correlation-macs.sh-1.0.0/BRD4_Experimental_peak_1200	23	.	2.40417	2.32009	0.37843	37
chr1	10078571	10078622	/home/mkelly95/Ovarian_Chip_Seq_Project_Mike/BRD4/remove-duplicates.sh-1.1.0/cross-correlation-macs.sh-1.0.0/BRD4_Experimental_peak_1204	29	.	2.87401	2.99908	0.56041	2
chr1	10078814	10078874	/home/mkelly95/Ovarian_Chip_Seq_Project_Mike/BRD4/remove-duplicates.sh-1.1.0/cross-correlation-macs.sh-1.0.0/BRD4_Experimental_peak_1205	23	.	2.47378	2.39846	0.37843	29
chr1	10089851	10089941	/home/mkelly95/Ovarian_Chip_Seq_Project_Mike/BRD4/remove-duplicates.sh-1.1.0/cross-correlation-macs.sh-1.0.0/BRD4_Experimental_peak_1206	31	.	2.94754	3.11495	0.65856	76
chr1	10091568	10091693	/home/mkelly95/Ovarian_Chip_Seq_Project_Mike/BRD4/remove-duplicates.sh-1.1.0/cross-correlation-macs.sh-1.0.0/BRD4_Experimental_peak_1207	21	.	2.32683	2.18759	0.29496	22
chr1	10091748	10091885	/home/mkelly95/Ovarian_Chip_Seq_Project_Mike/BRD4/remove-duplicates.sh-1.1.0/cross-correlation-macs.sh-1.0.0/BRD4_Experimental_peak_1208	47	.	3.74354	4.77816	1.66489	99
chr1	10092260	10092372	/home/mkelly95/Ovarian_Chip_Seq_Project_Mike/BRD4/remove-duplicates.sh-1.1.0/cross-correlation-macs.sh-1.0.0/BRD4_Experimental_peak_1209	30	.	2.88991	3.02397	0.58226	48
chr1	10092446	10092616	/home/mkelly95/Ovarian_Chip_Seq_Project_Mike/BRD4/remove-duplicates.sh-1.1.0/cross-correlation-macs.sh-1.0.0/BRD4_Experimental_peak_1210	49	.	4.07293	4.97843	1.79643	124
chr1	10244860	10244911	/home/mkelly95/Ovarian_Chip_Seq_Project_Mike/BRD4/remove-duplicates.sh-1.1.0/cross-correlation-macs.sh-1.0.0/BRD4_Experimental_peak_1227	23	.	2.40694	2.32446	0.37843	9
chr1	10247589	10247639	/home/mkelly95/Ovarian_Chip_Seq_Project_Mike/BRD4/remove-duplicates.sh-1.1.0/cross-correlation-macs.sh-1.0.0/BRD4_Experimental_peak_1228	26	.	2.63563	2.6906	0.37843	12
chr1	10250981	10251069	/home/mkelly95/Ovarian_Chip_Seq_Project_Mike/BRD4/remove-duplicates.sh-1.1.0/cross-correlation-macs.sh-1.0.0/BRD4_Experimental_peak_1229	21	.	2.32683	2.18759	0.29496	20
chr1	10251836	10251922	/home/mkelly95/Ovarian_Chip_Seq_Project_Mike/BRD4/remove-duplicates.sh-1.1.0/cross-correlation-macs.sh-1.0.0/BRD4_Experimental_peak_1230	23	.	2.44163	2.37956	0.37843	37
chr1	10255187	10255238	/home/mkelly95/Ovarian_Chip_Seq_Project_Mike/BRD4/remove-duplicates.sh-1.1.0/cross-correlation-macs.sh-1.0.0/BRD4_Experimental_peak_1231	37	.	3.32559	3.7223	0.93553	19
chr1	10256024	10256080	/home/mkelly95/Ovarian_Chip_Seq_Project_Mike/BRD4/remove-duplicates.sh-1.1.0/cross-correlation-macs.sh-1.0.0/BRD4_Experimental_peak_1232	43	.	3.69677	4.38196	1.41151	23
chr1	10256147	10256298	/home/mkelly95/Ovarian_Chip_Seq_Project_Mike/BRD4/remove-duplicates.sh-1.1.0/cross-correlation-macs.sh-1.0.0/BRD4_Experimental_peak_1233	59	.	4.60687	5.95109	2.52955	120
chr1	10257272	10257323	/home/mkelly95/Ovarian_Chip_Seq_Project_Mike/BRD4/remove-duplicates.sh-1.1.0/cross-correlation-macs.sh-1.0.0/BRD4_Experimental_peak_1234	26	.	2.63563	2.6906	0.37843	5
chr1	10258238	10258357	/home/mkelly95/Ovarian_Chip_Seq_Project_Mike/BRD4/remove-duplicates.sh-1.1.0/cross-correlation-macs.sh-1.0.0/BRD4_Experimental_peak_1235	26	.	2.64055	2.64337	0.37843	96
chr1	10258704	10258794	/home/mkelly95/Ovarian_Chip_Seq_Project_Mike/BRD4/remove-duplicates.sh-1.1.0/cross-correlation-macs.sh-1.0.0/BRD4_Experimental_peak_1236	30	.	2.87718	3.00403	0.56506	44
chr1	10263962	10264013	/home/mkelly95/Ovarian_Chip_Seq_Project_Mike/BRD4/remove-duplicates.sh-1.1.0/cross-correlation-macs.sh-1.0.0/BRD4_Experimental_peak_1237	29	.	2.8111	2.90152	0.50441	13
chr1	10264915	10265073	/home/mkelly95/Ovarian_Chip_Seq_Project_Mike/BRD4/remove-duplicates.sh-1.1.0/cross-correlation-macs.sh-1.0.0/BRD4_Experimental_peak_1238	29	.	2.84479	2.95359	0.52284	44
chr1	10267553	10267619	/home/mkelly95/Ovarian_Chip_Seq_Project_Mike/BRD4/remove-duplicates.sh-1.1.0/cross-correlation-macs.sh-1.0.0/BRD4_Experimental_peak_1239	38	.	3.41003	3.85485	1.00874	26
chr1	10269417	10269560	/home/mkelly95/Ovarian_Chip_Seq_Project_Mike/BRD4/remove-duplicates.sh-1.1.0/cross-correlation-macs.sh-1.0.0/BRD4_Experimental_peak_1240	40	.	3.4633	4.02383	1.14695	92
chr1	10269629	10269703	/home/mkelly95/Ovarian_Chip_Seq_Project_Mike/BRD4/remove-duplicates.sh-1.1.0/cross-correlation-macs.sh-1.0.0/BRD4_Experimental_peak_1241	20	.	2.19636	2.00353	0.18788	46
chr1	10269765	10269875	/home/mkelly95/Ovarian_Chip_Seq_Project_Mike/BRD4/remove-duplicates.sh-1.1.0/cross-correlation-macs.sh-1.0.0/BRD4_Experimental_peak_1242	58	.	4.53028	5.82652	2.47519	75
chr1	10447663	10447983	/home/mkelly95/Ovarian_Chip_Seq_Project_Mike/BRD4/remove-duplicates.sh-1.1.0/cross-correlation-macs.sh-1.0.0/BRD4_Experimental_peak_1260	71	.	5.22885	7.1181	3.47718	94
chr1	10457368	10457495	/home/mkelly95/Ovarian_Chip_Seq_Project_Mike/BRD4/remove-duplicates.sh-1.1.0/cross-correlation-macs.sh-1.0.0/BRD4_Experimental_peak_1261	36	.	3.29067	3.668	0.93553	80
chr1	10458819	10458969	/home/mkelly95/Ovarian_Chip_Seq_Project_Mike/BRD4/remove-duplicates.sh-1.1.0/cross-correlation-macs.sh-1.0.0/BRD4_Experimental_peak_1262	43	.	3.69677	4.38196	1.41151	16
chr1	10514428	10514551	/home/mkelly95/Ovarian_Chip_Seq_Project_Mike/BRD4/remove-duplicates.sh-1.1.0/cross-correlation-macs.sh-1.0.0/BRD4_Experimental_peak_1270	33	.	3.06398	3.30296	0.76133	21
chr1	10519161	10519212	/home/mkelly95/Ovarian_Chip_Seq_Project_Mike/BRD4/remove-duplicates.sh-1.1.0/cross-correlation-macs.sh-1.0.0/BRD4_Experimental_peak_1271	25	.	2.54784	2.55293	0.37843	8
chr1	10532813	10533249	/home/mkelly95/Ovarian_Chip_Seq_Project_Mike/BRD4/remove-duplicates.sh-1.1.0/cross-correlation-macs.sh-1.0.0/BRD4_Experimental_peak_1273	84	.	5.40733	8.44219	4.49551	248
chr1	10533490	10533598	/home/mkelly95/Ovarian_Chip_Seq_Project_Mike/BRD4/remove-duplicates.sh-1.1.0/cross-correlation-macs.sh-1.0.0/BRD4_Experimental_peak_1274	30	.	2.92553	3.08004	0.62947	20
chr1	10533786	10533914	/home/mkelly95/Ovarian_Chip_Seq_Project_Mike/BRD4/remove-duplicates.sh-1.1.0/cross-correlation-macs.sh-1.0.0/BRD4_Experimental_peak_1275	43	.	3.69677	4.38196	1.41151	100
chr1	10534160	10534399	/home/mkelly95/Ovarian_Chip_Seq_Project_Mike/BRD4/remove-duplicates.sh-1.1.0/cross-correlation-macs.sh-1.0.0/BRD4_Experimental_peak_1276	58	.	4.53028	5.82652	2.47519	47
chr1	10865665	10865782	/home/mkelly95/Ovarian_Chip_Seq_Project_Mike/BRD4/remove-duplicates.sh-1.1.0/cross-correlation-macs.sh-1.0.0/BRD4_Experimental_peak_1342	21	.	2.32683	2.18759	0.29496	86
chr1	10886944	10886995	/home/mkelly95/Ovarian_Chip_Seq_Project_Mike/BRD4/remove-duplicates.sh-1.1.0/cross-correlation-macs.sh-1.0.0/BRD4_Experimental_peak_1343	30	.	2.88353	3.01397	0.57306	9
chr1	10896373	10896424	/home/mkelly95/Ovarian_Chip_Seq_Project_Mike/BRD4/remove-duplicates.sh-1.1.0/cross-correlation-macs.sh-1.0.0/BRD4_Experimental_peak_1344	38	.	3.39771	3.83539	0.99131	28
chr1	10907968	10908019	/home/mkelly95/Ovarian_Chip_Seq_Project_Mike/BRD4/remove-duplicates.sh-1.1.0/cross-correlation-macs.sh-1.0.0/BRD4_Experimental_peak_1345	32	.	3.00291	3.20361	0.71846	43
chr1	10909517	10909618	/home/mkelly95/Ovarian_Chip_Seq_Project_Mike/BRD4/remove-duplicates.sh-1.1.0/cross-correlation-macs.sh-1.0.0/BRD4_Experimental_peak_1346	23	.	2.39315	2.30276	0.37843	29
chr1	10913887	10913973	/home/mkelly95/Ovarian_Chip_Seq_Project_Mike/BRD4/remove-duplicates.sh-1.1.0/cross-correlation-macs.sh-1.0.0/BRD4_Experimental_peak_1347	24	.	2.49569	2.48849	0.37843	42
chr1	10924106	10924173	/home/mkelly95/Ovarian_Chip_Seq_Project_Mike/BRD4/remove-duplicates.sh-1.1.0/cross-correlation-macs.sh-1.0.0/BRD4_Experimental_peak_1348	26	.	2.63563	2.6906	0.37843	19
chr1	10925444	10925535	/home/mkelly95/Ovarian_Chip_Seq_Project_Mike/BRD4/remove-duplicates.sh-1.1.0/cross-correlation-macs.sh-1.0.0/BRD4_Experimental_peak_1349	23	.	2.47378	2.39846	0.37843	63
chr1	10926962	10927040	/home/mkelly95/Ovarian_Chip_Seq_Project_Mike/BRD4/remove-duplicates.sh-1.1.0/cross-correlation-macs.sh-1.0.0/BRD4_Experimental_peak_1350	46	.	3.89783	4.66603	1.63815	41
chr1	10927838	10927940	/home/mkelly95/Ovarian_Chip_Seq_Project_Mike/BRD4/remove-duplicates.sh-1.1.0/cross-correlation-macs.sh-1.0.0/BRD4_Experimental_peak_1351	31	.	2.96854	3.17916	0.70055	18
chr1	10945139	10945286	/home/mkelly95/Ovarian_Chip_Seq_Project_Mike/BRD4/remove-duplicates.sh-1.1.0/cross-correlation-macs.sh-1.0.0/BRD4_Experimental_peak_1352	26	.	2.64055	2.64337	0.37843	134
chr1	10945345	10945419	/home/mkelly95/Ovarian_Chip_Seq_Project_Mike/BRD4/remove-duplicates.sh-1.1.0/cross-correlation-macs.sh-1.0.0/BRD4_Experimental_peak_1353	28	.	2.79107	2.87074	0.49084	26
chr1	10945667	10945771	/home/mkelly95/Ovarian_Chip_Seq_Project_Mike/BRD4/remove-duplicates.sh-1.1.0/cross-correlation-macs.sh-1.0.0/BRD4_Experimental_peak_1354	22	.	2.35008	2.23564	0.33228	80
chr1	10951714	10951765	/home/mkelly95/Ovarian_Chip_Seq_Project_Mike/BRD4/remove-duplicates.sh-1.1.0/cross-correlation-macs.sh-1.0.0/BRD4_Experimental_peak_1355	31	.	2.99258	3.18698	0.70749	45
chr1	10952589	10952640	/home/mkelly95/Ovarian_Chip_Seq_Project_Mike/BRD4/remove-duplicates.sh-1.1.0/cross-correlation-macs.sh-1.0.0/BRD4_Experimental_peak_1356	29	.	2.83142	2.93288	0.50441	14
chr1	10954067	10954148	/home/mkelly95/Ovarian_Chip_Seq_Project_Mike/BRD4/remove-duplicates.sh-1.1.0/cross-correlation-macs.sh-1.0.0/BRD4_Experimental_peak_1357	40	.	3.4633	4.02383	1.14695	45
chr1	10954568	10954619	/home/mkelly95/Ovarian_Chip_Seq_Project_Mike/BRD4/remove-duplicates.sh-1.1.0/cross-correlation-macs.sh-1.0.0/BRD4_Experimental_peak_1358	20	.	2.20924	2.02268	0.20384	42
chr1	10955802	10955876	/home/mkelly95/Ovarian_Chip_Seq_Project_Mike/BRD4/remove-duplicates.sh-1.1.0/cross-correlation-macs.sh-1.0.0/BRD4_Experimental_peak_1359	30	.	2.92662	3.08177	0.62966	46
chr1	10957678	10957743	/home/mkelly95/Ovarian_Chip_Seq_Project_Mike/BRD4/remove-duplicates.sh-1.1.0/cross-correlation-macs.sh-1.0.0/BRD4_Experimental_peak_1360	31	.	2.96854	3.17916	0.70055	40
chr1	10957885	10958004	/home/mkelly95/Ovarian_Chip_Seq_Project_Mike/BRD4/remove-duplicates.sh-1.1.0/cross-correlation-macs.sh-1.0.0/BRD4_Experimental_peak_1361	23	.	2.47378	2.39846	0.37843	16
chr1	10960619	10961187	/home/mkelly95/Ovarian_Chip_Seq_Project_Mike/BRD4/remove-duplicates.sh-1.1.0/cross-correlation-macs.sh-1.0.0/BRD4_Experimental_peak_1362	96	.	6.33732	9.62424	5.47713	280
chr1	10961253	10961791	/home/mkelly95/Ovarian_Chip_Seq_Project_Mike/BRD4/remove-duplicates.sh-1.1.0/cross-correlation-macs.sh-1.0.0/BRD4_Experimental_peak_1363	81	.	5.85402	8.19658	4.32551	175
chr1	10962251	10962302	/home/mkelly95/Ovarian_Chip_Seq_Project_Mike/BRD4/remove-duplicates.sh-1.1.0/cross-correlation-macs.sh-1.0.0/BRD4_Experimental_peak_1364	27	.	2.64126	2.71207	0.37843	42
chr1	10965720	10965839	/home/mkelly95/Ovarian_Chip_Seq_Project_Mike/BRD4/remove-duplicates.sh-1.1.0/cross-correlation-macs.sh-1.0.0/BRD4_Experimental_peak_1365	38	.	3.39771	3.83539	0.99131	15
chr1	10967135	10967215	/home/mkelly95/Ovarian_Chip_Seq_Project_Mike/BRD4/remove-duplicates.sh-1.1.0/cross-correlation-macs.sh-1.0.0/BRD4_Experimental_peak_1366	35	.	3.18869	3.51143	0.90277	48
chr1	10985497	10985648	/home/mkelly95/Ovarian_Chip_Seq_Project_Mike/BRD4/remove-duplicates.sh-1.1.0/cross-correlation-macs.sh-1.0.0/BRD4_Experimental_peak_1367	30	.	2.90276	3.04414	0.59958	85
chr1	11003593	11003697	/home/mkelly95/Ovarian_Chip_Seq_Project_Mike/BRD4/remove-duplicates.sh-1.1.0/cross-correlation-macs.sh-1.0.0/BRD4_Experimental_peak_1368	37	.	3.32241	3.74463	0.93553	88
chr1	11004614	11004793	/home/mkelly95/Ovarian_Chip_Seq_Project_Mike/BRD4/remove-duplicates.sh-1.1.0/cross-correlation-macs.sh-1.0.0/BRD4_Experimental_peak_1369	57	.	4.51936	5.73379	2.411	91
chr1	11049426	11049477	/home/mkelly95/Ovarian_Chip_Seq_Project_Mike/BRD4/remove-duplicates.sh-1.1.0/cross-correlation-macs.sh-1.0.0/BRD4_Experimental_peak_1372	21	.	2.26514	2.10608	0.23559	1
chr1	11064122	11064231	/home/mkelly95/Ovarian_Chip_Seq_Project_Mike/BRD4/remove-duplicates.sh-1.1.0/cross-correlation-macs.sh-1.0.0/BRD4_Experimental_peak_1373	22	.	2.34656	2.2302	0.32901	41
chr1	11069701	11069777	/home/mkelly95/Ovarian_Chip_Seq_Project_Mike/BRD4/remove-duplicates.sh-1.1.0/cross-correlation-macs.sh-1.0.0/BRD4_Experimental_peak_1374	47	.	3.93554	4.75722	1.66489	37
chr1	11071622	11071714	/home/mkelly95/Ovarian_Chip_Seq_Project_Mike/BRD4/remove-duplicates.sh-1.1.0/cross-correlation-macs.sh-1.0.0/BRD4_Experimental_peak_1375	41	.	3.62014	4.19361	1.29332	42
chr1	11072137	11072273	/home/mkelly95/Ovarian_Chip_Seq_Project_Mike/BRD4/remove-duplicates.sh-1.1.0/cross-correlation-macs.sh-1.0.0/BRD4_Experimental_peak_1376	40	.	3.4633	4.02383	1.14695	112
chr1	11072406	11072495	/home/mkelly95/Ovarian_Chip_Seq_Project_Mike/BRD4/remove-duplicates.sh-1.1.0/cross-correlation-macs.sh-1.0.0/BRD4_Experimental_peak_1377	31	.	2.98574	3.17598	0.70055	46
chr1	11120358	11120579	/home/mkelly95/Ovarian_Chip_Seq_Project_Mike/BRD4/remove-duplicates.sh-1.1.0/cross-correlation-macs.sh-1.0.0/BRD4_Experimental_peak_1384	41	.	3.62014	4.19361	1.29332	47
chr1	11120901	11120963	/home/mkelly95/Ovarian_Chip_Seq_Project_Mike/BRD4/remove-duplicates.sh-1.1.0/cross-correlation-macs.sh-1.0.0/BRD4_Experimental_peak_1385	29	.	2.86246	2.98106	0.54503	32
chr1	11123858	11123909	/home/mkelly95/Ovarian_Chip_Seq_Project_Mike/BRD4/remove-duplicates.sh-1.1.0/cross-correlation-macs.sh-1.0.0/BRD4_Experimental_peak_1386	25	.	2.57506	2.59861	0.37843	28
chr1	11125926	11125976	/home/mkelly95/Ovarian_Chip_Seq_Project_Mike/BRD4/remove-duplicates.sh-1.1.0/cross-correlation-macs.sh-1.0.0/BRD4_Experimental_peak_1387	23	.	2.47378	2.39846	0.37843	44
chr1	11126102	11126196	/home/mkelly95/Ovarian_Chip_Seq_Project_Mike/BRD4/remove-duplicates.sh-1.1.0/cross-correlation-macs.sh-1.0.0/BRD4_Experimental_peak_1388	21	.	2.32683	2.18759	0.29496	17
chr1	11159999	11160212	/home/mkelly95/Ovarian_Chip_Seq_Project_Mike/BRD4/remove-duplicates.sh-1.1.0/cross-correlation-macs.sh-1.0.0/BRD4_Experimental_peak_1392	56	.	4.43412	5.67165	2.35775	42
chr1	11322816	11323239	/home/mkelly95/Ovarian_Chip_Seq_Project_Mike/BRD4/remove-duplicates.sh-1.1.0/cross-correlation-macs.sh-1.0.0/BRD4_Experimental_peak_1408	76	.	4.88824	7.60117	3.82578	45
chr1	11323395	11323454	/home/mkelly95/Ovarian_Chip_Seq_Project_Mike/BRD4/remove-duplicates.sh-1.1.0/cross-correlation-macs.sh-1.0.0/BRD4_Experimental_peak_1409	49	.	4.05186	4.94422	1.76445	41
chr1	11323511	11323872	/home/mkelly95/Ovarian_Chip_Seq_Project_Mike/BRD4/remove-duplicates.sh-1.1.0/cross-correlation-macs.sh-1.0.0/BRD4_Experimental_peak_1410	31	.	2.96854	3.17916	0.70055	280
chr1	11324209	11324317	/home/mkelly95/Ovarian_Chip_Seq_Project_Mike/BRD4/remove-duplicates.sh-1.1.0/cross-correlation-macs.sh-1.0.0/BRD4_Experimental_peak_1411	21	.	2.29837	2.15634	0.27632	25
chr1	11332641	11332749	/home/mkelly95/Ovarian_Chip_Seq_Project_Mike/BRD4/remove-duplicates.sh-1.1.0/cross-correlation-macs.sh-1.0.0/BRD4_Experimental_peak_1412	40	.	3.53838	4.06014	1.17815	87
chr1	11358074	11358187	/home/mkelly95/Ovarian_Chip_Seq_Project_Mike/BRD4/remove-duplicates.sh-1.1.0/cross-correlation-macs.sh-1.0.0/BRD4_Experimental_peak_1418	37	.	3.30855	3.71994	0.93553	79
chr1	11369708	11369783	/home/mkelly95/Ovarian_Chip_Seq_Project_Mike/BRD4/remove-duplicates.sh-1.1.0/cross-correlation-macs.sh-1.0.0/BRD4_Experimental_peak_1419	21	.	2.26514	2.10608	0.23559	39
chr1	11370807	11370903	/home/mkelly95/Ovarian_Chip_Seq_Project_Mike/BRD4/remove-duplicates.sh-1.1.0/cross-correlation-macs.sh-1.0.0/BRD4_Experimental_peak_1420	35	.	3.22148	3.56761	0.93553	71
chr1	11379767	11379818	/home/mkelly95/Ovarian_Chip_Seq_Project_Mike/BRD4/remove-duplicates.sh-1.1.0/cross-correlation-macs.sh-1.0.0/BRD4_Experimental_peak_1421	25	.	2.52628	2.51711	0.37843	2
chr1	11398954	11399005	/home/mkelly95/Ovarian_Chip_Seq_Project_Mike/BRD4/remove-duplicates.sh-1.1.0/cross-correlation-macs.sh-1.0.0/BRD4_Experimental_peak_1422	44	.	3.75461	4.41836	1.4418	36
chr1	11400042	11400234	/home/mkelly95/Ovarian_Chip_Seq_Project_Mike/BRD4/remove-duplicates.sh-1.1.0/cross-correlation-macs.sh-1.0.0/BRD4_Experimental_peak_1423	48	.	3.96399	4.80268	1.66489	147
chr1	11400649	11400799	/home/mkelly95/Ovarian_Chip_Seq_Project_Mike/BRD4/remove-duplicates.sh-1.1.0/cross-correlation-macs.sh-1.0.0/BRD4_Experimental_peak_1424	22	.	2.37682	2.27719	0.36405	68
chr1	11458617	11458668	/home/mkelly95/Ovarian_Chip_Seq_Project_Mike/BRD4/remove-duplicates.sh-1.1.0/cross-correlation-macs.sh-1.0.0/BRD4_Experimental_peak_1425	35	.	3.21487	3.55623	0.93552	27
chr1	11461829	11461963	/home/mkelly95/Ovarian_Chip_Seq_Project_Mike/BRD4/remove-duplicates.sh-1.1.0/cross-correlation-macs.sh-1.0.0/BRD4_Experimental_peak_1426	40	.	3.4633	4.02383	1.14695	23
chr1	11468288	11468338	/home/mkelly95/Ovarian_Chip_Seq_Project_Mike/BRD4/remove-duplicates.sh-1.1.0/cross-correlation-macs.sh-1.0.0/BRD4_Experimental_peak_1427	30	.	2.87612	3.00238	0.5635	25
chr1	11474771	11474841	/home/mkelly95/Ovarian_Chip_Seq_Project_Mike/BRD4/remove-duplicates.sh-1.1.0/cross-correlation-macs.sh-1.0.0/BRD4_Experimental_peak_1428	32	.	3.05204	3.28341	0.74546	34
chr1	11639137	11639188	/home/mkelly95/Ovarian_Chip_Seq_Project_Mike/BRD4/remove-duplicates.sh-1.1.0/cross-correlation-macs.sh-1.0.0/BRD4_Experimental_peak_1431	42	.	3.63273	4.21436	1.31198	22
chr1	11655779	11655860	/home/mkelly95/Ovarian_Chip_Seq_Project_Mike/BRD4/remove-duplicates.sh-1.1.0/cross-correlation-macs.sh-1.0.0/BRD4_Experimental_peak_1432	21	.	2.26514	2.10608	0.23559	39
chr1	11702629	11702691	/home/mkelly95/Ovarian_Chip_Seq_Project_Mike/BRD4/remove-duplicates.sh-1.1.0/cross-correlation-macs.sh-1.0.0/BRD4_Experimental_peak_1433	48	.	3.96399	4.80268	1.66489	33
chr1	11789574	11789625	/home/mkelly95/Ovarian_Chip_Seq_Project_Mike/BRD4/remove-duplicates.sh-1.1.0/cross-correlation-macs.sh-1.0.0/BRD4_Experimental_peak_1445	35	.	3.18999	3.51365	0.90426	33
chr1	11791371	11791604	/home/mkelly95/Ovarian_Chip_Seq_Project_Mike/BRD4/remove-duplicates.sh-1.1.0/cross-correlation-macs.sh-1.0.0/BRD4_Experimental_peak_1446	53	.	4.22488	5.33974	2.07816	155
chr1	11791694	11791789	/home/mkelly95/Ovarian_Chip_Seq_Project_Mike/BRD4/remove-duplicates.sh-1.1.0/cross-correlation-macs.sh-1.0.0/BRD4_Experimental_peak_1447	23	.	2.47378	2.39846	0.37843	36
chr1	11794498	11794548	/home/mkelly95/Ovarian_Chip_Seq_Project_Mike/BRD4/remove-duplicates.sh-1.1.0/cross-correlation-macs.sh-1.0.0/BRD4_Experimental_peak_1448	21	.	2.26514	2.10608	0.23559	12
chr1	11967986	11968202	/home/mkelly95/Ovarian_Chip_Seq_Project_Mike/BRD4/remove-duplicates.sh-1.1.0/cross-correlation-macs.sh-1.0.0/BRD4_Experimental_peak_1466	94	.	6.04976	9.47286	5.35618	117
chr1	11968487	11968670	/home/mkelly95/Ovarian_Chip_Seq_Project_Mike/BRD4/remove-duplicates.sh-1.1.0/cross-correlation-macs.sh-1.0.0/BRD4_Experimental_peak_1467	115	.	7.45857	11.50957	7.00756	42
chr1	11968732	11968857	/home/mkelly95/Ovarian_Chip_Seq_Project_Mike/BRD4/remove-duplicates.sh-1.1.0/cross-correlation-macs.sh-1.0.0/BRD4_Experimental_peak_1468	38	.	3.39771	3.83539	0.99131	97
chr1	11968913	11969207	/home/mkelly95/Ovarian_Chip_Seq_Project_Mike/BRD4/remove-duplicates.sh-1.1.0/cross-correlation-macs.sh-1.0.0/BRD4_Experimental_peak_1469	66	.	5.01014	6.62871	3.07782	214
chr1	11969449	11969499	/home/mkelly95/Ovarian_Chip_Seq_Project_Mike/BRD4/remove-duplicates.sh-1.1.0/cross-correlation-macs.sh-1.0.0/BRD4_Experimental_peak_1470	32	.	3.05204	3.28341	0.74546	12
chr1	11969675	11970189	/home/mkelly95/Ovarian_Chip_Seq_Project_Mike/BRD4/remove-duplicates.sh-1.1.0/cross-correlation-macs.sh-1.0.0/BRD4_Experimental_peak_1471	129	.	8.13498	12.93763	8.18358	189
chr1	11970436	11970487	/home/mkelly95/Ovarian_Chip_Seq_Project_Mike/BRD4/remove-duplicates.sh-1.1.0/cross-correlation-macs.sh-1.0.0/BRD4_Experimental_peak_1472	30	.	2.92662	3.08177	0.62966	41
chr1	11986567	11986708	/home/mkelly95/Ovarian_Chip_Seq_Project_Mike/BRD4/remove-duplicates.sh-1.1.0/cross-correlation-macs.sh-1.0.0/BRD4_Experimental_peak_1473	34	.	3.16866	3.48047	0.88083	122
chr1	11986787	11986858	/home/mkelly95/Ovarian_Chip_Seq_Project_Mike/BRD4/remove-duplicates.sh-1.1.0/cross-correlation-macs.sh-1.0.0/BRD4_Experimental_peak_1474	34	.	3.16866	3.48047	0.88083	41
chr1	11986929	11987019	/home/mkelly95/Ovarian_Chip_Seq_Project_Mike/BRD4/remove-duplicates.sh-1.1.0/cross-correlation-macs.sh-1.0.0/BRD4_Experimental_peak_1475	48	.	3.98689	4.82503	1.66489	46
chr1	11988056	11988107	/home/mkelly95/Ovarian_Chip_Seq_Project_Mike/BRD4/remove-duplicates.sh-1.1.0/cross-correlation-macs.sh-1.0.0/BRD4_Experimental_peak_1476	21	.	2.32683	2.18759	0.29496	41
chr1	11988422	11988473	/home/mkelly95/Ovarian_Chip_Seq_Project_Mike/BRD4/remove-duplicates.sh-1.1.0/cross-correlation-macs.sh-1.0.0/BRD4_Experimental_peak_1477	30	.	2.91573	3.06456	0.61566	9
chr1	11988789	11988879	/home/mkelly95/Ovarian_Chip_Seq_Project_Mike/BRD4/remove-duplicates.sh-1.1.0/cross-correlation-macs.sh-1.0.0/BRD4_Experimental_peak_1478	26	.	2.58249	2.61117	0.37843	60
chr1	11990559	11990610	/home/mkelly95/Ovarian_Chip_Seq_Project_Mike/BRD4/remove-duplicates.sh-1.1.0/cross-correlation-macs.sh-1.0.0/BRD4_Experimental_peak_1479	32	.	3.05204	3.28341	0.74546	29
chr1	11991627	11991677	/home/mkelly95/Ovarian_Chip_Seq_Project_Mike/BRD4/remove-duplicates.sh-1.1.0/cross-correlation-macs.sh-1.0.0/BRD4_Experimental_peak_1480	23	.	2.44163	2.37956	0.37843	16
chr1	11992126	11992194	/home/mkelly95/Ovarian_Chip_Seq_Project_Mike/BRD4/remove-duplicates.sh-1.1.0/cross-correlation-macs.sh-1.0.0/BRD4_Experimental_peak_1481	31	.	2.96854	3.17916	0.70055	38
chr1	12038484	12038535	/home/mkelly95/Ovarian_Chip_Seq_Project_Mike/BRD4/remove-duplicates.sh-1.1.0/cross-correlation-macs.sh-1.0.0/BRD4_Experimental_peak_1486	24	.	2.50007	2.47403	0.37843	19
chr1	12038724	12038775	/home/mkelly95/Ovarian_Chip_Seq_Project_Mike/BRD4/remove-duplicates.sh-1.1.0/cross-correlation-macs.sh-1.0.0/BRD4_Experimental_peak_1487	34	.	3.13761	3.42507	0.85658	27
chr1	12039173	12039223	/home/mkelly95/Ovarian_Chip_Seq_Project_Mike/BRD4/remove-duplicates.sh-1.1.0/cross-correlation-macs.sh-1.0.0/BRD4_Experimental_peak_1488	29	.	2.86246	2.98106	0.54503	44
chr1	12039508	12040141	/home/mkelly95/Ovarian_Chip_Seq_Project_Mike/BRD4/remove-duplicates.sh-1.1.0/cross-correlation-macs.sh-1.0.0/BRD4_Experimental_peak_1489	96	.	6.51155	9.65241	5.50204	175
chr1	12100046	12100132	/home/mkelly95/Ovarian_Chip_Seq_Project_Mike/BRD4/remove-duplicates.sh-1.1.0/cross-correlation-macs.sh-1.0.0/BRD4_Experimental_peak_1497	35	.	3.20435	3.53818	0.92269	22
chr1	12100778	12100897	/home/mkelly95/Ovarian_Chip_Seq_Project_Mike/BRD4/remove-duplicates.sh-1.1.0/cross-correlation-macs.sh-1.0.0/BRD4_Experimental_peak_1498	25	.	2.52018	2.50705	0.37843	33
chr1	12108830	12108881	/home/mkelly95/Ovarian_Chip_Seq_Project_Mike/BRD4/remove-duplicates.sh-1.1.0/cross-correlation-macs.sh-1.0.0/BRD4_Experimental_peak_1499	34	.	3.16295	3.46773	0.88083	32
chr1	12204934	12204984	/home/mkelly95/Ovarian_Chip_Seq_Project_Mike/BRD4/remove-duplicates.sh-1.1.0/cross-correlation-macs.sh-1.0.0/BRD4_Experimental_peak_1507	27	.	2.65793	2.74119	0.37843	17
chr1	12211933	12212015	/home/mkelly95/Ovarian_Chip_Seq_Project_Mike/BRD4/remove-duplicates.sh-1.1.0/cross-correlation-macs.sh-1.0.0/BRD4_Experimental_peak_1508	23	.	2.43216	2.36444	0.37843	32
chr1	12224761	12224812	/home/mkelly95/Ovarian_Chip_Seq_Project_Mike/BRD4/remove-duplicates.sh-1.1.0/cross-correlation-macs.sh-1.0.0/BRD4_Experimental_peak_1509	37	.	3.32241	3.74463	0.93553	12
chr1	12279660	12279761	/home/mkelly95/Ovarian_Chip_Seq_Project_Mike/BRD4/remove-duplicates.sh-1.1.0/cross-correlation-macs.sh-1.0.0/BRD4_Experimental_peak_1512	30	.	2.88353	3.01397	0.57306	19
chr1	12284534	12284585	/home/mkelly95/Ovarian_Chip_Seq_Project_Mike/BRD4/remove-duplicates.sh-1.1.0/cross-correlation-macs.sh-1.0.0/BRD4_Experimental_peak_1513	23	.	2.47378	2.39846	0.37843	38
chr1	12289473	12289541	/home/mkelly95/Ovarian_Chip_Seq_Project_Mike/BRD4/remove-duplicates.sh-1.1.0/cross-correlation-macs.sh-1.0.0/BRD4_Experimental_peak_1514	29	.	2.83142	2.93288	0.50441	46
chr1	12577440	12577603	/home/mkelly95/Ovarian_Chip_Seq_Project_Mike/BRD4/remove-duplicates.sh-1.1.0/cross-correlation-macs.sh-1.0.0/BRD4_Experimental_peak_1594	53	.	4.22488	5.33974	2.07816	29
chr1	12577855	12577942	/home/mkelly95/Ovarian_Chip_Seq_Project_Mike/BRD4/remove-duplicates.sh-1.1.0/cross-correlation-macs.sh-1.0.0/BRD4_Experimental_peak_1595	23	.	2.43216	2.36444	0.37843	47
chr1	12584301	12584352	/home/mkelly95/Ovarian_Chip_Seq_Project_Mike/BRD4/remove-duplicates.sh-1.1.0/cross-correlation-macs.sh-1.0.0/BRD4_Experimental_peak_1596	43	.	3.69677	4.38196	1.41151	25
chr1	12585491	12585709	/home/mkelly95/Ovarian_Chip_Seq_Project_Mike/BRD4/remove-duplicates.sh-1.1.0/cross-correlation-macs.sh-1.0.0/BRD4_Experimental_peak_1597	43	.	3.71749	4.35561	1.40254	145
chr1	12588803	12588872	/home/mkelly95/Ovarian_Chip_Seq_Project_Mike/BRD4/remove-duplicates.sh-1.1.0/cross-correlation-macs.sh-1.0.0/BRD4_Experimental_peak_1598	33	.	3.10527	3.37111	0.81552	35
chr1	12591130	12591220	/home/mkelly95/Ovarian_Chip_Seq_Project_Mike/BRD4/remove-duplicates.sh-1.1.0/cross-correlation-macs.sh-1.0.0/BRD4_Experimental_peak_1599	22	.	2.35008	2.23564	0.33228	50
chr1	12591289	12591407	/home/mkelly95/Ovarian_Chip_Seq_Project_Mike/BRD4/remove-duplicates.sh-1.1.0/cross-correlation-macs.sh-1.0.0/BRD4_Experimental_peak_1600	41	.	3.61596	4.18673	1.28838	113
chr1	12594005	12594056	/home/mkelly95/Ovarian_Chip_Seq_Project_Mike/BRD4/remove-duplicates.sh-1.1.0/cross-correlation-macs.sh-1.0.0/BRD4_Experimental_peak_1601	22	.	2.37052	2.26737	0.3572	12
chr1	12602575	12602626	/home/mkelly95/Ovarian_Chip_Seq_Project_Mike/BRD4/remove-duplicates.sh-1.1.0/cross-correlation-macs.sh-1.0.0/BRD4_Experimental_peak_1602	34	.	3.16866	3.48047	0.88083	33
chr1	12602690	12602794	/home/mkelly95/Ovarian_Chip_Seq_Project_Mike/BRD4/remove-duplicates.sh-1.1.0/cross-correlation-macs.sh-1.0.0/BRD4_Experimental_peak_1603	31	.	2.96854	3.17916	0.70055	21
chr1	12605163	12605271	/home/mkelly95/Ovarian_Chip_Seq_Project_Mike/BRD4/remove-duplicates.sh-1.1.0/cross-correlation-macs.sh-1.0.0/BRD4_Experimental_peak_1604	21	.	2.27336	2.11846	0.24597	49
chr1	12610063	12610217	/home/mkelly95/Ovarian_Chip_Seq_Project_Mike/BRD4/remove-duplicates.sh-1.1.0/cross-correlation-macs.sh-1.0.0/BRD4_Experimental_peak_1605	47	.	3.92147	4.7348	1.66489	113
chr1	12615887	12615991	/home/mkelly95/Ovarian_Chip_Seq_Project_Mike/BRD4/remove-duplicates.sh-1.1.0/cross-correlation-macs.sh-1.0.0/BRD4_Experimental_peak_1606	23	.	2.47378	2.39846	0.37843	89
chr1	12616118	12616181	/home/mkelly95/Ovarian_Chip_Seq_Project_Mike/BRD4/remove-duplicates.sh-1.1.0/cross-correlation-macs.sh-1.0.0/BRD4_Experimental_peak_1607	38	.	3.39771	3.83539	0.99131	32
chr1	12622475	12622573	/home/mkelly95/Ovarian_Chip_Seq_Project_Mike/BRD4/remove-duplicates.sh-1.1.0/cross-correlation-macs.sh-1.0.0/BRD4_Experimental_peak_1608	26	.	2.66752	2.68363	0.37843	18
chr1	12678253	12678567	/home/mkelly95/Ovarian_Chip_Seq_Project_Mike/BRD4/remove-duplicates.sh-1.1.0/cross-correlation-macs.sh-1.0.0/BRD4_Experimental_peak_1619	67	.	5.08535	6.75993	3.19152	113
chr1	12678638	12678805	/home/mkelly95/Ovarian_Chip_Seq_Project_Mike/BRD4/remove-duplicates.sh-1.1.0/cross-correlation-macs.sh-1.0.0/BRD4_Experimental_peak_1620	45	.	3.81401	4.51997	1.52435	143
chr1	12678859	12679312	/home/mkelly95/Ovarian_Chip_Seq_Project_Mike/BRD4/remove-duplicates.sh-1.1.0/cross-correlation-macs.sh-1.0.0/BRD4_Experimental_peak_1621	45	.	3.81556	4.52264	1.52636	109
chr1	12679474	12679532	/home/mkelly95/Ovarian_Chip_Seq_Project_Mike/BRD4/remove-duplicates.sh-1.1.0/cross-correlation-macs.sh-1.0.0/BRD4_Experimental_peak_1622	44	.	3.7986	4.49346	1.50231	24
chr1	12679638	12679689	/home/mkelly95/Ovarian_Chip_Seq_Project_Mike/BRD4/remove-duplicates.sh-1.1.0/cross-correlation-macs.sh-1.0.0/BRD4_Experimental_peak_1623	29	.	2.83142	2.93288	0.50441	24
chr1	12679919	12680115	/home/mkelly95/Ovarian_Chip_Seq_Project_Mike/BRD4/remove-duplicates.sh-1.1.0/cross-correlation-macs.sh-1.0.0/BRD4_Experimental_peak_1624	58	.	4.53028	5.82652	2.47519	88
chr1	12740242	12740292	/home/mkelly95/Ovarian_Chip_Seq_Project_Mike/BRD4/remove-duplicates.sh-1.1.0/cross-correlation-macs.sh-1.0.0/BRD4_Experimental_peak_1627	21	.	2.26514	2.10608	0.23559	45
chr1	12741540	12741621	/home/mkelly95/Ovarian_Chip_Seq_Project_Mike/BRD4/remove-duplicates.sh-1.1.0/cross-correlation-macs.sh-1.0.0/BRD4_Experimental_peak_1628	25	.	2.5365	2.53405	0.37843	4
chr1	12752724	12752775	/home/mkelly95/Ovarian_Chip_Seq_Project_Mike/BRD4/remove-duplicates.sh-1.1.0/cross-correlation-macs.sh-1.0.0/BRD4_Experimental_peak_1629	32	.	3.00521	3.20733	0.71981	17
chr1	12752978	12753055	/home/mkelly95/Ovarian_Chip_Seq_Project_Mike/BRD4/remove-duplicates.sh-1.1.0/cross-correlation-macs.sh-1.0.0/BRD4_Experimental_peak_1630	21	.	2.32393	2.19538	0.30068	43
chr1	12754793	12754844	/home/mkelly95/Ovarian_Chip_Seq_Project_Mike/BRD4/remove-duplicates.sh-1.1.0/cross-correlation-macs.sh-1.0.0/BRD4_Experimental_peak_1631	26	.	2.64055	2.64337	0.37843	18
chr1	12755183	12755261	/home/mkelly95/Ovarian_Chip_Seq_Project_Mike/BRD4/remove-duplicates.sh-1.1.0/cross-correlation-macs.sh-1.0.0/BRD4_Experimental_peak_1632	30	.	2.91573	3.06456	0.61566	33
chr1	12765837	12765979	/home/mkelly95/Ovarian_Chip_Seq_Project_Mike/BRD4/remove-duplicates.sh-1.1.0/cross-correlation-macs.sh-1.0.0/BRD4_Experimental_peak_1633	33	.	3.07239	3.31678	0.77353	19
chr1	12772784	12772835	/home/mkelly95/Ovarian_Chip_Seq_Project_Mike/BRD4/remove-duplicates.sh-1.1.0/cross-correlation-macs.sh-1.0.0/BRD4_Experimental_peak_1634	23	.	2.4531	2.39793	0.37843	14
chr1	12789248	12789299	/home/mkelly95/Ovarian_Chip_Seq_Project_Mike/BRD4/remove-duplicates.sh-1.1.0/cross-correlation-macs.sh-1.0.0/BRD4_Experimental_peak_1635	43	.	3.73818	4.39053	1.41803	28
chr1	12796178	12796228	/home/mkelly95/Ovarian_Chip_Seq_Project_Mike/BRD4/remove-duplicates.sh-1.1.0/cross-correlation-macs.sh-1.0.0/BRD4_Experimental_peak_1636	21	.	2.26514	2.10608	0.23559	23
chr1	12798410	12798491	/home/mkelly95/Ovarian_Chip_Seq_Project_Mike/BRD4/remove-duplicates.sh-1.1.0/cross-correlation-macs.sh-1.0.0/BRD4_Experimental_peak_1637	58	.	4.45281	5.87499	2.50788	43
chr1	12798946	12799049	/home/mkelly95/Ovarian_Chip_Seq_Project_Mike/BRD4/remove-duplicates.sh-1.1.0/cross-correlation-macs.sh-1.0.0/BRD4_Experimental_peak_1638	31	.	2.94754	3.11495	0.65856	77
chr1	12826240	12826316	/home/mkelly95/Ovarian_Chip_Seq_Project_Mike/BRD4/remove-duplicates.sh-1.1.0/cross-correlation-macs.sh-1.0.0/BRD4_Experimental_peak_1642	43	.	3.69677	4.38196	1.41151	37
chr1	12827870	12828050	/home/mkelly95/Ovarian_Chip_Seq_Project_Mike/BRD4/remove-duplicates.sh-1.1.0/cross-correlation-macs.sh-1.0.0/BRD4_Experimental_peak_1643	48	.	3.96399	4.80268	1.66489	23
chr1	12830672	12830804	/home/mkelly95/Ovarian_Chip_Seq_Project_Mike/BRD4/remove-duplicates.sh-1.1.0/cross-correlation-macs.sh-1.0.0/BRD4_Experimental_peak_1644	35	.	3.23478	3.59058	0.93553	99
chr1	12834133	12834223	/home/mkelly95/Ovarian_Chip_Seq_Project_Mike/BRD4/remove-duplicates.sh-1.1.0/cross-correlation-macs.sh-1.0.0/BRD4_Experimental_peak_1645	30	.	2.88353	3.01397	0.57306	39
chr1	12856994	12857044	/home/mkelly95/Ovarian_Chip_Seq_Project_Mike/BRD4/remove-duplicates.sh-1.1.0/cross-correlation-macs.sh-1.0.0/BRD4_Experimental_peak_1647	35	.	3.22811	3.57906	0.93553	22
chr1	12858798	12858923	/home/mkelly95/Ovarian_Chip_Seq_Project_Mike/BRD4/remove-duplicates.sh-1.1.0/cross-correlation-macs.sh-1.0.0/BRD4_Experimental_peak_1648	32	.	3.05204	3.28341	0.74546	81
chr1	12859095	12859194	/home/mkelly95/Ovarian_Chip_Seq_Project_Mike/BRD4/remove-duplicates.sh-1.1.0/cross-correlation-macs.sh-1.0.0/BRD4_Experimental_peak_1649	47	.	3.97194	4.79804	1.66489	83
chr1	12859358	12859453	/home/mkelly95/Ovarian_Chip_Seq_Project_Mike/BRD4/remove-duplicates.sh-1.1.0/cross-correlation-macs.sh-1.0.0/BRD4_Experimental_peak_1650	47	.	3.97194	4.79804	1.66489	70
chr1	12872297	12872408	/home/mkelly95/Ovarian_Chip_Seq_Project_Mike/BRD4/remove-duplicates.sh-1.1.0/cross-correlation-macs.sh-1.0.0/BRD4_Experimental_peak_1651	41	.	3.62014	4.19361	1.29332	90
chr1	12874186	12874279	/home/mkelly95/Ovarian_Chip_Seq_Project_Mike/BRD4/remove-duplicates.sh-1.1.0/cross-correlation-macs.sh-1.0.0/BRD4_Experimental_peak_1652	23	.	2.44163	2.37956	0.37843	44
chr1	12897355	12897433	/home/mkelly95/Ovarian_Chip_Seq_Project_Mike/BRD4/remove-duplicates.sh-1.1.0/cross-correlation-macs.sh-1.0.0/BRD4_Experimental_peak_1653	34	.	3.13761	3.42507	0.85658	32
chr1	12911342	12911418	/home/mkelly95/Ovarian_Chip_Seq_Project_Mike/BRD4/remove-duplicates.sh-1.1.0/cross-correlation-macs.sh-1.0.0/BRD4_Experimental_peak_1654	31	.	2.97102	3.15239	0.68784	47
chr1	12914498	12914688	/home/mkelly95/Ovarian_Chip_Seq_Project_Mike/BRD4/remove-duplicates.sh-1.1.0/cross-correlation-macs.sh-1.0.0/BRD4_Experimental_peak_1655	23	.	2.47378	2.39846	0.37843	114
chr1	12922412	12922490	/home/mkelly95/Ovarian_Chip_Seq_Project_Mike/BRD4/remove-duplicates.sh-1.1.0/cross-correlation-macs.sh-1.0.0/BRD4_Experimental_peak_1656	37	.	3.32241	3.74463	0.93553	40
chr1	13184388	13184526	/home/mkelly95/Ovarian_Chip_Seq_Project_Mike/BRD4/remove-duplicates.sh-1.1.0/cross-correlation-macs.sh-1.0.0/BRD4_Experimental_peak_1657	32	.	3.05204	3.28341	0.74546	110
chr1	13218461	13218511	/home/mkelly95/Ovarian_Chip_Seq_Project_Mike/BRD4/remove-duplicates.sh-1.1.0/cross-correlation-macs.sh-1.0.0/BRD4_Experimental_peak_1658	32	.	3.05204	3.28341	0.74546	33
chr1	13775014	13775100	/home/mkelly95/Ovarian_Chip_Seq_Project_Mike/BRD4/remove-duplicates.sh-1.1.0/cross-correlation-macs.sh-1.0.0/BRD4_Experimental_peak_1659	32	.	3.05204	3.28341	0.74546	11
chr1	13784353	13784454	/home/mkelly95/Ovarian_Chip_Seq_Project_Mike/BRD4/remove-duplicates.sh-1.1.0/cross-correlation-macs.sh-1.0.0/BRD4_Experimental_peak_1660	36	.	3.25494	3.6256	0.93553	10
chr1	13785898	13786005	/home/mkelly95/Ovarian_Chip_Seq_Project_Mike/BRD4/remove-duplicates.sh-1.1.0/cross-correlation-macs.sh-1.0.0/BRD4_Experimental_peak_1661	48	.	3.98689	4.82503	1.66489	23
chr1	13849192	13849242	/home/mkelly95/Ovarian_Chip_Seq_Project_Mike/BRD4/remove-duplicates.sh-1.1.0/cross-correlation-macs.sh-1.0.0/BRD4_Experimental_peak_1664	27	.	2.65793	2.74119	0.37843	17
chr1	13862643	13862756	/home/mkelly95/Ovarian_Chip_Seq_Project_Mike/BRD4/remove-duplicates.sh-1.1.0/cross-correlation-macs.sh-1.0.0/BRD4_Experimental_peak_1665	26	.	2.60829	2.65511	0.37843	49
chr1	13876857	13876934	/home/mkelly95/Ovarian_Chip_Seq_Project_Mike/BRD4/remove-duplicates.sh-1.1.0/cross-correlation-macs.sh-1.0.0/BRD4_Experimental_peak_1666	29	.	2.83142	2.93288	0.50441	50
chr1	13877710	13877761	/home/mkelly95/Ovarian_Chip_Seq_Project_Mike/BRD4/remove-duplicates.sh-1.1.0/cross-correlation-macs.sh-1.0.0/BRD4_Experimental_peak_1667	22	.	2.35008	2.23564	0.33228	26
chr1	13878183	13878250	/home/mkelly95/Ovarian_Chip_Seq_Project_Mike/BRD4/remove-duplicates.sh-1.1.0/cross-correlation-macs.sh-1.0.0/BRD4_Experimental_peak_1668	32	.	3.01678	3.22604	0.73475	23
chr1	13882463	13882552	/home/mkelly95/Ovarian_Chip_Seq_Project_Mike/BRD4/remove-duplicates.sh-1.1.0/cross-correlation-macs.sh-1.0.0/BRD4_Experimental_peak_1669	20	.	2.19636	2.00353	0.18788	2
chr1	13882770	13882821	/home/mkelly95/Ovarian_Chip_Seq_Project_Mike/BRD4/remove-duplicates.sh-1.1.0/cross-correlation-macs.sh-1.0.0/BRD4_Experimental_peak_1670	24	.	2.51009	2.49044	0.37843	30
chr1	13882988	13883039	/home/mkelly95/Ovarian_Chip_Seq_Project_Mike/BRD4/remove-duplicates.sh-1.1.0/cross-correlation-macs.sh-1.0.0/BRD4_Experimental_peak_1671	45	.	3.81092	4.51464	1.51958	24
chr1	13899147	13899256	/home/mkelly95/Ovarian_Chip_Seq_Project_Mike/BRD4/remove-duplicates.sh-1.1.0/cross-correlation-macs.sh-1.0.0/BRD4_Experimental_peak_1672	35	.	3.18869	3.51143	0.90277	66
chr1	13947140	13947191	/home/mkelly95/Ovarian_Chip_Seq_Project_Mike/BRD4/remove-duplicates.sh-1.1.0/cross-correlation-macs.sh-1.0.0/BRD4_Experimental_peak_1676	36	.	3.26443	3.64217	0.93553	12
chr1	13974789	13974917	/home/mkelly95/Ovarian_Chip_Seq_Project_Mike/BRD4/remove-duplicates.sh-1.1.0/cross-correlation-macs.sh-1.0.0/BRD4_Experimental_peak_1677	33	.	3.0736	3.31876	0.77533	25
chr1	13975108	13975159	/home/mkelly95/Ovarian_Chip_Seq_Project_Mike/BRD4/remove-duplicates.sh-1.1.0/cross-correlation-macs.sh-1.0.0/BRD4_Experimental_peak_1678	42	.	3.6696	4.27548	1.3338	31
chr1	13978038	13978148	/home/mkelly95/Ovarian_Chip_Seq_Project_Mike/BRD4/remove-duplicates.sh-1.1.0/cross-correlation-macs.sh-1.0.0/BRD4_Experimental_peak_1679	34	.	3.16866	3.48047	0.88083	100
chr1	13986976	13987062	/home/mkelly95/Ovarian_Chip_Seq_Project_Mike/BRD4/remove-duplicates.sh-1.1.0/cross-correlation-macs.sh-1.0.0/BRD4_Experimental_peak_1680	34	.	3.16866	3.48047	0.88083	44
chr1	13992467	13992517	/home/mkelly95/Ovarian_Chip_Seq_Project_Mike/BRD4/remove-duplicates.sh-1.1.0/cross-correlation-macs.sh-1.0.0/BRD4_Experimental_peak_1681	21	.	2.26514	2.10608	0.23559	44
chr1	13995663	13995749	/home/mkelly95/Ovarian_Chip_Seq_Project_Mike/BRD4/remove-duplicates.sh-1.1.0/cross-correlation-macs.sh-1.0.0/BRD4_Experimental_peak_1682	44	.	3.78027	4.46207	1.47788	42
chr1	14004109	14004262	/home/mkelly95/Ovarian_Chip_Seq_Project_Mike/BRD4/remove-duplicates.sh-1.1.0/cross-correlation-macs.sh-1.0.0/BRD4_Experimental_peak_1683	31	.	2.96854	3.17916	0.70055	121
chr1	14014634	14014701	/home/mkelly95/Ovarian_Chip_Seq_Project_Mike/BRD4/remove-duplicates.sh-1.1.0/cross-correlation-macs.sh-1.0.0/BRD4_Experimental_peak_1684	45	.	3.72293	4.56394	1.55513	35
chr1	14015578	14015693	/home/mkelly95/Ovarian_Chip_Seq_Project_Mike/BRD4/remove-duplicates.sh-1.1.0/cross-correlation-macs.sh-1.0.0/BRD4_Experimental_peak_1685	31	.	2.99373	3.18882	0.70749	105
chr1	14023171	14023222	/home/mkelly95/Ovarian_Chip_Seq_Project_Mike/BRD4/remove-duplicates.sh-1.1.0/cross-correlation-macs.sh-1.0.0/BRD4_Experimental_peak_1686	26	.	2.59103	2.62566	0.37843	19
chr1	14024714	14024839	/home/mkelly95/Ovarian_Chip_Seq_Project_Mike/BRD4/remove-duplicates.sh-1.1.0/cross-correlation-macs.sh-1.0.0/BRD4_Experimental_peak_1687	31	.	2.94865	3.11672	0.65862	40
chr1	14026279	14026474	/home/mkelly95/Ovarian_Chip_Seq_Project_Mike/BRD4/remove-duplicates.sh-1.1.0/cross-correlation-macs.sh-1.0.0/BRD4_Experimental_peak_1688	37	.	3.25756	3.71348	0.93553	76
chr1	14153187	14153286	/home/mkelly95/Ovarian_Chip_Seq_Project_Mike/BRD4/remove-duplicates.sh-1.1.0/cross-correlation-macs.sh-1.0.0/BRD4_Experimental_peak_1729	27	.	2.64796	2.72374	0.37843	74
chr1	14156028	14156223	/home/mkelly95/Ovarian_Chip_Seq_Project_Mike/BRD4/remove-duplicates.sh-1.1.0/cross-correlation-macs.sh-1.0.0/BRD4_Experimental_peak_1730	70	.	5.22963	7.01687	3.39075	37
chr1	14156508	14156559	/home/mkelly95/Ovarian_Chip_Seq_Project_Mike/BRD4/remove-duplicates.sh-1.1.0/cross-correlation-macs.sh-1.0.0/BRD4_Experimental_peak_1731	35	.	3.22811	3.57906	0.93553	14
chr1	14162702	14162788	/home/mkelly95/Ovarian_Chip_Seq_Project_Mike/BRD4/remove-duplicates.sh-1.1.0/cross-correlation-macs.sh-1.0.0/BRD4_Experimental_peak_1732	35	.	3.20173	3.53369	0.91887	22
chr1	14166335	14166385	/home/mkelly95/Ovarian_Chip_Seq_Project_Mike/BRD4/remove-duplicates.sh-1.1.0/cross-correlation-macs.sh-1.0.0/BRD4_Experimental_peak_1733	34	.	3.13134	3.41457	0.84958	24
chr1	14167502	14167583	/home/mkelly95/Ovarian_Chip_Seq_Project_Mike/BRD4/remove-duplicates.sh-1.1.0/cross-correlation-macs.sh-1.0.0/BRD4_Experimental_peak_1734	55	.	4.40677	5.53707	2.24555	32
chr1	14167805	14167944	/home/mkelly95/Ovarian_Chip_Seq_Project_Mike/BRD4/remove-duplicates.sh-1.1.0/cross-correlation-macs.sh-1.0.0/BRD4_Experimental_peak_1735	32	.	3.05204	3.28341	0.74546	19
chr1	14171884	14171964	/home/mkelly95/Ovarian_Chip_Seq_Project_Mike/BRD4/remove-duplicates.sh-1.1.0/cross-correlation-macs.sh-1.0.0/BRD4_Experimental_peak_1736	22	.	2.38133	2.28424	0.37029	50
chr1	14177979	14178045	/home/mkelly95/Ovarian_Chip_Seq_Project_Mike/BRD4/remove-duplicates.sh-1.1.0/cross-correlation-macs.sh-1.0.0/BRD4_Experimental_peak_1737	41	.	3.59247	4.14819	1.25431	40
chr1	14179712	14179790	/home/mkelly95/Ovarian_Chip_Seq_Project_Mike/BRD4/remove-duplicates.sh-1.1.0/cross-correlation-macs.sh-1.0.0/BRD4_Experimental_peak_1738	28	.	2.79107	2.87074	0.49084	43
chr1	14186006	14186085	/home/mkelly95/Ovarian_Chip_Seq_Project_Mike/BRD4/remove-duplicates.sh-1.1.0/cross-correlation-macs.sh-1.0.0/BRD4_Experimental_peak_1739	43	.	3.69677	4.38196	1.41151	34
chr1	14188416	14188477	/home/mkelly95/Ovarian_Chip_Seq_Project_Mike/BRD4/remove-duplicates.sh-1.1.0/cross-correlation-macs.sh-1.0.0/BRD4_Experimental_peak_1740	29	.	2.7922	2.91876	0.50441	27
chr1	14197227	14197310	/home/mkelly95/Ovarian_Chip_Seq_Project_Mike/BRD4/remove-duplicates.sh-1.1.0/cross-correlation-macs.sh-1.0.0/BRD4_Experimental_peak_1741	30	.	2.92662	3.08177	0.62966	32
chr1	14208516	14208567	/home/mkelly95/Ovarian_Chip_Seq_Project_Mike/BRD4/remove-duplicates.sh-1.1.0/cross-correlation-macs.sh-1.0.0/BRD4_Experimental_peak_1742	31	.	2.94865	3.11672	0.65862	42
chr1	14209004	14209054	/home/mkelly95/Ovarian_Chip_Seq_Project_Mike/BRD4/remove-duplicates.sh-1.1.0/cross-correlation-macs.sh-1.0.0/BRD4_Experimental_peak_1743	20	.	2.20924	2.02268	0.20384	39
chr1	14227866	14227916	/home/mkelly95/Ovarian_Chip_Seq_Project_Mike/BRD4/remove-duplicates.sh-1.1.0/cross-correlation-macs.sh-1.0.0/BRD4_Experimental_peak_1744	23	.	2.44163	2.37956	0.37843	7
chr1	14228745	14228796	/home/mkelly95/Ovarian_Chip_Seq_Project_Mike/BRD4/remove-duplicates.sh-1.1.0/cross-correlation-macs.sh-1.0.0/BRD4_Experimental_peak_1745	45	.	3.80938	4.51199	1.51857	11
chr1	14237792	14237843	/home/mkelly95/Ovarian_Chip_Seq_Project_Mike/BRD4/remove-duplicates.sh-1.1.0/cross-correlation-macs.sh-1.0.0/BRD4_Experimental_peak_1746	45	.	3.77307	4.50076	1.50854	41
chr1	14247846	14247897	/home/mkelly95/Ovarian_Chip_Seq_Project_Mike/BRD4/remove-duplicates.sh-1.1.0/cross-correlation-macs.sh-1.0.0/BRD4_Experimental_peak_1747	34	.	3.16866	3.48047	0.88083	6
chr1	14257663	14257713	/home/mkelly95/Ovarian_Chip_Seq_Project_Mike/BRD4/remove-duplicates.sh-1.1.0/cross-correlation-macs.sh-1.0.0/BRD4_Experimental_peak_1748	23	.	2.43216	2.36444	0.37843	23
chr1	14263113	14263196	/home/mkelly95/Ovarian_Chip_Seq_Project_Mike/BRD4/remove-duplicates.sh-1.1.0/cross-correlation-macs.sh-1.0.0/BRD4_Experimental_peak_1749	29	.	2.7922	2.91876	0.50441	33
chr1	14270682	14270733	/home/mkelly95/Ovarian_Chip_Seq_Project_Mike/BRD4/remove-duplicates.sh-1.1.0/cross-correlation-macs.sh-1.0.0/BRD4_Experimental_peak_1750	42	.	3.67965	4.29223	1.34781	37
chr1	14278731	14278830	/home/mkelly95/Ovarian_Chip_Seq_Project_Mike/BRD4/remove-duplicates.sh-1.1.0/cross-correlation-macs.sh-1.0.0/BRD4_Experimental_peak_1751	32	.	3.04374	3.26985	0.74546	60
chr1	14279592	14279643	/home/mkelly95/Ovarian_Chip_Seq_Project_Mike/BRD4/remove-duplicates.sh-1.1.0/cross-correlation-macs.sh-1.0.0/BRD4_Experimental_peak_1752	29	.	2.83142	2.93288	0.50441	10
chr1	14281553	14281603	/home/mkelly95/Ovarian_Chip_Seq_Project_Mike/BRD4/remove-duplicates.sh-1.1.0/cross-correlation-macs.sh-1.0.0/BRD4_Experimental_peak_1753	23	.	2.42276	2.34949	0.37843	15
chr1	14292451	14292739	/home/mkelly95/Ovarian_Chip_Seq_Project_Mike/BRD4/remove-duplicates.sh-1.1.0/cross-correlation-macs.sh-1.0.0/BRD4_Experimental_peak_1754	74	.	4.99138	7.47201	3.72744	46
chr1	14293439	14293526	/home/mkelly95/Ovarian_Chip_Seq_Project_Mike/BRD4/remove-duplicates.sh-1.1.0/cross-correlation-macs.sh-1.0.0/BRD4_Experimental_peak_1755	42	.	3.63835	4.22365	1.31823	14
chr1	14312980	14313031	/home/mkelly95/Ovarian_Chip_Seq_Project_Mike/BRD4/remove-duplicates.sh-1.1.0/cross-correlation-macs.sh-1.0.0/BRD4_Experimental_peak_1756	28	.	2.79107	2.87074	0.49084	29
chr1	14316824	14316928	/home/mkelly95/Ovarian_Chip_Seq_Project_Mike/BRD4/remove-duplicates.sh-1.1.0/cross-correlation-macs.sh-1.0.0/BRD4_Experimental_peak_1757	39	.	3.48719	3.97768	1.11632	21
chr1	14318344	14318395	/home/mkelly95/Ovarian_Chip_Seq_Project_Mike/BRD4/remove-duplicates.sh-1.1.0/cross-correlation-macs.sh-1.0.0/BRD4_Experimental_peak_1758	32	.	3.0133	3.2204	0.73177	36
chr1	14320258	14320440	/home/mkelly95/Ovarian_Chip_Seq_Project_Mike/BRD4/remove-duplicates.sh-1.1.0/cross-correlation-macs.sh-1.0.0/BRD4_Experimental_peak_1759	31	.	2.97102	3.15239	0.68784	136
chr1	14321940	14322032	/home/mkelly95/Ovarian_Chip_Seq_Project_Mike/BRD4/remove-duplicates.sh-1.1.0/cross-correlation-macs.sh-1.0.0/BRD4_Experimental_peak_1760	23	.	2.47378	2.39846	0.37843	20
chr1	14324111	14324352	/home/mkelly95/Ovarian_Chip_Seq_Project_Mike/BRD4/remove-duplicates.sh-1.1.0/cross-correlation-macs.sh-1.0.0/BRD4_Experimental_peak_1761	43	.	3.69677	4.38196	1.41151	77
chr1	14330867	14331096	/home/mkelly95/Ovarian_Chip_Seq_Project_Mike/BRD4/remove-duplicates.sh-1.1.0/cross-correlation-macs.sh-1.0.0/BRD4_Experimental_peak_1762	46	.	3.88811	4.68181	1.6505	201
chr1	14333841	14333892	/home/mkelly95/Ovarian_Chip_Seq_Project_Mike/BRD4/remove-duplicates.sh-1.1.0/cross-correlation-macs.sh-1.0.0/BRD4_Experimental_peak_1763	40	.	3.4633	4.02383	1.14695	10
chr1	14336400	14336451	/home/mkelly95/Ovarian_Chip_Seq_Project_Mike/BRD4/remove-duplicates.sh-1.1.0/cross-correlation-macs.sh-1.0.0/BRD4_Experimental_peak_1764	20	.	2.24646	2.07806	0.23559	17
chr1	14336732	14336783	/home/mkelly95/Ovarian_Chip_Seq_Project_Mike/BRD4/remove-duplicates.sh-1.1.0/cross-correlation-macs.sh-1.0.0/BRD4_Experimental_peak_1765	20	.	2.23445	2.06012	0.23529	7
chr1	14336890	14337069	/home/mkelly95/Ovarian_Chip_Seq_Project_Mike/BRD4/remove-duplicates.sh-1.1.0/cross-correlation-macs.sh-1.0.0/BRD4_Experimental_peak_1766	47	.	3.91447	4.72367	1.66489	141
chr1	14338196	14338301	/home/mkelly95/Ovarian_Chip_Seq_Project_Mike/BRD4/remove-duplicates.sh-1.1.0/cross-correlation-macs.sh-1.0.0/BRD4_Experimental_peak_1767	34	.	3.16866	3.48047	0.88083	18
chr1	14338489	14338579	/home/mkelly95/Ovarian_Chip_Seq_Project_Mike/BRD4/remove-duplicates.sh-1.1.0/cross-correlation-macs.sh-1.0.0/BRD4_Experimental_peak_1768	56	.	4.43412	5.67165	2.35775	39
chr1	14338677	14338762	/home/mkelly95/Ovarian_Chip_Seq_Project_Mike/BRD4/remove-duplicates.sh-1.1.0/cross-correlation-macs.sh-1.0.0/BRD4_Experimental_peak_1769	21	.	2.25611	2.14528	0.26744	83
chr1	14338843	14338971	/home/mkelly95/Ovarian_Chip_Seq_Project_Mike/BRD4/remove-duplicates.sh-1.1.0/cross-correlation-macs.sh-1.0.0/BRD4_Experimental_peak_1770	47	.	3.9075	4.71258	1.66489	87
chr1	14339307	14339467	/home/mkelly95/Ovarian_Chip_Seq_Project_Mike/BRD4/remove-duplicates.sh-1.1.0/cross-correlation-macs.sh-1.0.0/BRD4_Experimental_peak_1771	38	.	3.42744	3.88241	1.03398	68
chr1	14339806	14339857	/home/mkelly95/Ovarian_Chip_Seq_Project_Mike/BRD4/remove-duplicates.sh-1.1.0/cross-correlation-macs.sh-1.0.0/BRD4_Experimental_peak_1772	21	.	2.32683	2.18759	0.29496	21
chr1	14340579	14340630	/home/mkelly95/Ovarian_Chip_Seq_Project_Mike/BRD4/remove-duplicates.sh-1.1.0/cross-correlation-macs.sh-1.0.0/BRD4_Experimental_peak_1773	30	.	2.90707	3.05092	0.60442	22
chr1	14340843	14340935	/home/mkelly95/Ovarian_Chip_Seq_Project_Mike/BRD4/remove-duplicates.sh-1.1.0/cross-correlation-macs.sh-1.0.0/BRD4_Experimental_peak_1774	30	.	2.8974	3.03571	0.59166	81
chr1	14341142	14341247	/home/mkelly95/Ovarian_Chip_Seq_Project_Mike/BRD4/remove-duplicates.sh-1.1.0/cross-correlation-macs.sh-1.0.0/BRD4_Experimental_peak_1775	46	.	3.89363	4.69056	1.65771	30
chr1	14342804	14342928	/home/mkelly95/Ovarian_Chip_Seq_Project_Mike/BRD4/remove-duplicates.sh-1.1.0/cross-correlation-macs.sh-1.0.0/BRD4_Experimental_peak_1776	27	.	2.74222	2.79621	0.42593	106
chr1	14342986	14343036	/home/mkelly95/Ovarian_Chip_Seq_Project_Mike/BRD4/remove-duplicates.sh-1.1.0/cross-correlation-macs.sh-1.0.0/BRD4_Experimental_peak_1777	36	.	3.26779	3.63258	0.93553	44
chr1	14344133	14344184	/home/mkelly95/Ovarian_Chip_Seq_Project_Mike/BRD4/remove-duplicates.sh-1.1.0/cross-correlation-macs.sh-1.0.0/BRD4_Experimental_peak_1778	29	.	2.84169	2.94879	0.51831	9
chr1	14344312	14344370	/home/mkelly95/Ovarian_Chip_Seq_Project_Mike/BRD4/remove-duplicates.sh-1.1.0/cross-correlation-macs.sh-1.0.0/BRD4_Experimental_peak_1779	39	.	3.44881	3.91637	1.06421	29
chr1	14346171	14346221	/home/mkelly95/Ovarian_Chip_Seq_Project_Mike/BRD4/remove-duplicates.sh-1.1.0/cross-correlation-macs.sh-1.0.0/BRD4_Experimental_peak_1780	21	.	2.30005	2.15891	0.27842	34
chr1	14348815	14348866	/home/mkelly95/Ovarian_Chip_Seq_Project_Mike/BRD4/remove-duplicates.sh-1.1.0/cross-correlation-macs.sh-1.0.0/BRD4_Experimental_peak_1781	21	.	2.26514	2.10608	0.23559	10
chr1	14349114	14349234	/home/mkelly95/Ovarian_Chip_Seq_Project_Mike/BRD4/remove-duplicates.sh-1.1.0/cross-correlation-macs.sh-1.0.0/BRD4_Experimental_peak_1782	58	.	4.45281	5.87499	2.50788	75
chr1	14349289	14349340	/home/mkelly95/Ovarian_Chip_Seq_Project_Mike/BRD4/remove-duplicates.sh-1.1.0/cross-correlation-macs.sh-1.0.0/BRD4_Experimental_peak_1783	31	.	2.95087	3.12025	0.66188	26
chr1	14351040	14351091	/home/mkelly95/Ovarian_Chip_Seq_Project_Mike/BRD4/remove-duplicates.sh-1.1.0/cross-correlation-macs.sh-1.0.0/BRD4_Experimental_peak_1784	23	.	2.43216	2.36444	0.37843	11
chr1	14353832	14353904	/home/mkelly95/Ovarian_Chip_Seq_Project_Mike/BRD4/remove-duplicates.sh-1.1.0/cross-correlation-macs.sh-1.0.0/BRD4_Experimental_peak_1785	26	.	2.64055	2.64337	0.37843	39
chr1	14354030	14354105	/home/mkelly95/Ovarian_Chip_Seq_Project_Mike/BRD4/remove-duplicates.sh-1.1.0/cross-correlation-macs.sh-1.0.0/BRD4_Experimental_peak_1786	35	.	3.1952	3.52253	0.91183	27
chr1	14381015	14381065	/home/mkelly95/Ovarian_Chip_Seq_Project_Mike/BRD4/remove-duplicates.sh-1.1.0/cross-correlation-macs.sh-1.0.0/BRD4_Experimental_peak_1787	22	.	2.33258	2.20866	0.31109	26
chr1	14381678	14381754	/home/mkelly95/Ovarian_Chip_Seq_Project_Mike/BRD4/remove-duplicates.sh-1.1.0/cross-correlation-macs.sh-1.0.0/BRD4_Experimental_peak_1788	30	.	2.9376	3.09915	0.64403	30
chr1	14393611	14393802	/home/mkelly95/Ovarian_Chip_Seq_Project_Mike/BRD4/remove-duplicates.sh-1.1.0/cross-correlation-macs.sh-1.0.0/BRD4_Experimental_peak_1789	40	.	3.52776	4.04296	1.16368	50
chr1	14396666	14396746	/home/mkelly95/Ovarian_Chip_Seq_Project_Mike/BRD4/remove-duplicates.sh-1.1.0/cross-correlation-macs.sh-1.0.0/BRD4_Experimental_peak_1790	26	.	2.64055	2.64337	0.37843	42
chr1	14396903	14396987	/home/mkelly95/Ovarian_Chip_Seq_Project_Mike/BRD4/remove-duplicates.sh-1.1.0/cross-correlation-macs.sh-1.0.0/BRD4_Experimental_peak_1791	24	.	2.49569	2.48849	0.37843	8
chr1	14397550	14397673	/home/mkelly95/Ovarian_Chip_Seq_Project_Mike/BRD4/remove-duplicates.sh-1.1.0/cross-correlation-macs.sh-1.0.0/BRD4_Experimental_peak_1792	28	.	2.79107	2.87074	0.49084	16
chr1	14398141	14398265	/home/mkelly95/Ovarian_Chip_Seq_Project_Mike/BRD4/remove-duplicates.sh-1.1.0/cross-correlation-macs.sh-1.0.0/BRD4_Experimental_peak_1793	43	.	3.72338	4.36553	1.41001	92
chr1	14398378	14398515	/home/mkelly95/Ovarian_Chip_Seq_Project_Mike/BRD4/remove-duplicates.sh-1.1.0/cross-correlation-macs.sh-1.0.0/BRD4_Experimental_peak_1794	43	.	3.70576	4.33591	1.38498	50
chr1	14409406	14409514	/home/mkelly95/Ovarian_Chip_Seq_Project_Mike/BRD4/remove-duplicates.sh-1.1.0/cross-correlation-macs.sh-1.0.0/BRD4_Experimental_peak_1795	21	.	2.31449	2.18093	0.29496	72
chr1	14410869	14410949	/home/mkelly95/Ovarian_Chip_Seq_Project_Mike/BRD4/remove-duplicates.sh-1.1.0/cross-correlation-macs.sh-1.0.0/BRD4_Experimental_peak_1796	26	.	2.64055	2.64337	0.37843	74
chr1	14411695	14411784	/home/mkelly95/Ovarian_Chip_Seq_Project_Mike/BRD4/remove-duplicates.sh-1.1.0/cross-correlation-macs.sh-1.0.0/BRD4_Experimental_peak_1797	56	.	4.41227	5.63668	2.32822	45
chr1	14416595	14416646	/home/mkelly95/Ovarian_Chip_Seq_Project_Mike/BRD4/remove-duplicates.sh-1.1.0/cross-correlation-macs.sh-1.0.0/BRD4_Experimental_peak_1798	28	.	2.80105	2.88605	0.50386	15
chr1	14420849	14421045	/home/mkelly95/Ovarian_Chip_Seq_Project_Mike/BRD4/remove-duplicates.sh-1.1.0/cross-correlation-macs.sh-1.0.0/BRD4_Experimental_peak_1799	26	.	2.64055	2.64337	0.37843	114
chr1	14421675	14421757	/home/mkelly95/Ovarian_Chip_Seq_Project_Mike/BRD4/remove-duplicates.sh-1.1.0/cross-correlation-macs.sh-1.0.0/BRD4_Experimental_peak_1800	40	.	3.52776	4.04296	1.16368	45
chr1	14424932	14425058	/home/mkelly95/Ovarian_Chip_Seq_Project_Mike/BRD4/remove-duplicates.sh-1.1.0/cross-correlation-macs.sh-1.0.0/BRD4_Experimental_peak_1801	28	.	2.75185	2.81084	0.43878	28
chr1	14425876	14425961	/home/mkelly95/Ovarian_Chip_Seq_Project_Mike/BRD4/remove-duplicates.sh-1.1.0/cross-correlation-macs.sh-1.0.0/BRD4_Experimental_peak_1802	30	.	2.92991	3.08697	0.63435	46
chr1	14426367	14426469	/home/mkelly95/Ovarian_Chip_Seq_Project_Mike/BRD4/remove-duplicates.sh-1.1.0/cross-correlation-macs.sh-1.0.0/BRD4_Experimental_peak_1803	30	.	2.92008	3.07143	0.62189	71
chr1	14427926	14428013	/home/mkelly95/Ovarian_Chip_Seq_Project_Mike/BRD4/remove-duplicates.sh-1.1.0/cross-correlation-macs.sh-1.0.0/BRD4_Experimental_peak_1804	31	.	2.95421	3.12556	0.66661	34
chr1	14430942	14431038	/home/mkelly95/Ovarian_Chip_Seq_Project_Mike/BRD4/remove-duplicates.sh-1.1.0/cross-correlation-macs.sh-1.0.0/BRD4_Experimental_peak_1805	31	.	2.98233	3.17051	0.70055	70
chr1	14432079	14432130	/home/mkelly95/Ovarian_Chip_Seq_Project_Mike/BRD4/remove-duplicates.sh-1.1.0/cross-correlation-macs.sh-1.0.0/BRD4_Experimental_peak_1806	30	.	2.88353	3.01397	0.57306	41
chr1	14433009	14433187	/home/mkelly95/Ovarian_Chip_Seq_Project_Mike/BRD4/remove-duplicates.sh-1.1.0/cross-correlation-macs.sh-1.0.0/BRD4_Experimental_peak_1807	42	.	3.66245	4.26359	1.32304	29
chr1	14434235	14434481	/home/mkelly95/Ovarian_Chip_Seq_Project_Mike/BRD4/remove-duplicates.sh-1.1.0/cross-correlation-macs.sh-1.0.0/BRD4_Experimental_peak_1808	67	.	5.08742	6.76356	3.19495	143
chr1	14434724	14434861	/home/mkelly95/Ovarian_Chip_Seq_Project_Mike/BRD4/remove-duplicates.sh-1.1.0/cross-correlation-macs.sh-1.0.0/BRD4_Experimental_peak_1809	45	.	3.82643	4.54141	1.54122	100
chr1	14434914	14435030	/home/mkelly95/Ovarian_Chip_Seq_Project_Mike/BRD4/remove-duplicates.sh-1.1.0/cross-correlation-macs.sh-1.0.0/BRD4_Experimental_peak_1810	35	.	3.21223	3.5517	0.93365	65
chr1	14435089	14435446	/home/mkelly95/Ovarian_Chip_Seq_Project_Mike/BRD4/remove-duplicates.sh-1.1.0/cross-correlation-macs.sh-1.0.0/BRD4_Experimental_peak_1811	69	.	5.09656	6.90052	3.29034	48
chr1	14435515	14435780	/home/mkelly95/Ovarian_Chip_Seq_Project_Mike/BRD4/remove-duplicates.sh-1.1.0/cross-correlation-macs.sh-1.0.0/BRD4_Experimental_peak_1812	87	.	6.10409	8.76124	4.7547	117
chr1	14435858	14436198	/home/mkelly95/Ovarian_Chip_Seq_Project_Mike/BRD4/remove-duplicates.sh-1.1.0/cross-correlation-macs.sh-1.0.0/BRD4_Experimental_peak_1813	58	.	4.45281	5.87499	2.50788	72
chr1	14437387	14437486	/home/mkelly95/Ovarian_Chip_Seq_Project_Mike/BRD4/remove-duplicates.sh-1.1.0/cross-correlation-macs.sh-1.0.0/BRD4_Experimental_peak_1814	42	.	3.66245	4.26359	1.32304	16
chr1	14439091	14439159	/home/mkelly95/Ovarian_Chip_Seq_Project_Mike/BRD4/remove-duplicates.sh-1.1.0/cross-correlation-macs.sh-1.0.0/BRD4_Experimental_peak_1815	27	.	2.64796	2.72374	0.37843	18
chr1	14439584	14439694	/home/mkelly95/Ovarian_Chip_Seq_Project_Mike/BRD4/remove-duplicates.sh-1.1.0/cross-correlation-macs.sh-1.0.0/BRD4_Experimental_peak_1816	35	.	3.20173	3.53369	0.91887	46
chr1	14440420	14440549	/home/mkelly95/Ovarian_Chip_Seq_Project_Mike/BRD4/remove-duplicates.sh-1.1.0/cross-correlation-macs.sh-1.0.0/BRD4_Experimental_peak_1817	26	.	2.63563	2.6906	0.37843	104
chr1	14441078	14441551	/home/mkelly95/Ovarian_Chip_Seq_Project_Mike/BRD4/remove-duplicates.sh-1.1.0/cross-correlation-macs.sh-1.0.0/BRD4_Experimental_peak_1818	83	.	5.95791	8.38615	4.48422	138
chr1	14443733	14443829	/home/mkelly95/Ovarian_Chip_Seq_Project_Mike/BRD4/remove-duplicates.sh-1.1.0/cross-correlation-macs.sh-1.0.0/BRD4_Experimental_peak_1819	25	.	2.56768	2.58616	0.37843	66
chr1	14445029	14445079	/home/mkelly95/Ovarian_Chip_Seq_Project_Mike/BRD4/remove-duplicates.sh-1.1.0/cross-correlation-macs.sh-1.0.0/BRD4_Experimental_peak_1820	33	.	3.12136	3.39789	0.83702	13
chr1	14445404	14445455	/home/mkelly95/Ovarian_Chip_Seq_Project_Mike/BRD4/remove-duplicates.sh-1.1.0/cross-correlation-macs.sh-1.0.0/BRD4_Experimental_peak_1821	24	.	2.49908	2.4724	0.37843	39
chr1	14445940	14446100	/home/mkelly95/Ovarian_Chip_Seq_Project_Mike/BRD4/remove-duplicates.sh-1.1.0/cross-correlation-macs.sh-1.0.0/BRD4_Experimental_peak_1822	34	.	3.12759	3.40829	0.84402	75
chr1	14447969	14448076	/home/mkelly95/Ovarian_Chip_Seq_Project_Mike/BRD4/remove-duplicates.sh-1.1.0/cross-correlation-macs.sh-1.0.0/BRD4_Experimental_peak_1823	33	.	3.07601	3.32273	0.7773	37
chr1	14450015	14450089	/home/mkelly95/Ovarian_Chip_Seq_Project_Mike/BRD4/remove-duplicates.sh-1.1.0/cross-correlation-macs.sh-1.0.0/BRD4_Experimental_peak_1824	32	.	3.02845	3.24495	0.74546	41
chr1	14452984	14453121	/home/mkelly95/Ovarian_Chip_Seq_Project_Mike/BRD4/remove-duplicates.sh-1.1.0/cross-correlation-macs.sh-1.0.0/BRD4_Experimental_peak_1825	42	.	3.65107	4.2447	1.32304	93
chr1	14462432	14462511	/home/mkelly95/Ovarian_Chip_Seq_Project_Mike/BRD4/remove-duplicates.sh-1.1.0/cross-correlation-macs.sh-1.0.0/BRD4_Experimental_peak_1826	22	.	2.35892	2.24934	0.34279	58
chr1	14466611	14466677	/home/mkelly95/Ovarian_Chip_Seq_Project_Mike/BRD4/remove-duplicates.sh-1.1.0/cross-correlation-macs.sh-1.0.0/BRD4_Experimental_peak_1827	37	.	3.3374	3.74072	0.93553	26
chr1	14467039	14467129	/home/mkelly95/Ovarian_Chip_Seq_Project_Mike/BRD4/remove-duplicates.sh-1.1.0/cross-correlation-macs.sh-1.0.0/BRD4_Experimental_peak_1828	23	.	2.36986	2.30788	0.37843	2
chr1	14468060	14468175	/home/mkelly95/Ovarian_Chip_Seq_Project_Mike/BRD4/remove-duplicates.sh-1.1.0/cross-correlation-macs.sh-1.0.0/BRD4_Experimental_peak_1829	29	.	2.83142	2.93288	0.50441	73
chr1	14468824	14468879	/home/mkelly95/Ovarian_Chip_Seq_Project_Mike/BRD4/remove-duplicates.sh-1.1.0/cross-correlation-macs.sh-1.0.0/BRD4_Experimental_peak_1830	34	.	3.0749	3.44079	0.86657	46
chr1	14468931	14469060	/home/mkelly95/Ovarian_Chip_Seq_Project_Mike/BRD4/remove-duplicates.sh-1.1.0/cross-correlation-macs.sh-1.0.0/BRD4_Experimental_peak_1831	30	.	2.9376	3.09915	0.64403	38
chr1	14469351	14469653	/home/mkelly95/Ovarian_Chip_Seq_Project_Mike/BRD4/remove-duplicates.sh-1.1.0/cross-correlation-macs.sh-1.0.0/BRD4_Experimental_peak_1832	53	.	4.22488	5.33974	2.07816	29
chr1	14469878	14470001	/home/mkelly95/Ovarian_Chip_Seq_Project_Mike/BRD4/remove-duplicates.sh-1.1.0/cross-correlation-macs.sh-1.0.0/BRD4_Experimental_peak_1833	48	.	3.96399	4.80268	1.66489	33
chr1	14470410	14470565	/home/mkelly95/Ovarian_Chip_Seq_Project_Mike/BRD4/remove-duplicates.sh-1.1.0/cross-correlation-macs.sh-1.0.0/BRD4_Experimental_peak_1834	31	.	3.00061	3.1999	0.71506	122
chr1	14474826	14474888	/home/mkelly95/Ovarian_Chip_Seq_Project_Mike/BRD4/remove-duplicates.sh-1.1.0/cross-correlation-macs.sh-1.0.0/BRD4_Experimental_peak_1835	34	.	3.0749	3.44079	0.86657	13
chr1	14475220	14475364	/home/mkelly95/Ovarian_Chip_Seq_Project_Mike/BRD4/remove-duplicates.sh-1.1.0/cross-correlation-macs.sh-1.0.0/BRD4_Experimental_peak_1836	43	.	3.69677	4.38196	1.41151	99
chr1	14483818	14483915	/home/mkelly95/Ovarian_Chip_Seq_Project_Mike/BRD4/remove-duplicates.sh-1.1.0/cross-correlation-macs.sh-1.0.0/BRD4_Experimental_peak_1837	21	.	2.32307	2.19406	0.30068	65
chr1	14488810	14488932	/home/mkelly95/Ovarian_Chip_Seq_Project_Mike/BRD4/remove-duplicates.sh-1.1.0/cross-correlation-macs.sh-1.0.0/BRD4_Experimental_peak_1838	41	.	3.56522	4.10371	1.21613	36
chr1	14505917	14506090	/home/mkelly95/Ovarian_Chip_Seq_Project_Mike/BRD4/remove-duplicates.sh-1.1.0/cross-correlation-macs.sh-1.0.0/BRD4_Experimental_peak_1839	39	.	3.44502	3.91034	1.05943	86
chr1	14506218	14506349	/home/mkelly95/Ovarian_Chip_Seq_Project_Mike/BRD4/remove-duplicates.sh-1.1.0/cross-correlation-macs.sh-1.0.0/BRD4_Experimental_peak_1840	34	.	3.16866	3.48047	0.88083	101
chr1	14507581	14507659	/home/mkelly95/Ovarian_Chip_Seq_Project_Mike/BRD4/remove-duplicates.sh-1.1.0/cross-correlation-macs.sh-1.0.0/BRD4_Experimental_peak_1841	27	.	2.70436	2.73894	0.37843	14
chr1	14512887	14512941	/home/mkelly95/Ovarian_Chip_Seq_Project_Mike/BRD4/remove-duplicates.sh-1.1.0/cross-correlation-macs.sh-1.0.0/BRD4_Experimental_peak_1842	28	.	2.78018	2.85405	0.47738	18
chr1	14515388	14515482	/home/mkelly95/Ovarian_Chip_Seq_Project_Mike/BRD4/remove-duplicates.sh-1.1.0/cross-correlation-macs.sh-1.0.0/BRD4_Experimental_peak_1843	21	.	2.2883	2.14105	0.26556	27
chr1	14515742	14515793	/home/mkelly95/Ovarian_Chip_Seq_Project_Mike/BRD4/remove-duplicates.sh-1.1.0/cross-correlation-macs.sh-1.0.0/BRD4_Experimental_peak_1844	29	.	2.8253	2.92341	0.50441	39
chr1	14516950	14517148	/home/mkelly95/Ovarian_Chip_Seq_Project_Mike/BRD4/remove-duplicates.sh-1.1.0/cross-correlation-macs.sh-1.0.0/BRD4_Experimental_peak_1845	43	.	3.69677	4.38196	1.41151	67
chr1	14517751	14518197	/home/mkelly95/Ovarian_Chip_Seq_Project_Mike/BRD4/remove-duplicates.sh-1.1.0/cross-correlation-macs.sh-1.0.0/BRD4_Experimental_peak_1846	58	.	4.54671	5.85315	2.49665	355
chr1	14521799	14521882	/home/mkelly95/Ovarian_Chip_Seq_Project_Mike/BRD4/remove-duplicates.sh-1.1.0/cross-correlation-macs.sh-1.0.0/BRD4_Experimental_peak_1847	30	.	2.92662	3.08177	0.62966	43
chr1	14526262	14526330	/home/mkelly95/Ovarian_Chip_Seq_Project_Mike/BRD4/remove-duplicates.sh-1.1.0/cross-correlation-macs.sh-1.0.0/BRD4_Experimental_peak_1848	50	.	4.13122	5.07367	1.88064	46
chr1	14526424	14526568	/home/mkelly95/Ovarian_Chip_Seq_Project_Mike/BRD4/remove-duplicates.sh-1.1.0/cross-correlation-macs.sh-1.0.0/BRD4_Experimental_peak_1849	40	.	3.54105	4.06446	1.18217	45
chr1	14526863	14526937	/home/mkelly95/Ovarian_Chip_Seq_Project_Mike/BRD4/remove-duplicates.sh-1.1.0/cross-correlation-macs.sh-1.0.0/BRD4_Experimental_peak_1850	29	.	2.83142	2.93288	0.50441	42
chr1	14527012	14527063	/home/mkelly95/Ovarian_Chip_Seq_Project_Mike/BRD4/remove-duplicates.sh-1.1.0/cross-correlation-macs.sh-1.0.0/BRD4_Experimental_peak_1851	31	.	2.96091	3.13624	0.67488	28
chr1	14529246	14529320	/home/mkelly95/Ovarian_Chip_Seq_Project_Mike/BRD4/remove-duplicates.sh-1.1.0/cross-correlation-macs.sh-1.0.0/BRD4_Experimental_peak_1852	21	.	2.26514	2.10608	0.23559	23
chr1	14529567	14529693	/home/mkelly95/Ovarian_Chip_Seq_Project_Mike/BRD4/remove-duplicates.sh-1.1.0/cross-correlation-macs.sh-1.0.0/BRD4_Experimental_peak_1853	42	.	3.6355	4.28725	1.3434	86
chr1	14530991	14531130	/home/mkelly95/Ovarian_Chip_Seq_Project_Mike/BRD4/remove-duplicates.sh-1.1.0/cross-correlation-macs.sh-1.0.0/BRD4_Experimental_peak_1854	34	.	3.17937	3.49682	0.89233	69
chr1	14531319	14531369	/home/mkelly95/Ovarian_Chip_Seq_Project_Mike/BRD4/remove-duplicates.sh-1.1.0/cross-correlation-macs.sh-1.0.0/BRD4_Experimental_peak_1855	27	.	2.71372	2.75307	0.3889	26
chr1	14531453	14531524	/home/mkelly95/Ovarian_Chip_Seq_Project_Mike/BRD4/remove-duplicates.sh-1.1.0/cross-correlation-macs.sh-1.0.0/BRD4_Experimental_peak_1856	29	.	2.8111	2.90152	0.50441	25
chr1	14531895	14531989	/home/mkelly95/Ovarian_Chip_Seq_Project_Mike/BRD4/remove-duplicates.sh-1.1.0/cross-correlation-macs.sh-1.0.0/BRD4_Experimental_peak_1857	40	.	3.54907	4.07746	1.19421	64
chr1	14532146	14532355	/home/mkelly95/Ovarian_Chip_Seq_Project_Mike/BRD4/remove-duplicates.sh-1.1.0/cross-correlation-macs.sh-1.0.0/BRD4_Experimental_peak_1858	40	.	3.55444	4.08618	1.20115	29
chr1	14532460	14532619	/home/mkelly95/Ovarian_Chip_Seq_Project_Mike/BRD4/remove-duplicates.sh-1.1.0/cross-correlation-macs.sh-1.0.0/BRD4_Experimental_peak_1859	40	.	3.54372	4.06879	1.18627	79
chr1	14532691	14532801	/home/mkelly95/Ovarian_Chip_Seq_Project_Mike/BRD4/remove-duplicates.sh-1.1.0/cross-correlation-macs.sh-1.0.0/BRD4_Experimental_peak_1860	37	.	3.25756	3.71348	0.93553	102
chr1	14533013	14533084	/home/mkelly95/Ovarian_Chip_Seq_Project_Mike/BRD4/remove-duplicates.sh-1.1.0/cross-correlation-macs.sh-1.0.0/BRD4_Experimental_peak_1861	26	.	2.64055	2.64337	0.37843	49
chr1	14533296	14533398	/home/mkelly95/Ovarian_Chip_Seq_Project_Mike/BRD4/remove-duplicates.sh-1.1.0/cross-correlation-macs.sh-1.0.0/BRD4_Experimental_peak_1862	70	.	5.20953	7.08614	3.44983	46
chr1	14534441	14534528	/home/mkelly95/Ovarian_Chip_Seq_Project_Mike/BRD4/remove-duplicates.sh-1.1.0/cross-correlation-macs.sh-1.0.0/BRD4_Experimental_peak_1863	21	.	2.26432	2.10485	0.23559	15
chr1	14534598	14534648	/home/mkelly95/Ovarian_Chip_Seq_Project_Mike/BRD4/remove-duplicates.sh-1.1.0/cross-correlation-macs.sh-1.0.0/BRD4_Experimental_peak_1864	40	.	3.4633	4.02383	1.14695	11
chr1	14536047	14536098	/home/mkelly95/Ovarian_Chip_Seq_Project_Mike/BRD4/remove-duplicates.sh-1.1.0/cross-correlation-macs.sh-1.0.0/BRD4_Experimental_peak_1865	30	.	2.92662	3.08177	0.62966	6
chr1	14540424	14540499	/home/mkelly95/Ovarian_Chip_Seq_Project_Mike/BRD4/remove-duplicates.sh-1.1.0/cross-correlation-macs.sh-1.0.0/BRD4_Experimental_peak_1866	22	.	2.32825	2.202	0.3066	24
chr1	14542487	14542594	/home/mkelly95/Ovarian_Chip_Seq_Project_Mike/BRD4/remove-duplicates.sh-1.1.0/cross-correlation-macs.sh-1.0.0/BRD4_Experimental_peak_1867	34	.	3.16866	3.48047	0.88083	73
chr1	14542877	14542928	/home/mkelly95/Ovarian_Chip_Seq_Project_Mike/BRD4/remove-duplicates.sh-1.1.0/cross-correlation-macs.sh-1.0.0/BRD4_Experimental_peak_1868	21	.	2.31792	2.18617	0.29496	8
chr1	14544325	14544376	/home/mkelly95/Ovarian_Chip_Seq_Project_Mike/BRD4/remove-duplicates.sh-1.1.0/cross-correlation-macs.sh-1.0.0/BRD4_Experimental_peak_1869	30	.	2.88353	3.01397	0.57306	41
chr1	14550515	14550666	/home/mkelly95/Ovarian_Chip_Seq_Project_Mike/BRD4/remove-duplicates.sh-1.1.0/cross-correlation-macs.sh-1.0.0/BRD4_Experimental_peak_1870	21	.	2.26596	2.10732	0.23674	75
chr1	14552905	14552965	/home/mkelly95/Ovarian_Chip_Seq_Project_Mike/BRD4/remove-duplicates.sh-1.1.0/cross-correlation-macs.sh-1.0.0/BRD4_Experimental_peak_1871	46	.	3.89087	4.68618	1.65428	23
chr1	14553610	14553660	/home/mkelly95/Ovarian_Chip_Seq_Project_Mike/BRD4/remove-duplicates.sh-1.1.0/cross-correlation-macs.sh-1.0.0/BRD4_Experimental_peak_1872	21	.	2.26514	2.10608	0.23559	0
chr1	14555318	14555404	/home/mkelly95/Ovarian_Chip_Seq_Project_Mike/BRD4/remove-duplicates.sh-1.1.0/cross-correlation-macs.sh-1.0.0/BRD4_Experimental_peak_1873	39	.	3.44755	3.91436	1.06231	46
chr1	14555834	14555884	/home/mkelly95/Ovarian_Chip_Seq_Project_Mike/BRD4/remove-duplicates.sh-1.1.0/cross-correlation-macs.sh-1.0.0/BRD4_Experimental_peak_1874	21	.	2.26514	2.10608	0.23559	38
chr1	14561381	14561479	/home/mkelly95/Ovarian_Chip_Seq_Project_Mike/BRD4/remove-duplicates.sh-1.1.0/cross-correlation-macs.sh-1.0.0/BRD4_Experimental_peak_1875	31	.	2.98006	3.16687	0.70055	21
chr1	14568571	14568622	/home/mkelly95/Ovarian_Chip_Seq_Project_Mike/BRD4/remove-duplicates.sh-1.1.0/cross-correlation-macs.sh-1.0.0/BRD4_Experimental_peak_1876	21	.	2.26514	2.10608	0.23559	32
chr1	14569500	14569551	/home/mkelly95/Ovarian_Chip_Seq_Project_Mike/BRD4/remove-duplicates.sh-1.1.0/cross-correlation-macs.sh-1.0.0/BRD4_Experimental_peak_1877	21	.	2.31023	2.17441	0.29133	7
chr1	14577237	14577317	/home/mkelly95/Ovarian_Chip_Seq_Project_Mike/BRD4/remove-duplicates.sh-1.1.0/cross-correlation-macs.sh-1.0.0/BRD4_Experimental_peak_1878	26	.	2.64055	2.64337	0.37843	40
chr1	14590592	14590643	/home/mkelly95/Ovarian_Chip_Seq_Project_Mike/BRD4/remove-duplicates.sh-1.1.0/cross-correlation-macs.sh-1.0.0/BRD4_Experimental_peak_1879	22	.	2.32739	2.20068	0.30538	16
chr1	14591407	14591573	/home/mkelly95/Ovarian_Chip_Seq_Project_Mike/BRD4/remove-duplicates.sh-1.1.0/cross-correlation-macs.sh-1.0.0/BRD4_Experimental_peak_1880	21	.	2.26514	2.10608	0.23559	139
chr1	14592757	14592893	/home/mkelly95/Ovarian_Chip_Seq_Project_Mike/BRD4/remove-duplicates.sh-1.1.0/cross-correlation-macs.sh-1.0.0/BRD4_Experimental_peak_1881	32	.	3.02587	3.26478	0.74546	101
chr1	14593681	14593799	/home/mkelly95/Ovarian_Chip_Seq_Project_Mike/BRD4/remove-duplicates.sh-1.1.0/cross-correlation-macs.sh-1.0.0/BRD4_Experimental_peak_1882	30	.	2.88885	3.0223	0.58072	79
chr1	14593893	14594011	/home/mkelly95/Ovarian_Chip_Seq_Project_Mike/BRD4/remove-duplicates.sh-1.1.0/cross-correlation-macs.sh-1.0.0/BRD4_Experimental_peak_1883	49	.	4.05486	4.94908	1.76916	40
chr1	14595464	14595538	/home/mkelly95/Ovarian_Chip_Seq_Project_Mike/BRD4/remove-duplicates.sh-1.1.0/cross-correlation-macs.sh-1.0.0/BRD4_Experimental_peak_1884	21	.	2.28997	2.14359	0.26672	50
chr1	14616014	14616065	/home/mkelly95/Ovarian_Chip_Seq_Project_Mike/BRD4/remove-duplicates.sh-1.1.0/cross-correlation-macs.sh-1.0.0/BRD4_Experimental_peak_1885	43	.	3.71749	4.35561	1.40254	25
chr1	14618564	14618615	/home/mkelly95/Ovarian_Chip_Seq_Project_Mike/BRD4/remove-duplicates.sh-1.1.0/cross-correlation-macs.sh-1.0.0/BRD4_Experimental_peak_1886	42	.	3.66245	4.26359	1.32304	34
chr1	14621274	14621360	/home/mkelly95/Ovarian_Chip_Seq_Project_Mike/BRD4/remove-duplicates.sh-1.1.0/cross-correlation-macs.sh-1.0.0/BRD4_Experimental_peak_1887	52	.	4.21538	5.21276	2.00094	44
chr1	14622976	14623100	/home/mkelly95/Ovarian_Chip_Seq_Project_Mike/BRD4/remove-duplicates.sh-1.1.0/cross-correlation-macs.sh-1.0.0/BRD4_Experimental_peak_1888	23	.	2.47378	2.39846	0.37843	47
chr1	14623328	14623379	/home/mkelly95/Ovarian_Chip_Seq_Project_Mike/BRD4/remove-duplicates.sh-1.1.0/cross-correlation-macs.sh-1.0.0/BRD4_Experimental_peak_1889	40	.	3.53972	4.0623	1.18012	19
chr1	14623449	14623634	/home/mkelly95/Ovarian_Chip_Seq_Project_Mike/BRD4/remove-duplicates.sh-1.1.0/cross-correlation-macs.sh-1.0.0/BRD4_Experimental_peak_1890	61	.	4.71607	6.13075	2.67178	81
chr1	14624572	14624740	/home/mkelly95/Ovarian_Chip_Seq_Project_Mike/BRD4/remove-duplicates.sh-1.1.0/cross-correlation-macs.sh-1.0.0/BRD4_Experimental_peak_1891	36	.	3.30223	3.68594	0.93553	138
chr1	14627405	14627607	/home/mkelly95/Ovarian_Chip_Seq_Project_Mike/BRD4/remove-duplicates.sh-1.1.0/cross-correlation-macs.sh-1.0.0/BRD4_Experimental_peak_1892	50	.	4.08658	5.00066	1.81614	139
chr1	14628057	14628147	/home/mkelly95/Ovarian_Chip_Seq_Project_Mike/BRD4/remove-duplicates.sh-1.1.0/cross-correlation-macs.sh-1.0.0/BRD4_Experimental_peak_1893	30	.	2.92008	3.07143	0.62189	9
chr1	14628518	14628609	/home/mkelly95/Ovarian_Chip_Seq_Project_Mike/BRD4/remove-duplicates.sh-1.1.0/cross-correlation-macs.sh-1.0.0/BRD4_Experimental_peak_1894	39	.	3.49627	3.99225	1.12919	42
chr1	14628964	14629138	/home/mkelly95/Ovarian_Chip_Seq_Project_Mike/BRD4/remove-duplicates.sh-1.1.0/cross-correlation-macs.sh-1.0.0/BRD4_Experimental_peak_1895	51	.	3.95345	5.10146	1.90174	131
chr1	14629223	14629295	/home/mkelly95/Ovarian_Chip_Seq_Project_Mike/BRD4/remove-duplicates.sh-1.1.0/cross-correlation-macs.sh-1.0.0/BRD4_Experimental_peak_1896	40	.	3.4633	4.02383	1.14695	23
chr1	14629488	14629609	/home/mkelly95/Ovarian_Chip_Seq_Project_Mike/BRD4/remove-duplicates.sh-1.1.0/cross-correlation-macs.sh-1.0.0/BRD4_Experimental_peak_1897	32	.	2.99693	3.2215	0.73265	26
chr1	14629879	14631362	/home/mkelly95/Ovarian_Chip_Seq_Project_Mike/BRD4/remove-duplicates.sh-1.1.0/cross-correlation-macs.sh-1.0.0/BRD4_Experimental_peak_1898	61	.	4.34475	6.17058	2.70607	1300
chr1	14631446	14631966	/home/mkelly95/Ovarian_Chip_Seq_Project_Mike/BRD4/remove-duplicates.sh-1.1.0/cross-correlation-macs.sh-1.0.0/BRD4_Experimental_peak_1899	39	.	3.32759	3.96376	1.10425	378
chr1	14632047	14632299	/home/mkelly95/Ovarian_Chip_Seq_Project_Mike/BRD4/remove-duplicates.sh-1.1.0/cross-correlation-macs.sh-1.0.0/BRD4_Experimental_peak_1900	68	.	5.04189	6.81143	3.23604	172
chr1	14632385	14632458	/home/mkelly95/Ovarian_Chip_Seq_Project_Mike/BRD4/remove-duplicates.sh-1.1.0/cross-correlation-macs.sh-1.0.0/BRD4_Experimental_peak_1901	29	.	2.8111	2.90152	0.50441	25
chr1	14632633	14632896	/home/mkelly95/Ovarian_Chip_Seq_Project_Mike/BRD4/remove-duplicates.sh-1.1.0/cross-correlation-macs.sh-1.0.0/BRD4_Experimental_peak_1902	40	.	3.4633	4.02383	1.14695	85
chr1	14633138	14633223	/home/mkelly95/Ovarian_Chip_Seq_Project_Mike/BRD4/remove-duplicates.sh-1.1.0/cross-correlation-macs.sh-1.0.0/BRD4_Experimental_peak_1903	21	.	2.31792	2.18617	0.29496	37
chr1	14633304	14633421	/home/mkelly95/Ovarian_Chip_Seq_Project_Mike/BRD4/remove-duplicates.sh-1.1.0/cross-correlation-macs.sh-1.0.0/BRD4_Experimental_peak_1904	39	.	3.47046	3.95089	1.09561	44
chr1	14635410	14635495	/home/mkelly95/Ovarian_Chip_Seq_Project_Mike/BRD4/remove-duplicates.sh-1.1.0/cross-correlation-macs.sh-1.0.0/BRD4_Experimental_peak_1905	21	.	2.26924	2.11226	0.24128	72
chr1	14635814	14635930	/home/mkelly95/Ovarian_Chip_Seq_Project_Mike/BRD4/remove-duplicates.sh-1.1.0/cross-correlation-macs.sh-1.0.0/BRD4_Experimental_peak_1906	26	.	2.64055	2.64337	0.37843	20
chr1	14636276	14636327	/home/mkelly95/Ovarian_Chip_Seq_Project_Mike/BRD4/remove-duplicates.sh-1.1.0/cross-correlation-macs.sh-1.0.0/BRD4_Experimental_peak_1907	29	.	2.85412	2.96808	0.53519	46
chr1	14647782	14647888	/home/mkelly95/Ovarian_Chip_Seq_Project_Mike/BRD4/remove-duplicates.sh-1.1.0/cross-correlation-macs.sh-1.0.0/BRD4_Experimental_peak_1908	20	.	2.23206	2.05656	0.23307	80
chr1	14648872	14648996	/home/mkelly95/Ovarian_Chip_Seq_Project_Mike/BRD4/remove-duplicates.sh-1.1.0/cross-correlation-macs.sh-1.0.0/BRD4_Experimental_peak_1909	49	.	3.95805	4.92452	1.74661	93
chr1	14656341	14656392	/home/mkelly95/Ovarian_Chip_Seq_Project_Mike/BRD4/remove-duplicates.sh-1.1.0/cross-correlation-macs.sh-1.0.0/BRD4_Experimental_peak_1910	29	.	2.83142	2.93288	0.50441	19
chr1	14658943	14658994	/home/mkelly95/Ovarian_Chip_Seq_Project_Mike/BRD4/remove-duplicates.sh-1.1.0/cross-correlation-macs.sh-1.0.0/BRD4_Experimental_peak_1911	21	.	2.26514	2.10608	0.23559	31
chr1	14660120	14660184	/home/mkelly95/Ovarian_Chip_Seq_Project_Mike/BRD4/remove-duplicates.sh-1.1.0/cross-correlation-macs.sh-1.0.0/BRD4_Experimental_peak_1912	37	.	3.37332	3.797	0.9815	21
chr1	14671004	14671054	/home/mkelly95/Ovarian_Chip_Seq_Project_Mike/BRD4/remove-duplicates.sh-1.1.0/cross-correlation-macs.sh-1.0.0/BRD4_Experimental_peak_1913	31	.	2.99831	3.1962	0.71386	40
chr1	14673549	14673696	/home/mkelly95/Ovarian_Chip_Seq_Project_Mike/BRD4/remove-duplicates.sh-1.1.0/cross-correlation-macs.sh-1.0.0/BRD4_Experimental_peak_1914	32	.	3.05323	3.28535	0.74724	38
chr1	14680631	14680682	/home/mkelly95/Ovarian_Chip_Seq_Project_Mike/BRD4/remove-duplicates.sh-1.1.0/cross-correlation-macs.sh-1.0.0/BRD4_Experimental_peak_1915	36	.	3.26779	3.63258	0.93553	5
chr1	14681238	14681294	/home/mkelly95/Ovarian_Chip_Seq_Project_Mike/BRD4/remove-duplicates.sh-1.1.0/cross-correlation-macs.sh-1.0.0/BRD4_Experimental_peak_1916	30	.	2.91573	3.06456	0.61566	37
chr1	14683036	14683086	/home/mkelly95/Ovarian_Chip_Seq_Project_Mike/BRD4/remove-duplicates.sh-1.1.0/cross-correlation-macs.sh-1.0.0/BRD4_Experimental_peak_1917	22	.	2.3448	2.22749	0.32651	30
chr1	14693330	14693380	/home/mkelly95/Ovarian_Chip_Seq_Project_Mike/BRD4/remove-duplicates.sh-1.1.0/cross-correlation-macs.sh-1.0.0/BRD4_Experimental_peak_1918	23	.	2.43405	2.36745	0.37843	44
chr1	14698098	14698208	/home/mkelly95/Ovarian_Chip_Seq_Project_Mike/BRD4/remove-duplicates.sh-1.1.0/cross-correlation-macs.sh-1.0.0/BRD4_Experimental_peak_1919	20	.	2.24084	2.06966	0.23559	40
chr1	14698773	14698838	/home/mkelly95/Ovarian_Chip_Seq_Project_Mike/BRD4/remove-duplicates.sh-1.1.0/cross-correlation-macs.sh-1.0.0/BRD4_Experimental_peak_1920	26	.	2.62287	2.61708	0.37843	45
chr1	14701304	14701354	/home/mkelly95/Ovarian_Chip_Seq_Project_Mike/BRD4/remove-duplicates.sh-1.1.0/cross-correlation-macs.sh-1.0.0/BRD4_Experimental_peak_1921	23	.	2.47378	2.39846	0.37843	32
chr1	14715083	14715136	/home/mkelly95/Ovarian_Chip_Seq_Project_Mike/BRD4/remove-duplicates.sh-1.1.0/cross-correlation-macs.sh-1.0.0/BRD4_Experimental_peak_1922	38	.	3.38547	3.8161	0.99131	3
chr1	14721009	14721082	/home/mkelly95/Ovarian_Chip_Seq_Project_Mike/BRD4/remove-duplicates.sh-1.1.0/cross-correlation-macs.sh-1.0.0/BRD4_Experimental_peak_1923	22	.	2.35008	2.23564	0.33228	12
chr1	14722827	14722930	/home/mkelly95/Ovarian_Chip_Seq_Project_Mike/BRD4/remove-duplicates.sh-1.1.0/cross-correlation-macs.sh-1.0.0/BRD4_Experimental_peak_1924	22	.	2.37142	2.26877	0.35834	34
chr1	14724664	14724744	/home/mkelly95/Ovarian_Chip_Seq_Project_Mike/BRD4/remove-duplicates.sh-1.1.0/cross-correlation-macs.sh-1.0.0/BRD4_Experimental_peak_1925	30	.	2.92662	3.08177	0.62966	51
chr1	14728368	14728516	/home/mkelly95/Ovarian_Chip_Seq_Project_Mike/BRD4/remove-duplicates.sh-1.1.0/cross-correlation-macs.sh-1.0.0/BRD4_Experimental_peak_1926	29	.	2.8253	2.92341	0.50441	85
chr1	14741925	14742037	/home/mkelly95/Ovarian_Chip_Seq_Project_Mike/BRD4/remove-duplicates.sh-1.1.0/cross-correlation-macs.sh-1.0.0/BRD4_Experimental_peak_1927	29	.	2.83142	2.93288	0.50441	27
chr1	14745147	14745202	/home/mkelly95/Ovarian_Chip_Seq_Project_Mike/BRD4/remove-duplicates.sh-1.1.0/cross-correlation-macs.sh-1.0.0/BRD4_Experimental_peak_1928	33	.	3.10159	3.36499	0.81066	9
chr1	14747627	14747767	/home/mkelly95/Ovarian_Chip_Seq_Project_Mike/BRD4/remove-duplicates.sh-1.1.0/cross-correlation-macs.sh-1.0.0/BRD4_Experimental_peak_1929	26	.	2.64055	2.64337	0.37843	109
chr1	14748006	14748117	/home/mkelly95/Ovarian_Chip_Seq_Project_Mike/BRD4/remove-duplicates.sh-1.1.0/cross-correlation-macs.sh-1.0.0/BRD4_Experimental_peak_1930	32	.	3.02845	3.24495	0.74546	74
chr1	14755339	14755390	/home/mkelly95/Ovarian_Chip_Seq_Project_Mike/BRD4/remove-duplicates.sh-1.1.0/cross-correlation-macs.sh-1.0.0/BRD4_Experimental_peak_1931	29	.	2.84169	2.94879	0.51831	40
chr1	14756954	14757050	/home/mkelly95/Ovarian_Chip_Seq_Project_Mike/BRD4/remove-duplicates.sh-1.1.0/cross-correlation-macs.sh-1.0.0/BRD4_Experimental_peak_1932	32	.	3.05204	3.28341	0.74546	78
chr1	14757648	14757736	/home/mkelly95/Ovarian_Chip_Seq_Project_Mike/BRD4/remove-duplicates.sh-1.1.0/cross-correlation-macs.sh-1.0.0/BRD4_Experimental_peak_1933	32	.	3.05204	3.28341	0.74546	40
chr1	14757897	14757948	/home/mkelly95/Ovarian_Chip_Seq_Project_Mike/BRD4/remove-duplicates.sh-1.1.0/cross-correlation-macs.sh-1.0.0/BRD4_Experimental_peak_1934	43	.	3.73967	4.39304	1.42033	31
chr1	14760997	14761048	/home/mkelly95/Ovarian_Chip_Seq_Project_Mike/BRD4/remove-duplicates.sh-1.1.0/cross-correlation-macs.sh-1.0.0/BRD4_Experimental_peak_1935	32	.	3.05204	3.28341	0.74546	35
chr1	14782656	14782707	/home/mkelly95/Ovarian_Chip_Seq_Project_Mike/BRD4/remove-duplicates.sh-1.1.0/cross-correlation-macs.sh-1.0.0/BRD4_Experimental_peak_1936	34	.	3.11614	3.4007	0.83922	11
chr1	14784741	14784792	/home/mkelly95/Ovarian_Chip_Seq_Project_Mike/BRD4/remove-duplicates.sh-1.1.0/cross-correlation-macs.sh-1.0.0/BRD4_Experimental_peak_1937	34	.	3.16866	3.48047	0.88083	17
chr1	14785609	14785660	/home/mkelly95/Ovarian_Chip_Seq_Project_Mike/BRD4/remove-duplicates.sh-1.1.0/cross-correlation-macs.sh-1.0.0/BRD4_Experimental_peak_1938	22	.	2.34305	2.22478	0.32415	26
chr1	14792643	14792840	/home/mkelly95/Ovarian_Chip_Seq_Project_Mike/BRD4/remove-duplicates.sh-1.1.0/cross-correlation-macs.sh-1.0.0/BRD4_Experimental_peak_1939	77	.	5.50371	7.75929	3.96619	32
chr1	14794548	14794661	/home/mkelly95/Ovarian_Chip_Seq_Project_Mike/BRD4/remove-duplicates.sh-1.1.0/cross-correlation-macs.sh-1.0.0/BRD4_Experimental_peak_1940	30	.	2.9114	3.05773	0.61062	100
chr1	14802754	14802836	/home/mkelly95/Ovarian_Chip_Seq_Project_Mike/BRD4/remove-duplicates.sh-1.1.0/cross-correlation-macs.sh-1.0.0/BRD4_Experimental_peak_1941	58	.	4.45281	5.87499	2.50788	36
chr1	14806932	14806983	/home/mkelly95/Ovarian_Chip_Seq_Project_Mike/BRD4/remove-duplicates.sh-1.1.0/cross-correlation-macs.sh-1.0.0/BRD4_Experimental_peak_1942	21	.	2.26514	2.10608	0.23559	16
chr1	14810929	14811044	/home/mkelly95/Ovarian_Chip_Seq_Project_Mike/BRD4/remove-duplicates.sh-1.1.0/cross-correlation-macs.sh-1.0.0/BRD4_Experimental_peak_1943	21	.	2.32393	2.19538	0.30068	72
chr1	14815544	14815725	/home/mkelly95/Ovarian_Chip_Seq_Project_Mike/BRD4/remove-duplicates.sh-1.1.0/cross-correlation-macs.sh-1.0.0/BRD4_Experimental_peak_1944	29	.	2.83142	2.93288	0.50441	137
chr1	14816565	14816727	/home/mkelly95/Ovarian_Chip_Seq_Project_Mike/BRD4/remove-duplicates.sh-1.1.0/cross-correlation-macs.sh-1.0.0/BRD4_Experimental_peak_1945	33	.	3.10404	3.36907	0.81424	112
chr1	14850656	14850750	/home/mkelly95/Ovarian_Chip_Seq_Project_Mike/BRD4/remove-duplicates.sh-1.1.0/cross-correlation-macs.sh-1.0.0/BRD4_Experimental_peak_1946	22	.	2.35981	2.25072	0.34403	48
chr1	14851815	14851866	/home/mkelly95/Ovarian_Chip_Seq_Project_Mike/BRD4/remove-duplicates.sh-1.1.0/cross-correlation-macs.sh-1.0.0/BRD4_Experimental_peak_1947	34	.	3.16866	3.48047	0.88083	32
chr1	14858853	14858946	/home/mkelly95/Ovarian_Chip_Seq_Project_Mike/BRD4/remove-duplicates.sh-1.1.0/cross-correlation-macs.sh-1.0.0/BRD4_Experimental_peak_1948	43	.	3.69677	4.38196	1.41151	50
chr1	14860287	14860337	/home/mkelly95/Ovarian_Chip_Seq_Project_Mike/BRD4/remove-duplicates.sh-1.1.0/cross-correlation-macs.sh-1.0.0/BRD4_Experimental_peak_1949	24	.	2.46081	2.41032	0.37843	12
chr1	14865899	14865950	/home/mkelly95/Ovarian_Chip_Seq_Project_Mike/BRD4/remove-duplicates.sh-1.1.0/cross-correlation-macs.sh-1.0.0/BRD4_Experimental_peak_1950	25	.	2.55445	2.5161	0.37843	8
chr1	14866627	14866678	/home/mkelly95/Ovarian_Chip_Seq_Project_Mike/BRD4/remove-duplicates.sh-1.1.0/cross-correlation-macs.sh-1.0.0/BRD4_Experimental_peak_1951	31	.	2.9398	3.10265	0.6473	41
chr1	14875505	14875653	/home/mkelly95/Ovarian_Chip_Seq_Project_Mike/BRD4/remove-duplicates.sh-1.1.0/cross-correlation-macs.sh-1.0.0/BRD4_Experimental_peak_1952	41	.	3.56522	4.10371	1.21613	26
chr1	14876498	14876658	/home/mkelly95/Ovarian_Chip_Seq_Project_Mike/BRD4/remove-duplicates.sh-1.1.0/cross-correlation-macs.sh-1.0.0/BRD4_Experimental_peak_1953	40	.	3.55175	4.08182	1.19702	115
chr1	14878573	14878662	/home/mkelly95/Ovarian_Chip_Seq_Project_Mike/BRD4/remove-duplicates.sh-1.1.0/cross-correlation-macs.sh-1.0.0/BRD4_Experimental_peak_1954	31	.	2.9846	3.17416	0.70055	43
chr1	14880911	14880962	/home/mkelly95/Ovarian_Chip_Seq_Project_Mike/BRD4/remove-duplicates.sh-1.1.0/cross-correlation-macs.sh-1.0.0/BRD4_Experimental_peak_1955	38	.	3.39771	3.83539	0.99131	17
chr1	14881035	14881144	/home/mkelly95/Ovarian_Chip_Seq_Project_Mike/BRD4/remove-duplicates.sh-1.1.0/cross-correlation-macs.sh-1.0.0/BRD4_Experimental_peak_1956	30	.	2.9376	3.09915	0.64403	8
chr1	14886758	14886829	/home/mkelly95/Ovarian_Chip_Seq_Project_Mike/BRD4/remove-duplicates.sh-1.1.0/cross-correlation-macs.sh-1.0.0/BRD4_Experimental_peak_1957	28	.	2.78116	2.85556	0.47776	30
chr1	14893272	14893323	/home/mkelly95/Ovarian_Chip_Seq_Project_Mike/BRD4/remove-duplicates.sh-1.1.0/cross-correlation-macs.sh-1.0.0/BRD4_Experimental_peak_1958	23	.	2.47378	2.39846	0.37843	43
chr1	14893731	14893802	/home/mkelly95/Ovarian_Chip_Seq_Project_Mike/BRD4/remove-duplicates.sh-1.1.0/cross-correlation-macs.sh-1.0.0/BRD4_Experimental_peak_1959	56	.	4.40297	5.62182	2.31796	20
chr1	14902512	14902620	/home/mkelly95/Ovarian_Chip_Seq_Project_Mike/BRD4/remove-duplicates.sh-1.1.0/cross-correlation-macs.sh-1.0.0/BRD4_Experimental_peak_1960	20	.	2.21706	2.03426	0.21349	91
chr1	14914840	14914896	/home/mkelly95/Ovarian_Chip_Seq_Project_Mike/BRD4/remove-duplicates.sh-1.1.0/cross-correlation-macs.sh-1.0.0/BRD4_Experimental_peak_1961	29	.	2.86246	2.98106	0.54503	9
chr1	14922948	14922999	/home/mkelly95/Ovarian_Chip_Seq_Project_Mike/BRD4/remove-duplicates.sh-1.1.0/cross-correlation-macs.sh-1.0.0/BRD4_Experimental_peak_1962	38	.	3.39771	3.83539	0.99131	38
chr1	15547603	15547654	/home/mkelly95/Ovarian_Chip_Seq_Project_Mike/BRD4/remove-duplicates.sh-1.1.0/cross-correlation-macs.sh-1.0.0/BRD4_Experimental_peak_2080	28	.	2.73533	2.83559	0.46106	21
chr1	15548995	15549068	/home/mkelly95/Ovarian_Chip_Seq_Project_Mike/BRD4/remove-duplicates.sh-1.1.0/cross-correlation-macs.sh-1.0.0/BRD4_Experimental_peak_2081	31	.	2.97794	3.19317	0.71133	50
chr1	15549141	15549202	/home/mkelly95/Ovarian_Chip_Seq_Project_Mike/BRD4/remove-duplicates.sh-1.1.0/cross-correlation-macs.sh-1.0.0/BRD4_Experimental_peak_2082	48	.	3.92091	4.86728	1.70385	21
chr1	15549524	15549599	/home/mkelly95/Ovarian_Chip_Seq_Project_Mike/BRD4/remove-duplicates.sh-1.1.0/cross-correlation-macs.sh-1.0.0/BRD4_Experimental_peak_2083	31	.	2.96854	3.17916	0.70055	52
chr1	15560440	15560537	/home/mkelly95/Ovarian_Chip_Seq_Project_Mike/BRD4/remove-duplicates.sh-1.1.0/cross-correlation-macs.sh-1.0.0/BRD4_Experimental_peak_2084	38	.	3.32875	3.82041	0.99131	88
chr1	15563208	15563258	/home/mkelly95/Ovarian_Chip_Seq_Project_Mike/BRD4/remove-duplicates.sh-1.1.0/cross-correlation-macs.sh-1.0.0/BRD4_Experimental_peak_2085	26	.	2.63563	2.6906	0.37843	26
chr1	15571213	15571286	/home/mkelly95/Ovarian_Chip_Seq_Project_Mike/BRD4/remove-duplicates.sh-1.1.0/cross-correlation-macs.sh-1.0.0/BRD4_Experimental_peak_2086	31	.	2.96854	3.17916	0.70055	38
chr1	15734015	15734118	/home/mkelly95/Ovarian_Chip_Seq_Project_Mike/BRD4/remove-duplicates.sh-1.1.0/cross-correlation-macs.sh-1.0.0/BRD4_Experimental_peak_2114	27	.	2.64684	2.72179	0.37843	27
chr1	15734860	15734941	/home/mkelly95/Ovarian_Chip_Seq_Project_Mike/BRD4/remove-duplicates.sh-1.1.0/cross-correlation-macs.sh-1.0.0/BRD4_Experimental_peak_2115	43	.	3.69677	4.38196	1.41151	48
chr1	15775435	15775526	/home/mkelly95/Ovarian_Chip_Seq_Project_Mike/BRD4/remove-duplicates.sh-1.1.0/cross-correlation-macs.sh-1.0.0/BRD4_Experimental_peak_2122	58	.	4.53028	5.82652	2.47519	43
chr1	15775693	15775773	/home/mkelly95/Ovarian_Chip_Seq_Project_Mike/BRD4/remove-duplicates.sh-1.1.0/cross-correlation-macs.sh-1.0.0/BRD4_Experimental_peak_2123	31	.	2.97102	3.15239	0.68784	47
chr1	15782227	15782306	/home/mkelly95/Ovarian_Chip_Seq_Project_Mike/BRD4/remove-duplicates.sh-1.1.0/cross-correlation-macs.sh-1.0.0/BRD4_Experimental_peak_2124	24	.	2.48323	2.44659	0.37843	46
chr1	15852303	15852423	/home/mkelly95/Ovarian_Chip_Seq_Project_Mike/BRD4/remove-duplicates.sh-1.1.0/cross-correlation-macs.sh-1.0.0/BRD4_Experimental_peak_2126	26	.	2.64055	2.64337	0.37843	9
chr1	15921701	15921846	/home/mkelly95/Ovarian_Chip_Seq_Project_Mike/BRD4/remove-duplicates.sh-1.1.0/cross-correlation-macs.sh-1.0.0/BRD4_Experimental_peak_2140	38	.	3.39771	3.83539	0.99131	82
chr1	15922597	15922648	/home/mkelly95/Ovarian_Chip_Seq_Project_Mike/BRD4/remove-duplicates.sh-1.1.0/cross-correlation-macs.sh-1.0.0/BRD4_Experimental_peak_2141	30	.	2.9376	3.09915	0.64403	35
chr1	15926244	15926303	/home/mkelly95/Ovarian_Chip_Seq_Project_Mike/BRD4/remove-duplicates.sh-1.1.0/cross-correlation-macs.sh-1.0.0/BRD4_Experimental_peak_2142	31	.	2.95979	3.13446	0.67323	41
chr1	15929132	15929183	/home/mkelly95/Ovarian_Chip_Seq_Project_Mike/BRD4/remove-duplicates.sh-1.1.0/cross-correlation-macs.sh-1.0.0/BRD4_Experimental_peak_2143	22	.	2.38677	2.29276	0.37583	47
chr1	15929595	15929680	/home/mkelly95/Ovarian_Chip_Seq_Project_Mike/BRD4/remove-duplicates.sh-1.1.0/cross-correlation-macs.sh-1.0.0/BRD4_Experimental_peak_2144	29	.	2.83142	2.93288	0.50441	48
chr1	15930040	15930135	/home/mkelly95/Ovarian_Chip_Seq_Project_Mike/BRD4/remove-duplicates.sh-1.1.0/cross-correlation-macs.sh-1.0.0/BRD4_Experimental_peak_2145	58	.	4.54671	5.85315	2.49665	46
chr1	15930244	15930419	/home/mkelly95/Ovarian_Chip_Seq_Project_Mike/BRD4/remove-duplicates.sh-1.1.0/cross-correlation-macs.sh-1.0.0/BRD4_Experimental_peak_2146	34	.	3.0749	3.44079	0.86657	153
chr1	15932218	15932309	/home/mkelly95/Ovarian_Chip_Seq_Project_Mike/BRD4/remove-duplicates.sh-1.1.0/cross-correlation-macs.sh-1.0.0/BRD4_Experimental_peak_2147	31	.	2.95199	3.12202	0.66354	57
chr1	15939934	15940035	/home/mkelly95/Ovarian_Chip_Seq_Project_Mike/BRD4/remove-duplicates.sh-1.1.0/cross-correlation-macs.sh-1.0.0/BRD4_Experimental_peak_2148	29	.	2.83142	2.93288	0.50441	3
chr1	15942224	15942554	/home/mkelly95/Ovarian_Chip_Seq_Project_Mike/BRD4/remove-duplicates.sh-1.1.0/cross-correlation-macs.sh-1.0.0/BRD4_Experimental_peak_2149	62	.	4.81388	6.29392	2.81681	227
chr1	15943116	15943327	/home/mkelly95/Ovarian_Chip_Seq_Project_Mike/BRD4/remove-duplicates.sh-1.1.0/cross-correlation-macs.sh-1.0.0/BRD4_Experimental_peak_2150	40	.	3.52512	4.03869	1.15984	119
chr1	15943518	15943640	/home/mkelly95/Ovarian_Chip_Seq_Project_Mike/BRD4/remove-duplicates.sh-1.1.0/cross-correlation-macs.sh-1.0.0/BRD4_Experimental_peak_2151	31	.	2.96854	3.17916	0.70055	75
chr1	15943819	15943870	/home/mkelly95/Ovarian_Chip_Seq_Project_Mike/BRD4/remove-duplicates.sh-1.1.0/cross-correlation-macs.sh-1.0.0/BRD4_Experimental_peak_2152	30	.	2.91356	3.06114	0.61381	7
chr1	15998632	15998712	/home/mkelly95/Ovarian_Chip_Seq_Project_Mike/BRD4/remove-duplicates.sh-1.1.0/cross-correlation-macs.sh-1.0.0/BRD4_Experimental_peak_2162	28	.	2.78116	2.85556	0.47776	69
chr1	16002708	16002795	/home/mkelly95/Ovarian_Chip_Seq_Project_Mike/BRD4/remove-duplicates.sh-1.1.0/cross-correlation-macs.sh-1.0.0/BRD4_Experimental_peak_2163	22	.	2.35008	2.23564	0.33228	59
chr1	16004665	16004764	/home/mkelly95/Ovarian_Chip_Seq_Project_Mike/BRD4/remove-duplicates.sh-1.1.0/cross-correlation-macs.sh-1.0.0/BRD4_Experimental_peak_2164	40	.	3.4633	4.02383	1.14695	11
chr1	16005178	16005365	/home/mkelly95/Ovarian_Chip_Seq_Project_Mike/BRD4/remove-duplicates.sh-1.1.0/cross-correlation-macs.sh-1.0.0/BRD4_Experimental_peak_2165	31	.	2.94865	3.11672	0.65862	154
chr1	16005437	16005488	/home/mkelly95/Ovarian_Chip_Seq_Project_Mike/BRD4/remove-duplicates.sh-1.1.0/cross-correlation-macs.sh-1.0.0/BRD4_Experimental_peak_2166	29	.	2.83142	2.93288	0.50441	42
chr1	16006009	16006462	/home/mkelly95/Ovarian_Chip_Seq_Project_Mike/BRD4/remove-duplicates.sh-1.1.0/cross-correlation-macs.sh-1.0.0/BRD4_Experimental_peak_2167	68	.	4.94757	6.87023	3.27953	226
chr1	16006669	16006720	/home/mkelly95/Ovarian_Chip_Seq_Project_Mike/BRD4/remove-duplicates.sh-1.1.0/cross-correlation-macs.sh-1.0.0/BRD4_Experimental_peak_2168	29	.	2.86246	2.98106	0.54503	35
chr1	16006840	16006949	/home/mkelly95/Ovarian_Chip_Seq_Project_Mike/BRD4/remove-duplicates.sh-1.1.0/cross-correlation-macs.sh-1.0.0/BRD4_Experimental_peak_2169	52	.	4.2235	5.22628	2.01248	27
chr1	16007142	16007192	/home/mkelly95/Ovarian_Chip_Seq_Project_Mike/BRD4/remove-duplicates.sh-1.1.0/cross-correlation-macs.sh-1.0.0/BRD4_Experimental_peak_2170	33	.	3.10036	3.36296	0.80885	24
chr1	16007244	16007366	/home/mkelly95/Ovarian_Chip_Seq_Project_Mike/BRD4/remove-duplicates.sh-1.1.0/cross-correlation-macs.sh-1.0.0/BRD4_Experimental_peak_2171	29	.	2.83142	2.93288	0.50441	27
chr1	16007528	16008690	/home/mkelly95/Ovarian_Chip_Seq_Project_Mike/BRD4/remove-duplicates.sh-1.1.0/cross-correlation-macs.sh-1.0.0/BRD4_Experimental_peak_2172	94	.	6.23228	9.45408	5.34327	368
chr1	16009388	16009478	/home/mkelly95/Ovarian_Chip_Seq_Project_Mike/BRD4/remove-duplicates.sh-1.1.0/cross-correlation-macs.sh-1.0.0/BRD4_Experimental_peak_2173	26	.	2.63563	2.6906	0.37843	16
chr1	16009667	16009860	/home/mkelly95/Ovarian_Chip_Seq_Project_Mike/BRD4/remove-duplicates.sh-1.1.0/cross-correlation-macs.sh-1.0.0/BRD4_Experimental_peak_2174	43	.	3.71162	4.34574	1.39361	157
chr1	16113522	16113596	/home/mkelly95/Ovarian_Chip_Seq_Project_Mike/BRD4/remove-duplicates.sh-1.1.0/cross-correlation-macs.sh-1.0.0/BRD4_Experimental_peak_2187	35	.	3.21487	3.55623	0.93552	45
chr1	16114499	16114618	/home/mkelly95/Ovarian_Chip_Seq_Project_Mike/BRD4/remove-duplicates.sh-1.1.0/cross-correlation-macs.sh-1.0.0/BRD4_Experimental_peak_2188	38	.	3.39771	3.83539	0.99131	105
chr1	16114678	16114822	/home/mkelly95/Ovarian_Chip_Seq_Project_Mike/BRD4/remove-duplicates.sh-1.1.0/cross-correlation-macs.sh-1.0.0/BRD4_Experimental_peak_2189	109	.	7.26653	10.98672	6.59948	34
chr1	16114990	16115187	/home/mkelly95/Ovarian_Chip_Seq_Project_Mike/BRD4/remove-duplicates.sh-1.1.0/cross-correlation-macs.sh-1.0.0/BRD4_Experimental_peak_2190	31	.	2.96854	3.17916	0.70055	159
chr1	16118636	16118794	/home/mkelly95/Ovarian_Chip_Seq_Project_Mike/BRD4/remove-duplicates.sh-1.1.0/cross-correlation-macs.sh-1.0.0/BRD4_Experimental_peak_2191	43	.	3.73818	4.39053	1.41803	48
chr1	16119717	16119798	/home/mkelly95/Ovarian_Chip_Seq_Project_Mike/BRD4/remove-duplicates.sh-1.1.0/cross-correlation-macs.sh-1.0.0/BRD4_Experimental_peak_2192	33	.	3.10159	3.36499	0.81066	47
chr1	16121035	16121088	/home/mkelly95/Ovarian_Chip_Seq_Project_Mike/BRD4/remove-duplicates.sh-1.1.0/cross-correlation-macs.sh-1.0.0/BRD4_Experimental_peak_2193	42	.	3.66245	4.26359	1.32304	45
chr1	16121618	16121760	/home/mkelly95/Ovarian_Chip_Seq_Project_Mike/BRD4/remove-duplicates.sh-1.1.0/cross-correlation-macs.sh-1.0.0/BRD4_Experimental_peak_2194	23	.	2.47378	2.39846	0.37843	2
chr1	16122857	16122911	/home/mkelly95/Ovarian_Chip_Seq_Project_Mike/BRD4/remove-duplicates.sh-1.1.0/cross-correlation-macs.sh-1.0.0/BRD4_Experimental_peak_2195	38	.	3.39771	3.83539	0.99131	41
chr1	16123074	16123227	/home/mkelly95/Ovarian_Chip_Seq_Project_Mike/BRD4/remove-duplicates.sh-1.1.0/cross-correlation-macs.sh-1.0.0/BRD4_Experimental_peak_2196	37	.	3.32559	3.7223	0.93553	89
chr1	16124386	16124663	/home/mkelly95/Ovarian_Chip_Seq_Project_Mike/BRD4/remove-duplicates.sh-1.1.0/cross-correlation-macs.sh-1.0.0/BRD4_Experimental_peak_2197	54	.	4.34394	5.42929	2.15777	158
chr1	16125512	16125958	/home/mkelly95/Ovarian_Chip_Seq_Project_Mike/BRD4/remove-duplicates.sh-1.1.0/cross-correlation-macs.sh-1.0.0/BRD4_Experimental_peak_2198	87	.	6.10409	8.76124	4.7547	197
chr1	16126064	16126272	/home/mkelly95/Ovarian_Chip_Seq_Project_Mike/BRD4/remove-duplicates.sh-1.1.0/cross-correlation-macs.sh-1.0.0/BRD4_Experimental_peak_2199	53	.	4.29461	5.34559	2.08357	47
chr1	16126407	16126580	/home/mkelly95/Ovarian_Chip_Seq_Project_Mike/BRD4/remove-duplicates.sh-1.1.0/cross-correlation-macs.sh-1.0.0/BRD4_Experimental_peak_2200	41	.	3.62014	4.19361	1.29332	45
chr1	16126633	16126810	/home/mkelly95/Ovarian_Chip_Seq_Project_Mike/BRD4/remove-duplicates.sh-1.1.0/cross-correlation-macs.sh-1.0.0/BRD4_Experimental_peak_2201	31	.	2.96854	3.17916	0.70055	110
chr1	16126869	16127027	/home/mkelly95/Ovarian_Chip_Seq_Project_Mike/BRD4/remove-duplicates.sh-1.1.0/cross-correlation-macs.sh-1.0.0/BRD4_Experimental_peak_2202	48	.	4.00744	4.87245	1.70804	112
chr1	16127093	16127193	/home/mkelly95/Ovarian_Chip_Seq_Project_Mike/BRD4/remove-duplicates.sh-1.1.0/cross-correlation-macs.sh-1.0.0/BRD4_Experimental_peak_2203	47	.	3.92147	4.7348	1.66489	44
chr1	16127446	16127543	/home/mkelly95/Ovarian_Chip_Seq_Project_Mike/BRD4/remove-duplicates.sh-1.1.0/cross-correlation-macs.sh-1.0.0/BRD4_Experimental_peak_2204	32	.	3.02845	3.24495	0.74546	11
chr1	16127599	16127738	/home/mkelly95/Ovarian_Chip_Seq_Project_Mike/BRD4/remove-duplicates.sh-1.1.0/cross-correlation-macs.sh-1.0.0/BRD4_Experimental_peak_2205	31	.	2.98233	3.17051	0.70055	96
chr1	16127808	16127891	/home/mkelly95/Ovarian_Chip_Seq_Project_Mike/BRD4/remove-duplicates.sh-1.1.0/cross-correlation-macs.sh-1.0.0/BRD4_Experimental_peak_2206	26	.	2.64055	2.64337	0.37843	46
chr1	16128100	16128244	/home/mkelly95/Ovarian_Chip_Seq_Project_Mike/BRD4/remove-duplicates.sh-1.1.0/cross-correlation-macs.sh-1.0.0/BRD4_Experimental_peak_2207	40	.	3.4633	4.02383	1.14695	20
chr1	16142158	16142221	/home/mkelly95/Ovarian_Chip_Seq_Project_Mike/BRD4/remove-duplicates.sh-1.1.0/cross-correlation-macs.sh-1.0.0/BRD4_Experimental_peak_2208	39	.	3.4859	3.97561	1.11436	31
chr1	16146539	16146605	/home/mkelly95/Ovarian_Chip_Seq_Project_Mike/BRD4/remove-duplicates.sh-1.1.0/cross-correlation-macs.sh-1.0.0/BRD4_Experimental_peak_2209	34	.	3.0749	3.44079	0.86657	42
chr1	16147060	16147300	/home/mkelly95/Ovarian_Chip_Seq_Project_Mike/BRD4/remove-duplicates.sh-1.1.0/cross-correlation-macs.sh-1.0.0/BRD4_Experimental_peak_2210	62	.	4.77173	6.22332	2.75339	213
chr1	16147444	16147520	/home/mkelly95/Ovarian_Chip_Seq_Project_Mike/BRD4/remove-duplicates.sh-1.1.0/cross-correlation-macs.sh-1.0.0/BRD4_Experimental_peak_2211	37	.	3.15982	3.70983	0.93553	37
chr1	16155440	16155491	/home/mkelly95/Ovarian_Chip_Seq_Project_Mike/BRD4/remove-duplicates.sh-1.1.0/cross-correlation-macs.sh-1.0.0/BRD4_Experimental_peak_2212	37	.	3.32241	3.74463	0.93553	4
chr1	16156178	16156229	/home/mkelly95/Ovarian_Chip_Seq_Project_Mike/BRD4/remove-duplicates.sh-1.1.0/cross-correlation-macs.sh-1.0.0/BRD4_Experimental_peak_2213	20	.	2.22493	2.04595	0.22331	7
chr1	16158107	16158273	/home/mkelly95/Ovarian_Chip_Seq_Project_Mike/BRD4/remove-duplicates.sh-1.1.0/cross-correlation-macs.sh-1.0.0/BRD4_Experimental_peak_2214	32	.	3.00521	3.20733	0.71981	44
chr1	16158534	16158653	/home/mkelly95/Ovarian_Chip_Seq_Project_Mike/BRD4/remove-duplicates.sh-1.1.0/cross-correlation-macs.sh-1.0.0/BRD4_Experimental_peak_2215	40	.	3.4633	4.02383	1.14695	33
chr1	16159383	16160428	/home/mkelly95/Ovarian_Chip_Seq_Project_Mike/BRD4/remove-duplicates.sh-1.1.0/cross-correlation-macs.sh-1.0.0/BRD4_Experimental_peak_2216	64	.	4.65366	6.40866	2.88614	881
chr1	16302705	16303019	/home/mkelly95/Ovarian_Chip_Seq_Project_Mike/BRD4/remove-duplicates.sh-1.1.0/cross-correlation-macs.sh-1.0.0/BRD4_Experimental_peak_2259	77	.	4.80317	7.76368	3.9692	143
chr1	16303128	16303304	/home/mkelly95/Ovarian_Chip_Seq_Project_Mike/BRD4/remove-duplicates.sh-1.1.0/cross-correlation-macs.sh-1.0.0/BRD4_Experimental_peak_2260	21	.	2.25611	2.14528	0.26744	99
chr1	16303369	16303426	/home/mkelly95/Ovarian_Chip_Seq_Project_Mike/BRD4/remove-duplicates.sh-1.1.0/cross-correlation-macs.sh-1.0.0/BRD4_Experimental_peak_2261	31	.	2.91164	3.19855	0.71386	12
chr1	16303724	16303775	/home/mkelly95/Ovarian_Chip_Seq_Project_Mike/BRD4/remove-duplicates.sh-1.1.0/cross-correlation-macs.sh-1.0.0/BRD4_Experimental_peak_2262	31	.	2.9592	3.16525	0.6995	8
chr1	16303895	16304093	/home/mkelly95/Ovarian_Chip_Seq_Project_Mike/BRD4/remove-duplicates.sh-1.1.0/cross-correlation-macs.sh-1.0.0/BRD4_Experimental_peak_2263	40	.	3.15453	4.04411	1.16446	135
chr1	16304763	16304842	/home/mkelly95/Ovarian_Chip_Seq_Project_Mike/BRD4/remove-duplicates.sh-1.1.0/cross-correlation-macs.sh-1.0.0/BRD4_Experimental_peak_2264	21	.	2.20817	2.15789	0.27761	13
chr1	16309133	16309207	/home/mkelly95/Ovarian_Chip_Seq_Project_Mike/BRD4/remove-duplicates.sh-1.1.0/cross-correlation-macs.sh-1.0.0/BRD4_Experimental_peak_2265	30	.	2.8619	3.0212	0.57972	49
chr1	16313107	16313158	/home/mkelly95/Ovarian_Chip_Seq_Project_Mike/BRD4/remove-duplicates.sh-1.1.0/cross-correlation-macs.sh-1.0.0/BRD4_Experimental_peak_2266	26	.	2.64769	2.654	0.37843	29
chr1	16321143	16321265	/home/mkelly95/Ovarian_Chip_Seq_Project_Mike/BRD4/remove-duplicates.sh-1.1.0/cross-correlation-macs.sh-1.0.0/BRD4_Experimental_peak_2267	58	.	4.45281	5.87499	2.50788	71
chr1	16333204	16333300	/home/mkelly95/Ovarian_Chip_Seq_Project_Mike/BRD4/remove-duplicates.sh-1.1.0/cross-correlation-macs.sh-1.0.0/BRD4_Experimental_peak_2268	28	.	2.75476	2.81526	0.44286	25
chr1	16333699	16333802	/home/mkelly95/Ovarian_Chip_Seq_Project_Mike/BRD4/remove-duplicates.sh-1.1.0/cross-correlation-macs.sh-1.0.0/BRD4_Experimental_peak_2269	51	.	4.07383	5.10375	1.90368	29
chr1	16335663	16335756	/home/mkelly95/Ovarian_Chip_Seq_Project_Mike/BRD4/remove-duplicates.sh-1.1.0/cross-correlation-macs.sh-1.0.0/BRD4_Experimental_peak_2270	39	.	3.22917	3.9828	1.12046	31
chr1	16339286	16339369	/home/mkelly95/Ovarian_Chip_Seq_Project_Mike/BRD4/remove-duplicates.sh-1.1.0/cross-correlation-macs.sh-1.0.0/BRD4_Experimental_peak_2271	48	.	3.96399	4.80268	1.66489	58
chr1	16339537	16339612	/home/mkelly95/Ovarian_Chip_Seq_Project_Mike/BRD4/remove-duplicates.sh-1.1.0/cross-correlation-macs.sh-1.0.0/BRD4_Experimental_peak_2272	40	.	3.54773	4.07529	1.19217	39
chr1	16340378	16340483	/home/mkelly95/Ovarian_Chip_Seq_Project_Mike/BRD4/remove-duplicates.sh-1.1.0/cross-correlation-macs.sh-1.0.0/BRD4_Experimental_peak_2273	31	.	2.94754	3.11495	0.65856	59
chr1	16400738	16400837	/home/mkelly95/Ovarian_Chip_Seq_Project_Mike/BRD4/remove-duplicates.sh-1.1.0/cross-correlation-macs.sh-1.0.0/BRD4_Experimental_peak_2279	37	.	3.15982	3.70983	0.93553	24
chr1	16404282	16404333	/home/mkelly95/Ovarian_Chip_Seq_Project_Mike/BRD4/remove-duplicates.sh-1.1.0/cross-correlation-macs.sh-1.0.0/BRD4_Experimental_peak_2280	35	.	3.1545	3.55935	0.93553	23
chr1	16404445	16404496	/home/mkelly95/Ovarian_Chip_Seq_Project_Mike/BRD4/remove-duplicates.sh-1.1.0/cross-correlation-macs.sh-1.0.0/BRD4_Experimental_peak_2281	29	.	2.79303	2.91998	0.50441	39
chr1	16404613	16404679	/home/mkelly95/Ovarian_Chip_Seq_Project_Mike/BRD4/remove-duplicates.sh-1.1.0/cross-correlation-macs.sh-1.0.0/BRD4_Experimental_peak_2282	21	.	2.3172	2.1739	0.29091	59
chr1	16404998	16405096	/home/mkelly95/Ovarian_Chip_Seq_Project_Mike/BRD4/remove-duplicates.sh-1.1.0/cross-correlation-macs.sh-1.0.0/BRD4_Experimental_peak_2283	36	.	3.22215	3.66044	0.93553	5
chr1	16405513	16405639	/home/mkelly95/Ovarian_Chip_Seq_Project_Mike/BRD4/remove-duplicates.sh-1.1.0/cross-correlation-macs.sh-1.0.0/BRD4_Experimental_peak_2284	73	.	4.37913	7.32762	3.61704	77
chr1	16405754	16406022	/home/mkelly95/Ovarian_Chip_Seq_Project_Mike/BRD4/remove-duplicates.sh-1.1.0/cross-correlation-macs.sh-1.0.0/BRD4_Experimental_peak_2285	56	.	4.13752	5.60257	2.30184	109
chr1	16407500	16407625	/home/mkelly95/Ovarian_Chip_Seq_Project_Mike/BRD4/remove-duplicates.sh-1.1.0/cross-correlation-macs.sh-1.0.0/BRD4_Experimental_peak_2286	41	.	3.42769	4.11532	1.22686	28
chr1	16407809	16407867	/home/mkelly95/Ovarian_Chip_Seq_Project_Mike/BRD4/remove-duplicates.sh-1.1.0/cross-correlation-macs.sh-1.0.0/BRD4_Experimental_peak_2287	26	.	2.63563	2.6906	0.37843	41
chr1	16408944	16409055	/home/mkelly95/Ovarian_Chip_Seq_Project_Mike/BRD4/remove-duplicates.sh-1.1.0/cross-correlation-macs.sh-1.0.0/BRD4_Experimental_peak_2288	55	.	3.94677	5.5346	2.2433	82
chr1	16415587	16415836	/home/mkelly95/Ovarian_Chip_Seq_Project_Mike/BRD4/remove-duplicates.sh-1.1.0/cross-correlation-macs.sh-1.0.0/BRD4_Experimental_peak_2289	61	.	4.34475	6.17058	2.70607	121
chr1	16416004	16416108	/home/mkelly95/Ovarian_Chip_Seq_Project_Mike/BRD4/remove-duplicates.sh-1.1.0/cross-correlation-macs.sh-1.0.0/BRD4_Experimental_peak_2290	30	.	2.86364	3.02377	0.58215	93
chr1	16428023	16428073	/home/mkelly95/Ovarian_Chip_Seq_Project_Mike/BRD4/remove-duplicates.sh-1.1.0/cross-correlation-macs.sh-1.0.0/BRD4_Experimental_peak_2291	30	.	2.74467	3.07918	0.62871	31
chr1	16437073	16437124	/home/mkelly95/Ovarian_Chip_Seq_Project_Mike/BRD4/remove-duplicates.sh-1.1.0/cross-correlation-macs.sh-1.0.0/BRD4_Experimental_peak_2292	26	.	2.63563	2.6906	0.37843	29
chr1	16443147	16443198	/home/mkelly95/Ovarian_Chip_Seq_Project_Mike/BRD4/remove-duplicates.sh-1.1.0/cross-correlation-macs.sh-1.0.0/BRD4_Experimental_peak_2293	31	.	2.94991	3.15145	0.68784	33
chr1	16447494	16447626	/home/mkelly95/Ovarian_Chip_Seq_Project_Mike/BRD4/remove-duplicates.sh-1.1.0/cross-correlation-macs.sh-1.0.0/BRD4_Experimental_peak_2294	38	.	3.3707	3.88364	1.03516	106
chr1	16447855	16448017	/home/mkelly95/Ovarian_Chip_Seq_Project_Mike/BRD4/remove-duplicates.sh-1.1.0/cross-correlation-macs.sh-1.0.0/BRD4_Experimental_peak_2295	68	.	4.75205	6.81484	3.23913	48
chr1	16449550	16449738	/home/mkelly95/Ovarian_Chip_Seq_Project_Mike/BRD4/remove-duplicates.sh-1.1.0/cross-correlation-macs.sh-1.0.0/BRD4_Experimental_peak_2296	75	.	5.1962	7.51585	3.76674	94
chr1	16449924	16450094	/home/mkelly95/Ovarian_Chip_Seq_Project_Mike/BRD4/remove-duplicates.sh-1.1.0/cross-correlation-macs.sh-1.0.0/BRD4_Experimental_peak_2297	30	.	2.90434	3.08388	0.63147	128
chr1	16450470	16450582	/home/mkelly95/Ovarian_Chip_Seq_Project_Mike/BRD4/remove-duplicates.sh-1.1.0/cross-correlation-macs.sh-1.0.0/BRD4_Experimental_peak_2298	31	.	2.91164	3.19855	0.71386	52
chr1	16482962	16483128	/home/mkelly95/Ovarian_Chip_Seq_Project_Mike/BRD4/remove-duplicates.sh-1.1.0/cross-correlation-macs.sh-1.0.0/BRD4_Experimental_peak_2319	37	.	3.25756	3.71348	0.93553	138
chr1	16485473	16485561	/home/mkelly95/Ovarian_Chip_Seq_Project_Mike/BRD4/remove-duplicates.sh-1.1.0/cross-correlation-macs.sh-1.0.0/BRD4_Experimental_peak_2320	24	.	2.49569	2.48849	0.37843	68
chr1	16488437	16488549	/home/mkelly95/Ovarian_Chip_Seq_Project_Mike/BRD4/remove-duplicates.sh-1.1.0/cross-correlation-macs.sh-1.0.0/BRD4_Experimental_peak_2321	29	.	2.7922	2.91876	0.50441	20
chr1	16490473	16490624	/home/mkelly95/Ovarian_Chip_Seq_Project_Mike/BRD4/remove-duplicates.sh-1.1.0/cross-correlation-macs.sh-1.0.0/BRD4_Experimental_peak_2322	43	.	3.60514	4.38457	1.41338	30
chr1	16490689	16490822	/home/mkelly95/Ovarian_Chip_Seq_Project_Mike/BRD4/remove-duplicates.sh-1.1.0/cross-correlation-macs.sh-1.0.0/BRD4_Experimental_peak_2323	40	.	3.39979	4.07308	1.19032	68
chr1	16490880	16490981	/home/mkelly95/Ovarian_Chip_Seq_Project_Mike/BRD4/remove-duplicates.sh-1.1.0/cross-correlation-macs.sh-1.0.0/BRD4_Experimental_peak_2324	32	.	2.87038	3.27076	0.74546	30
chr1	16491052	16491144	/home/mkelly95/Ovarian_Chip_Seq_Project_Mike/BRD4/remove-duplicates.sh-1.1.0/cross-correlation-macs.sh-1.0.0/BRD4_Experimental_peak_2325	20	.	2.25321	2.08341	0.23559	65
chr1	16491623	16491809	/home/mkelly95/Ovarian_Chip_Seq_Project_Mike/BRD4/remove-duplicates.sh-1.1.0/cross-correlation-macs.sh-1.0.0/BRD4_Experimental_peak_2326	52	.	4.18957	5.28434	2.06251	74
chr1	16492479	16492530	/home/mkelly95/Ovarian_Chip_Seq_Project_Mike/BRD4/remove-duplicates.sh-1.1.0/cross-correlation-macs.sh-1.0.0/BRD4_Experimental_peak_2327	25	.	2.57375	2.54447	0.37843	16
chr1	16492976	16493126	/home/mkelly95/Ovarian_Chip_Seq_Project_Mike/BRD4/remove-duplicates.sh-1.1.0/cross-correlation-macs.sh-1.0.0/BRD4_Experimental_peak_2328	34	.	3.11821	3.40383	0.84032	108
chr1	16493312	16493497	/home/mkelly95/Ovarian_Chip_Seq_Project_Mike/BRD4/remove-duplicates.sh-1.1.0/cross-correlation-macs.sh-1.0.0/BRD4_Experimental_peak_2329	53	.	4.20927	5.31523	2.06933	103
chr1	16493670	16493733	/home/mkelly95/Ovarian_Chip_Seq_Project_Mike/BRD4/remove-duplicates.sh-1.1.0/cross-correlation-macs.sh-1.0.0/BRD4_Experimental_peak_2330	63	.	4.74819	6.33987	2.85236	42
chr1	16493909	16494090	/home/mkelly95/Ovarian_Chip_Seq_Project_Mike/BRD4/remove-duplicates.sh-1.1.0/cross-correlation-macs.sh-1.0.0/BRD4_Experimental_peak_2331	96	.	6.34373	9.63465	5.48611	82
chr1	16494435	16494913	/home/mkelly95/Ovarian_Chip_Seq_Project_Mike/BRD4/remove-duplicates.sh-1.1.0/cross-correlation-macs.sh-1.0.0/BRD4_Experimental_peak_2332	80	.	5.1347	8.00203	4.16705	327
chr1	16495083	16495170	/home/mkelly95/Ovarian_Chip_Seq_Project_Mike/BRD4/remove-duplicates.sh-1.1.0/cross-correlation-macs.sh-1.0.0/BRD4_Experimental_peak_2333	45	.	3.72293	4.56394	1.55513	37
chr1	16495256	16495435	/home/mkelly95/Ovarian_Chip_Seq_Project_Mike/BRD4/remove-duplicates.sh-1.1.0/cross-correlation-macs.sh-1.0.0/BRD4_Experimental_peak_2334	44	.	3.70927	4.40136	1.42766	107
chr1	16498654	16498727	/home/mkelly95/Ovarian_Chip_Seq_Project_Mike/BRD4/remove-duplicates.sh-1.1.0/cross-correlation-macs.sh-1.0.0/BRD4_Experimental_peak_2335	35	.	3.2274	3.57036	0.93553	32
chr1	16498858	16498975	/home/mkelly95/Ovarian_Chip_Seq_Project_Mike/BRD4/remove-duplicates.sh-1.1.0/cross-correlation-macs.sh-1.0.0/BRD4_Experimental_peak_2336	35	.	3.20977	3.5433	0.92714	72
chr1	16499395	16500689	/home/mkelly95/Ovarian_Chip_Seq_Project_Mike/BRD4/remove-duplicates.sh-1.1.0/cross-correlation-macs.sh-1.0.0/BRD4_Experimental_peak_2337	154	.	8.81738	15.48277	10.31251	1019
chr1	16500962	16501585	/home/mkelly95/Ovarian_Chip_Seq_Project_Mike/BRD4/remove-duplicates.sh-1.1.0/cross-correlation-macs.sh-1.0.0/BRD4_Experimental_peak_2338	89	.	5.93708	8.97922	4.9372	196
chr1	16501714	16502016	/home/mkelly95/Ovarian_Chip_Seq_Project_Mike/BRD4/remove-duplicates.sh-1.1.0/cross-correlation-macs.sh-1.0.0/BRD4_Experimental_peak_2339	121	.	7.02835	12.14495	7.53856	120
chr1	16502139	16503308	/home/mkelly95/Ovarian_Chip_Seq_Project_Mike/BRD4/remove-duplicates.sh-1.1.0/cross-correlation-macs.sh-1.0.0/BRD4_Experimental_peak_2340	125	.	6.76834	12.52821	7.84533	564
chr1	16503426	16503927	/home/mkelly95/Ovarian_Chip_Seq_Project_Mike/BRD4/remove-duplicates.sh-1.1.0/cross-correlation-macs.sh-1.0.0/BRD4_Experimental_peak_2341	58	.	4.42487	5.83138	2.47938	403
chr1	16504178	16504228	/home/mkelly95/Ovarian_Chip_Seq_Project_Mike/BRD4/remove-duplicates.sh-1.1.0/cross-correlation-macs.sh-1.0.0/BRD4_Experimental_peak_2342	27	.	2.6731	2.74499	0.38199	32
chr1	16504311	16504681	/home/mkelly95/Ovarian_Chip_Seq_Project_Mike/BRD4/remove-duplicates.sh-1.1.0/cross-correlation-macs.sh-1.0.0/BRD4_Experimental_peak_2343	42	.	3.38417	4.22344	1.31816	277
chr1	16505027	16505369	/home/mkelly95/Ovarian_Chip_Seq_Project_Mike/BRD4/remove-duplicates.sh-1.1.0/cross-correlation-macs.sh-1.0.0/BRD4_Experimental_peak_2344	39	.	3.22917	3.9828	1.12046	150
chr1	16505732	16505909	/home/mkelly95/Ovarian_Chip_Seq_Project_Mike/BRD4/remove-duplicates.sh-1.1.0/cross-correlation-macs.sh-1.0.0/BRD4_Experimental_peak_2345	90	.	5.38195	9.05938	5.00732	140
chr1	16505981	16506377	/home/mkelly95/Ovarian_Chip_Seq_Project_Mike/BRD4/remove-duplicates.sh-1.1.0/cross-correlation-macs.sh-1.0.0/BRD4_Experimental_peak_2346	47	.	3.46999	4.75734	1.66489	8
chr1	16506465	16506571	/home/mkelly95/Ovarian_Chip_Seq_Project_Mike/BRD4/remove-duplicates.sh-1.1.0/cross-correlation-macs.sh-1.0.0/BRD4_Experimental_peak_2347	47	.	3.74354	4.77816	1.66489	19
chr1	16506840	16506891	/home/mkelly95/Ovarian_Chip_Seq_Project_Mike/BRD4/remove-duplicates.sh-1.1.0/cross-correlation-macs.sh-1.0.0/BRD4_Experimental_peak_2348	37	.	3.26727	3.72803	0.93553	44
chr1	16506965	16507300	/home/mkelly95/Ovarian_Chip_Seq_Project_Mike/BRD4/remove-duplicates.sh-1.1.0/cross-correlation-macs.sh-1.0.0/BRD4_Experimental_peak_2349	63	.	4.30556	6.36723	2.86987	145
chr1	16507450	16507514	/home/mkelly95/Ovarian_Chip_Seq_Project_Mike/BRD4/remove-duplicates.sh-1.1.0/cross-correlation-macs.sh-1.0.0/BRD4_Experimental_peak_2350	20	.	2.21499	2.02965	0.21036	20
chr1	16507629	16507748	/home/mkelly95/Ovarian_Chip_Seq_Project_Mike/BRD4/remove-duplicates.sh-1.1.0/cross-correlation-macs.sh-1.0.0/BRD4_Experimental_peak_2351	31	.	2.91164	3.19855	0.71386	25
chr1	16507863	16508640	/home/mkelly95/Ovarian_Chip_Seq_Project_Mike/BRD4/remove-duplicates.sh-1.1.0/cross-correlation-macs.sh-1.0.0/BRD4_Experimental_peak_2352	73	.	5.11903	7.39388	3.66564	721
chr1	16508807	16509069	/home/mkelly95/Ovarian_Chip_Seq_Project_Mike/BRD4/remove-duplicates.sh-1.1.0/cross-correlation-macs.sh-1.0.0/BRD4_Experimental_peak_2353	75	.	5.22297	7.5582	3.79324	125
chr1	16509261	16509417	/home/mkelly95/Ovarian_Chip_Seq_Project_Mike/BRD4/remove-duplicates.sh-1.1.0/cross-correlation-macs.sh-1.0.0/BRD4_Experimental_peak_2354	43	.	3.60514	4.38457	1.41338	74
chr1	16511504	16511554	/home/mkelly95/Ovarian_Chip_Seq_Project_Mike/BRD4/remove-duplicates.sh-1.1.0/cross-correlation-macs.sh-1.0.0/BRD4_Experimental_peak_2355	22	.	2.38928	2.2767	0.36405	9
chr1	16512692	16512790	/home/mkelly95/Ovarian_Chip_Seq_Project_Mike/BRD4/remove-duplicates.sh-1.1.0/cross-correlation-macs.sh-1.0.0/BRD4_Experimental_peak_2356	22	.	2.34354	2.21136	0.31359	20
chr1	16513197	16513339	/home/mkelly95/Ovarian_Chip_Seq_Project_Mike/BRD4/remove-duplicates.sh-1.1.0/cross-correlation-macs.sh-1.0.0/BRD4_Experimental_peak_2357	55	.	4.25143	5.56176	2.26666	115
chr1	16513961	16514176	/home/mkelly95/Ovarian_Chip_Seq_Project_Mike/BRD4/remove-duplicates.sh-1.1.0/cross-correlation-macs.sh-1.0.0/BRD4_Experimental_peak_2358	104	.	6.0163	10.47758	6.16257	88
chr1	16514339	16514538	/home/mkelly95/Ovarian_Chip_Seq_Project_Mike/BRD4/remove-duplicates.sh-1.1.0/cross-correlation-macs.sh-1.0.0/BRD4_Experimental_peak_2359	102	.	5.45837	10.24539	5.97052	70
chr1	16515100	16515184	/home/mkelly95/Ovarian_Chip_Seq_Project_Mike/BRD4/remove-duplicates.sh-1.1.0/cross-correlation-macs.sh-1.0.0/BRD4_Experimental_peak_2360	34	.	3.00815	3.48003	0.88083	41
chr1	16515416	16515502	/home/mkelly95/Ovarian_Chip_Seq_Project_Mike/BRD4/remove-duplicates.sh-1.1.0/cross-correlation-macs.sh-1.0.0/BRD4_Experimental_peak_2361	23	.	2.36986	2.30788	0.37843	64
chr1	16515559	16515747	/home/mkelly95/Ovarian_Chip_Seq_Project_Mike/BRD4/remove-duplicates.sh-1.1.0/cross-correlation-macs.sh-1.0.0/BRD4_Experimental_peak_2362	30	.	2.85755	3.01479	0.57387	137
chr1	16516494	16516545	/home/mkelly95/Ovarian_Chip_Seq_Project_Mike/BRD4/remove-duplicates.sh-1.1.0/cross-correlation-macs.sh-1.0.0/BRD4_Experimental_peak_2363	51	.	4.00966	5.1881	1.9792	15
chr1	16516635	16516686	/home/mkelly95/Ovarian_Chip_Seq_Project_Mike/BRD4/remove-duplicates.sh-1.1.0/cross-correlation-macs.sh-1.0.0/BRD4_Experimental_peak_2364	40	.	3.39979	4.07308	1.19032	21
chr1	16518036	16518099	/home/mkelly95/Ovarian_Chip_Seq_Project_Mike/BRD4/remove-duplicates.sh-1.1.0/cross-correlation-macs.sh-1.0.0/BRD4_Experimental_peak_2365	39	.	3.41371	3.94865	1.09354	47
chr1	16539564	16539664	/home/mkelly95/Ovarian_Chip_Seq_Project_Mike/BRD4/remove-duplicates.sh-1.1.0/cross-correlation-macs.sh-1.0.0/BRD4_Experimental_peak_2370	43	.	3.69677	4.38196	1.41151	15
chr1	16539844	16539965	/home/mkelly95/Ovarian_Chip_Seq_Project_Mike/BRD4/remove-duplicates.sh-1.1.0/cross-correlation-macs.sh-1.0.0/BRD4_Experimental_peak_2371	23	.	2.47378	2.39846	0.37843	7
chr1	16563703	16564172	/home/mkelly95/Ovarian_Chip_Seq_Project_Mike/BRD4/remove-duplicates.sh-1.1.0/cross-correlation-macs.sh-1.0.0/BRD4_Experimental_peak_2373	39	.	3.32759	3.96376	1.10425	280
chr1	16570289	16570340	/home/mkelly95/Ovarian_Chip_Seq_Project_Mike/BRD4/remove-duplicates.sh-1.1.0/cross-correlation-macs.sh-1.0.0/BRD4_Experimental_peak_2374	38	.	3.41003	3.85485	1.00874	20
chr1	16571012	16571099	/home/mkelly95/Ovarian_Chip_Seq_Project_Mike/BRD4/remove-duplicates.sh-1.1.0/cross-correlation-macs.sh-1.0.0/BRD4_Experimental_peak_2375	65	.	4.57543	6.53596	2.99594	45
chr1	16689976	16690027	/home/mkelly95/Ovarian_Chip_Seq_Project_Mike/BRD4/remove-duplicates.sh-1.1.0/cross-correlation-macs.sh-1.0.0/BRD4_Experimental_peak_2382	27	.	2.65793	2.74119	0.37843	43
chr1	16691623	16691708	/home/mkelly95/Ovarian_Chip_Seq_Project_Mike/BRD4/remove-duplicates.sh-1.1.0/cross-correlation-macs.sh-1.0.0/BRD4_Experimental_peak_2383	59	.	4.65137	5.97099	2.52955	44
chr1	16692945	16692996	/home/mkelly95/Ovarian_Chip_Seq_Project_Mike/BRD4/remove-duplicates.sh-1.1.0/cross-correlation-macs.sh-1.0.0/BRD4_Experimental_peak_2384	37	.	3.32241	3.74463	0.93553	23
chr1	16819796	16819932	/home/mkelly95/Ovarian_Chip_Seq_Project_Mike/BRD4/remove-duplicates.sh-1.1.0/cross-correlation-macs.sh-1.0.0/BRD4_Experimental_peak_2392	48	.	3.98689	4.82503	1.66489	107
chr1	16836004	16836054	/home/mkelly95/Ovarian_Chip_Seq_Project_Mike/BRD4/remove-duplicates.sh-1.1.0/cross-correlation-macs.sh-1.0.0/BRD4_Experimental_peak_2393	27	.	2.65793	2.74119	0.37843	12
chr1	16837985	16838080	/home/mkelly95/Ovarian_Chip_Seq_Project_Mike/BRD4/remove-duplicates.sh-1.1.0/cross-correlation-macs.sh-1.0.0/BRD4_Experimental_peak_2394	47	.	3.97194	4.79804	1.66489	64
chr1	16840556	16840610	/home/mkelly95/Ovarian_Chip_Seq_Project_Mike/BRD4/remove-duplicates.sh-1.1.0/cross-correlation-macs.sh-1.0.0/BRD4_Experimental_peak_2395	48	.	3.98689	4.82503	1.66489	13
chr1	16886139	16886207	/home/mkelly95/Ovarian_Chip_Seq_Project_Mike/BRD4/remove-duplicates.sh-1.1.0/cross-correlation-macs.sh-1.0.0/BRD4_Experimental_peak_2397	31	.	2.91164	3.19855	0.71386	24
chr1	16887170	16887254	/home/mkelly95/Ovarian_Chip_Seq_Project_Mike/BRD4/remove-duplicates.sh-1.1.0/cross-correlation-macs.sh-1.0.0/BRD4_Experimental_peak_2398	28	.	2.77132	2.84052	0.46468	44
chr1	16940643	16940771	/home/mkelly95/Ovarian_Chip_Seq_Project_Mike/BRD4/remove-duplicates.sh-1.1.0/cross-correlation-macs.sh-1.0.0/BRD4_Experimental_peak_2401	24	.	2.40159	2.4446	0.37843	30
chr1	16943324	16943428	/home/mkelly95/Ovarian_Chip_Seq_Project_Mike/BRD4/remove-duplicates.sh-1.1.0/cross-correlation-macs.sh-1.0.0/BRD4_Experimental_peak_2402	37	.	3.35646	3.77054	0.95859	79
chr1	16971425	16971514	/home/mkelly95/Ovarian_Chip_Seq_Project_Mike/BRD4/remove-duplicates.sh-1.1.0/cross-correlation-macs.sh-1.0.0/BRD4_Experimental_peak_2406	32	.	3.05204	3.28341	0.74546	70
chr1	16971754	16971885	/home/mkelly95/Ovarian_Chip_Seq_Project_Mike/BRD4/remove-duplicates.sh-1.1.0/cross-correlation-macs.sh-1.0.0/BRD4_Experimental_peak_2407	47	.	3.97194	4.79804	1.66489	116
chr1	16979631	16979755	/home/mkelly95/Ovarian_Chip_Seq_Project_Mike/BRD4/remove-duplicates.sh-1.1.0/cross-correlation-macs.sh-1.0.0/BRD4_Experimental_peak_2408	37	.	3.30995	3.72242	0.93553	97
chr1	17386299	17386351	/home/mkelly95/Ovarian_Chip_Seq_Project_Mike/BRD4/remove-duplicates.sh-1.1.0/cross-correlation-macs.sh-1.0.0/BRD4_Experimental_peak_2415	42	.	3.66245	4.26359	1.32304	37
chr1	17389604	17389655	/home/mkelly95/Ovarian_Chip_Seq_Project_Mike/BRD4/remove-duplicates.sh-1.1.0/cross-correlation-macs.sh-1.0.0/BRD4_Experimental_peak_2416	27	.	2.65793	2.74119	0.37843	36
chr1	17452387	17452489	/home/mkelly95/Ovarian_Chip_Seq_Project_Mike/BRD4/remove-duplicates.sh-1.1.0/cross-correlation-macs.sh-1.0.0/BRD4_Experimental_peak_2420	83	.	5.95791	8.38615	4.48422	41
chr1	17453986	17454121	/home/mkelly95/Ovarian_Chip_Seq_Project_Mike/BRD4/remove-duplicates.sh-1.1.0/cross-correlation-macs.sh-1.0.0/BRD4_Experimental_peak_2421	48	.	3.98689	4.82503	1.66489	49
chr1	17454389	17454441	/home/mkelly95/Ovarian_Chip_Seq_Project_Mike/BRD4/remove-duplicates.sh-1.1.0/cross-correlation-macs.sh-1.0.0/BRD4_Experimental_peak_2422	59	.	4.65137	5.97099	2.52955	32
chr1	17455028	17455144	/home/mkelly95/Ovarian_Chip_Seq_Project_Mike/BRD4/remove-duplicates.sh-1.1.0/cross-correlation-macs.sh-1.0.0/BRD4_Experimental_peak_2423	47	.	3.97194	4.79804	1.66489	26
chr1	17455493	17455544	/home/mkelly95/Ovarian_Chip_Seq_Project_Mike/BRD4/remove-duplicates.sh-1.1.0/cross-correlation-macs.sh-1.0.0/BRD4_Experimental_peak_2424	37	.	3.32241	3.74463	0.93553	16
chr1	17456061	17456142	/home/mkelly95/Ovarian_Chip_Seq_Project_Mike/BRD4/remove-duplicates.sh-1.1.0/cross-correlation-macs.sh-1.0.0/BRD4_Experimental_peak_2425	37	.	3.30995	3.72242	0.93553	33
chr1	17484608	17484720	/home/mkelly95/Ovarian_Chip_Seq_Project_Mike/BRD4/remove-duplicates.sh-1.1.0/cross-correlation-macs.sh-1.0.0/BRD4_Experimental_peak_2426	32	.	3.05204	3.28341	0.74546	91
chr1	17487962	17488013	/home/mkelly95/Ovarian_Chip_Seq_Project_Mike/BRD4/remove-duplicates.sh-1.1.0/cross-correlation-macs.sh-1.0.0/BRD4_Experimental_peak_2427	27	.	2.65793	2.74119	0.37843	33
chr1	17506099	17506229	/home/mkelly95/Ovarian_Chip_Seq_Project_Mike/BRD4/remove-duplicates.sh-1.1.0/cross-correlation-macs.sh-1.0.0/BRD4_Experimental_peak_2428	47	.	3.95523	4.76802	1.66489	44
chr1	17514953	17515040	/home/mkelly95/Ovarian_Chip_Seq_Project_Mike/BRD4/remove-duplicates.sh-1.1.0/cross-correlation-macs.sh-1.0.0/BRD4_Experimental_peak_2429	27	.	2.65793	2.74119	0.37843	42
chr1	17528740	17528823	/home/mkelly95/Ovarian_Chip_Seq_Project_Mike/BRD4/remove-duplicates.sh-1.1.0/cross-correlation-macs.sh-1.0.0/BRD4_Experimental_peak_2430	27	.	2.65793	2.74119	0.37843	31
chr1	17626248	17626299	/home/mkelly95/Ovarian_Chip_Seq_Project_Mike/BRD4/remove-duplicates.sh-1.1.0/cross-correlation-macs.sh-1.0.0/BRD4_Experimental_peak_2438	37	.	3.30995	3.72242	0.93553	28
chr1	17632707	17632801	/home/mkelly95/Ovarian_Chip_Seq_Project_Mike/BRD4/remove-duplicates.sh-1.1.0/cross-correlation-macs.sh-1.0.0/BRD4_Experimental_peak_2439	37	.	3.32241	3.74463	0.93553	59
chr1	17766559	17766657	/home/mkelly95/Ovarian_Chip_Seq_Project_Mike/BRD4/remove-duplicates.sh-1.1.0/cross-correlation-macs.sh-1.0.0/BRD4_Experimental_peak_2444	42	.	3.66245	4.26359	1.32304	50
chr1	17766989	17767041	/home/mkelly95/Ovarian_Chip_Seq_Project_Mike/BRD4/remove-duplicates.sh-1.1.0/cross-correlation-macs.sh-1.0.0/BRD4_Experimental_peak_2445	48	.	3.98689	4.82503	1.66489	32
chr1	17767110	17767248	/home/mkelly95/Ovarian_Chip_Seq_Project_Mike/BRD4/remove-duplicates.sh-1.1.0/cross-correlation-macs.sh-1.0.0/BRD4_Experimental_peak_2446	59	.	4.63393	5.9392	2.52955	40
chr1	17767554	17767724	/home/mkelly95/Ovarian_Chip_Seq_Project_Mike/BRD4/remove-duplicates.sh-1.1.0/cross-correlation-macs.sh-1.0.0/BRD4_Experimental_peak_2447	48	.	3.98689	4.82503	1.66489	75
chr1	17767852	17767947	/home/mkelly95/Ovarian_Chip_Seq_Project_Mike/BRD4/remove-duplicates.sh-1.1.0/cross-correlation-macs.sh-1.0.0/BRD4_Experimental_peak_2448	37	.	3.30995	3.72242	0.93553	2
chr1	17768232	17768328	/home/mkelly95/Ovarian_Chip_Seq_Project_Mike/BRD4/remove-duplicates.sh-1.1.0/cross-correlation-macs.sh-1.0.0/BRD4_Experimental_peak_2449	37	.	3.30995	3.72242	0.93553	50
chr1	17768385	17768436	/home/mkelly95/Ovarian_Chip_Seq_Project_Mike/BRD4/remove-duplicates.sh-1.1.0/cross-correlation-macs.sh-1.0.0/BRD4_Experimental_peak_2450	37	.	3.32241	3.74463	0.93553	4
chr1	17770108	17770199	/home/mkelly95/Ovarian_Chip_Seq_Project_Mike/BRD4/remove-duplicates.sh-1.1.0/cross-correlation-macs.sh-1.0.0/BRD4_Experimental_peak_2451	27	.	2.64796	2.72374	0.37843	14
chr1	17816185	17816305	/home/mkelly95/Ovarian_Chip_Seq_Project_Mike/BRD4/remove-duplicates.sh-1.1.0/cross-correlation-macs.sh-1.0.0/BRD4_Experimental_peak_2452	48	.	3.98689	4.82503	1.66489	93
chr1	18322639	18322763	/home/mkelly95/Ovarian_Chip_Seq_Project_Mike/BRD4/remove-duplicates.sh-1.1.0/cross-correlation-macs.sh-1.0.0/BRD4_Experimental_peak_2457	27	.	2.65793	2.74119	0.37843	82
chr1	18755378	18755474	/home/mkelly95/Ovarian_Chip_Seq_Project_Mike/BRD4/remove-duplicates.sh-1.1.0/cross-correlation-macs.sh-1.0.0/BRD4_Experimental_peak_2458	26	.	2.64055	2.64337	0.37843	85
chr1	18764270	18764320	/home/mkelly95/Ovarian_Chip_Seq_Project_Mike/BRD4/remove-duplicates.sh-1.1.0/cross-correlation-macs.sh-1.0.0/BRD4_Experimental_peak_2459	27	.	2.64796	2.72374	0.37843	2
chr1	18782755	18782881	/home/mkelly95/Ovarian_Chip_Seq_Project_Mike/BRD4/remove-duplicates.sh-1.1.0/cross-correlation-macs.sh-1.0.0/BRD4_Experimental_peak_2460	23	.	2.44163	2.37956	0.37843	25
chr1	18813334	18813385	/home/mkelly95/Ovarian_Chip_Seq_Project_Mike/BRD4/remove-duplicates.sh-1.1.0/cross-correlation-macs.sh-1.0.0/BRD4_Experimental_peak_2461	27	.	2.65793	2.74119	0.37843	1
chr1	18833283	18833334	/home/mkelly95/Ovarian_Chip_Seq_Project_Mike/BRD4/remove-duplicates.sh-1.1.0/cross-correlation-macs.sh-1.0.0/BRD4_Experimental_peak_2462	27	.	2.64796	2.72374	0.37843	39
chr1	18914860	18914944	/home/mkelly95/Ovarian_Chip_Seq_Project_Mike/BRD4/remove-duplicates.sh-1.1.0/cross-correlation-macs.sh-1.0.0/BRD4_Experimental_peak_2463	48	.	3.98689	4.82503	1.66489	40
chr1	18922036	18922110	/home/mkelly95/Ovarian_Chip_Seq_Project_Mike/BRD4/remove-duplicates.sh-1.1.0/cross-correlation-macs.sh-1.0.0/BRD4_Experimental_peak_2464	42	.	3.66245	4.26359	1.32304	45
chr1	18953751	18953803	/home/mkelly95/Ovarian_Chip_Seq_Project_Mike/BRD4/remove-duplicates.sh-1.1.0/cross-correlation-macs.sh-1.0.0/BRD4_Experimental_peak_2465	48	.	3.98689	4.82503	1.66489	28
chr1	19229469	19229520	/home/mkelly95/Ovarian_Chip_Seq_Project_Mike/BRD4/remove-duplicates.sh-1.1.0/cross-correlation-macs.sh-1.0.0/BRD4_Experimental_peak_2468	37	.	3.32241	3.74463	0.93553	2
chr1	19304571	19304622	/home/mkelly95/Ovarian_Chip_Seq_Project_Mike/BRD4/remove-duplicates.sh-1.1.0/cross-correlation-macs.sh-1.0.0/BRD4_Experimental_peak_2471	32	.	3.05204	3.28341	0.74546	18
chr1	19311064	19311156	/home/mkelly95/Ovarian_Chip_Seq_Project_Mike/BRD4/remove-duplicates.sh-1.1.0/cross-correlation-macs.sh-1.0.0/BRD4_Experimental_peak_2472	37	.	3.32241	3.74463	0.93553	11
chr1	19312950	19313001	/home/mkelly95/Ovarian_Chip_Seq_Project_Mike/BRD4/remove-duplicates.sh-1.1.0/cross-correlation-macs.sh-1.0.0/BRD4_Experimental_peak_2473	27	.	2.65793	2.74119	0.37843	41
chr1	19327123	19327184	/home/mkelly95/Ovarian_Chip_Seq_Project_Mike/BRD4/remove-duplicates.sh-1.1.0/cross-correlation-macs.sh-1.0.0/BRD4_Experimental_peak_2474	32	.	3.05204	3.28341	0.74546	31
chr1	19331831	19331881	/home/mkelly95/Ovarian_Chip_Seq_Project_Mike/BRD4/remove-duplicates.sh-1.1.0/cross-correlation-macs.sh-1.0.0/BRD4_Experimental_peak_2475	37	.	3.30995	3.72242	0.93553	6
chr1	19537403	19537478	/home/mkelly95/Ovarian_Chip_Seq_Project_Mike/BRD4/remove-duplicates.sh-1.1.0/cross-correlation-macs.sh-1.0.0/BRD4_Experimental_peak_2480	30	.	2.91573	3.06456	0.61566	25
chr1	19539609	19539696	/home/mkelly95/Ovarian_Chip_Seq_Project_Mike/BRD4/remove-duplicates.sh-1.1.0/cross-correlation-macs.sh-1.0.0/BRD4_Experimental_peak_2481	37	.	3.32241	3.74463	0.93553	41
chr1	19812665	19812816	/home/mkelly95/Ovarian_Chip_Seq_Project_Mike/BRD4/remove-duplicates.sh-1.1.0/cross-correlation-macs.sh-1.0.0/BRD4_Experimental_peak_2486	37	.	3.32241	3.74463	0.93553	124
chr1	19844034	19844146	/home/mkelly95/Ovarian_Chip_Seq_Project_Mike/BRD4/remove-duplicates.sh-1.1.0/cross-correlation-macs.sh-1.0.0/BRD4_Experimental_peak_2487	29	.	2.83142	2.93288	0.50441	88
chr1	19883258	19883309	/home/mkelly95/Ovarian_Chip_Seq_Project_Mike/BRD4/remove-duplicates.sh-1.1.0/cross-correlation-macs.sh-1.0.0/BRD4_Experimental_peak_2488	37	.	3.32241	3.74463	0.93553	13
chr1	19884835	19884966	/home/mkelly95/Ovarian_Chip_Seq_Project_Mike/BRD4/remove-duplicates.sh-1.1.0/cross-correlation-macs.sh-1.0.0/BRD4_Experimental_peak_2489	38	.	3.39771	3.83539	0.99131	90
chr1	19900075	19900154	/home/mkelly95/Ovarian_Chip_Seq_Project_Mike/BRD4/remove-duplicates.sh-1.1.0/cross-correlation-macs.sh-1.0.0/BRD4_Experimental_peak_2490	37	.	3.32241	3.74463	0.93553	31
chr1	19923044	19923390	/home/mkelly95/Ovarian_Chip_Seq_Project_Mike/BRD4/remove-duplicates.sh-1.1.0/cross-correlation-macs.sh-1.0.0/BRD4_Experimental_peak_2491	64	.	4.88327	6.4111	2.88614	196
chr1	20162028	20162078	/home/mkelly95/Ovarian_Chip_Seq_Project_Mike/BRD4/remove-duplicates.sh-1.1.0/cross-correlation-macs.sh-1.0.0/BRD4_Experimental_peak_2516	37	.	3.32241	3.74463	0.93553	35
chr1	20189663	20189761	/home/mkelly95/Ovarian_Chip_Seq_Project_Mike/BRD4/remove-duplicates.sh-1.1.0/cross-correlation-macs.sh-1.0.0/BRD4_Experimental_peak_2517	21	.	2.32683	2.18759	0.29496	47
chr1	20332038	20332089	/home/mkelly95/Ovarian_Chip_Seq_Project_Mike/BRD4/remove-duplicates.sh-1.1.0/cross-correlation-macs.sh-1.0.0/BRD4_Experimental_peak_2522	27	.	2.65793	2.74119	0.37843	16
chr1	20333604	20333655	/home/mkelly95/Ovarian_Chip_Seq_Project_Mike/BRD4/remove-duplicates.sh-1.1.0/cross-correlation-macs.sh-1.0.0/BRD4_Experimental_peak_2523	37	.	3.30995	3.72242	0.93553	3
chr1	20343223	20343274	/home/mkelly95/Ovarian_Chip_Seq_Project_Mike/BRD4/remove-duplicates.sh-1.1.0/cross-correlation-macs.sh-1.0.0/BRD4_Experimental_peak_2524	37	.	3.32241	3.74463	0.93553	35
chr1	20344420	20344538	/home/mkelly95/Ovarian_Chip_Seq_Project_Mike/BRD4/remove-duplicates.sh-1.1.0/cross-correlation-macs.sh-1.0.0/BRD4_Experimental_peak_2525	38	.	3.39771	3.83539	0.99131	93
chr1	20347729	20347823	/home/mkelly95/Ovarian_Chip_Seq_Project_Mike/BRD4/remove-duplicates.sh-1.1.0/cross-correlation-macs.sh-1.0.0/BRD4_Experimental_peak_2526	37	.	3.32241	3.74463	0.93553	50
chr1	20432565	20432617	/home/mkelly95/Ovarian_Chip_Seq_Project_Mike/BRD4/remove-duplicates.sh-1.1.0/cross-correlation-macs.sh-1.0.0/BRD4_Experimental_peak_2529	37	.	3.32241	3.74463	0.93553	25
chr1	20572890	20573013	/home/mkelly95/Ovarian_Chip_Seq_Project_Mike/BRD4/remove-duplicates.sh-1.1.0/cross-correlation-macs.sh-1.0.0/BRD4_Experimental_peak_2530	27	.	2.65793	2.74119	0.37843	40
chr1	20836586	20836712	/home/mkelly95/Ovarian_Chip_Seq_Project_Mike/BRD4/remove-duplicates.sh-1.1.0/cross-correlation-macs.sh-1.0.0/BRD4_Experimental_peak_2534	43	.	3.69677	4.38196	1.41151	29
chr1	20837507	20837628	/home/mkelly95/Ovarian_Chip_Seq_Project_Mike/BRD4/remove-duplicates.sh-1.1.0/cross-correlation-macs.sh-1.0.0/BRD4_Experimental_peak_2535	48	.	3.98689	4.82503	1.66489	22
chr1	20959661	20959712	/home/mkelly95/Ovarian_Chip_Seq_Project_Mike/BRD4/remove-duplicates.sh-1.1.0/cross-correlation-macs.sh-1.0.0/BRD4_Experimental_peak_2538	27	.	2.65793	2.74119	0.37843	9
chr1	20988200	20988266	/home/mkelly95/Ovarian_Chip_Seq_Project_Mike/BRD4/remove-duplicates.sh-1.1.0/cross-correlation-macs.sh-1.0.0/BRD4_Experimental_peak_2540	48	.	3.98689	4.82503	1.66489	42
chr1	20988421	20988472	/home/mkelly95/Ovarian_Chip_Seq_Project_Mike/BRD4/remove-duplicates.sh-1.1.0/cross-correlation-macs.sh-1.0.0/BRD4_Experimental_peak_2541	48	.	3.98689	4.82503	1.66489	18
chr1	20988524	20988730	/home/mkelly95/Ovarian_Chip_Seq_Project_Mike/BRD4/remove-duplicates.sh-1.1.0/cross-correlation-macs.sh-1.0.0/BRD4_Experimental_peak_2542	59	.	4.65137	5.97099	2.52955	147
chr1	21119745	21119804	/home/mkelly95/Ovarian_Chip_Seq_Project_Mike/BRD4/remove-duplicates.sh-1.1.0/cross-correlation-macs.sh-1.0.0/BRD4_Experimental_peak_2551	32	.	3.05204	3.28341	0.74546	11
chr1	21506210	21506261	/home/mkelly95/Ovarian_Chip_Seq_Project_Mike/BRD4/remove-duplicates.sh-1.1.0/cross-correlation-macs.sh-1.0.0/BRD4_Experimental_peak_2573	48	.	3.98689	4.82503	1.66489	20
chr1	21508835	21508886	/home/mkelly95/Ovarian_Chip_Seq_Project_Mike/BRD4/remove-duplicates.sh-1.1.0/cross-correlation-macs.sh-1.0.0/BRD4_Experimental_peak_2574	32	.	3.05204	3.28341	0.74546	11
chr1	21514258	21514309	/home/mkelly95/Ovarian_Chip_Seq_Project_Mike/BRD4/remove-duplicates.sh-1.1.0/cross-correlation-macs.sh-1.0.0/BRD4_Experimental_peak_2575	37	.	3.32241	3.74463	0.93553	7
chr1	21521854	21521905	/home/mkelly95/Ovarian_Chip_Seq_Project_Mike/BRD4/remove-duplicates.sh-1.1.0/cross-correlation-macs.sh-1.0.0/BRD4_Experimental_peak_2576	29	.	2.83142	2.93288	0.50441	14
chr1	21672924	21673052	/home/mkelly95/Ovarian_Chip_Seq_Project_Mike/BRD4/remove-duplicates.sh-1.1.0/cross-correlation-macs.sh-1.0.0/BRD4_Experimental_peak_2588	48	.	3.98689	4.82503	1.66489	92
chr1	21685650	21685701	/home/mkelly95/Ovarian_Chip_Seq_Project_Mike/BRD4/remove-duplicates.sh-1.1.0/cross-correlation-macs.sh-1.0.0/BRD4_Experimental_peak_2589	48	.	3.98689	4.82503	1.66489	27
chr1	21686250	21686301	/home/mkelly95/Ovarian_Chip_Seq_Project_Mike/BRD4/remove-duplicates.sh-1.1.0/cross-correlation-macs.sh-1.0.0/BRD4_Experimental_peak_2590	23	.	2.44163	2.37956	0.37843	29
chr1	21692848	21692950	/home/mkelly95/Ovarian_Chip_Seq_Project_Mike/BRD4/remove-duplicates.sh-1.1.0/cross-correlation-macs.sh-1.0.0/BRD4_Experimental_peak_2591	37	.	3.30995	3.72242	0.93553	77
chr1	21704469	21704521	/home/mkelly95/Ovarian_Chip_Seq_Project_Mike/BRD4/remove-duplicates.sh-1.1.0/cross-correlation-macs.sh-1.0.0/BRD4_Experimental_peak_2592	27	.	2.65793	2.74119	0.37843	9
chr1	21705633	21705684	/home/mkelly95/Ovarian_Chip_Seq_Project_Mike/BRD4/remove-duplicates.sh-1.1.0/cross-correlation-macs.sh-1.0.0/BRD4_Experimental_peak_2593	23	.	2.44163	2.37956	0.37843	23
chr1	21765064	21765222	/home/mkelly95/Ovarian_Chip_Seq_Project_Mike/BRD4/remove-duplicates.sh-1.1.0/cross-correlation-macs.sh-1.0.0/BRD4_Experimental_peak_2594	38	.	3.39771	3.83539	0.99131	50
chr1	22109776	22109865	/home/mkelly95/Ovarian_Chip_Seq_Project_Mike/BRD4/remove-duplicates.sh-1.1.0/cross-correlation-macs.sh-1.0.0/BRD4_Experimental_peak_2621	37	.	3.32241	3.74463	0.93553	46
chr1	22110061	22110139	/home/mkelly95/Ovarian_Chip_Seq_Project_Mike/BRD4/remove-duplicates.sh-1.1.0/cross-correlation-macs.sh-1.0.0/BRD4_Experimental_peak_2622	84	.	5.98034	8.42756	4.48422	42
chr1	22282152	22282203	/home/mkelly95/Ovarian_Chip_Seq_Project_Mike/BRD4/remove-duplicates.sh-1.1.0/cross-correlation-macs.sh-1.0.0/BRD4_Experimental_peak_2627	37	.	3.32241	3.74463	0.93553	37
chr1	22285115	22285181	/home/mkelly95/Ovarian_Chip_Seq_Project_Mike/BRD4/remove-duplicates.sh-1.1.0/cross-correlation-macs.sh-1.0.0/BRD4_Experimental_peak_2628	37	.	3.30995	3.72242	0.93553	31
chr1	22350332	22350422	/home/mkelly95/Ovarian_Chip_Seq_Project_Mike/BRD4/remove-duplicates.sh-1.1.0/cross-correlation-macs.sh-1.0.0/BRD4_Experimental_peak_2629	27	.	2.65793	2.74119	0.37843	30
chr1	22369847	22369910	/home/mkelly95/Ovarian_Chip_Seq_Project_Mike/BRD4/remove-duplicates.sh-1.1.0/cross-correlation-macs.sh-1.0.0/BRD4_Experimental_peak_2630	37	.	3.32241	3.74463	0.93553	41
chr1	22372222	22372295	/home/mkelly95/Ovarian_Chip_Seq_Project_Mike/BRD4/remove-duplicates.sh-1.1.0/cross-correlation-macs.sh-1.0.0/BRD4_Experimental_peak_2631	27	.	2.65793	2.74119	0.37843	56
chr1	22372797	22372898	/home/mkelly95/Ovarian_Chip_Seq_Project_Mike/BRD4/remove-duplicates.sh-1.1.0/cross-correlation-macs.sh-1.0.0/BRD4_Experimental_peak_2632	37	.	3.32241	3.74463	0.93553	80
chr1	22373184	22373235	/home/mkelly95/Ovarian_Chip_Seq_Project_Mike/BRD4/remove-duplicates.sh-1.1.0/cross-correlation-macs.sh-1.0.0/BRD4_Experimental_peak_2633	37	.	3.32241	3.74463	0.93553	25
chr1	22420624	22420700	/home/mkelly95/Ovarian_Chip_Seq_Project_Mike/BRD4/remove-duplicates.sh-1.1.0/cross-correlation-macs.sh-1.0.0/BRD4_Experimental_peak_2637	37	.	3.32241	3.74463	0.93553	36
chr1	22423354	22423439	/home/mkelly95/Ovarian_Chip_Seq_Project_Mike/BRD4/remove-duplicates.sh-1.1.0/cross-correlation-macs.sh-1.0.0/BRD4_Experimental_peak_2638	29	.	2.83142	2.93288	0.50441	42
chr1	22601851	22602004	/home/mkelly95/Ovarian_Chip_Seq_Project_Mike/BRD4/remove-duplicates.sh-1.1.0/cross-correlation-macs.sh-1.0.0/BRD4_Experimental_peak_2639	84	.	5.98034	8.42756	4.48422	43
chr1	22613989	22614080	/home/mkelly95/Ovarian_Chip_Seq_Project_Mike/BRD4/remove-duplicates.sh-1.1.0/cross-correlation-macs.sh-1.0.0/BRD4_Experimental_peak_2640	27	.	2.65793	2.74119	0.37843	41
chr1	22738489	22738540	/home/mkelly95/Ovarian_Chip_Seq_Project_Mike/BRD4/remove-duplicates.sh-1.1.0/cross-correlation-macs.sh-1.0.0/BRD4_Experimental_peak_2641	27	.	2.65793	2.74119	0.37843	11
chr1	22743218	22743313	/home/mkelly95/Ovarian_Chip_Seq_Project_Mike/BRD4/remove-duplicates.sh-1.1.0/cross-correlation-macs.sh-1.0.0/BRD4_Experimental_peak_2642	45	.	3.72293	4.56394	1.55513	59
chr1	22755146	22755198	/home/mkelly95/Ovarian_Chip_Seq_Project_Mike/BRD4/remove-duplicates.sh-1.1.0/cross-correlation-macs.sh-1.0.0/BRD4_Experimental_peak_2643	23	.	2.47378	2.39846	0.37843	18
chr1	22755462	22755544	/home/mkelly95/Ovarian_Chip_Seq_Project_Mike/BRD4/remove-duplicates.sh-1.1.0/cross-correlation-macs.sh-1.0.0/BRD4_Experimental_peak_2644	23	.	2.44163	2.37956	0.37843	19
chr1	22777109	22777192	/home/mkelly95/Ovarian_Chip_Seq_Project_Mike/BRD4/remove-duplicates.sh-1.1.0/cross-correlation-macs.sh-1.0.0/BRD4_Experimental_peak_2645	27	.	2.65793	2.74119	0.37843	8
chr1	23010281	23010392	/home/mkelly95/Ovarian_Chip_Seq_Project_Mike/BRD4/remove-duplicates.sh-1.1.0/cross-correlation-macs.sh-1.0.0/BRD4_Experimental_peak_2650	37	.	3.32241	3.74463	0.93553	75
chr1	23013007	23013058	/home/mkelly95/Ovarian_Chip_Seq_Project_Mike/BRD4/remove-duplicates.sh-1.1.0/cross-correlation-macs.sh-1.0.0/BRD4_Experimental_peak_2651	27	.	2.65793	2.74119	0.37843	38
chr1	23017254	23017304	/home/mkelly95/Ovarian_Chip_Seq_Project_Mike/BRD4/remove-duplicates.sh-1.1.0/cross-correlation-macs.sh-1.0.0/BRD4_Experimental_peak_2652	26	.	2.64055	2.64337	0.37843	6
chr1	23287768	23287819	/home/mkelly95/Ovarian_Chip_Seq_Project_Mike/BRD4/remove-duplicates.sh-1.1.0/cross-correlation-macs.sh-1.0.0/BRD4_Experimental_peak_2660	37	.	3.32241	3.74463	0.93553	49
chr1	23302865	23302964	/home/mkelly95/Ovarian_Chip_Seq_Project_Mike/BRD4/remove-duplicates.sh-1.1.0/cross-correlation-macs.sh-1.0.0/BRD4_Experimental_peak_2661	37	.	3.32241	3.74463	0.93553	55
chr1	23303096	23303211	/home/mkelly95/Ovarian_Chip_Seq_Project_Mike/BRD4/remove-duplicates.sh-1.1.0/cross-correlation-macs.sh-1.0.0/BRD4_Experimental_peak_2662	48	.	3.98689	4.82503	1.66489	31
chr1	23303320	23303371	/home/mkelly95/Ovarian_Chip_Seq_Project_Mike/BRD4/remove-duplicates.sh-1.1.0/cross-correlation-macs.sh-1.0.0/BRD4_Experimental_peak_2663	27	.	2.65793	2.74119	0.37843	5
chr1	23322546	23322638	/home/mkelly95/Ovarian_Chip_Seq_Project_Mike/BRD4/remove-duplicates.sh-1.1.0/cross-correlation-macs.sh-1.0.0/BRD4_Experimental_peak_2664	37	.	3.32241	3.74463	0.93553	50
chr1	23344952	23345006	/home/mkelly95/Ovarian_Chip_Seq_Project_Mike/BRD4/remove-duplicates.sh-1.1.0/cross-correlation-macs.sh-1.0.0/BRD4_Experimental_peak_2667	32	.	3.05204	3.28341	0.74546	20
chr1	23345070	23345156	/home/mkelly95/Ovarian_Chip_Seq_Project_Mike/BRD4/remove-duplicates.sh-1.1.0/cross-correlation-macs.sh-1.0.0/BRD4_Experimental_peak_2668	59	.	4.63393	5.9392	2.52955	43
chr1	23345372	23345887	/home/mkelly95/Ovarian_Chip_Seq_Project_Mike/BRD4/remove-duplicates.sh-1.1.0/cross-correlation-macs.sh-1.0.0/BRD4_Experimental_peak_2669	99	.	6.71449	9.99983	5.75917	263
chr1	23504430	23504638	/home/mkelly95/Ovarian_Chip_Seq_Project_Mike/BRD4/remove-duplicates.sh-1.1.0/cross-correlation-macs.sh-1.0.0/BRD4_Experimental_peak_2683	48	.	3.96399	4.80268	1.66489	178
chr1	23511277	23511367	/home/mkelly95/Ovarian_Chip_Seq_Project_Mike/BRD4/remove-duplicates.sh-1.1.0/cross-correlation-macs.sh-1.0.0/BRD4_Experimental_peak_2684	37	.	3.32241	3.74463	0.93553	39
chr1	23522975	23523353	/home/mkelly95/Ovarian_Chip_Seq_Project_Mike/BRD4/remove-duplicates.sh-1.1.0/cross-correlation-macs.sh-1.0.0/BRD4_Experimental_peak_2685	75	.	5.49368	7.56359	3.79324	136
chr1	23523568	23523619	/home/mkelly95/Ovarian_Chip_Seq_Project_Mike/BRD4/remove-duplicates.sh-1.1.0/cross-correlation-macs.sh-1.0.0/BRD4_Experimental_peak_2686	37	.	3.32241	3.74463	0.93553	41
chr1	23523705	23523916	/home/mkelly95/Ovarian_Chip_Seq_Project_Mike/BRD4/remove-duplicates.sh-1.1.0/cross-correlation-macs.sh-1.0.0/BRD4_Experimental_peak_2687	71	.	5.31586	7.17402	3.47753	104
chr1	23578826	23578877	/home/mkelly95/Ovarian_Chip_Seq_Project_Mike/BRD4/remove-duplicates.sh-1.1.0/cross-correlation-macs.sh-1.0.0/BRD4_Experimental_peak_2688	27	.	2.65793	2.74119	0.37843	35
chr1	23594935	23595011	/home/mkelly95/Ovarian_Chip_Seq_Project_Mike/BRD4/remove-duplicates.sh-1.1.0/cross-correlation-macs.sh-1.0.0/BRD4_Experimental_peak_2689	27	.	2.65793	2.74119	0.37843	26
chr1	23622541	23622592	/home/mkelly95/Ovarian_Chip_Seq_Project_Mike/BRD4/remove-duplicates.sh-1.1.0/cross-correlation-macs.sh-1.0.0/BRD4_Experimental_peak_2690	27	.	2.65793	2.74119	0.37843	6
chr1	23625882	23625932	/home/mkelly95/Ovarian_Chip_Seq_Project_Mike/BRD4/remove-duplicates.sh-1.1.0/cross-correlation-macs.sh-1.0.0/BRD4_Experimental_peak_2691	37	.	3.30995	3.72242	0.93553	28
chr1	23633223	23633303	/home/mkelly95/Ovarian_Chip_Seq_Project_Mike/BRD4/remove-duplicates.sh-1.1.0/cross-correlation-macs.sh-1.0.0/BRD4_Experimental_peak_2692	35	.	3.22811	3.57906	0.93553	42
chr1	23634290	23634364	/home/mkelly95/Ovarian_Chip_Seq_Project_Mike/BRD4/remove-duplicates.sh-1.1.0/cross-correlation-macs.sh-1.0.0/BRD4_Experimental_peak_2693	27	.	2.64796	2.72374	0.37843	23
chr1	23670993	23671195	/home/mkelly95/Ovarian_Chip_Seq_Project_Mike/BRD4/remove-duplicates.sh-1.1.0/cross-correlation-macs.sh-1.0.0/BRD4_Experimental_peak_2705	37	.	3.32241	3.74463	0.93553	40
chr1	23671292	23671378	/home/mkelly95/Ovarian_Chip_Seq_Project_Mike/BRD4/remove-duplicates.sh-1.1.0/cross-correlation-macs.sh-1.0.0/BRD4_Experimental_peak_2706	37	.	3.32241	3.74463	0.93553	45
chr1	23671592	23671738	/home/mkelly95/Ovarian_Chip_Seq_Project_Mike/BRD4/remove-duplicates.sh-1.1.0/cross-correlation-macs.sh-1.0.0/BRD4_Experimental_peak_2707	59	.	4.65137	5.97099	2.52955	104
chr1	23671919	23671970	/home/mkelly95/Ovarian_Chip_Seq_Project_Mike/BRD4/remove-duplicates.sh-1.1.0/cross-correlation-macs.sh-1.0.0/BRD4_Experimental_peak_2708	27	.	2.65793	2.74119	0.37843	21
chr1	23683717	23683809	/home/mkelly95/Ovarian_Chip_Seq_Project_Mike/BRD4/remove-duplicates.sh-1.1.0/cross-correlation-macs.sh-1.0.0/BRD4_Experimental_peak_2709	22	.	2.35892	2.24934	0.34279	24
chr1	23703398	23703480	/home/mkelly95/Ovarian_Chip_Seq_Project_Mike/BRD4/remove-duplicates.sh-1.1.0/cross-correlation-macs.sh-1.0.0/BRD4_Experimental_peak_2717	37	.	3.32241	3.74463	0.93553	39
chr1	23703725	23703826	/home/mkelly95/Ovarian_Chip_Seq_Project_Mike/BRD4/remove-duplicates.sh-1.1.0/cross-correlation-macs.sh-1.0.0/BRD4_Experimental_peak_2718	37	.	3.32241	3.74463	0.93553	22
chr1	23811897	23811978	/home/mkelly95/Ovarian_Chip_Seq_Project_Mike/BRD4/remove-duplicates.sh-1.1.0/cross-correlation-macs.sh-1.0.0/BRD4_Experimental_peak_2726	27	.	2.65793	2.74119	0.37843	39
chr1	23816362	23816413	/home/mkelly95/Ovarian_Chip_Seq_Project_Mike/BRD4/remove-duplicates.sh-1.1.0/cross-correlation-macs.sh-1.0.0/BRD4_Experimental_peak_2727	37	.	3.32241	3.74463	0.93553	23
chr1	23823701	23823788	/home/mkelly95/Ovarian_Chip_Seq_Project_Mike/BRD4/remove-duplicates.sh-1.1.0/cross-correlation-macs.sh-1.0.0/BRD4_Experimental_peak_2728	37	.	3.32241	3.74463	0.93553	18
chr1	23858091	23858211	/home/mkelly95/Ovarian_Chip_Seq_Project_Mike/BRD4/remove-duplicates.sh-1.1.0/cross-correlation-macs.sh-1.0.0/BRD4_Experimental_peak_2731	37	.	3.32241	3.74463	0.93553	74
chr1	23859730	23859782	/home/mkelly95/Ovarian_Chip_Seq_Project_Mike/BRD4/remove-duplicates.sh-1.1.0/cross-correlation-macs.sh-1.0.0/BRD4_Experimental_peak_2732	47	.	3.97194	4.79804	1.66489	16
chr1	23860066	23860307	/home/mkelly95/Ovarian_Chip_Seq_Project_Mike/BRD4/remove-duplicates.sh-1.1.0/cross-correlation-macs.sh-1.0.0/BRD4_Experimental_peak_2733	56	.	4.44607	5.6052	2.30325	143
chr1	23860385	23860436	/home/mkelly95/Ovarian_Chip_Seq_Project_Mike/BRD4/remove-duplicates.sh-1.1.0/cross-correlation-macs.sh-1.0.0/BRD4_Experimental_peak_2734	27	.	2.64796	2.72374	0.37843	24
chr1	23869574	23869770	/home/mkelly95/Ovarian_Chip_Seq_Project_Mike/BRD4/remove-duplicates.sh-1.1.0/cross-correlation-macs.sh-1.0.0/BRD4_Experimental_peak_2735	31	.	2.96854	3.17916	0.70055	71
chr1	23878165	23878215	/home/mkelly95/Ovarian_Chip_Seq_Project_Mike/BRD4/remove-duplicates.sh-1.1.0/cross-correlation-macs.sh-1.0.0/BRD4_Experimental_peak_2736	37	.	3.32241	3.74463	0.93553	28
chr1	23880950	23881023	/home/mkelly95/Ovarian_Chip_Seq_Project_Mike/BRD4/remove-duplicates.sh-1.1.0/cross-correlation-macs.sh-1.0.0/BRD4_Experimental_peak_2737	37	.	3.32241	3.74463	0.93553	12
chr1	23881721	23881788	/home/mkelly95/Ovarian_Chip_Seq_Project_Mike/BRD4/remove-duplicates.sh-1.1.0/cross-correlation-macs.sh-1.0.0/BRD4_Experimental_peak_2738	48	.	3.98689	4.82503	1.66489	23
chr1	23882280	23882331	/home/mkelly95/Ovarian_Chip_Seq_Project_Mike/BRD4/remove-duplicates.sh-1.1.0/cross-correlation-macs.sh-1.0.0/BRD4_Experimental_peak_2739	27	.	2.65793	2.74119	0.37843	29
chr1	23882543	23882694	/home/mkelly95/Ovarian_Chip_Seq_Project_Mike/BRD4/remove-duplicates.sh-1.1.0/cross-correlation-macs.sh-1.0.0/BRD4_Experimental_peak_2740	37	.	3.32241	3.74463	0.93553	13
chr1	23886685	23886787	/home/mkelly95/Ovarian_Chip_Seq_Project_Mike/BRD4/remove-duplicates.sh-1.1.0/cross-correlation-macs.sh-1.0.0/BRD4_Experimental_peak_2742	33	.	3.11268	3.38342	0.82462	38
chr1	23891166	23891331	/home/mkelly95/Ovarian_Chip_Seq_Project_Mike/BRD4/remove-duplicates.sh-1.1.0/cross-correlation-macs.sh-1.0.0/BRD4_Experimental_peak_2743	37	.	3.30995	3.72242	0.93553	131
chr1	23895164	23895215	/home/mkelly95/Ovarian_Chip_Seq_Project_Mike/BRD4/remove-duplicates.sh-1.1.0/cross-correlation-macs.sh-1.0.0/BRD4_Experimental_peak_2744	48	.	3.98689	4.82503	1.66489	33
chr1	23896290	23896341	/home/mkelly95/Ovarian_Chip_Seq_Project_Mike/BRD4/remove-duplicates.sh-1.1.0/cross-correlation-macs.sh-1.0.0/BRD4_Experimental_peak_2745	37	.	3.32241	3.74463	0.93553	34
chr1	23999434	23999485	/home/mkelly95/Ovarian_Chip_Seq_Project_Mike/BRD4/remove-duplicates.sh-1.1.0/cross-correlation-macs.sh-1.0.0/BRD4_Experimental_peak_2750	27	.	2.65793	2.74119	0.37843	7
chr1	24017364	24017488	/home/mkelly95/Ovarian_Chip_Seq_Project_Mike/BRD4/remove-duplicates.sh-1.1.0/cross-correlation-macs.sh-1.0.0/BRD4_Experimental_peak_2751	37	.	3.32241	3.74463	0.93553	88
chr1	24017858	24017909	/home/mkelly95/Ovarian_Chip_Seq_Project_Mike/BRD4/remove-duplicates.sh-1.1.0/cross-correlation-macs.sh-1.0.0/BRD4_Experimental_peak_2752	37	.	3.32241	3.74463	0.93553	45
chr1	24067445	24067496	/home/mkelly95/Ovarian_Chip_Seq_Project_Mike/BRD4/remove-duplicates.sh-1.1.0/cross-correlation-macs.sh-1.0.0/BRD4_Experimental_peak_2757	27	.	2.65793	2.74119	0.37843	21
chr1	24069180	24069258	/home/mkelly95/Ovarian_Chip_Seq_Project_Mike/BRD4/remove-duplicates.sh-1.1.0/cross-correlation-macs.sh-1.0.0/BRD4_Experimental_peak_2758	27	.	2.64796	2.72374	0.37843	46
chr1	24069605	24069659	/home/mkelly95/Ovarian_Chip_Seq_Project_Mike/BRD4/remove-duplicates.sh-1.1.0/cross-correlation-macs.sh-1.0.0/BRD4_Experimental_peak_2759	37	.	3.32241	3.74463	0.93553	35
chr1	24117139	24117228	/home/mkelly95/Ovarian_Chip_Seq_Project_Mike/BRD4/remove-duplicates.sh-1.1.0/cross-correlation-macs.sh-1.0.0/BRD4_Experimental_peak_2761	23	.	2.44163	2.37956	0.37843	44
chr1	24165312	24165413	/home/mkelly95/Ovarian_Chip_Seq_Project_Mike/BRD4/remove-duplicates.sh-1.1.0/cross-correlation-macs.sh-1.0.0/BRD4_Experimental_peak_2766	34	.	3.16866	3.48047	0.88083	66
chr1	24194867	24194970	/home/mkelly95/Ovarian_Chip_Seq_Project_Mike/BRD4/remove-duplicates.sh-1.1.0/cross-correlation-macs.sh-1.0.0/BRD4_Experimental_peak_2769	38	.	3.39771	3.83539	0.99131	20
chr1	24195430	24195523	/home/mkelly95/Ovarian_Chip_Seq_Project_Mike/BRD4/remove-duplicates.sh-1.1.0/cross-correlation-macs.sh-1.0.0/BRD4_Experimental_peak_2770	37	.	3.32241	3.74463	0.93553	50
chr1	24267767	24267857	/home/mkelly95/Ovarian_Chip_Seq_Project_Mike/BRD4/remove-duplicates.sh-1.1.0/cross-correlation-macs.sh-1.0.0/BRD4_Experimental_peak_2773	27	.	2.65793	2.74119	0.37843	67
chr1	24269459	24269556	/home/mkelly95/Ovarian_Chip_Seq_Project_Mike/BRD4/remove-duplicates.sh-1.1.0/cross-correlation-macs.sh-1.0.0/BRD4_Experimental_peak_2774	27	.	2.65793	2.74119	0.37843	70
chr1	24275923	24276022	/home/mkelly95/Ovarian_Chip_Seq_Project_Mike/BRD4/remove-duplicates.sh-1.1.0/cross-correlation-macs.sh-1.0.0/BRD4_Experimental_peak_2775	27	.	2.65793	2.74119	0.37843	69
chr1	24278483	24278615	/home/mkelly95/Ovarian_Chip_Seq_Project_Mike/BRD4/remove-duplicates.sh-1.1.0/cross-correlation-macs.sh-1.0.0/BRD4_Experimental_peak_2776	37	.	3.30995	3.72242	0.93553	92
chr1	24281675	24281887	/home/mkelly95/Ovarian_Chip_Seq_Project_Mike/BRD4/remove-duplicates.sh-1.1.0/cross-correlation-macs.sh-1.0.0/BRD4_Experimental_peak_2777	55	.	4.42812	5.57401	2.27614	162
chr1	24283458	24283662	/home/mkelly95/Ovarian_Chip_Seq_Project_Mike/BRD4/remove-duplicates.sh-1.1.0/cross-correlation-macs.sh-1.0.0/BRD4_Experimental_peak_2778	32	.	3.05204	3.28341	0.74546	56
chr1	24285150	24285200	/home/mkelly95/Ovarian_Chip_Seq_Project_Mike/BRD4/remove-duplicates.sh-1.1.0/cross-correlation-macs.sh-1.0.0/BRD4_Experimental_peak_2779	37	.	3.32241	3.74463	0.93553	29
chr1	24285550	24285653	/home/mkelly95/Ovarian_Chip_Seq_Project_Mike/BRD4/remove-duplicates.sh-1.1.0/cross-correlation-macs.sh-1.0.0/BRD4_Experimental_peak_2780	48	.	3.98689	4.82503	1.66489	33
chr1	24285751	24285817	/home/mkelly95/Ovarian_Chip_Seq_Project_Mike/BRD4/remove-duplicates.sh-1.1.0/cross-correlation-macs.sh-1.0.0/BRD4_Experimental_peak_2781	37	.	3.32241	3.74463	0.93553	21
chr1	24286127	24286263	/home/mkelly95/Ovarian_Chip_Seq_Project_Mike/BRD4/remove-duplicates.sh-1.1.0/cross-correlation-macs.sh-1.0.0/BRD4_Experimental_peak_2782	48	.	3.98689	4.82503	1.66489	66
chr1	24289957	24290057	/home/mkelly95/Ovarian_Chip_Seq_Project_Mike/BRD4/remove-duplicates.sh-1.1.0/cross-correlation-macs.sh-1.0.0/BRD4_Experimental_peak_2787	27	.	2.65793	2.74119	0.37843	32
chr1	24307026	24307158	/home/mkelly95/Ovarian_Chip_Seq_Project_Mike/BRD4/remove-duplicates.sh-1.1.0/cross-correlation-macs.sh-1.0.0/BRD4_Experimental_peak_2792	64	.	4.88327	6.4111	2.88614	41
chr1	24307373	24307459	/home/mkelly95/Ovarian_Chip_Seq_Project_Mike/BRD4/remove-duplicates.sh-1.1.0/cross-correlation-macs.sh-1.0.0/BRD4_Experimental_peak_2793	27	.	2.65793	2.74119	0.37843	65
chr1	24307528	24307674	/home/mkelly95/Ovarian_Chip_Seq_Project_Mike/BRD4/remove-duplicates.sh-1.1.0/cross-correlation-macs.sh-1.0.0/BRD4_Experimental_peak_2794	37	.	3.32241	3.74463	0.93553	96
chr1	24307815	24307974	/home/mkelly95/Ovarian_Chip_Seq_Project_Mike/BRD4/remove-duplicates.sh-1.1.0/cross-correlation-macs.sh-1.0.0/BRD4_Experimental_peak_2795	37	.	3.32241	3.74463	0.93553	116
chr1	24308132	24308256	/home/mkelly95/Ovarian_Chip_Seq_Project_Mike/BRD4/remove-duplicates.sh-1.1.0/cross-correlation-macs.sh-1.0.0/BRD4_Experimental_peak_2796	37	.	3.32241	3.74463	0.93553	94
chr1	24308490	24308582	/home/mkelly95/Ovarian_Chip_Seq_Project_Mike/BRD4/remove-duplicates.sh-1.1.0/cross-correlation-macs.sh-1.0.0/BRD4_Experimental_peak_2797	29	.	2.83142	2.93288	0.50441	5
chr1	24310769	24310860	/home/mkelly95/Ovarian_Chip_Seq_Project_Mike/BRD4/remove-duplicates.sh-1.1.0/cross-correlation-macs.sh-1.0.0/BRD4_Experimental_peak_2798	37	.	3.32241	3.74463	0.93553	82
chr1	24324604	24324657	/home/mkelly95/Ovarian_Chip_Seq_Project_Mike/BRD4/remove-duplicates.sh-1.1.0/cross-correlation-macs.sh-1.0.0/BRD4_Experimental_peak_2799	37	.	3.32241	3.74463	0.93553	13
chr1	24324845	24324896	/home/mkelly95/Ovarian_Chip_Seq_Project_Mike/BRD4/remove-duplicates.sh-1.1.0/cross-correlation-macs.sh-1.0.0/BRD4_Experimental_peak_2800	27	.	2.65793	2.74119	0.37843	0
chr1	24336762	24336813	/home/mkelly95/Ovarian_Chip_Seq_Project_Mike/BRD4/remove-duplicates.sh-1.1.0/cross-correlation-macs.sh-1.0.0/BRD4_Experimental_peak_2801	27	.	2.65793	2.74119	0.37843	25
chr1	24337011	24337061	/home/mkelly95/Ovarian_Chip_Seq_Project_Mike/BRD4/remove-duplicates.sh-1.1.0/cross-correlation-macs.sh-1.0.0/BRD4_Experimental_peak_2802	27	.	2.65793	2.74119	0.37843	34
chr1	24343379	24343545	/home/mkelly95/Ovarian_Chip_Seq_Project_Mike/BRD4/remove-duplicates.sh-1.1.0/cross-correlation-macs.sh-1.0.0/BRD4_Experimental_peak_2803	21	.	2.26514	2.10608	0.23559	48
chr1	24344126	24344271	/home/mkelly95/Ovarian_Chip_Seq_Project_Mike/BRD4/remove-duplicates.sh-1.1.0/cross-correlation-macs.sh-1.0.0/BRD4_Experimental_peak_2804	48	.	3.96399	4.80268	1.66489	98
chr1	24345185	24345348	/home/mkelly95/Ovarian_Chip_Seq_Project_Mike/BRD4/remove-duplicates.sh-1.1.0/cross-correlation-macs.sh-1.0.0/BRD4_Experimental_peak_2805	38	.	3.39771	3.83539	0.99131	34
chr1	24345450	24345501	/home/mkelly95/Ovarian_Chip_Seq_Project_Mike/BRD4/remove-duplicates.sh-1.1.0/cross-correlation-macs.sh-1.0.0/BRD4_Experimental_peak_2806	37	.	3.32241	3.74463	0.93553	19
chr1	24345579	24345814	/home/mkelly95/Ovarian_Chip_Seq_Project_Mike/BRD4/remove-duplicates.sh-1.1.0/cross-correlation-macs.sh-1.0.0/BRD4_Experimental_peak_2807	59	.	4.65137	5.97099	2.52955	125
chr1	24349321	24349423	/home/mkelly95/Ovarian_Chip_Seq_Project_Mike/BRD4/remove-duplicates.sh-1.1.0/cross-correlation-macs.sh-1.0.0/BRD4_Experimental_peak_2808	37	.	3.32241	3.74463	0.93553	52
chr1	24349858	24349914	/home/mkelly95/Ovarian_Chip_Seq_Project_Mike/BRD4/remove-duplicates.sh-1.1.0/cross-correlation-macs.sh-1.0.0/BRD4_Experimental_peak_2809	59	.	4.65137	5.97099	2.52955	16
chr1	24362759	24362810	/home/mkelly95/Ovarian_Chip_Seq_Project_Mike/BRD4/remove-duplicates.sh-1.1.0/cross-correlation-macs.sh-1.0.0/BRD4_Experimental_peak_2810	48	.	3.98689	4.82503	1.66489	18
chr1	24366739	24366816	/home/mkelly95/Ovarian_Chip_Seq_Project_Mike/BRD4/remove-duplicates.sh-1.1.0/cross-correlation-macs.sh-1.0.0/BRD4_Experimental_peak_2811	27	.	2.64796	2.72374	0.37843	48
chr1	24474918	24474968	/home/mkelly95/Ovarian_Chip_Seq_Project_Mike/BRD4/remove-duplicates.sh-1.1.0/cross-correlation-macs.sh-1.0.0/BRD4_Experimental_peak_2813	37	.	3.32241	3.74463	0.93553	23
chr1	24541046	24541179	/home/mkelly95/Ovarian_Chip_Seq_Project_Mike/BRD4/remove-duplicates.sh-1.1.0/cross-correlation-macs.sh-1.0.0/BRD4_Experimental_peak_2815	37	.	3.32241	3.74463	0.93553	39
chr1	24588295	24588381	/home/mkelly95/Ovarian_Chip_Seq_Project_Mike/BRD4/remove-duplicates.sh-1.1.0/cross-correlation-macs.sh-1.0.0/BRD4_Experimental_peak_2816	27	.	2.65793	2.74119	0.37843	58
chr1	24615398	24615449	/home/mkelly95/Ovarian_Chip_Seq_Project_Mike/BRD4/remove-duplicates.sh-1.1.0/cross-correlation-macs.sh-1.0.0/BRD4_Experimental_peak_2817	37	.	3.30995	3.72242	0.93553	45
chr1	24620279	24620330	/home/mkelly95/Ovarian_Chip_Seq_Project_Mike/BRD4/remove-duplicates.sh-1.1.0/cross-correlation-macs.sh-1.0.0/BRD4_Experimental_peak_2818	37	.	3.32241	3.74463	0.93553	39
chr1	24620804	24620865	/home/mkelly95/Ovarian_Chip_Seq_Project_Mike/BRD4/remove-duplicates.sh-1.1.0/cross-correlation-macs.sh-1.0.0/BRD4_Experimental_peak_2819	37	.	3.32241	3.74463	0.93553	13
chr1	24620927	24621182	/home/mkelly95/Ovarian_Chip_Seq_Project_Mike/BRD4/remove-duplicates.sh-1.1.0/cross-correlation-macs.sh-1.0.0/BRD4_Experimental_peak_2820	59	.	4.65137	5.97099	2.52955	87
chr1	24621305	24621593	/home/mkelly95/Ovarian_Chip_Seq_Project_Mike/BRD4/remove-duplicates.sh-1.1.0/cross-correlation-macs.sh-1.0.0/BRD4_Experimental_peak_2821	110	.	7.3093	11.06628	6.63191	240
chr1	24622435	24622559	/home/mkelly95/Ovarian_Chip_Seq_Project_Mike/BRD4/remove-duplicates.sh-1.1.0/cross-correlation-macs.sh-1.0.0/BRD4_Experimental_peak_2822	59	.	4.65137	5.97099	2.52955	21
chr1	24638570	24638697	/home/mkelly95/Ovarian_Chip_Seq_Project_Mike/BRD4/remove-duplicates.sh-1.1.0/cross-correlation-macs.sh-1.0.0/BRD4_Experimental_peak_2823	48	.	3.98689	4.82503	1.66489	78
chr1	24642956	24643006	/home/mkelly95/Ovarian_Chip_Seq_Project_Mike/BRD4/remove-duplicates.sh-1.1.0/cross-correlation-macs.sh-1.0.0/BRD4_Experimental_peak_2824	27	.	2.65793	2.74119	0.37843	7
chr1	24644295	24644379	/home/mkelly95/Ovarian_Chip_Seq_Project_Mike/BRD4/remove-duplicates.sh-1.1.0/cross-correlation-macs.sh-1.0.0/BRD4_Experimental_peak_2825	37	.	3.32241	3.74463	0.93553	33
chr1	24644750	24644831	/home/mkelly95/Ovarian_Chip_Seq_Project_Mike/BRD4/remove-duplicates.sh-1.1.0/cross-correlation-macs.sh-1.0.0/BRD4_Experimental_peak_2826	23	.	2.44163	2.37956	0.37843	57
chr1	24742048	24742099	/home/mkelly95/Ovarian_Chip_Seq_Project_Mike/BRD4/remove-duplicates.sh-1.1.0/cross-correlation-macs.sh-1.0.0/BRD4_Experimental_peak_2836	21	.	2.26514	2.10608	0.23559	24
chr1	24811122	24811224	/home/mkelly95/Ovarian_Chip_Seq_Project_Mike/BRD4/remove-duplicates.sh-1.1.0/cross-correlation-macs.sh-1.0.0/BRD4_Experimental_peak_2840	27	.	2.65793	2.74119	0.37843	25
chr1	24820957	24821008	/home/mkelly95/Ovarian_Chip_Seq_Project_Mike/BRD4/remove-duplicates.sh-1.1.0/cross-correlation-macs.sh-1.0.0/BRD4_Experimental_peak_2841	37	.	3.30995	3.72242	0.93553	44
chr1	24863964	24864015	/home/mkelly95/Ovarian_Chip_Seq_Project_Mike/BRD4/remove-duplicates.sh-1.1.0/cross-correlation-macs.sh-1.0.0/BRD4_Experimental_peak_2843	27	.	2.65793	2.74119	0.37843	26
chr1	24867981	24868035	/home/mkelly95/Ovarian_Chip_Seq_Project_Mike/BRD4/remove-duplicates.sh-1.1.0/cross-correlation-macs.sh-1.0.0/BRD4_Experimental_peak_2844	32	.	3.05204	3.28341	0.74546	36
chr1	24939108	24939159	/home/mkelly95/Ovarian_Chip_Seq_Project_Mike/BRD4/remove-duplicates.sh-1.1.0/cross-correlation-macs.sh-1.0.0/BRD4_Experimental_peak_2848	27	.	2.65793	2.74119	0.37843	9
chr1	24944627	24944678	/home/mkelly95/Ovarian_Chip_Seq_Project_Mike/BRD4/remove-duplicates.sh-1.1.0/cross-correlation-macs.sh-1.0.0/BRD4_Experimental_peak_2849	37	.	3.32241	3.74463	0.93553	26
chr1	24969173	24969388	/home/mkelly95/Ovarian_Chip_Seq_Project_Mike/BRD4/remove-duplicates.sh-1.1.0/cross-correlation-macs.sh-1.0.0/BRD4_Experimental_peak_2850	53	.	4.22488	5.33974	2.07816	98
chr1	25010270	25010321	/home/mkelly95/Ovarian_Chip_Seq_Project_Mike/BRD4/remove-duplicates.sh-1.1.0/cross-correlation-macs.sh-1.0.0/BRD4_Experimental_peak_2853	37	.	3.32241	3.74463	0.93553	40
chr1	25010878	25010929	/home/mkelly95/Ovarian_Chip_Seq_Project_Mike/BRD4/remove-duplicates.sh-1.1.0/cross-correlation-macs.sh-1.0.0/BRD4_Experimental_peak_2854	37	.	3.30995	3.72242	0.93553	41
chr1	25015204	25015295	/home/mkelly95/Ovarian_Chip_Seq_Project_Mike/BRD4/remove-duplicates.sh-1.1.0/cross-correlation-macs.sh-1.0.0/BRD4_Experimental_peak_2855	32	.	3.05204	3.28341	0.74546	53
chr1	25031724	25031869	/home/mkelly95/Ovarian_Chip_Seq_Project_Mike/BRD4/remove-duplicates.sh-1.1.0/cross-correlation-macs.sh-1.0.0/BRD4_Experimental_peak_2856	48	.	3.98689	4.82503	1.66489	118
chr1	25033015	25033128	/home/mkelly95/Ovarian_Chip_Seq_Project_Mike/BRD4/remove-duplicates.sh-1.1.0/cross-correlation-macs.sh-1.0.0/BRD4_Experimental_peak_2857	32	.	3.05204	3.28341	0.74546	20
chr1	25042772	25042874	/home/mkelly95/Ovarian_Chip_Seq_Project_Mike/BRD4/remove-duplicates.sh-1.1.0/cross-correlation-macs.sh-1.0.0/BRD4_Experimental_peak_2858	34	.	3.16866	3.48047	0.88083	75
chr1	25068694	25068745	/home/mkelly95/Ovarian_Chip_Seq_Project_Mike/BRD4/remove-duplicates.sh-1.1.0/cross-correlation-macs.sh-1.0.0/BRD4_Experimental_peak_2859	37	.	3.32241	3.74463	0.93553	44
chr1	25207959	25208054	/home/mkelly95/Ovarian_Chip_Seq_Project_Mike/BRD4/remove-duplicates.sh-1.1.0/cross-correlation-macs.sh-1.0.0/BRD4_Experimental_peak_2869	32	.	3.05204	3.28341	0.74546	10
chr1	25333460	25333529	/home/mkelly95/Ovarian_Chip_Seq_Project_Mike/BRD4/remove-duplicates.sh-1.1.0/cross-correlation-macs.sh-1.0.0/BRD4_Experimental_peak_2871	37	.	3.32241	3.74463	0.93553	25
chr1	25347970	25348080	/home/mkelly95/Ovarian_Chip_Seq_Project_Mike/BRD4/remove-duplicates.sh-1.1.0/cross-correlation-macs.sh-1.0.0/BRD4_Experimental_peak_2872	37	.	3.32241	3.74463	0.93553	88
chr1	25348800	25348851	/home/mkelly95/Ovarian_Chip_Seq_Project_Mike/BRD4/remove-duplicates.sh-1.1.0/cross-correlation-macs.sh-1.0.0/BRD4_Experimental_peak_2873	27	.	2.65793	2.74119	0.37843	43
chr1	25365179	25365287	/home/mkelly95/Ovarian_Chip_Seq_Project_Mike/BRD4/remove-duplicates.sh-1.1.0/cross-correlation-macs.sh-1.0.0/BRD4_Experimental_peak_2874	21	.	2.26514	2.10608	0.23559	76
chr1	25491541	25491600	/home/mkelly95/Ovarian_Chip_Seq_Project_Mike/BRD4/remove-duplicates.sh-1.1.0/cross-correlation-macs.sh-1.0.0/BRD4_Experimental_peak_2875	32	.	3.05204	3.28341	0.74546	34
chr1	25500126	25500281	/home/mkelly95/Ovarian_Chip_Seq_Project_Mike/BRD4/remove-duplicates.sh-1.1.0/cross-correlation-macs.sh-1.0.0/BRD4_Experimental_peak_2876	48	.	3.98689	4.82503	1.66489	147
chr1	25500960	25501117	/home/mkelly95/Ovarian_Chip_Seq_Project_Mike/BRD4/remove-duplicates.sh-1.1.0/cross-correlation-macs.sh-1.0.0/BRD4_Experimental_peak_2877	29	.	2.83142	2.93288	0.50441	107
chr1	25523478	25523529	/home/mkelly95/Ovarian_Chip_Seq_Project_Mike/BRD4/remove-duplicates.sh-1.1.0/cross-correlation-macs.sh-1.0.0/BRD4_Experimental_peak_2878	27	.	2.65793	2.74119	0.37843	30
chr1	25524341	25524476	/home/mkelly95/Ovarian_Chip_Seq_Project_Mike/BRD4/remove-duplicates.sh-1.1.0/cross-correlation-macs.sh-1.0.0/BRD4_Experimental_peak_2879	47	.	3.97194	4.79804	1.66489	121
chr1	25531627	25531754	/home/mkelly95/Ovarian_Chip_Seq_Project_Mike/BRD4/remove-duplicates.sh-1.1.0/cross-correlation-macs.sh-1.0.0/BRD4_Experimental_peak_2880	38	.	3.39771	3.83539	0.99131	121
chr1	25559373	25559695	/home/mkelly95/Ovarian_Chip_Seq_Project_Mike/BRD4/remove-duplicates.sh-1.1.0/cross-correlation-macs.sh-1.0.0/BRD4_Experimental_peak_2882	59	.	4.65137	5.97099	2.52955	47
chr1	25563281	25563513	/home/mkelly95/Ovarian_Chip_Seq_Project_Mike/BRD4/remove-duplicates.sh-1.1.0/cross-correlation-macs.sh-1.0.0/BRD4_Experimental_peak_2883	42	.	3.66245	4.26359	1.32304	106
chr1	25566625	25566682	/home/mkelly95/Ovarian_Chip_Seq_Project_Mike/BRD4/remove-duplicates.sh-1.1.0/cross-correlation-macs.sh-1.0.0/BRD4_Experimental_peak_2884	37	.	3.32241	3.74463	0.93553	44
chr1	25566747	25566895	/home/mkelly95/Ovarian_Chip_Seq_Project_Mike/BRD4/remove-duplicates.sh-1.1.0/cross-correlation-macs.sh-1.0.0/BRD4_Experimental_peak_2885	38	.	3.39771	3.83539	0.99131	36
chr1	26121803	26121854	/home/mkelly95/Ovarian_Chip_Seq_Project_Mike/BRD4/remove-duplicates.sh-1.1.0/cross-correlation-macs.sh-1.0.0/BRD4_Experimental_peak_2899	37	.	3.30995	3.72242	0.93553	16
chr1	26199872	26199978	/home/mkelly95/Ovarian_Chip_Seq_Project_Mike/BRD4/remove-duplicates.sh-1.1.0/cross-correlation-macs.sh-1.0.0/BRD4_Experimental_peak_2901	37	.	3.30995	3.72242	0.93553	25
chr1	26202056	26202222	/home/mkelly95/Ovarian_Chip_Seq_Project_Mike/BRD4/remove-duplicates.sh-1.1.0/cross-correlation-macs.sh-1.0.0/BRD4_Experimental_peak_2902	48	.	3.98689	4.82503	1.66489	147
chr1	26206350	26206442	/home/mkelly95/Ovarian_Chip_Seq_Project_Mike/BRD4/remove-duplicates.sh-1.1.0/cross-correlation-macs.sh-1.0.0/BRD4_Experimental_peak_2903	47	.	3.97194	4.79804	1.66489	42
chr1	26324793	26324960	/home/mkelly95/Ovarian_Chip_Seq_Project_Mike/BRD4/remove-duplicates.sh-1.1.0/cross-correlation-macs.sh-1.0.0/BRD4_Experimental_peak_2919	71	.	5.31586	7.17402	3.47753	94
chr1	26325285	26325394	/home/mkelly95/Ovarian_Chip_Seq_Project_Mike/BRD4/remove-duplicates.sh-1.1.0/cross-correlation-macs.sh-1.0.0/BRD4_Experimental_peak_2920	48	.	3.98689	4.82503	1.66489	29
chr1	26331099	26331170	/home/mkelly95/Ovarian_Chip_Seq_Project_Mike/BRD4/remove-duplicates.sh-1.1.0/cross-correlation-macs.sh-1.0.0/BRD4_Experimental_peak_2921	32	.	3.05204	3.28341	0.74546	24
chr1	26431792	26431842	/home/mkelly95/Ovarian_Chip_Seq_Project_Mike/BRD4/remove-duplicates.sh-1.1.0/cross-correlation-macs.sh-1.0.0/BRD4_Experimental_peak_2922	27	.	2.65793	2.74119	0.37843	25
chr1	26435301	26435352	/home/mkelly95/Ovarian_Chip_Seq_Project_Mike/BRD4/remove-duplicates.sh-1.1.0/cross-correlation-macs.sh-1.0.0/BRD4_Experimental_peak_2923	32	.	3.05204	3.28341	0.74546	34
chr1	26454010	26454212	/home/mkelly95/Ovarian_Chip_Seq_Project_Mike/BRD4/remove-duplicates.sh-1.1.0/cross-correlation-macs.sh-1.0.0/BRD4_Experimental_peak_2926	42	.	3.66245	4.26359	1.32304	92
chr1	26456230	26456340	/home/mkelly95/Ovarian_Chip_Seq_Project_Mike/BRD4/remove-duplicates.sh-1.1.0/cross-correlation-macs.sh-1.0.0/BRD4_Experimental_peak_2927	37	.	3.32241	3.74463	0.93553	86
chr1	26710711	26710761	/home/mkelly95/Ovarian_Chip_Seq_Project_Mike/BRD4/remove-duplicates.sh-1.1.0/cross-correlation-macs.sh-1.0.0/BRD4_Experimental_peak_2936	32	.	3.05204	3.28341	0.74546	32
chr1	26723764	26723815	/home/mkelly95/Ovarian_Chip_Seq_Project_Mike/BRD4/remove-duplicates.sh-1.1.0/cross-correlation-macs.sh-1.0.0/BRD4_Experimental_peak_2937	32	.	3.05204	3.28341	0.74546	17
chr1	26735183	26735234	/home/mkelly95/Ovarian_Chip_Seq_Project_Mike/BRD4/remove-duplicates.sh-1.1.0/cross-correlation-macs.sh-1.0.0/BRD4_Experimental_peak_2938	48	.	3.98689	4.82503	1.66489	34
chr1	26735951	26736056	/home/mkelly95/Ovarian_Chip_Seq_Project_Mike/BRD4/remove-duplicates.sh-1.1.0/cross-correlation-macs.sh-1.0.0/BRD4_Experimental_peak_2939	53	.	4.27286	5.30894	2.06346	46
chr1	26736181	26736265	/home/mkelly95/Ovarian_Chip_Seq_Project_Mike/BRD4/remove-duplicates.sh-1.1.0/cross-correlation-macs.sh-1.0.0/BRD4_Experimental_peak_2940	48	.	3.98689	4.82503	1.66489	42
chr1	26736460	26736511	/home/mkelly95/Ovarian_Chip_Seq_Project_Mike/BRD4/remove-duplicates.sh-1.1.0/cross-correlation-macs.sh-1.0.0/BRD4_Experimental_peak_2941	37	.	3.32241	3.74463	0.93553	36
chr1	26736999	26737050	/home/mkelly95/Ovarian_Chip_Seq_Project_Mike/BRD4/remove-duplicates.sh-1.1.0/cross-correlation-macs.sh-1.0.0/BRD4_Experimental_peak_2942	27	.	2.65793	2.74119	0.37843	4
chr1	26758481	26758588	/home/mkelly95/Ovarian_Chip_Seq_Project_Mike/BRD4/remove-duplicates.sh-1.1.0/cross-correlation-macs.sh-1.0.0/BRD4_Experimental_peak_2943	27	.	2.65793	2.74119	0.37843	26
chr1	26827737	26827841	/home/mkelly95/Ovarian_Chip_Seq_Project_Mike/BRD4/remove-duplicates.sh-1.1.0/cross-correlation-macs.sh-1.0.0/BRD4_Experimental_peak_2946	37	.	3.30995	3.72242	0.93553	61
chr1	26827897	26827949	/home/mkelly95/Ovarian_Chip_Seq_Project_Mike/BRD4/remove-duplicates.sh-1.1.0/cross-correlation-macs.sh-1.0.0/BRD4_Experimental_peak_2947	37	.	3.32241	3.74463	0.93553	15
chr1	26829414	26829515	/home/mkelly95/Ovarian_Chip_Seq_Project_Mike/BRD4/remove-duplicates.sh-1.1.0/cross-correlation-macs.sh-1.0.0/BRD4_Experimental_peak_2948	27	.	2.65793	2.74119	0.37843	25
chr1	26833100	26833212	/home/mkelly95/Ovarian_Chip_Seq_Project_Mike/BRD4/remove-duplicates.sh-1.1.0/cross-correlation-macs.sh-1.0.0/BRD4_Experimental_peak_2949	37	.	3.32241	3.74463	0.93553	47
chr1	26833316	26833422	/home/mkelly95/Ovarian_Chip_Seq_Project_Mike/BRD4/remove-duplicates.sh-1.1.0/cross-correlation-macs.sh-1.0.0/BRD4_Experimental_peak_2950	27	.	2.65793	2.74119	0.37843	29
chr1	26837186	26837379	/home/mkelly95/Ovarian_Chip_Seq_Project_Mike/BRD4/remove-duplicates.sh-1.1.0/cross-correlation-macs.sh-1.0.0/BRD4_Experimental_peak_2951	47	.	3.95523	4.76802	1.66489	146
chr1	26909780	26909831	/home/mkelly95/Ovarian_Chip_Seq_Project_Mike/BRD4/remove-duplicates.sh-1.1.0/cross-correlation-macs.sh-1.0.0/BRD4_Experimental_peak_2952	27	.	2.65793	2.74119	0.37843	36
chr1	26913988	26914069	/home/mkelly95/Ovarian_Chip_Seq_Project_Mike/BRD4/remove-duplicates.sh-1.1.0/cross-correlation-macs.sh-1.0.0/BRD4_Experimental_peak_2953	27	.	2.65793	2.74119	0.37843	35
chr1	26924097	26924148	/home/mkelly95/Ovarian_Chip_Seq_Project_Mike/BRD4/remove-duplicates.sh-1.1.0/cross-correlation-macs.sh-1.0.0/BRD4_Experimental_peak_2954	37	.	3.32241	3.74463	0.93553	42
chr1	26929141	26929273	/home/mkelly95/Ovarian_Chip_Seq_Project_Mike/BRD4/remove-duplicates.sh-1.1.0/cross-correlation-macs.sh-1.0.0/BRD4_Experimental_peak_2955	38	.	3.39771	3.83539	0.99131	96
chr1	26945216	26945267	/home/mkelly95/Ovarian_Chip_Seq_Project_Mike/BRD4/remove-duplicates.sh-1.1.0/cross-correlation-macs.sh-1.0.0/BRD4_Experimental_peak_2956	27	.	2.64796	2.72374	0.37843	37
chr1	26945322	26945373	/home/mkelly95/Ovarian_Chip_Seq_Project_Mike/BRD4/remove-duplicates.sh-1.1.0/cross-correlation-macs.sh-1.0.0/BRD4_Experimental_peak_2957	37	.	3.30995	3.72242	0.93553	40
chr1	26945839	26945968	/home/mkelly95/Ovarian_Chip_Seq_Project_Mike/BRD4/remove-duplicates.sh-1.1.0/cross-correlation-macs.sh-1.0.0/BRD4_Experimental_peak_2958	47	.	3.97194	4.79804	1.66489	92
chr1	26946251	26946311	/home/mkelly95/Ovarian_Chip_Seq_Project_Mike/BRD4/remove-duplicates.sh-1.1.0/cross-correlation-macs.sh-1.0.0/BRD4_Experimental_peak_2959	47	.	3.97194	4.79804	1.66489	12
chr1	26946385	26946485	/home/mkelly95/Ovarian_Chip_Seq_Project_Mike/BRD4/remove-duplicates.sh-1.1.0/cross-correlation-macs.sh-1.0.0/BRD4_Experimental_peak_2960	42	.	3.66245	4.26359	1.32304	26
chr1	26946568	26946704	/home/mkelly95/Ovarian_Chip_Seq_Project_Mike/BRD4/remove-duplicates.sh-1.1.0/cross-correlation-macs.sh-1.0.0/BRD4_Experimental_peak_2961	48	.	3.98689	4.82503	1.66489	91
chr1	26947042	26947447	/home/mkelly95/Ovarian_Chip_Seq_Project_Mike/BRD4/remove-duplicates.sh-1.1.0/cross-correlation-macs.sh-1.0.0/BRD4_Experimental_peak_2962	71	.	5.31586	7.17402	3.47753	340
chr1	26947661	26948594	/home/mkelly95/Ovarian_Chip_Seq_Project_Mike/BRD4/remove-duplicates.sh-1.1.0/cross-correlation-macs.sh-1.0.0/BRD4_Experimental_peak_2963	96	.	6.6199	9.68017	5.51889	848
chr1	26962346	26962474	/home/mkelly95/Ovarian_Chip_Seq_Project_Mike/BRD4/remove-duplicates.sh-1.1.0/cross-correlation-macs.sh-1.0.0/BRD4_Experimental_peak_2964	37	.	3.30995	3.72242	0.93553	12
chr1	26964190	26964301	/home/mkelly95/Ovarian_Chip_Seq_Project_Mike/BRD4/remove-duplicates.sh-1.1.0/cross-correlation-macs.sh-1.0.0/BRD4_Experimental_peak_2965	48	.	3.98689	4.82503	1.66489	35
chr1	26991866	26991917	/home/mkelly95/Ovarian_Chip_Seq_Project_Mike/BRD4/remove-duplicates.sh-1.1.0/cross-correlation-macs.sh-1.0.0/BRD4_Experimental_peak_2966	37	.	3.32241	3.74463	0.93553	12
chr1	27003923	27004127	/home/mkelly95/Ovarian_Chip_Seq_Project_Mike/BRD4/remove-duplicates.sh-1.1.0/cross-correlation-macs.sh-1.0.0/BRD4_Experimental_peak_2967	42	.	3.66245	4.26359	1.32304	57
chr1	27011261	27011312	/home/mkelly95/Ovarian_Chip_Seq_Project_Mike/BRD4/remove-duplicates.sh-1.1.0/cross-correlation-macs.sh-1.0.0/BRD4_Experimental_peak_2968	37	.	3.32241	3.74463	0.93553	35
chr1	27011513	27011606	/home/mkelly95/Ovarian_Chip_Seq_Project_Mike/BRD4/remove-duplicates.sh-1.1.0/cross-correlation-macs.sh-1.0.0/BRD4_Experimental_peak_2969	48	.	3.98689	4.82503	1.66489	43
chr1	27013167	27013420	/home/mkelly95/Ovarian_Chip_Seq_Project_Mike/BRD4/remove-duplicates.sh-1.1.0/cross-correlation-macs.sh-1.0.0/BRD4_Experimental_peak_2970	34	.	3.16866	3.48047	0.88083	55
chr1	27013580	27013672	/home/mkelly95/Ovarian_Chip_Seq_Project_Mike/BRD4/remove-duplicates.sh-1.1.0/cross-correlation-macs.sh-1.0.0/BRD4_Experimental_peak_2971	59	.	4.65137	5.97099	2.52955	34
chr1	27014027	27014176	/home/mkelly95/Ovarian_Chip_Seq_Project_Mike/BRD4/remove-duplicates.sh-1.1.0/cross-correlation-macs.sh-1.0.0/BRD4_Experimental_peak_2972	27	.	2.65793	2.74119	0.37843	78
chr1	27014323	27014448	/home/mkelly95/Ovarian_Chip_Seq_Project_Mike/BRD4/remove-duplicates.sh-1.1.0/cross-correlation-macs.sh-1.0.0/BRD4_Experimental_peak_2973	37	.	3.32241	3.74463	0.93553	21
chr1	27015288	27015386	/home/mkelly95/Ovarian_Chip_Seq_Project_Mike/BRD4/remove-duplicates.sh-1.1.0/cross-correlation-macs.sh-1.0.0/BRD4_Experimental_peak_2974	71	.	5.31586	7.17402	3.47753	47
chr1	27015463	27015514	/home/mkelly95/Ovarian_Chip_Seq_Project_Mike/BRD4/remove-duplicates.sh-1.1.0/cross-correlation-macs.sh-1.0.0/BRD4_Experimental_peak_2975	27	.	2.65793	2.74119	0.37843	0
chr1	27016870	27016966	/home/mkelly95/Ovarian_Chip_Seq_Project_Mike/BRD4/remove-duplicates.sh-1.1.0/cross-correlation-macs.sh-1.0.0/BRD4_Experimental_peak_2976	37	.	3.32241	3.74463	0.93553	59
chr1	27017049	27017128	/home/mkelly95/Ovarian_Chip_Seq_Project_Mike/BRD4/remove-duplicates.sh-1.1.0/cross-correlation-macs.sh-1.0.0/BRD4_Experimental_peak_2977	27	.	2.65793	2.74119	0.37843	5
chr1	27017190	27017673	/home/mkelly95/Ovarian_Chip_Seq_Project_Mike/BRD4/remove-duplicates.sh-1.1.0/cross-correlation-macs.sh-1.0.0/BRD4_Experimental_peak_2978	84	.	5.98034	8.42756	4.48422	118
chr1	27018471	27018543	/home/mkelly95/Ovarian_Chip_Seq_Project_Mike/BRD4/remove-duplicates.sh-1.1.0/cross-correlation-macs.sh-1.0.0/BRD4_Experimental_peak_2979	36	.	3.26852	3.64932	0.93553	30
chr1	27018745	27019148	/home/mkelly95/Ovarian_Chip_Seq_Project_Mike/BRD4/remove-duplicates.sh-1.1.0/cross-correlation-macs.sh-1.0.0/BRD4_Experimental_peak_2980	71	.	5.31586	7.17402	3.47753	251
chr1	27019227	27020033	/home/mkelly95/Ovarian_Chip_Seq_Project_Mike/BRD4/remove-duplicates.sh-1.1.0/cross-correlation-macs.sh-1.0.0/BRD4_Experimental_peak_2981	103	.	6.79542	10.37667	6.076	503
chr1	27020086	27020293	/home/mkelly95/Ovarian_Chip_Seq_Project_Mike/BRD4/remove-duplicates.sh-1.1.0/cross-correlation-macs.sh-1.0.0/BRD4_Experimental_peak_2982	58	.	4.53028	5.82652	2.47519	98
chr1	27020382	27020566	/home/mkelly95/Ovarian_Chip_Seq_Project_Mike/BRD4/remove-duplicates.sh-1.1.0/cross-correlation-macs.sh-1.0.0/BRD4_Experimental_peak_2983	53	.	4.27286	5.30894	2.06346	65
chr1	27020768	27020915	/home/mkelly95/Ovarian_Chip_Seq_Project_Mike/BRD4/remove-duplicates.sh-1.1.0/cross-correlation-macs.sh-1.0.0/BRD4_Experimental_peak_2984	37	.	3.32241	3.74463	0.93553	39
chr1	27021014	27021424	/home/mkelly95/Ovarian_Chip_Seq_Project_Mike/BRD4/remove-duplicates.sh-1.1.0/cross-correlation-macs.sh-1.0.0/BRD4_Experimental_peak_2985	59	.	4.65137	5.97099	2.52955	311
chr1	27021733	27021899	/home/mkelly95/Ovarian_Chip_Seq_Project_Mike/BRD4/remove-duplicates.sh-1.1.0/cross-correlation-macs.sh-1.0.0/BRD4_Experimental_peak_2986	59	.	4.65137	5.97099	2.52955	49
chr1	27021978	27022268	/home/mkelly95/Ovarian_Chip_Seq_Project_Mike/BRD4/remove-duplicates.sh-1.1.0/cross-correlation-macs.sh-1.0.0/BRD4_Experimental_peak_2987	96	.	6.33732	9.62424	5.47713	181
chr1	27112856	27112937	/home/mkelly95/Ovarian_Chip_Seq_Project_Mike/BRD4/remove-duplicates.sh-1.1.0/cross-correlation-macs.sh-1.0.0/BRD4_Experimental_peak_2993	27	.	2.65793	2.74119	0.37843	19
chr1	27113241	27113292	/home/mkelly95/Ovarian_Chip_Seq_Project_Mike/BRD4/remove-duplicates.sh-1.1.0/cross-correlation-macs.sh-1.0.0/BRD4_Experimental_peak_2994	37	.	3.32241	3.74463	0.93553	33
chr1	27114303	27114374	/home/mkelly95/Ovarian_Chip_Seq_Project_Mike/BRD4/remove-duplicates.sh-1.1.0/cross-correlation-macs.sh-1.0.0/BRD4_Experimental_peak_2995	59	.	4.63393	5.9392	2.52955	41
chr1	27125222	27125327	/home/mkelly95/Ovarian_Chip_Seq_Project_Mike/BRD4/remove-duplicates.sh-1.1.0/cross-correlation-macs.sh-1.0.0/BRD4_Experimental_peak_2998	27	.	2.65793	2.74119	0.37843	80
chr1	27137753	27137806	/home/mkelly95/Ovarian_Chip_Seq_Project_Mike/BRD4/remove-duplicates.sh-1.1.0/cross-correlation-macs.sh-1.0.0/BRD4_Experimental_peak_2999	37	.	3.32241	3.74463	0.93553	21
chr1	27483818	27483869	/home/mkelly95/Ovarian_Chip_Seq_Project_Mike/BRD4/remove-duplicates.sh-1.1.0/cross-correlation-macs.sh-1.0.0/BRD4_Experimental_peak_3026	27	.	2.65793	2.74119	0.37843	36
chr1	27505024	27505094	/home/mkelly95/Ovarian_Chip_Seq_Project_Mike/BRD4/remove-duplicates.sh-1.1.0/cross-correlation-macs.sh-1.0.0/BRD4_Experimental_peak_3027	48	.	3.98689	4.82503	1.66489	34
chr1	27560777	27560828	/home/mkelly95/Ovarian_Chip_Seq_Project_Mike/BRD4/remove-duplicates.sh-1.1.0/cross-correlation-macs.sh-1.0.0/BRD4_Experimental_peak_3028	37	.	3.32241	3.74463	0.93553	17
chr1	27639047	27639124	/home/mkelly95/Ovarian_Chip_Seq_Project_Mike/BRD4/remove-duplicates.sh-1.1.0/cross-correlation-macs.sh-1.0.0/BRD4_Experimental_peak_3029	27	.	2.65793	2.74119	0.37843	42
chr1	27639369	27639456	/home/mkelly95/Ovarian_Chip_Seq_Project_Mike/BRD4/remove-duplicates.sh-1.1.0/cross-correlation-macs.sh-1.0.0/BRD4_Experimental_peak_3030	27	.	2.65793	2.74119	0.37843	37
chr1	27648290	27648442	/home/mkelly95/Ovarian_Chip_Seq_Project_Mike/BRD4/remove-duplicates.sh-1.1.0/cross-correlation-macs.sh-1.0.0/BRD4_Experimental_peak_3031	32	.	3.05204	3.28341	0.74546	49
chr1	27716479	27716579	/home/mkelly95/Ovarian_Chip_Seq_Project_Mike/BRD4/remove-duplicates.sh-1.1.0/cross-correlation-macs.sh-1.0.0/BRD4_Experimental_peak_3037	27	.	2.64796	2.72374	0.37843	50
chr1	27817106	27817157	/home/mkelly95/Ovarian_Chip_Seq_Project_Mike/BRD4/remove-duplicates.sh-1.1.0/cross-correlation-macs.sh-1.0.0/BRD4_Experimental_peak_3042	37	.	3.32241	3.74463	0.93553	34
chr1	27821153	27821203	/home/mkelly95/Ovarian_Chip_Seq_Project_Mike/BRD4/remove-duplicates.sh-1.1.0/cross-correlation-macs.sh-1.0.0/BRD4_Experimental_peak_3043	37	.	3.32241	3.74463	0.93553	12
chr1	27822948	27823096	/home/mkelly95/Ovarian_Chip_Seq_Project_Mike/BRD4/remove-duplicates.sh-1.1.0/cross-correlation-macs.sh-1.0.0/BRD4_Experimental_peak_3044	27	.	2.64796	2.72374	0.37843	82
chr1	27851658	27851709	/home/mkelly95/Ovarian_Chip_Seq_Project_Mike/BRD4/remove-duplicates.sh-1.1.0/cross-correlation-macs.sh-1.0.0/BRD4_Experimental_peak_3045	32	.	3.05204	3.28341	0.74546	30
chr1	27854673	27854772	/home/mkelly95/Ovarian_Chip_Seq_Project_Mike/BRD4/remove-duplicates.sh-1.1.0/cross-correlation-macs.sh-1.0.0/BRD4_Experimental_peak_3046	37	.	3.32241	3.74463	0.93553	11
chr1	27855279	27855373	/home/mkelly95/Ovarian_Chip_Seq_Project_Mike/BRD4/remove-duplicates.sh-1.1.0/cross-correlation-macs.sh-1.0.0/BRD4_Experimental_peak_3047	27	.	2.64796	2.72374	0.37843	76
chr1	27855808	27855926	/home/mkelly95/Ovarian_Chip_Seq_Project_Mike/BRD4/remove-duplicates.sh-1.1.0/cross-correlation-macs.sh-1.0.0/BRD4_Experimental_peak_3048	71	.	5.31586	7.17402	3.47753	86
chr1	27976507	27976649	/home/mkelly95/Ovarian_Chip_Seq_Project_Mike/BRD4/remove-duplicates.sh-1.1.0/cross-correlation-macs.sh-1.0.0/BRD4_Experimental_peak_3050	42	.	3.66245	4.26359	1.32304	106
chr1	27977469	27977526	/home/mkelly95/Ovarian_Chip_Seq_Project_Mike/BRD4/remove-duplicates.sh-1.1.0/cross-correlation-macs.sh-1.0.0/BRD4_Experimental_peak_3051	47	.	3.97194	4.79804	1.66489	40
chr1	27985498	27985549	/home/mkelly95/Ovarian_Chip_Seq_Project_Mike/BRD4/remove-duplicates.sh-1.1.0/cross-correlation-macs.sh-1.0.0/BRD4_Experimental_peak_3052	27	.	2.65793	2.74119	0.37843	14
chr1	27989826	27989877	/home/mkelly95/Ovarian_Chip_Seq_Project_Mike/BRD4/remove-duplicates.sh-1.1.0/cross-correlation-macs.sh-1.0.0/BRD4_Experimental_peak_3053	37	.	3.32241	3.74463	0.93553	33
chr1	28008376	28008427	/home/mkelly95/Ovarian_Chip_Seq_Project_Mike/BRD4/remove-duplicates.sh-1.1.0/cross-correlation-macs.sh-1.0.0/BRD4_Experimental_peak_3054	37	.	3.32241	3.74463	0.93553	43
chr1	28017063	28017114	/home/mkelly95/Ovarian_Chip_Seq_Project_Mike/BRD4/remove-duplicates.sh-1.1.0/cross-correlation-macs.sh-1.0.0/BRD4_Experimental_peak_3055	23	.	2.44163	2.37956	0.37843	41
chr1	28024403	28024536	/home/mkelly95/Ovarian_Chip_Seq_Project_Mike/BRD4/remove-duplicates.sh-1.1.0/cross-correlation-macs.sh-1.0.0/BRD4_Experimental_peak_3056	37	.	3.32241	3.74463	0.93553	29
chr1	28037365	28037416	/home/mkelly95/Ovarian_Chip_Seq_Project_Mike/BRD4/remove-duplicates.sh-1.1.0/cross-correlation-macs.sh-1.0.0/BRD4_Experimental_peak_3057	29	.	2.83142	2.93288	0.50441	2
chr1	28038348	28038442	/home/mkelly95/Ovarian_Chip_Seq_Project_Mike/BRD4/remove-duplicates.sh-1.1.0/cross-correlation-macs.sh-1.0.0/BRD4_Experimental_peak_3058	53	.	4.27286	5.30894	2.06346	32
chr1	28052087	28052212	/home/mkelly95/Ovarian_Chip_Seq_Project_Mike/BRD4/remove-duplicates.sh-1.1.0/cross-correlation-macs.sh-1.0.0/BRD4_Experimental_peak_3059	59	.	4.65137	5.97099	2.52955	88
chr1	28156303	28156414	/home/mkelly95/Ovarian_Chip_Seq_Project_Mike/BRD4/remove-duplicates.sh-1.1.0/cross-correlation-macs.sh-1.0.0/BRD4_Experimental_peak_3066	37	.	3.32241	3.74463	0.93553	85
chr1	28184932	28185067	/home/mkelly95/Ovarian_Chip_Seq_Project_Mike/BRD4/remove-duplicates.sh-1.1.0/cross-correlation-macs.sh-1.0.0/BRD4_Experimental_peak_3070	59	.	4.65137	5.97099	2.52955	85
chr1	28189714	28189765	/home/mkelly95/Ovarian_Chip_Seq_Project_Mike/BRD4/remove-duplicates.sh-1.1.0/cross-correlation-macs.sh-1.0.0/BRD4_Experimental_peak_3071	23	.	2.44163	2.37956	0.37843	5
chr1	28190100	28190151	/home/mkelly95/Ovarian_Chip_Seq_Project_Mike/BRD4/remove-duplicates.sh-1.1.0/cross-correlation-macs.sh-1.0.0/BRD4_Experimental_peak_3072	29	.	2.83142	2.93288	0.50441	33
chr1	28192417	28192533	/home/mkelly95/Ovarian_Chip_Seq_Project_Mike/BRD4/remove-duplicates.sh-1.1.0/cross-correlation-macs.sh-1.0.0/BRD4_Experimental_peak_3073	37	.	3.32241	3.74463	0.93553	32
chr1	28192943	28193077	/home/mkelly95/Ovarian_Chip_Seq_Project_Mike/BRD4/remove-duplicates.sh-1.1.0/cross-correlation-macs.sh-1.0.0/BRD4_Experimental_peak_3074	29	.	2.83142	2.93288	0.50441	44
chr1	28193708	28193992	/home/mkelly95/Ovarian_Chip_Seq_Project_Mike/BRD4/remove-duplicates.sh-1.1.0/cross-correlation-macs.sh-1.0.0/BRD4_Experimental_peak_3075	71	.	5.31586	7.17402	3.47753	143
chr1	28195184	28195235	/home/mkelly95/Ovarian_Chip_Seq_Project_Mike/BRD4/remove-duplicates.sh-1.1.0/cross-correlation-macs.sh-1.0.0/BRD4_Experimental_peak_3076	27	.	2.65793	2.74119	0.37843	8
chr1	28217254	28217305	/home/mkelly95/Ovarian_Chip_Seq_Project_Mike/BRD4/remove-duplicates.sh-1.1.0/cross-correlation-macs.sh-1.0.0/BRD4_Experimental_peak_3084	35	.	3.18869	3.51143	0.90277	43
chr1	28217587	28217682	/home/mkelly95/Ovarian_Chip_Seq_Project_Mike/BRD4/remove-duplicates.sh-1.1.0/cross-correlation-macs.sh-1.0.0/BRD4_Experimental_peak_3085	27	.	2.65793	2.74119	0.37843	18
chr1	28241384	28241445	/home/mkelly95/Ovarian_Chip_Seq_Project_Mike/BRD4/remove-duplicates.sh-1.1.0/cross-correlation-macs.sh-1.0.0/BRD4_Experimental_peak_3088	59	.	4.65137	5.97099	2.52955	37
chr1	28241662	28241881	/home/mkelly95/Ovarian_Chip_Seq_Project_Mike/BRD4/remove-duplicates.sh-1.1.0/cross-correlation-macs.sh-1.0.0/BRD4_Experimental_peak_3089	31	.	2.96854	3.17916	0.70055	79
chr1	28245642	28245776	/home/mkelly95/Ovarian_Chip_Seq_Project_Mike/BRD4/remove-duplicates.sh-1.1.0/cross-correlation-macs.sh-1.0.0/BRD4_Experimental_peak_3090	23	.	2.44163	2.37956	0.37843	68
chr1	28260372	28260434	/home/mkelly95/Ovarian_Chip_Seq_Project_Mike/BRD4/remove-duplicates.sh-1.1.0/cross-correlation-macs.sh-1.0.0/BRD4_Experimental_peak_3091	37	.	3.30995	3.72242	0.93553	18
chr1	28285953	28286130	/home/mkelly95/Ovarian_Chip_Seq_Project_Mike/BRD4/remove-duplicates.sh-1.1.0/cross-correlation-macs.sh-1.0.0/BRD4_Experimental_peak_3093	48	.	3.98689	4.82503	1.66489	145
chr1	28286271	28286447	/home/mkelly95/Ovarian_Chip_Seq_Project_Mike/BRD4/remove-duplicates.sh-1.1.0/cross-correlation-macs.sh-1.0.0/BRD4_Experimental_peak_3094	37	.	3.32241	3.74463	0.93553	61
chr1	28416703	28416801	/home/mkelly95/Ovarian_Chip_Seq_Project_Mike/BRD4/remove-duplicates.sh-1.1.0/cross-correlation-macs.sh-1.0.0/BRD4_Experimental_peak_3112	21	.	2.26514	2.10608	0.23559	49
chr1	28417275	28417414	/home/mkelly95/Ovarian_Chip_Seq_Project_Mike/BRD4/remove-duplicates.sh-1.1.0/cross-correlation-macs.sh-1.0.0/BRD4_Experimental_peak_3113	37	.	3.32241	3.74463	0.93553	106
chr1	28419352	28419468	/home/mkelly95/Ovarian_Chip_Seq_Project_Mike/BRD4/remove-duplicates.sh-1.1.0/cross-correlation-macs.sh-1.0.0/BRD4_Experimental_peak_3114	27	.	2.64796	2.72374	0.37843	42
chr1	28420164	28420228	/home/mkelly95/Ovarian_Chip_Seq_Project_Mike/BRD4/remove-duplicates.sh-1.1.0/cross-correlation-macs.sh-1.0.0/BRD4_Experimental_peak_3115	43	.	3.69677	4.38196	1.41151	17
chr1	28420524	28420574	/home/mkelly95/Ovarian_Chip_Seq_Project_Mike/BRD4/remove-duplicates.sh-1.1.0/cross-correlation-macs.sh-1.0.0/BRD4_Experimental_peak_3116	36	.	3.29602	3.69773	0.93553	20
chr1	28421669	28421726	/home/mkelly95/Ovarian_Chip_Seq_Project_Mike/BRD4/remove-duplicates.sh-1.1.0/cross-correlation-macs.sh-1.0.0/BRD4_Experimental_peak_3117	42	.	3.66245	4.26359	1.32304	10
chr1	28429127	28429222	/home/mkelly95/Ovarian_Chip_Seq_Project_Mike/BRD4/remove-duplicates.sh-1.1.0/cross-correlation-macs.sh-1.0.0/BRD4_Experimental_peak_3118	37	.	3.30995	3.72242	0.93553	80
chr1	28430812	28430863	/home/mkelly95/Ovarian_Chip_Seq_Project_Mike/BRD4/remove-duplicates.sh-1.1.0/cross-correlation-macs.sh-1.0.0/BRD4_Experimental_peak_3119	32	.	3.05204	3.28341	0.74546	19
chr1	28431612	28431705	/home/mkelly95/Ovarian_Chip_Seq_Project_Mike/BRD4/remove-duplicates.sh-1.1.0/cross-correlation-macs.sh-1.0.0/BRD4_Experimental_peak_3120	32	.	3.02845	3.24495	0.74546	46
chr1	28431870	28431994	/home/mkelly95/Ovarian_Chip_Seq_Project_Mike/BRD4/remove-duplicates.sh-1.1.0/cross-correlation-macs.sh-1.0.0/BRD4_Experimental_peak_3121	37	.	3.32241	3.74463	0.93553	40
chr1	28438716	28438767	/home/mkelly95/Ovarian_Chip_Seq_Project_Mike/BRD4/remove-duplicates.sh-1.1.0/cross-correlation-macs.sh-1.0.0/BRD4_Experimental_peak_3122	26	.	2.61481	2.66632	0.37843	11
chr1	28445343	28445467	/home/mkelly95/Ovarian_Chip_Seq_Project_Mike/BRD4/remove-duplicates.sh-1.1.0/cross-correlation-macs.sh-1.0.0/BRD4_Experimental_peak_3123	26	.	2.61481	2.66632	0.37843	74
chr1	28448624	28448734	/home/mkelly95/Ovarian_Chip_Seq_Project_Mike/BRD4/remove-duplicates.sh-1.1.0/cross-correlation-macs.sh-1.0.0/BRD4_Experimental_peak_3124	37	.	3.32241	3.74463	0.93553	30
chr1	28448999	28449267	/home/mkelly95/Ovarian_Chip_Seq_Project_Mike/BRD4/remove-duplicates.sh-1.1.0/cross-correlation-macs.sh-1.0.0/BRD4_Experimental_peak_3125	42	.	3.66245	4.26359	1.32304	45
chr1	28449795	28449990	/home/mkelly95/Ovarian_Chip_Seq_Project_Mike/BRD4/remove-duplicates.sh-1.1.0/cross-correlation-macs.sh-1.0.0/BRD4_Experimental_peak_3126	71	.	5.29592	7.13743	3.47753	150
chr1	28450054	28450348	/home/mkelly95/Ovarian_Chip_Seq_Project_Mike/BRD4/remove-duplicates.sh-1.1.0/cross-correlation-macs.sh-1.0.0/BRD4_Experimental_peak_3127	124	.	7.97378	12.44368	7.7724	186
chr1	28450445	28450497	/home/mkelly95/Ovarian_Chip_Seq_Project_Mike/BRD4/remove-duplicates.sh-1.1.0/cross-correlation-macs.sh-1.0.0/BRD4_Experimental_peak_3128	59	.	4.63393	5.9392	2.52955	31
chr1	28450795	28450894	/home/mkelly95/Ovarian_Chip_Seq_Project_Mike/BRD4/remove-duplicates.sh-1.1.0/cross-correlation-macs.sh-1.0.0/BRD4_Experimental_peak_3129	48	.	3.98689	4.82503	1.66489	38
chr1	28451920	28452136	/home/mkelly95/Ovarian_Chip_Seq_Project_Mike/BRD4/remove-duplicates.sh-1.1.0/cross-correlation-macs.sh-1.0.0/BRD4_Experimental_peak_3130	37	.	3.25756	3.71348	0.93553	88
chr1	28452816	28452895	/home/mkelly95/Ovarian_Chip_Seq_Project_Mike/BRD4/remove-duplicates.sh-1.1.0/cross-correlation-macs.sh-1.0.0/BRD4_Experimental_peak_3131	23	.	2.44163	2.37956	0.37843	64
chr1	28453764	28454055	/home/mkelly95/Ovarian_Chip_Seq_Project_Mike/BRD4/remove-duplicates.sh-1.1.0/cross-correlation-macs.sh-1.0.0/BRD4_Experimental_peak_3132	48	.	3.98689	4.82503	1.66489	211
chr1	28454118	28454271	/home/mkelly95/Ovarian_Chip_Seq_Project_Mike/BRD4/remove-duplicates.sh-1.1.0/cross-correlation-macs.sh-1.0.0/BRD4_Experimental_peak_3133	48	.	3.98689	4.82503	1.66489	44
chr1	28454956	28455007	/home/mkelly95/Ovarian_Chip_Seq_Project_Mike/BRD4/remove-duplicates.sh-1.1.0/cross-correlation-macs.sh-1.0.0/BRD4_Experimental_peak_3134	37	.	3.32241	3.74463	0.93553	18
chr1	28455824	28456080	/home/mkelly95/Ovarian_Chip_Seq_Project_Mike/BRD4/remove-duplicates.sh-1.1.0/cross-correlation-macs.sh-1.0.0/BRD4_Experimental_peak_3135	48	.	3.98689	4.82503	1.66489	227
chr1	28456418	28456719	/home/mkelly95/Ovarian_Chip_Seq_Project_Mike/BRD4/remove-duplicates.sh-1.1.0/cross-correlation-macs.sh-1.0.0/BRD4_Experimental_peak_3136	47	.	3.97194	4.79804	1.66489	99
chr1	28460643	28460737	/home/mkelly95/Ovarian_Chip_Seq_Project_Mike/BRD4/remove-duplicates.sh-1.1.0/cross-correlation-macs.sh-1.0.0/BRD4_Experimental_peak_3137	29	.	2.83142	2.93288	0.50441	45
chr1	28460870	28460921	/home/mkelly95/Ovarian_Chip_Seq_Project_Mike/BRD4/remove-duplicates.sh-1.1.0/cross-correlation-macs.sh-1.0.0/BRD4_Experimental_peak_3138	23	.	2.44163	2.37956	0.37843	17
chr1	28461013	28461122	/home/mkelly95/Ovarian_Chip_Seq_Project_Mike/BRD4/remove-duplicates.sh-1.1.0/cross-correlation-macs.sh-1.0.0/BRD4_Experimental_peak_3139	29	.	2.83142	2.93288	0.50441	83
chr1	28461444	28461552	/home/mkelly95/Ovarian_Chip_Seq_Project_Mike/BRD4/remove-duplicates.sh-1.1.0/cross-correlation-macs.sh-1.0.0/BRD4_Experimental_peak_3140	48	.	3.98689	4.82503	1.66489	75
chr1	28461667	28461799	/home/mkelly95/Ovarian_Chip_Seq_Project_Mike/BRD4/remove-duplicates.sh-1.1.0/cross-correlation-macs.sh-1.0.0/BRD4_Experimental_peak_3141	47	.	3.97194	4.79804	1.66489	40
chr1	28462069	28462211	/home/mkelly95/Ovarian_Chip_Seq_Project_Mike/BRD4/remove-duplicates.sh-1.1.0/cross-correlation-macs.sh-1.0.0/BRD4_Experimental_peak_3142	83	.	5.93284	8.34008	4.45236	103
chr1	28462759	28462810	/home/mkelly95/Ovarian_Chip_Seq_Project_Mike/BRD4/remove-duplicates.sh-1.1.0/cross-correlation-macs.sh-1.0.0/BRD4_Experimental_peak_3143	37	.	3.32241	3.74463	0.93553	17
chr1	28462993	28463083	/home/mkelly95/Ovarian_Chip_Seq_Project_Mike/BRD4/remove-duplicates.sh-1.1.0/cross-correlation-macs.sh-1.0.0/BRD4_Experimental_peak_3144	59	.	4.65137	5.97099	2.52955	37
chr1	28463268	28463345	/home/mkelly95/Ovarian_Chip_Seq_Project_Mike/BRD4/remove-duplicates.sh-1.1.0/cross-correlation-macs.sh-1.0.0/BRD4_Experimental_peak_3145	27	.	2.65793	2.74119	0.37843	43
chr1	28464098	28464148	/home/mkelly95/Ovarian_Chip_Seq_Project_Mike/BRD4/remove-duplicates.sh-1.1.0/cross-correlation-macs.sh-1.0.0/BRD4_Experimental_peak_3146	25	.	2.56138	2.57558	0.37843	19
chr1	28523132	28523183	/home/mkelly95/Ovarian_Chip_Seq_Project_Mike/BRD4/remove-duplicates.sh-1.1.0/cross-correlation-macs.sh-1.0.0/BRD4_Experimental_peak_3154	32	.	3.05204	3.28341	0.74546	8
chr1	28523450	28523588	/home/mkelly95/Ovarian_Chip_Seq_Project_Mike/BRD4/remove-duplicates.sh-1.1.0/cross-correlation-macs.sh-1.0.0/BRD4_Experimental_peak_3155	48	.	3.98689	4.82503	1.66489	96
chr1	28559935	28559986	/home/mkelly95/Ovarian_Chip_Seq_Project_Mike/BRD4/remove-duplicates.sh-1.1.0/cross-correlation-macs.sh-1.0.0/BRD4_Experimental_peak_3161	37	.	3.32241	3.74463	0.93553	14
chr1	28561094	28561232	/home/mkelly95/Ovarian_Chip_Seq_Project_Mike/BRD4/remove-duplicates.sh-1.1.0/cross-correlation-macs.sh-1.0.0/BRD4_Experimental_peak_3162	37	.	3.32241	3.74463	0.93553	20
chr1	28561685	28561811	/home/mkelly95/Ovarian_Chip_Seq_Project_Mike/BRD4/remove-duplicates.sh-1.1.0/cross-correlation-macs.sh-1.0.0/BRD4_Experimental_peak_3163	37	.	3.32241	3.74463	0.93553	118
chr1	28562034	28562085	/home/mkelly95/Ovarian_Chip_Seq_Project_Mike/BRD4/remove-duplicates.sh-1.1.0/cross-correlation-macs.sh-1.0.0/BRD4_Experimental_peak_3164	48	.	3.98689	4.82503	1.66489	20
chr1	28562265	28562420	/home/mkelly95/Ovarian_Chip_Seq_Project_Mike/BRD4/remove-duplicates.sh-1.1.0/cross-correlation-macs.sh-1.0.0/BRD4_Experimental_peak_3165	71	.	5.31586	7.17402	3.47753	31
chr1	28568261	28568312	/home/mkelly95/Ovarian_Chip_Seq_Project_Mike/BRD4/remove-duplicates.sh-1.1.0/cross-correlation-macs.sh-1.0.0/BRD4_Experimental_peak_3167	37	.	3.30995	3.72242	0.93553	38
chr1	28573025	28573242	/home/mkelly95/Ovarian_Chip_Seq_Project_Mike/BRD4/remove-duplicates.sh-1.1.0/cross-correlation-macs.sh-1.0.0/BRD4_Experimental_peak_3168	48	.	3.98689	4.82503	1.66489	203
chr1	28573506	28573623	/home/mkelly95/Ovarian_Chip_Seq_Project_Mike/BRD4/remove-duplicates.sh-1.1.0/cross-correlation-macs.sh-1.0.0/BRD4_Experimental_peak_3169	37	.	3.30995	3.72242	0.93553	100
chr1	28573793	28573882	/home/mkelly95/Ovarian_Chip_Seq_Project_Mike/BRD4/remove-duplicates.sh-1.1.0/cross-correlation-macs.sh-1.0.0/BRD4_Experimental_peak_3170	48	.	3.98689	4.82503	1.66489	44
chr1	28575140	28575311	/home/mkelly95/Ovarian_Chip_Seq_Project_Mike/BRD4/remove-duplicates.sh-1.1.0/cross-correlation-macs.sh-1.0.0/BRD4_Experimental_peak_3171	71	.	5.31586	7.17402	3.47753	11
chr1	28576084	28576145	/home/mkelly95/Ovarian_Chip_Seq_Project_Mike/BRD4/remove-duplicates.sh-1.1.0/cross-correlation-macs.sh-1.0.0/BRD4_Experimental_peak_3172	48	.	3.98689	4.82503	1.66489	29
chr1	28577579	28577630	/home/mkelly95/Ovarian_Chip_Seq_Project_Mike/BRD4/remove-duplicates.sh-1.1.0/cross-correlation-macs.sh-1.0.0/BRD4_Experimental_peak_3173	45	.	3.85784	4.59593	1.58049	22
chr1	28577681	28577732	/home/mkelly95/Ovarian_Chip_Seq_Project_Mike/BRD4/remove-duplicates.sh-1.1.0/cross-correlation-macs.sh-1.0.0/BRD4_Experimental_peak_3174	25	.	2.55096	2.55812	0.37843	16
chr1	28585603	28585749	/home/mkelly95/Ovarian_Chip_Seq_Project_Mike/BRD4/remove-duplicates.sh-1.1.0/cross-correlation-macs.sh-1.0.0/BRD4_Experimental_peak_3175	38	.	3.39771	3.83539	0.99131	61
chr1	28622203	28622308	/home/mkelly95/Ovarian_Chip_Seq_Project_Mike/BRD4/remove-duplicates.sh-1.1.0/cross-correlation-macs.sh-1.0.0/BRD4_Experimental_peak_3176	27	.	2.64796	2.72374	0.37843	30
chr1	28623486	28623537	/home/mkelly95/Ovarian_Chip_Seq_Project_Mike/BRD4/remove-duplicates.sh-1.1.0/cross-correlation-macs.sh-1.0.0/BRD4_Experimental_peak_3177	34	.	3.15023	3.44627	0.86946	18
chr1	28629680	28629737	/home/mkelly95/Ovarian_Chip_Seq_Project_Mike/BRD4/remove-duplicates.sh-1.1.0/cross-correlation-macs.sh-1.0.0/BRD4_Experimental_peak_3178	37	.	3.32241	3.74463	0.93553	40
chr1	28640367	28640488	/home/mkelly95/Ovarian_Chip_Seq_Project_Mike/BRD4/remove-duplicates.sh-1.1.0/cross-correlation-macs.sh-1.0.0/BRD4_Experimental_peak_3179	37	.	3.30995	3.72242	0.93553	83
chr1	28640633	28640736	/home/mkelly95/Ovarian_Chip_Seq_Project_Mike/BRD4/remove-duplicates.sh-1.1.0/cross-correlation-macs.sh-1.0.0/BRD4_Experimental_peak_3180	81	.	5.83465	8.16161	4.29355	37
chr1	28647511	28647561	/home/mkelly95/Ovarian_Chip_Seq_Project_Mike/BRD4/remove-duplicates.sh-1.1.0/cross-correlation-macs.sh-1.0.0/BRD4_Experimental_peak_3181	32	.	3.05204	3.28341	0.74546	34
chr1	28654761	28654848	/home/mkelly95/Ovarian_Chip_Seq_Project_Mike/BRD4/remove-duplicates.sh-1.1.0/cross-correlation-macs.sh-1.0.0/BRD4_Experimental_peak_3182	37	.	3.32241	3.74463	0.93553	50
chr1	28665435	28665486	/home/mkelly95/Ovarian_Chip_Seq_Project_Mike/BRD4/remove-duplicates.sh-1.1.0/cross-correlation-macs.sh-1.0.0/BRD4_Experimental_peak_3185	26	.	2.61481	2.66632	0.37843	34
chr1	28665599	28665650	/home/mkelly95/Ovarian_Chip_Seq_Project_Mike/BRD4/remove-duplicates.sh-1.1.0/cross-correlation-macs.sh-1.0.0/BRD4_Experimental_peak_3186	37	.	3.32241	3.74463	0.93553	49
chr1	28667063	28667164	/home/mkelly95/Ovarian_Chip_Seq_Project_Mike/BRD4/remove-duplicates.sh-1.1.0/cross-correlation-macs.sh-1.0.0/BRD4_Experimental_peak_3187	37	.	3.30995	3.72242	0.93553	31
chr1	28667826	28668013	/home/mkelly95/Ovarian_Chip_Seq_Project_Mike/BRD4/remove-duplicates.sh-1.1.0/cross-correlation-macs.sh-1.0.0/BRD4_Experimental_peak_3188	32	.	3.05204	3.28341	0.74546	29
chr1	28668240	28668374	/home/mkelly95/Ovarian_Chip_Seq_Project_Mike/BRD4/remove-duplicates.sh-1.1.0/cross-correlation-macs.sh-1.0.0/BRD4_Experimental_peak_3189	48	.	3.98689	4.82503	1.66489	42
chr1	28668450	28668625	/home/mkelly95/Ovarian_Chip_Seq_Project_Mike/BRD4/remove-duplicates.sh-1.1.0/cross-correlation-macs.sh-1.0.0/BRD4_Experimental_peak_3190	32	.	3.05204	3.28341	0.74546	79
chr1	28680576	28680629	/home/mkelly95/Ovarian_Chip_Seq_Project_Mike/BRD4/remove-duplicates.sh-1.1.0/cross-correlation-macs.sh-1.0.0/BRD4_Experimental_peak_3191	48	.	3.98689	4.82503	1.66489	40
chr1	28685775	28685876	/home/mkelly95/Ovarian_Chip_Seq_Project_Mike/BRD4/remove-duplicates.sh-1.1.0/cross-correlation-macs.sh-1.0.0/BRD4_Experimental_peak_3192	27	.	2.65793	2.74119	0.37843	70
chr1	28686494	28686589	/home/mkelly95/Ovarian_Chip_Seq_Project_Mike/BRD4/remove-duplicates.sh-1.1.0/cross-correlation-macs.sh-1.0.0/BRD4_Experimental_peak_3193	27	.	2.65793	2.74119	0.37843	66
chr1	28691465	28691593	/home/mkelly95/Ovarian_Chip_Seq_Project_Mike/BRD4/remove-duplicates.sh-1.1.0/cross-correlation-macs.sh-1.0.0/BRD4_Experimental_peak_3194	37	.	3.32241	3.74463	0.93553	101
chr1	28692566	28692675	/home/mkelly95/Ovarian_Chip_Seq_Project_Mike/BRD4/remove-duplicates.sh-1.1.0/cross-correlation-macs.sh-1.0.0/BRD4_Experimental_peak_3195	71	.	5.31586	7.17402	3.47753	78
chr1	28694219	28694270	/home/mkelly95/Ovarian_Chip_Seq_Project_Mike/BRD4/remove-duplicates.sh-1.1.0/cross-correlation-macs.sh-1.0.0/BRD4_Experimental_peak_3196	37	.	3.32241	3.74463	0.93553	4
chr1	28695444	28695522	/home/mkelly95/Ovarian_Chip_Seq_Project_Mike/BRD4/remove-duplicates.sh-1.1.0/cross-correlation-macs.sh-1.0.0/BRD4_Experimental_peak_3197	37	.	3.32241	3.74463	0.93553	30
chr1	28695606	28695699	/home/mkelly95/Ovarian_Chip_Seq_Project_Mike/BRD4/remove-duplicates.sh-1.1.0/cross-correlation-macs.sh-1.0.0/BRD4_Experimental_peak_3198	53	.	4.22488	5.33974	2.07816	42
chr1	28829329	28829442	/home/mkelly95/Ovarian_Chip_Seq_Project_Mike/BRD4/remove-duplicates.sh-1.1.0/cross-correlation-macs.sh-1.0.0/BRD4_Experimental_peak_3243	27	.	2.65793	2.74119	0.37843	67
chr1	28831062	28831193	/home/mkelly95/Ovarian_Chip_Seq_Project_Mike/BRD4/remove-duplicates.sh-1.1.0/cross-correlation-macs.sh-1.0.0/BRD4_Experimental_peak_3244	37	.	3.32241	3.74463	0.93553	85
chr1	28831805	28831970	/home/mkelly95/Ovarian_Chip_Seq_Project_Mike/BRD4/remove-duplicates.sh-1.1.0/cross-correlation-macs.sh-1.0.0/BRD4_Experimental_peak_3245	71	.	5.31586	7.17402	3.47753	115
chr1	28832039	28832090	/home/mkelly95/Ovarian_Chip_Seq_Project_Mike/BRD4/remove-duplicates.sh-1.1.0/cross-correlation-macs.sh-1.0.0/BRD4_Experimental_peak_3246	48	.	3.98689	4.82503	1.66489	24
chr1	28878911	28878988	/home/mkelly95/Ovarian_Chip_Seq_Project_Mike/BRD4/remove-duplicates.sh-1.1.0/cross-correlation-macs.sh-1.0.0/BRD4_Experimental_peak_3257	42	.	3.66245	4.26359	1.32304	31
chr1	28879173	28879312	/home/mkelly95/Ovarian_Chip_Seq_Project_Mike/BRD4/remove-duplicates.sh-1.1.0/cross-correlation-macs.sh-1.0.0/BRD4_Experimental_peak_3258	58	.	4.53028	5.82652	2.47519	50
chr1	28908392	28908443	/home/mkelly95/Ovarian_Chip_Seq_Project_Mike/BRD4/remove-duplicates.sh-1.1.0/cross-correlation-macs.sh-1.0.0/BRD4_Experimental_peak_3262	37	.	3.30995	3.72242	0.93553	44
chr1	28909506	28909582	/home/mkelly95/Ovarian_Chip_Seq_Project_Mike/BRD4/remove-duplicates.sh-1.1.0/cross-correlation-macs.sh-1.0.0/BRD4_Experimental_peak_3263	48	.	3.98689	4.82503	1.66489	40
chr1	28924707	28924758	/home/mkelly95/Ovarian_Chip_Seq_Project_Mike/BRD4/remove-duplicates.sh-1.1.0/cross-correlation-macs.sh-1.0.0/BRD4_Experimental_peak_3264	37	.	3.32241	3.74463	0.93553	38
chr1	28927492	28927597	/home/mkelly95/Ovarian_Chip_Seq_Project_Mike/BRD4/remove-duplicates.sh-1.1.0/cross-correlation-macs.sh-1.0.0/BRD4_Experimental_peak_3265	27	.	2.64796	2.72374	0.37843	27
chr1	28929320	28929443	/home/mkelly95/Ovarian_Chip_Seq_Project_Mike/BRD4/remove-duplicates.sh-1.1.0/cross-correlation-macs.sh-1.0.0/BRD4_Experimental_peak_3266	47	.	3.97194	4.79804	1.66489	44
chr1	28969810	28970236	/home/mkelly95/Ovarian_Chip_Seq_Project_Mike/BRD4/remove-duplicates.sh-1.1.0/cross-correlation-macs.sh-1.0.0/BRD4_Experimental_peak_3269	83	.	5.95791	8.38615	4.48422	81
chr1	28970648	28970734	/home/mkelly95/Ovarian_Chip_Seq_Project_Mike/BRD4/remove-duplicates.sh-1.1.0/cross-correlation-macs.sh-1.0.0/BRD4_Experimental_peak_3270	36	.	3.28221	3.67336	0.93553	37
chr1	28971270	28971321	/home/mkelly95/Ovarian_Chip_Seq_Project_Mike/BRD4/remove-duplicates.sh-1.1.0/cross-correlation-macs.sh-1.0.0/BRD4_Experimental_peak_3271	36	.	3.26852	3.64932	0.93553	18
chr1	28971378	28971429	/home/mkelly95/Ovarian_Chip_Seq_Project_Mike/BRD4/remove-duplicates.sh-1.1.0/cross-correlation-macs.sh-1.0.0/BRD4_Experimental_peak_3272	37	.	3.32241	3.74463	0.93553	28
chr1	28974228	28974325	/home/mkelly95/Ovarian_Chip_Seq_Project_Mike/BRD4/remove-duplicates.sh-1.1.0/cross-correlation-macs.sh-1.0.0/BRD4_Experimental_peak_3273	37	.	3.32241	3.74463	0.93553	48
chr1	28974419	28974655	/home/mkelly95/Ovarian_Chip_Seq_Project_Mike/BRD4/remove-duplicates.sh-1.1.0/cross-correlation-macs.sh-1.0.0/BRD4_Experimental_peak_3274	83	.	5.95791	8.38615	4.48422	98
chr1	28974719	28974808	/home/mkelly95/Ovarian_Chip_Seq_Project_Mike/BRD4/remove-duplicates.sh-1.1.0/cross-correlation-macs.sh-1.0.0/BRD4_Experimental_peak_3275	48	.	3.98689	4.82503	1.66489	42
chr1	28975263	28975313	/home/mkelly95/Ovarian_Chip_Seq_Project_Mike/BRD4/remove-duplicates.sh-1.1.0/cross-correlation-macs.sh-1.0.0/BRD4_Experimental_peak_3277	37	.	3.32241	3.74463	0.93553	23
chr1	28975773	28975870	/home/mkelly95/Ovarian_Chip_Seq_Project_Mike/BRD4/remove-duplicates.sh-1.1.0/cross-correlation-macs.sh-1.0.0/BRD4_Experimental_peak_3278	71	.	5.29592	7.13743	3.47753	48
chr1	28976209	28976260	/home/mkelly95/Ovarian_Chip_Seq_Project_Mike/BRD4/remove-duplicates.sh-1.1.0/cross-correlation-macs.sh-1.0.0/BRD4_Experimental_peak_3279	37	.	3.32241	3.74463	0.93553	8
chr1	28994681	28994842	/home/mkelly95/Ovarian_Chip_Seq_Project_Mike/BRD4/remove-duplicates.sh-1.1.0/cross-correlation-macs.sh-1.0.0/BRD4_Experimental_peak_3280	67	.	5.08123	6.75269	3.18536	110
chr1	28994899	28994959	/home/mkelly95/Ovarian_Chip_Seq_Project_Mike/BRD4/remove-duplicates.sh-1.1.0/cross-correlation-macs.sh-1.0.0/BRD4_Experimental_peak_3281	45	.	3.85784	4.59593	1.58049	13
chr1	28995039	28995154	/home/mkelly95/Ovarian_Chip_Seq_Project_Mike/BRD4/remove-duplicates.sh-1.1.0/cross-correlation-macs.sh-1.0.0/BRD4_Experimental_peak_3282	38	.	3.39771	3.83539	0.99131	66
chr1	29045819	29045903	/home/mkelly95/Ovarian_Chip_Seq_Project_Mike/BRD4/remove-duplicates.sh-1.1.0/cross-correlation-macs.sh-1.0.0/BRD4_Experimental_peak_3284	26	.	2.61481	2.66632	0.37843	17
chr1	29061654	29061705	/home/mkelly95/Ovarian_Chip_Seq_Project_Mike/BRD4/remove-duplicates.sh-1.1.0/cross-correlation-macs.sh-1.0.0/BRD4_Experimental_peak_3285	27	.	2.64796	2.72374	0.37843	37
chr1	29062545	29062628	/home/mkelly95/Ovarian_Chip_Seq_Project_Mike/BRD4/remove-duplicates.sh-1.1.0/cross-correlation-macs.sh-1.0.0/BRD4_Experimental_peak_3286	43	.	3.73521	4.38551	1.41338	38
chr1	29062811	29062889	/home/mkelly95/Ovarian_Chip_Seq_Project_Mike/BRD4/remove-duplicates.sh-1.1.0/cross-correlation-macs.sh-1.0.0/BRD4_Experimental_peak_3287	42	.	3.66245	4.26359	1.32304	48
chr1	29098158	29098255	/home/mkelly95/Ovarian_Chip_Seq_Project_Mike/BRD4/remove-duplicates.sh-1.1.0/cross-correlation-macs.sh-1.0.0/BRD4_Experimental_peak_3294	37	.	3.32241	3.74463	0.93553	85
chr1	29202302	29202353	/home/mkelly95/Ovarian_Chip_Seq_Project_Mike/BRD4/remove-duplicates.sh-1.1.0/cross-correlation-macs.sh-1.0.0/BRD4_Experimental_peak_3297	29	.	2.83142	2.93288	0.50441	29
chr1	29203850	29203900	/home/mkelly95/Ovarian_Chip_Seq_Project_Mike/BRD4/remove-duplicates.sh-1.1.0/cross-correlation-macs.sh-1.0.0/BRD4_Experimental_peak_3298	48	.	3.98689	4.82503	1.66489	27
chr1	29208734	29208784	/home/mkelly95/Ovarian_Chip_Seq_Project_Mike/BRD4/remove-duplicates.sh-1.1.0/cross-correlation-macs.sh-1.0.0/BRD4_Experimental_peak_3299	26	.	2.64055	2.64337	0.37843	13
chr1	29209991	29210140	/home/mkelly95/Ovarian_Chip_Seq_Project_Mike/BRD4/remove-duplicates.sh-1.1.0/cross-correlation-macs.sh-1.0.0/BRD4_Experimental_peak_3300	37	.	3.32241	3.74463	0.93553	123
chr1	29210623	29210673	/home/mkelly95/Ovarian_Chip_Seq_Project_Mike/BRD4/remove-duplicates.sh-1.1.0/cross-correlation-macs.sh-1.0.0/BRD4_Experimental_peak_3301	37	.	3.32241	3.74463	0.93553	32
chr1	29212517	29212725	/home/mkelly95/Ovarian_Chip_Seq_Project_Mike/BRD4/remove-duplicates.sh-1.1.0/cross-correlation-macs.sh-1.0.0/BRD4_Experimental_peak_3302	42	.	3.66245	4.26359	1.32304	13
chr1	29508975	29509026	/home/mkelly95/Ovarian_Chip_Seq_Project_Mike/BRD4/remove-duplicates.sh-1.1.0/cross-correlation-macs.sh-1.0.0/BRD4_Experimental_peak_3329	27	.	2.65793	2.74119	0.37843	39
chr1	29509259	29509535	/home/mkelly95/Ovarian_Chip_Seq_Project_Mike/BRD4/remove-duplicates.sh-1.1.0/cross-correlation-macs.sh-1.0.0/BRD4_Experimental_peak_3330	57	.	4.50081	5.70105	2.38289	199
chr1	29509882	29510053	/home/mkelly95/Ovarian_Chip_Seq_Project_Mike/BRD4/remove-duplicates.sh-1.1.0/cross-correlation-macs.sh-1.0.0/BRD4_Experimental_peak_3331	37	.	3.32241	3.74463	0.93553	68
chr1	29510133	29510208	/home/mkelly95/Ovarian_Chip_Seq_Project_Mike/BRD4/remove-duplicates.sh-1.1.0/cross-correlation-macs.sh-1.0.0/BRD4_Experimental_peak_3332	27	.	2.65793	2.74119	0.37843	25
chr1	29557802	29557890	/home/mkelly95/Ovarian_Chip_Seq_Project_Mike/BRD4/remove-duplicates.sh-1.1.0/cross-correlation-macs.sh-1.0.0/BRD4_Experimental_peak_3335	27	.	2.65793	2.74119	0.37843	65
chr1	29562282	29562333	/home/mkelly95/Ovarian_Chip_Seq_Project_Mike/BRD4/remove-duplicates.sh-1.1.0/cross-correlation-macs.sh-1.0.0/BRD4_Experimental_peak_3336	27	.	2.64796	2.72374	0.37843	38
chr1	29673465	29673516	/home/mkelly95/Ovarian_Chip_Seq_Project_Mike/BRD4/remove-duplicates.sh-1.1.0/cross-correlation-macs.sh-1.0.0/BRD4_Experimental_peak_3340	37	.	3.32241	3.74463	0.93553	25
chr1	29706146	29706213	/home/mkelly95/Ovarian_Chip_Seq_Project_Mike/BRD4/remove-duplicates.sh-1.1.0/cross-correlation-macs.sh-1.0.0/BRD4_Experimental_peak_3341	36	.	3.29602	3.69773	0.93553	18
chr1	29799637	29799706	/home/mkelly95/Ovarian_Chip_Seq_Project_Mike/BRD4/remove-duplicates.sh-1.1.0/cross-correlation-macs.sh-1.0.0/BRD4_Experimental_peak_3342	27	.	2.65793	2.74119	0.37843	34
chr1	29819634	29819685	/home/mkelly95/Ovarian_Chip_Seq_Project_Mike/BRD4/remove-duplicates.sh-1.1.0/cross-correlation-macs.sh-1.0.0/BRD4_Experimental_peak_3343	37	.	3.30995	3.72242	0.93553	16
chr1	30068830	30068881	/home/mkelly95/Ovarian_Chip_Seq_Project_Mike/BRD4/remove-duplicates.sh-1.1.0/cross-correlation-macs.sh-1.0.0/BRD4_Experimental_peak_3344	37	.	3.32241	3.74463	0.93553	26
chr1	30173135	30173255	/home/mkelly95/Ovarian_Chip_Seq_Project_Mike/BRD4/remove-duplicates.sh-1.1.0/cross-correlation-macs.sh-1.0.0/BRD4_Experimental_peak_3345	26	.	2.64055	2.64337	0.37843	32
chr1	30224005	30224056	/home/mkelly95/Ovarian_Chip_Seq_Project_Mike/BRD4/remove-duplicates.sh-1.1.0/cross-correlation-macs.sh-1.0.0/BRD4_Experimental_peak_3346	37	.	3.32241	3.74463	0.93553	37
chr1	30253893	30253944	/home/mkelly95/Ovarian_Chip_Seq_Project_Mike/BRD4/remove-duplicates.sh-1.1.0/cross-correlation-macs.sh-1.0.0/BRD4_Experimental_peak_3347	35	.	3.18869	3.51143	0.90277	21
chr1	30266026	30266137	/home/mkelly95/Ovarian_Chip_Seq_Project_Mike/BRD4/remove-duplicates.sh-1.1.0/cross-correlation-macs.sh-1.0.0/BRD4_Experimental_peak_3348	32	.	3.05204	3.28341	0.74546	33
chr1	30267526	30267663	/home/mkelly95/Ovarian_Chip_Seq_Project_Mike/BRD4/remove-duplicates.sh-1.1.0/cross-correlation-macs.sh-1.0.0/BRD4_Experimental_peak_3349	37	.	3.30995	3.72242	0.93553	106
chr1	30315024	30315138	/home/mkelly95/Ovarian_Chip_Seq_Project_Mike/BRD4/remove-duplicates.sh-1.1.0/cross-correlation-macs.sh-1.0.0/BRD4_Experimental_peak_3350	32	.	3.05204	3.28341	0.74546	33
chr1	30345642	30345753	/home/mkelly95/Ovarian_Chip_Seq_Project_Mike/BRD4/remove-duplicates.sh-1.1.0/cross-correlation-macs.sh-1.0.0/BRD4_Experimental_peak_3351	37	.	3.30995	3.72242	0.93553	94
chr1	30385873	30385964	/home/mkelly95/Ovarian_Chip_Seq_Project_Mike/BRD4/remove-duplicates.sh-1.1.0/cross-correlation-macs.sh-1.0.0/BRD4_Experimental_peak_3352	27	.	2.65793	2.74119	0.37843	13
chr1	30449065	30449116	/home/mkelly95/Ovarian_Chip_Seq_Project_Mike/BRD4/remove-duplicates.sh-1.1.0/cross-correlation-macs.sh-1.0.0/BRD4_Experimental_peak_3353	37	.	3.32241	3.74463	0.93553	25
chr1	30450547	30450640	/home/mkelly95/Ovarian_Chip_Seq_Project_Mike/BRD4/remove-duplicates.sh-1.1.0/cross-correlation-macs.sh-1.0.0/BRD4_Experimental_peak_3354	42	.	3.66245	4.26359	1.32304	45
chr1	30454115	30454182	/home/mkelly95/Ovarian_Chip_Seq_Project_Mike/BRD4/remove-duplicates.sh-1.1.0/cross-correlation-macs.sh-1.0.0/BRD4_Experimental_peak_3355	31	.	2.96854	3.17916	0.70055	27
chr1	30522054	30522104	/home/mkelly95/Ovarian_Chip_Seq_Project_Mike/BRD4/remove-duplicates.sh-1.1.0/cross-correlation-macs.sh-1.0.0/BRD4_Experimental_peak_3360	27	.	2.65793	2.74119	0.37843	5
chr1	30542603	30542654	/home/mkelly95/Ovarian_Chip_Seq_Project_Mike/BRD4/remove-duplicates.sh-1.1.0/cross-correlation-macs.sh-1.0.0/BRD4_Experimental_peak_3361	27	.	2.65793	2.74119	0.37843	20
chr1	30617752	30617851	/home/mkelly95/Ovarian_Chip_Seq_Project_Mike/BRD4/remove-duplicates.sh-1.1.0/cross-correlation-macs.sh-1.0.0/BRD4_Experimental_peak_3362	27	.	2.65793	2.74119	0.37843	50
chr1	30648549	30648600	/home/mkelly95/Ovarian_Chip_Seq_Project_Mike/BRD4/remove-duplicates.sh-1.1.0/cross-correlation-macs.sh-1.0.0/BRD4_Experimental_peak_3363	37	.	3.30995	3.72242	0.93553	5
chr1	30695843	30695894	/home/mkelly95/Ovarian_Chip_Seq_Project_Mike/BRD4/remove-duplicates.sh-1.1.0/cross-correlation-macs.sh-1.0.0/BRD4_Experimental_peak_3364	47	.	3.97194	4.79804	1.66489	26
chr1	30696025	30696076	/home/mkelly95/Ovarian_Chip_Seq_Project_Mike/BRD4/remove-duplicates.sh-1.1.0/cross-correlation-macs.sh-1.0.0/BRD4_Experimental_peak_3365	27	.	2.64796	2.72374	0.37843	30
chr1	30701576	30701674	/home/mkelly95/Ovarian_Chip_Seq_Project_Mike/BRD4/remove-duplicates.sh-1.1.0/cross-correlation-macs.sh-1.0.0/BRD4_Experimental_peak_3366	37	.	3.32241	3.74463	0.93553	13
chr1	30767927	30768010	/home/mkelly95/Ovarian_Chip_Seq_Project_Mike/BRD4/remove-duplicates.sh-1.1.0/cross-correlation-macs.sh-1.0.0/BRD4_Experimental_peak_3367	27	.	2.65793	2.74119	0.37843	33
chr1	30811368	30811464	/home/mkelly95/Ovarian_Chip_Seq_Project_Mike/BRD4/remove-duplicates.sh-1.1.0/cross-correlation-macs.sh-1.0.0/BRD4_Experimental_peak_3368	37	.	3.32241	3.74463	0.93553	28
chr1	30974670	30974759	/home/mkelly95/Ovarian_Chip_Seq_Project_Mike/BRD4/remove-duplicates.sh-1.1.0/cross-correlation-macs.sh-1.0.0/BRD4_Experimental_peak_3369	37	.	3.30995	3.72242	0.93553	38
chr1	30982803	30982908	/home/mkelly95/Ovarian_Chip_Seq_Project_Mike/BRD4/remove-duplicates.sh-1.1.0/cross-correlation-macs.sh-1.0.0/BRD4_Experimental_peak_3370	27	.	2.65793	2.74119	0.37843	77
chr1	31005067	31005149	/home/mkelly95/Ovarian_Chip_Seq_Project_Mike/BRD4/remove-duplicates.sh-1.1.0/cross-correlation-macs.sh-1.0.0/BRD4_Experimental_peak_3371	59	.	4.63393	5.9392	2.52955	43
chr1	31016443	31016508	/home/mkelly95/Ovarian_Chip_Seq_Project_Mike/BRD4/remove-duplicates.sh-1.1.0/cross-correlation-macs.sh-1.0.0/BRD4_Experimental_peak_3372	37	.	3.32241	3.74463	0.93553	28
chr1	31020367	31020479	/home/mkelly95/Ovarian_Chip_Seq_Project_Mike/BRD4/remove-duplicates.sh-1.1.0/cross-correlation-macs.sh-1.0.0/BRD4_Experimental_peak_3373	27	.	2.65793	2.74119	0.37843	35
chr1	31020800	31020985	/home/mkelly95/Ovarian_Chip_Seq_Project_Mike/BRD4/remove-duplicates.sh-1.1.0/cross-correlation-macs.sh-1.0.0/BRD4_Experimental_peak_3374	37	.	3.32241	3.74463	0.93553	89
chr1	31027684	31027735	/home/mkelly95/Ovarian_Chip_Seq_Project_Mike/BRD4/remove-duplicates.sh-1.1.0/cross-correlation-macs.sh-1.0.0/BRD4_Experimental_peak_3375	37	.	3.32241	3.74463	0.93553	44
chr1	31089389	31089459	/home/mkelly95/Ovarian_Chip_Seq_Project_Mike/BRD4/remove-duplicates.sh-1.1.0/cross-correlation-macs.sh-1.0.0/BRD4_Experimental_peak_3376	37	.	3.32241	3.74463	0.93553	44
chr1	31097773	31097896	/home/mkelly95/Ovarian_Chip_Seq_Project_Mike/BRD4/remove-duplicates.sh-1.1.0/cross-correlation-macs.sh-1.0.0/BRD4_Experimental_peak_3377	29	.	2.83142	2.93288	0.50441	100
chr1	31181127	31181193	/home/mkelly95/Ovarian_Chip_Seq_Project_Mike/BRD4/remove-duplicates.sh-1.1.0/cross-correlation-macs.sh-1.0.0/BRD4_Experimental_peak_3378	26	.	2.64055	2.64337	0.37843	26
chr1	31307190	31307270	/home/mkelly95/Ovarian_Chip_Seq_Project_Mike/BRD4/remove-duplicates.sh-1.1.0/cross-correlation-macs.sh-1.0.0/BRD4_Experimental_peak_3379	33	.	3.10036	3.36296	0.80885	31
chr1	31329394	31329493	/home/mkelly95/Ovarian_Chip_Seq_Project_Mike/BRD4/remove-duplicates.sh-1.1.0/cross-correlation-macs.sh-1.0.0/BRD4_Experimental_peak_3380	27	.	2.65793	2.74119	0.37843	25
chr1	31395606	31395660	/home/mkelly95/Ovarian_Chip_Seq_Project_Mike/BRD4/remove-duplicates.sh-1.1.0/cross-correlation-macs.sh-1.0.0/BRD4_Experimental_peak_3381	33	.	3.10036	3.36296	0.80885	44
chr1	31539043	31539093	/home/mkelly95/Ovarian_Chip_Seq_Project_Mike/BRD4/remove-duplicates.sh-1.1.0/cross-correlation-macs.sh-1.0.0/BRD4_Experimental_peak_3411	27	.	2.65793	2.74119	0.37843	11
chr1	31543346	31543506	/home/mkelly95/Ovarian_Chip_Seq_Project_Mike/BRD4/remove-duplicates.sh-1.1.0/cross-correlation-macs.sh-1.0.0/BRD4_Experimental_peak_3412	47	.	3.97194	4.79804	1.66489	24
chr1	31562625	31562675	/home/mkelly95/Ovarian_Chip_Seq_Project_Mike/BRD4/remove-duplicates.sh-1.1.0/cross-correlation-macs.sh-1.0.0/BRD4_Experimental_peak_3413	37	.	3.32241	3.74463	0.93553	41
chr1	31564428	31564518	/home/mkelly95/Ovarian_Chip_Seq_Project_Mike/BRD4/remove-duplicates.sh-1.1.0/cross-correlation-macs.sh-1.0.0/BRD4_Experimental_peak_3414	42	.	3.66245	4.26359	1.32304	43
chr1	31572522	31572786	/home/mkelly95/Ovarian_Chip_Seq_Project_Mike/BRD4/remove-duplicates.sh-1.1.0/cross-correlation-macs.sh-1.0.0/BRD4_Experimental_peak_3415	59	.	4.65137	5.97099	2.52955	127
chr1	31573859	31573910	/home/mkelly95/Ovarian_Chip_Seq_Project_Mike/BRD4/remove-duplicates.sh-1.1.0/cross-correlation-macs.sh-1.0.0/BRD4_Experimental_peak_3416	32	.	3.05204	3.28341	0.74546	19
chr1	31576284	31576350	/home/mkelly95/Ovarian_Chip_Seq_Project_Mike/BRD4/remove-duplicates.sh-1.1.0/cross-correlation-macs.sh-1.0.0/BRD4_Experimental_peak_3417	32	.	3.05204	3.28341	0.74546	35
chr1	31584021	31584140	/home/mkelly95/Ovarian_Chip_Seq_Project_Mike/BRD4/remove-duplicates.sh-1.1.0/cross-correlation-macs.sh-1.0.0/BRD4_Experimental_peak_3418	27	.	2.63682	2.70434	0.37843	41
chr1	31584216	31584381	/home/mkelly95/Ovarian_Chip_Seq_Project_Mike/BRD4/remove-duplicates.sh-1.1.0/cross-correlation-macs.sh-1.0.0/BRD4_Experimental_peak_3419	103	.	6.79542	10.37667	6.076	67
chr1	31584642	31584742	/home/mkelly95/Ovarian_Chip_Seq_Project_Mike/BRD4/remove-duplicates.sh-1.1.0/cross-correlation-macs.sh-1.0.0/BRD4_Experimental_peak_3420	27	.	2.65793	2.74119	0.37843	50
chr1	31587016	31587111	/home/mkelly95/Ovarian_Chip_Seq_Project_Mike/BRD4/remove-duplicates.sh-1.1.0/cross-correlation-macs.sh-1.0.0/BRD4_Experimental_peak_3421	27	.	2.65793	2.74119	0.37843	66
chr1	31590619	31590716	/home/mkelly95/Ovarian_Chip_Seq_Project_Mike/BRD4/remove-duplicates.sh-1.1.0/cross-correlation-macs.sh-1.0.0/BRD4_Experimental_peak_3422	29	.	2.7922	2.91876	0.50441	70
chr1	31598821	31598967	/home/mkelly95/Ovarian_Chip_Seq_Project_Mike/BRD4/remove-duplicates.sh-1.1.0/cross-correlation-macs.sh-1.0.0/BRD4_Experimental_peak_3423	35	.	3.18869	3.51143	0.90277	41
chr1	31603547	31603612	/home/mkelly95/Ovarian_Chip_Seq_Project_Mike/BRD4/remove-duplicates.sh-1.1.0/cross-correlation-macs.sh-1.0.0/BRD4_Experimental_peak_3424	26	.	2.64055	2.64337	0.37843	32
chr1	31605566	31605625	/home/mkelly95/Ovarian_Chip_Seq_Project_Mike/BRD4/remove-duplicates.sh-1.1.0/cross-correlation-macs.sh-1.0.0/BRD4_Experimental_peak_3425	48	.	3.98689	4.82503	1.66489	23
chr1	31614541	31614667	/home/mkelly95/Ovarian_Chip_Seq_Project_Mike/BRD4/remove-duplicates.sh-1.1.0/cross-correlation-macs.sh-1.0.0/BRD4_Experimental_peak_3426	48	.	3.98689	4.82503	1.66489	26
chr1	31626446	31626516	/home/mkelly95/Ovarian_Chip_Seq_Project_Mike/BRD4/remove-duplicates.sh-1.1.0/cross-correlation-macs.sh-1.0.0/BRD4_Experimental_peak_3427	59	.	4.65137	5.97099	2.52955	47
chr1	31626731	31626847	/home/mkelly95/Ovarian_Chip_Seq_Project_Mike/BRD4/remove-duplicates.sh-1.1.0/cross-correlation-macs.sh-1.0.0/BRD4_Experimental_peak_3428	48	.	3.98689	4.82503	1.66489	82
chr1	31627001	31627100	/home/mkelly95/Ovarian_Chip_Seq_Project_Mike/BRD4/remove-duplicates.sh-1.1.0/cross-correlation-macs.sh-1.0.0/BRD4_Experimental_peak_3429	47	.	3.97194	4.79804	1.66489	42
chr1	31627170	31627629	/home/mkelly95/Ovarian_Chip_Seq_Project_Mike/BRD4/remove-duplicates.sh-1.1.0/cross-correlation-macs.sh-1.0.0/BRD4_Experimental_peak_3430	84	.	5.98034	8.42756	4.48422	414
chr1	31628682	31628840	/home/mkelly95/Ovarian_Chip_Seq_Project_Mike/BRD4/remove-duplicates.sh-1.1.0/cross-correlation-macs.sh-1.0.0/BRD4_Experimental_peak_3431	26	.	2.64055	2.64337	0.37843	31
chr1	31628909	31628960	/home/mkelly95/Ovarian_Chip_Seq_Project_Mike/BRD4/remove-duplicates.sh-1.1.0/cross-correlation-macs.sh-1.0.0/BRD4_Experimental_peak_3432	37	.	3.30995	3.72242	0.93553	10
chr1	31629212	31629293	/home/mkelly95/Ovarian_Chip_Seq_Project_Mike/BRD4/remove-duplicates.sh-1.1.0/cross-correlation-macs.sh-1.0.0/BRD4_Experimental_peak_3433	27	.	2.65793	2.74119	0.37843	45
chr1	31635785	31635927	/home/mkelly95/Ovarian_Chip_Seq_Project_Mike/BRD4/remove-duplicates.sh-1.1.0/cross-correlation-macs.sh-1.0.0/BRD4_Experimental_peak_3434	37	.	3.32241	3.74463	0.93553	17
chr1	31638125	31638208	/home/mkelly95/Ovarian_Chip_Seq_Project_Mike/BRD4/remove-duplicates.sh-1.1.0/cross-correlation-macs.sh-1.0.0/BRD4_Experimental_peak_3435	27	.	2.65793	2.74119	0.37843	44
chr1	31713073	31713162	/home/mkelly95/Ovarian_Chip_Seq_Project_Mike/BRD4/remove-duplicates.sh-1.1.0/cross-correlation-macs.sh-1.0.0/BRD4_Experimental_peak_3437	37	.	3.30995	3.72242	0.93553	10
chr1	31937762	31937835	/home/mkelly95/Ovarian_Chip_Seq_Project_Mike/BRD4/remove-duplicates.sh-1.1.0/cross-correlation-macs.sh-1.0.0/BRD4_Experimental_peak_3443	47	.	3.97194	4.79804	1.66489	43
chr1	31958585	31958709	/home/mkelly95/Ovarian_Chip_Seq_Project_Mike/BRD4/remove-duplicates.sh-1.1.0/cross-correlation-macs.sh-1.0.0/BRD4_Experimental_peak_3444	26	.	2.58249	2.61117	0.37843	83
chr1	32031817	32031910	/home/mkelly95/Ovarian_Chip_Seq_Project_Mike/BRD4/remove-duplicates.sh-1.1.0/cross-correlation-macs.sh-1.0.0/BRD4_Experimental_peak_3445	27	.	2.65793	2.74119	0.37843	49
chr1	32036625	32036705	/home/mkelly95/Ovarian_Chip_Seq_Project_Mike/BRD4/remove-duplicates.sh-1.1.0/cross-correlation-macs.sh-1.0.0/BRD4_Experimental_peak_3446	43	.	3.69677	4.38196	1.41151	16
chr1	32039469	32039743	/home/mkelly95/Ovarian_Chip_Seq_Project_Mike/BRD4/remove-duplicates.sh-1.1.0/cross-correlation-macs.sh-1.0.0/BRD4_Experimental_peak_3447	71	.	5.31586	7.17402	3.47753	158
chr1	32039945	32040052	/home/mkelly95/Ovarian_Chip_Seq_Project_Mike/BRD4/remove-duplicates.sh-1.1.0/cross-correlation-macs.sh-1.0.0/BRD4_Experimental_peak_3448	37	.	3.32241	3.74463	0.93553	71
chr1	32041255	32041398	/home/mkelly95/Ovarian_Chip_Seq_Project_Mike/BRD4/remove-duplicates.sh-1.1.0/cross-correlation-macs.sh-1.0.0/BRD4_Experimental_peak_3449	64	.	4.88327	6.4111	2.88614	65
chr1	32041495	32041618	/home/mkelly95/Ovarian_Chip_Seq_Project_Mike/BRD4/remove-duplicates.sh-1.1.0/cross-correlation-macs.sh-1.0.0/BRD4_Experimental_peak_3450	48	.	3.98689	4.82503	1.66489	43
chr1	32041851	32041902	/home/mkelly95/Ovarian_Chip_Seq_Project_Mike/BRD4/remove-duplicates.sh-1.1.0/cross-correlation-macs.sh-1.0.0/BRD4_Experimental_peak_3451	37	.	3.32241	3.74463	0.93553	23
chr1	32057742	32057808	/home/mkelly95/Ovarian_Chip_Seq_Project_Mike/BRD4/remove-duplicates.sh-1.1.0/cross-correlation-macs.sh-1.0.0/BRD4_Experimental_peak_3458	37	.	3.32241	3.74463	0.93553	44
chr1	32068455	32068506	/home/mkelly95/Ovarian_Chip_Seq_Project_Mike/BRD4/remove-duplicates.sh-1.1.0/cross-correlation-macs.sh-1.0.0/BRD4_Experimental_peak_3459	23	.	2.44163	2.37956	0.37843	27
chr1	32075270	32075503	/home/mkelly95/Ovarian_Chip_Seq_Project_Mike/BRD4/remove-duplicates.sh-1.1.0/cross-correlation-macs.sh-1.0.0/BRD4_Experimental_peak_3460	56	.	4.48242	5.66871	2.35548	134
chr1	32253945	32253996	/home/mkelly95/Ovarian_Chip_Seq_Project_Mike/BRD4/remove-duplicates.sh-1.1.0/cross-correlation-macs.sh-1.0.0/BRD4_Experimental_peak_3469	27	.	2.65793	2.74119	0.37843	8
chr1	32254929	32255136	/home/mkelly95/Ovarian_Chip_Seq_Project_Mike/BRD4/remove-duplicates.sh-1.1.0/cross-correlation-macs.sh-1.0.0/BRD4_Experimental_peak_3470	37	.	3.32241	3.74463	0.93553	161
chr1	32255561	32255765	/home/mkelly95/Ovarian_Chip_Seq_Project_Mike/BRD4/remove-duplicates.sh-1.1.0/cross-correlation-macs.sh-1.0.0/BRD4_Experimental_peak_3471	42	.	3.66245	4.26359	1.32304	68
chr1	32282494	32282578	/home/mkelly95/Ovarian_Chip_Seq_Project_Mike/BRD4/remove-duplicates.sh-1.1.0/cross-correlation-macs.sh-1.0.0/BRD4_Experimental_peak_3478	23	.	2.47378	2.39846	0.37843	75
chr1	32283074	32283192	/home/mkelly95/Ovarian_Chip_Seq_Project_Mike/BRD4/remove-duplicates.sh-1.1.0/cross-correlation-macs.sh-1.0.0/BRD4_Experimental_peak_3479	37	.	3.30995	3.72242	0.93553	25
chr1	32283964	32284088	/home/mkelly95/Ovarian_Chip_Seq_Project_Mike/BRD4/remove-duplicates.sh-1.1.0/cross-correlation-macs.sh-1.0.0/BRD4_Experimental_peak_3480	37	.	3.30995	3.72242	0.93553	38
chr1	32296358	32296409	/home/mkelly95/Ovarian_Chip_Seq_Project_Mike/BRD4/remove-duplicates.sh-1.1.0/cross-correlation-macs.sh-1.0.0/BRD4_Experimental_peak_3481	27	.	2.65793	2.74119	0.37843	45
chr1	32315768	32315900	/home/mkelly95/Ovarian_Chip_Seq_Project_Mike/BRD4/remove-duplicates.sh-1.1.0/cross-correlation-macs.sh-1.0.0/BRD4_Experimental_peak_3482	33	.	3.11268	3.38342	0.82462	43
chr1	32320725	32321205	/home/mkelly95/Ovarian_Chip_Seq_Project_Mike/BRD4/remove-duplicates.sh-1.1.0/cross-correlation-macs.sh-1.0.0/BRD4_Experimental_peak_3483	63	.	4.75299	6.34749	2.85236	313
chr1	32321309	32321723	/home/mkelly95/Ovarian_Chip_Seq_Project_Mike/BRD4/remove-duplicates.sh-1.1.0/cross-correlation-macs.sh-1.0.0/BRD4_Experimental_peak_3484	63	.	4.75299	6.34749	2.85236	272
chr1	32321778	32321976	/home/mkelly95/Ovarian_Chip_Seq_Project_Mike/BRD4/remove-duplicates.sh-1.1.0/cross-correlation-macs.sh-1.0.0/BRD4_Experimental_peak_3485	48	.	3.98689	4.82503	1.66489	91
chr1	32322503	32322560	/home/mkelly95/Ovarian_Chip_Seq_Project_Mike/BRD4/remove-duplicates.sh-1.1.0/cross-correlation-macs.sh-1.0.0/BRD4_Experimental_peak_3486	59	.	4.65137	5.97099	2.52955	17
chr1	32324053	32324104	/home/mkelly95/Ovarian_Chip_Seq_Project_Mike/BRD4/remove-duplicates.sh-1.1.0/cross-correlation-macs.sh-1.0.0/BRD4_Experimental_peak_3487	37	.	3.32241	3.74463	0.93553	8
chr1	32327651	32327707	/home/mkelly95/Ovarian_Chip_Seq_Project_Mike/BRD4/remove-duplicates.sh-1.1.0/cross-correlation-macs.sh-1.0.0/BRD4_Experimental_peak_3488	59	.	4.65137	5.97099	2.52955	9
chr1	32329054	32329138	/home/mkelly95/Ovarian_Chip_Seq_Project_Mike/BRD4/remove-duplicates.sh-1.1.0/cross-correlation-macs.sh-1.0.0/BRD4_Experimental_peak_3489	27	.	2.65793	2.74119	0.37843	40
chr1	32333106	32333157	/home/mkelly95/Ovarian_Chip_Seq_Project_Mike/BRD4/remove-duplicates.sh-1.1.0/cross-correlation-macs.sh-1.0.0/BRD4_Experimental_peak_3490	37	.	3.25756	3.71348	0.93553	42
chr1	32336334	32336447	/home/mkelly95/Ovarian_Chip_Seq_Project_Mike/BRD4/remove-duplicates.sh-1.1.0/cross-correlation-macs.sh-1.0.0/BRD4_Experimental_peak_3491	32	.	3.05204	3.28341	0.74546	34
chr1	32336514	32336899	/home/mkelly95/Ovarian_Chip_Seq_Project_Mike/BRD4/remove-duplicates.sh-1.1.0/cross-correlation-macs.sh-1.0.0/BRD4_Experimental_peak_3492	71	.	5.31586	7.17402	3.47753	257
chr1	32337290	32337738	/home/mkelly95/Ovarian_Chip_Seq_Project_Mike/BRD4/remove-duplicates.sh-1.1.0/cross-correlation-macs.sh-1.0.0/BRD4_Experimental_peak_3493	138	.	8.63826	13.85563	8.95316	224
chr1	32337807	32338017	/home/mkelly95/Ovarian_Chip_Seq_Project_Mike/BRD4/remove-duplicates.sh-1.1.0/cross-correlation-macs.sh-1.0.0/BRD4_Experimental_peak_3494	37	.	3.32241	3.74463	0.93553	183
chr1	32338343	32338872	/home/mkelly95/Ovarian_Chip_Seq_Project_Mike/BRD4/remove-duplicates.sh-1.1.0/cross-correlation-macs.sh-1.0.0/BRD4_Experimental_peak_3495	84	.	5.98034	8.42756	4.48422	225
chr1	32338954	32339015	/home/mkelly95/Ovarian_Chip_Seq_Project_Mike/BRD4/remove-duplicates.sh-1.1.0/cross-correlation-macs.sh-1.0.0/BRD4_Experimental_peak_3496	47	.	3.97194	4.79804	1.66489	27
chr1	32339228	32339279	/home/mkelly95/Ovarian_Chip_Seq_Project_Mike/BRD4/remove-duplicates.sh-1.1.0/cross-correlation-macs.sh-1.0.0/BRD4_Experimental_peak_3497	37	.	3.32241	3.74463	0.93553	19
chr1	32339908	32339959	/home/mkelly95/Ovarian_Chip_Seq_Project_Mike/BRD4/remove-duplicates.sh-1.1.0/cross-correlation-macs.sh-1.0.0/BRD4_Experimental_peak_3498	27	.	2.65793	2.74119	0.37843	9
chr1	32340420	32340570	/home/mkelly95/Ovarian_Chip_Seq_Project_Mike/BRD4/remove-duplicates.sh-1.1.0/cross-correlation-macs.sh-1.0.0/BRD4_Experimental_peak_3499	48	.	3.98689	4.82503	1.66489	39
chr1	32340779	32340830	/home/mkelly95/Ovarian_Chip_Seq_Project_Mike/BRD4/remove-duplicates.sh-1.1.0/cross-correlation-macs.sh-1.0.0/BRD4_Experimental_peak_3500	37	.	3.32241	3.74463	0.93553	21
chr1	32341959	32342091	/home/mkelly95/Ovarian_Chip_Seq_Project_Mike/BRD4/remove-duplicates.sh-1.1.0/cross-correlation-macs.sh-1.0.0/BRD4_Experimental_peak_3501	27	.	2.65793	2.74119	0.37843	81
chr1	32344203	32344315	/home/mkelly95/Ovarian_Chip_Seq_Project_Mike/BRD4/remove-duplicates.sh-1.1.0/cross-correlation-macs.sh-1.0.0/BRD4_Experimental_peak_3502	24	.	2.50007	2.47403	0.37843	48
chr1	32346797	32346853	/home/mkelly95/Ovarian_Chip_Seq_Project_Mike/BRD4/remove-duplicates.sh-1.1.0/cross-correlation-macs.sh-1.0.0/BRD4_Experimental_peak_3503	34	.	3.16866	3.48047	0.88083	37
chr1	32347132	32347183	/home/mkelly95/Ovarian_Chip_Seq_Project_Mike/BRD4/remove-duplicates.sh-1.1.0/cross-correlation-macs.sh-1.0.0/BRD4_Experimental_peak_3504	36	.	3.28221	3.67336	0.93553	43
chr1	32353959	32354010	/home/mkelly95/Ovarian_Chip_Seq_Project_Mike/BRD4/remove-duplicates.sh-1.1.0/cross-correlation-macs.sh-1.0.0/BRD4_Experimental_peak_3505	27	.	2.65793	2.74119	0.37843	41
chr1	32355446	32355521	/home/mkelly95/Ovarian_Chip_Seq_Project_Mike/BRD4/remove-duplicates.sh-1.1.0/cross-correlation-macs.sh-1.0.0/BRD4_Experimental_peak_3506	37	.	3.30995	3.72242	0.93553	34
chr1	32359784	32359866	/home/mkelly95/Ovarian_Chip_Seq_Project_Mike/BRD4/remove-duplicates.sh-1.1.0/cross-correlation-macs.sh-1.0.0/BRD4_Experimental_peak_3507	37	.	3.32241	3.74463	0.93553	48
chr1	32404195	32404302	/home/mkelly95/Ovarian_Chip_Seq_Project_Mike/BRD4/remove-duplicates.sh-1.1.0/cross-correlation-macs.sh-1.0.0/BRD4_Experimental_peak_3517	84	.	5.98034	8.42756	4.48422	31
chr1	32404409	32404523	/home/mkelly95/Ovarian_Chip_Seq_Project_Mike/BRD4/remove-duplicates.sh-1.1.0/cross-correlation-macs.sh-1.0.0/BRD4_Experimental_peak_3518	27	.	2.65793	2.74119	0.37843	36
chr1	32405554	32405701	/home/mkelly95/Ovarian_Chip_Seq_Project_Mike/BRD4/remove-duplicates.sh-1.1.0/cross-correlation-macs.sh-1.0.0/BRD4_Experimental_peak_3519	59	.	4.65137	5.97099	2.52955	32
chr1	32405848	32405898	/home/mkelly95/Ovarian_Chip_Seq_Project_Mike/BRD4/remove-duplicates.sh-1.1.0/cross-correlation-macs.sh-1.0.0/BRD4_Experimental_peak_3520	27	.	2.64796	2.72374	0.37843	16
chr1	32408292	32408502	/home/mkelly95/Ovarian_Chip_Seq_Project_Mike/BRD4/remove-duplicates.sh-1.1.0/cross-correlation-macs.sh-1.0.0/BRD4_Experimental_peak_3521	59	.	4.65137	5.97099	2.52955	48
chr1	32415846	32415934	/home/mkelly95/Ovarian_Chip_Seq_Project_Mike/BRD4/remove-duplicates.sh-1.1.0/cross-correlation-macs.sh-1.0.0/BRD4_Experimental_peak_3522	37	.	3.32241	3.74463	0.93553	79
chr1	32418828	32418910	/home/mkelly95/Ovarian_Chip_Seq_Project_Mike/BRD4/remove-duplicates.sh-1.1.0/cross-correlation-macs.sh-1.0.0/BRD4_Experimental_peak_3523	48	.	3.98689	4.82503	1.66489	25
chr1	32421000	32421326	/home/mkelly95/Ovarian_Chip_Seq_Project_Mike/BRD4/remove-duplicates.sh-1.1.0/cross-correlation-macs.sh-1.0.0/BRD4_Experimental_peak_3524	97	.	6.64482	9.7264	5.53165	227
chr1	32421558	32421662	/home/mkelly95/Ovarian_Chip_Seq_Project_Mike/BRD4/remove-duplicates.sh-1.1.0/cross-correlation-macs.sh-1.0.0/BRD4_Experimental_peak_3525	48	.	3.98689	4.82503	1.66489	26
chr1	32421778	32421863	/home/mkelly95/Ovarian_Chip_Seq_Project_Mike/BRD4/remove-duplicates.sh-1.1.0/cross-correlation-macs.sh-1.0.0/BRD4_Experimental_peak_3526	34	.	3.16866	3.48047	0.88083	45
chr1	32423234	32423285	/home/mkelly95/Ovarian_Chip_Seq_Project_Mike/BRD4/remove-duplicates.sh-1.1.0/cross-correlation-macs.sh-1.0.0/BRD4_Experimental_peak_3527	48	.	3.98689	4.82503	1.66489	22
chr1	32429827	32429975	/home/mkelly95/Ovarian_Chip_Seq_Project_Mike/BRD4/remove-duplicates.sh-1.1.0/cross-correlation-macs.sh-1.0.0/BRD4_Experimental_peak_3528	53	.	4.22488	5.33974	2.07816	43
chr1	32433996	32434062	/home/mkelly95/Ovarian_Chip_Seq_Project_Mike/BRD4/remove-duplicates.sh-1.1.0/cross-correlation-macs.sh-1.0.0/BRD4_Experimental_peak_3529	37	.	3.32241	3.74463	0.93553	36
chr1	32461532	32461583	/home/mkelly95/Ovarian_Chip_Seq_Project_Mike/BRD4/remove-duplicates.sh-1.1.0/cross-correlation-macs.sh-1.0.0/BRD4_Experimental_peak_3530	27	.	2.65793	2.74119	0.37843	30
chr1	32468960	32469051	/home/mkelly95/Ovarian_Chip_Seq_Project_Mike/BRD4/remove-duplicates.sh-1.1.0/cross-correlation-macs.sh-1.0.0/BRD4_Experimental_peak_3531	21	.	2.26514	2.10608	0.23559	74
chr1	32478774	32478825	/home/mkelly95/Ovarian_Chip_Seq_Project_Mike/BRD4/remove-duplicates.sh-1.1.0/cross-correlation-macs.sh-1.0.0/BRD4_Experimental_peak_3532	27	.	2.65793	2.74119	0.37843	13
chr1	32479202	32479253	/home/mkelly95/Ovarian_Chip_Seq_Project_Mike/BRD4/remove-duplicates.sh-1.1.0/cross-correlation-macs.sh-1.0.0/BRD4_Experimental_peak_3533	32	.	3.05204	3.28341	0.74546	20
chr1	32527256	32527309	/home/mkelly95/Ovarian_Chip_Seq_Project_Mike/BRD4/remove-duplicates.sh-1.1.0/cross-correlation-macs.sh-1.0.0/BRD4_Experimental_peak_3537	37	.	3.32241	3.74463	0.93553	30
chr1	32536484	32536534	/home/mkelly95/Ovarian_Chip_Seq_Project_Mike/BRD4/remove-duplicates.sh-1.1.0/cross-correlation-macs.sh-1.0.0/BRD4_Experimental_peak_3538	37	.	3.30995	3.72242	0.93553	25
chr1	32537646	32537748	/home/mkelly95/Ovarian_Chip_Seq_Project_Mike/BRD4/remove-duplicates.sh-1.1.0/cross-correlation-macs.sh-1.0.0/BRD4_Experimental_peak_3539	53	.	4.27286	5.30894	2.06346	61
chr1	32571723	32571837	/home/mkelly95/Ovarian_Chip_Seq_Project_Mike/BRD4/remove-duplicates.sh-1.1.0/cross-correlation-macs.sh-1.0.0/BRD4_Experimental_peak_3541	37	.	3.32241	3.74463	0.93553	102
chr1	32573328	32573409	/home/mkelly95/Ovarian_Chip_Seq_Project_Mike/BRD4/remove-duplicates.sh-1.1.0/cross-correlation-macs.sh-1.0.0/BRD4_Experimental_peak_3542	27	.	2.64796	2.72374	0.37843	14
chr1	32752573	32752651	/home/mkelly95/Ovarian_Chip_Seq_Project_Mike/BRD4/remove-duplicates.sh-1.1.0/cross-correlation-macs.sh-1.0.0/BRD4_Experimental_peak_3557	21	.	2.26514	2.10608	0.23559	64
chr1	32757122	32757246	/home/mkelly95/Ovarian_Chip_Seq_Project_Mike/BRD4/remove-duplicates.sh-1.1.0/cross-correlation-macs.sh-1.0.0/BRD4_Experimental_peak_3558	37	.	3.32241	3.74463	0.93553	86
chr1	32757349	32757482	/home/mkelly95/Ovarian_Chip_Seq_Project_Mike/BRD4/remove-duplicates.sh-1.1.0/cross-correlation-macs.sh-1.0.0/BRD4_Experimental_peak_3559	37	.	3.30995	3.72242	0.93553	87
chr1	32816125	32816258	/home/mkelly95/Ovarian_Chip_Seq_Project_Mike/BRD4/remove-duplicates.sh-1.1.0/cross-correlation-macs.sh-1.0.0/BRD4_Experimental_peak_3562	37	.	3.32241	3.74463	0.93553	87
chr1	32816436	32816593	/home/mkelly95/Ovarian_Chip_Seq_Project_Mike/BRD4/remove-duplicates.sh-1.1.0/cross-correlation-macs.sh-1.0.0/BRD4_Experimental_peak_3563	47	.	3.97194	4.79804	1.66489	26
chr1	32816678	32816729	/home/mkelly95/Ovarian_Chip_Seq_Project_Mike/BRD4/remove-duplicates.sh-1.1.0/cross-correlation-macs.sh-1.0.0/BRD4_Experimental_peak_3564	32	.	3.05204	3.28341	0.74546	6
chr1	32866582	32866633	/home/mkelly95/Ovarian_Chip_Seq_Project_Mike/BRD4/remove-duplicates.sh-1.1.0/cross-correlation-macs.sh-1.0.0/BRD4_Experimental_peak_3566	37	.	3.30995	3.72242	0.93553	35
chr1	32878412	32878494	/home/mkelly95/Ovarian_Chip_Seq_Project_Mike/BRD4/remove-duplicates.sh-1.1.0/cross-correlation-macs.sh-1.0.0/BRD4_Experimental_peak_3567	27	.	2.65793	2.74119	0.37843	17
chr1	32881184	32881279	/home/mkelly95/Ovarian_Chip_Seq_Project_Mike/BRD4/remove-duplicates.sh-1.1.0/cross-correlation-macs.sh-1.0.0/BRD4_Experimental_peak_3568	27	.	2.65793	2.74119	0.37843	65
chr1	32886128	32886223	/home/mkelly95/Ovarian_Chip_Seq_Project_Mike/BRD4/remove-duplicates.sh-1.1.0/cross-correlation-macs.sh-1.0.0/BRD4_Experimental_peak_3569	33	.	3.10036	3.36296	0.80885	62
chr1	32914018	32914123	/home/mkelly95/Ovarian_Chip_Seq_Project_Mike/BRD4/remove-duplicates.sh-1.1.0/cross-correlation-macs.sh-1.0.0/BRD4_Experimental_peak_3570	59	.	4.63393	5.9392	2.52955	65
chr1	32914374	32914464	/home/mkelly95/Ovarian_Chip_Seq_Project_Mike/BRD4/remove-duplicates.sh-1.1.0/cross-correlation-macs.sh-1.0.0/BRD4_Experimental_peak_3571	27	.	2.65793	2.74119	0.37843	18
chr1	32915303	32915407	/home/mkelly95/Ovarian_Chip_Seq_Project_Mike/BRD4/remove-duplicates.sh-1.1.0/cross-correlation-macs.sh-1.0.0/BRD4_Experimental_peak_3572	32	.	3.05204	3.28341	0.74546	24
chr1	32916119	32916191	/home/mkelly95/Ovarian_Chip_Seq_Project_Mike/BRD4/remove-duplicates.sh-1.1.0/cross-correlation-macs.sh-1.0.0/BRD4_Experimental_peak_3573	48	.	3.98689	4.82503	1.66489	42
chr1	32922498	32922577	/home/mkelly95/Ovarian_Chip_Seq_Project_Mike/BRD4/remove-duplicates.sh-1.1.0/cross-correlation-macs.sh-1.0.0/BRD4_Experimental_peak_3574	45	.	3.82643	4.54141	1.54122	28
chr1	32924297	32924412	/home/mkelly95/Ovarian_Chip_Seq_Project_Mike/BRD4/remove-duplicates.sh-1.1.0/cross-correlation-macs.sh-1.0.0/BRD4_Experimental_peak_3575	37	.	3.32241	3.74463	0.93553	71
chr1	32930093	32930187	/home/mkelly95/Ovarian_Chip_Seq_Project_Mike/BRD4/remove-duplicates.sh-1.1.0/cross-correlation-macs.sh-1.0.0/BRD4_Experimental_peak_3576	29	.	2.83142	2.93288	0.50441	25
chr1	33169128	33169534	/home/mkelly95/Ovarian_Chip_Seq_Project_Mike/BRD4/remove-duplicates.sh-1.1.0/cross-correlation-macs.sh-1.0.0/BRD4_Experimental_peak_3600	48	.	3.96399	4.80268	1.66489	163
chr1	33178031	33178082	/home/mkelly95/Ovarian_Chip_Seq_Project_Mike/BRD4/remove-duplicates.sh-1.1.0/cross-correlation-macs.sh-1.0.0/BRD4_Experimental_peak_3601	37	.	3.32241	3.74463	0.93553	28
chr1	33182580	33182690	/home/mkelly95/Ovarian_Chip_Seq_Project_Mike/BRD4/remove-duplicates.sh-1.1.0/cross-correlation-macs.sh-1.0.0/BRD4_Experimental_peak_3602	27	.	2.65793	2.74119	0.37843	33
chr1	33206608	33206752	/home/mkelly95/Ovarian_Chip_Seq_Project_Mike/BRD4/remove-duplicates.sh-1.1.0/cross-correlation-macs.sh-1.0.0/BRD4_Experimental_peak_3603	48	.	3.98689	4.82503	1.66489	94
chr1	33393656	33393750	/home/mkelly95/Ovarian_Chip_Seq_Project_Mike/BRD4/remove-duplicates.sh-1.1.0/cross-correlation-macs.sh-1.0.0/BRD4_Experimental_peak_3618	26	.	2.64055	2.64337	0.37843	49
chr1	33401740	33401790	/home/mkelly95/Ovarian_Chip_Seq_Project_Mike/BRD4/remove-duplicates.sh-1.1.0/cross-correlation-macs.sh-1.0.0/BRD4_Experimental_peak_3619	34	.	3.16866	3.48047	0.88083	23
chr1	33430764	33430815	/home/mkelly95/Ovarian_Chip_Seq_Project_Mike/BRD4/remove-duplicates.sh-1.1.0/cross-correlation-macs.sh-1.0.0/BRD4_Experimental_peak_3620	37	.	3.32241	3.74463	0.93553	40
chr1	33431262	33431389	/home/mkelly95/Ovarian_Chip_Seq_Project_Mike/BRD4/remove-duplicates.sh-1.1.0/cross-correlation-macs.sh-1.0.0/BRD4_Experimental_peak_3621	47	.	3.97194	4.79804	1.66489	26
chr1	33432918	33432985	/home/mkelly95/Ovarian_Chip_Seq_Project_Mike/BRD4/remove-duplicates.sh-1.1.0/cross-correlation-macs.sh-1.0.0/BRD4_Experimental_peak_3622	24	.	2.47051	2.42597	0.37843	43
chr1	33435196	33435247	/home/mkelly95/Ovarian_Chip_Seq_Project_Mike/BRD4/remove-duplicates.sh-1.1.0/cross-correlation-macs.sh-1.0.0/BRD4_Experimental_peak_3623	23	.	2.44163	2.37956	0.37843	1
chr1	33502789	33503076	/home/mkelly95/Ovarian_Chip_Seq_Project_Mike/BRD4/remove-duplicates.sh-1.1.0/cross-correlation-macs.sh-1.0.0/BRD4_Experimental_peak_3648	48	.	3.98689	4.82503	1.66489	182
chr1	33514171	33514269	/home/mkelly95/Ovarian_Chip_Seq_Project_Mike/BRD4/remove-duplicates.sh-1.1.0/cross-correlation-macs.sh-1.0.0/BRD4_Experimental_peak_3649	48	.	3.98689	4.82503	1.66489	14
chr1	33524517	33524601	/home/mkelly95/Ovarian_Chip_Seq_Project_Mike/BRD4/remove-duplicates.sh-1.1.0/cross-correlation-macs.sh-1.0.0/BRD4_Experimental_peak_3650	27	.	2.65793	2.74119	0.37843	38
chr1	33591709	33591760	/home/mkelly95/Ovarian_Chip_Seq_Project_Mike/BRD4/remove-duplicates.sh-1.1.0/cross-correlation-macs.sh-1.0.0/BRD4_Experimental_peak_3654	40	.	3.52512	4.03869	1.15984	24
chr1	33592321	33592391	/home/mkelly95/Ovarian_Chip_Seq_Project_Mike/BRD4/remove-duplicates.sh-1.1.0/cross-correlation-macs.sh-1.0.0/BRD4_Experimental_peak_3655	52	.	4.23982	5.25354	2.03633	21
chr1	33592647	33592908	/home/mkelly95/Ovarian_Chip_Seq_Project_Mike/BRD4/remove-duplicates.sh-1.1.0/cross-correlation-macs.sh-1.0.0/BRD4_Experimental_peak_3656	75	.	5.49368	7.56359	3.79324	232
chr1	33593243	33593348	/home/mkelly95/Ovarian_Chip_Seq_Project_Mike/BRD4/remove-duplicates.sh-1.1.0/cross-correlation-macs.sh-1.0.0/BRD4_Experimental_peak_3657	48	.	3.98689	4.82503	1.66489	61
chr1	33657803	33657913	/home/mkelly95/Ovarian_Chip_Seq_Project_Mike/BRD4/remove-duplicates.sh-1.1.0/cross-correlation-macs.sh-1.0.0/BRD4_Experimental_peak_3658	32	.	3.05204	3.28341	0.74546	33
chr1	33658620	33658684	/home/mkelly95/Ovarian_Chip_Seq_Project_Mike/BRD4/remove-duplicates.sh-1.1.0/cross-correlation-macs.sh-1.0.0/BRD4_Experimental_peak_3659	48	.	3.98689	4.82503	1.66489	39
chr1	33661388	33661439	/home/mkelly95/Ovarian_Chip_Seq_Project_Mike/BRD4/remove-duplicates.sh-1.1.0/cross-correlation-macs.sh-1.0.0/BRD4_Experimental_peak_3660	37	.	3.32241	3.74463	0.93553	34
chr1	33666116	33666231	/home/mkelly95/Ovarian_Chip_Seq_Project_Mike/BRD4/remove-duplicates.sh-1.1.0/cross-correlation-macs.sh-1.0.0/BRD4_Experimental_peak_3661	29	.	2.83142	2.93288	0.50441	111
chr1	33669257	33669369	/home/mkelly95/Ovarian_Chip_Seq_Project_Mike/BRD4/remove-duplicates.sh-1.1.0/cross-correlation-macs.sh-1.0.0/BRD4_Experimental_peak_3662	48	.	3.98689	4.82503	1.66489	22
chr1	33680511	33680628	/home/mkelly95/Ovarian_Chip_Seq_Project_Mike/BRD4/remove-duplicates.sh-1.1.0/cross-correlation-macs.sh-1.0.0/BRD4_Experimental_peak_3663	37	.	3.32241	3.74463	0.93553	91
chr1	33685641	33685692	/home/mkelly95/Ovarian_Chip_Seq_Project_Mike/BRD4/remove-duplicates.sh-1.1.0/cross-correlation-macs.sh-1.0.0/BRD4_Experimental_peak_3664	37	.	3.32241	3.74463	0.93553	29
chr1	33685756	33686091	/home/mkelly95/Ovarian_Chip_Seq_Project_Mike/BRD4/remove-duplicates.sh-1.1.0/cross-correlation-macs.sh-1.0.0/BRD4_Experimental_peak_3665	38	.	3.39771	3.83539	0.99131	19
chr1	33686577	33686627	/home/mkelly95/Ovarian_Chip_Seq_Project_Mike/BRD4/remove-duplicates.sh-1.1.0/cross-correlation-macs.sh-1.0.0/BRD4_Experimental_peak_3666	27	.	2.65793	2.74119	0.37843	28
chr1	33707061	33707131	/home/mkelly95/Ovarian_Chip_Seq_Project_Mike/BRD4/remove-duplicates.sh-1.1.0/cross-correlation-macs.sh-1.0.0/BRD4_Experimental_peak_3667	37	.	3.32241	3.74463	0.93553	46
chr1	33719792	33719843	/home/mkelly95/Ovarian_Chip_Seq_Project_Mike/BRD4/remove-duplicates.sh-1.1.0/cross-correlation-macs.sh-1.0.0/BRD4_Experimental_peak_3668	33	.	3.06398	3.30296	0.76133	3
chr1	33768722	33768831	/home/mkelly95/Ovarian_Chip_Seq_Project_Mike/BRD4/remove-duplicates.sh-1.1.0/cross-correlation-macs.sh-1.0.0/BRD4_Experimental_peak_3671	37	.	3.30995	3.72242	0.93553	23
chr1	34709399	34709499	/home/mkelly95/Ovarian_Chip_Seq_Project_Mike/BRD4/remove-duplicates.sh-1.1.0/cross-correlation-macs.sh-1.0.0/BRD4_Experimental_peak_3687	27	.	2.65793	2.74119	0.37843	23
chr1	34713326	34713419	/home/mkelly95/Ovarian_Chip_Seq_Project_Mike/BRD4/remove-duplicates.sh-1.1.0/cross-correlation-macs.sh-1.0.0/BRD4_Experimental_peak_3688	27	.	2.65793	2.74119	0.37843	15
chr1	34729824	34729890	/home/mkelly95/Ovarian_Chip_Seq_Project_Mike/BRD4/remove-duplicates.sh-1.1.0/cross-correlation-macs.sh-1.0.0/BRD4_Experimental_peak_3689	48	.	3.98689	4.82503	1.66489	44
chr1	34776744	34776795	/home/mkelly95/Ovarian_Chip_Seq_Project_Mike/BRD4/remove-duplicates.sh-1.1.0/cross-correlation-macs.sh-1.0.0/BRD4_Experimental_peak_3690	37	.	3.32241	3.74463	0.93553	35
chr1	34819018	34819068	/home/mkelly95/Ovarian_Chip_Seq_Project_Mike/BRD4/remove-duplicates.sh-1.1.0/cross-correlation-macs.sh-1.0.0/BRD4_Experimental_peak_3691	27	.	2.65793	2.74119	0.37843	2
chr1	34878491	34878542	/home/mkelly95/Ovarian_Chip_Seq_Project_Mike/BRD4/remove-duplicates.sh-1.1.0/cross-correlation-macs.sh-1.0.0/BRD4_Experimental_peak_3692	27	.	2.65793	2.74119	0.37843	12
chr1	34902456	34902541	/home/mkelly95/Ovarian_Chip_Seq_Project_Mike/BRD4/remove-duplicates.sh-1.1.0/cross-correlation-macs.sh-1.0.0/BRD4_Experimental_peak_3693	29	.	2.83142	2.93288	0.50441	9
chr1	34932926	34932977	/home/mkelly95/Ovarian_Chip_Seq_Project_Mike/BRD4/remove-duplicates.sh-1.1.0/cross-correlation-macs.sh-1.0.0/BRD4_Experimental_peak_3694	23	.	2.45118	2.39485	0.37843	12
chr1	34933150	34933200	/home/mkelly95/Ovarian_Chip_Seq_Project_Mike/BRD4/remove-duplicates.sh-1.1.0/cross-correlation-macs.sh-1.0.0/BRD4_Experimental_peak_3695	32	.	3.05204	3.28341	0.74546	8
chr1	34937073	34937183	/home/mkelly95/Ovarian_Chip_Seq_Project_Mike/BRD4/remove-duplicates.sh-1.1.0/cross-correlation-macs.sh-1.0.0/BRD4_Experimental_peak_3696	29	.	2.85204	2.96485	0.53226	12
chr1	34939991	34940123	/home/mkelly95/Ovarian_Chip_Seq_Project_Mike/BRD4/remove-duplicates.sh-1.1.0/cross-correlation-macs.sh-1.0.0/BRD4_Experimental_peak_3697	23	.	2.44163	2.37956	0.37843	45
chr1	34942759	34942810	/home/mkelly95/Ovarian_Chip_Seq_Project_Mike/BRD4/remove-duplicates.sh-1.1.0/cross-correlation-macs.sh-1.0.0/BRD4_Experimental_peak_3698	27	.	2.65793	2.74119	0.37843	15
chr1	34946969	34947045	/home/mkelly95/Ovarian_Chip_Seq_Project_Mike/BRD4/remove-duplicates.sh-1.1.0/cross-correlation-macs.sh-1.0.0/BRD4_Experimental_peak_3699	20	.	2.24888	2.08168	0.23559	59
chr1	34953217	34953303	/home/mkelly95/Ovarian_Chip_Seq_Project_Mike/BRD4/remove-duplicates.sh-1.1.0/cross-correlation-macs.sh-1.0.0/BRD4_Experimental_peak_3700	31	.	2.99373	3.18882	0.70749	35
chr1	34958299	34958412	/home/mkelly95/Ovarian_Chip_Seq_Project_Mike/BRD4/remove-duplicates.sh-1.1.0/cross-correlation-macs.sh-1.0.0/BRD4_Experimental_peak_3701	32	.	3.03784	3.26023	0.74546	97
chr1	34959596	34959647	/home/mkelly95/Ovarian_Chip_Seq_Project_Mike/BRD4/remove-duplicates.sh-1.1.0/cross-correlation-macs.sh-1.0.0/BRD4_Experimental_peak_3702	30	.	2.89419	3.03067	0.58723	29
chr1	34967233	34967358	/home/mkelly95/Ovarian_Chip_Seq_Project_Mike/BRD4/remove-duplicates.sh-1.1.0/cross-correlation-macs.sh-1.0.0/BRD4_Experimental_peak_3703	43	.	3.69677	4.38196	1.41151	24
chr1	34979087	34979137	/home/mkelly95/Ovarian_Chip_Seq_Project_Mike/BRD4/remove-duplicates.sh-1.1.0/cross-correlation-macs.sh-1.0.0/BRD4_Experimental_peak_3704	20	.	2.23286	2.05774	0.23307	15
chr1	34981347	34981398	/home/mkelly95/Ovarian_Chip_Seq_Project_Mike/BRD4/remove-duplicates.sh-1.1.0/cross-correlation-macs.sh-1.0.0/BRD4_Experimental_peak_3705	21	.	2.3009	2.16019	0.27962	34
chr1	34989705	34989789	/home/mkelly95/Ovarian_Chip_Seq_Project_Mike/BRD4/remove-duplicates.sh-1.1.0/cross-correlation-macs.sh-1.0.0/BRD4_Experimental_peak_3706	23	.	2.44163	2.37956	0.37843	23
chr1	34999187	34999238	/home/mkelly95/Ovarian_Chip_Seq_Project_Mike/BRD4/remove-duplicates.sh-1.1.0/cross-correlation-macs.sh-1.0.0/BRD4_Experimental_peak_3707	32	.	3.05204	3.28341	0.74546	43
chr1	35007996	35008047	/home/mkelly95/Ovarian_Chip_Seq_Project_Mike/BRD4/remove-duplicates.sh-1.1.0/cross-correlation-macs.sh-1.0.0/BRD4_Experimental_peak_3708	26	.	2.64055	2.64337	0.37843	40
chr1	35008951	35009039	/home/mkelly95/Ovarian_Chip_Seq_Project_Mike/BRD4/remove-duplicates.sh-1.1.0/cross-correlation-macs.sh-1.0.0/BRD4_Experimental_peak_3709	21	.	2.295	2.15123	0.27284	15
chr1	35014619	35014670	/home/mkelly95/Ovarian_Chip_Seq_Project_Mike/BRD4/remove-duplicates.sh-1.1.0/cross-correlation-macs.sh-1.0.0/BRD4_Experimental_peak_3710	32	.	3.02027	3.23169	0.73987	12
chr1	35016852	35016902	/home/mkelly95/Ovarian_Chip_Seq_Project_Mike/BRD4/remove-duplicates.sh-1.1.0/cross-correlation-macs.sh-1.0.0/BRD4_Experimental_peak_3711	26	.	2.64055	2.64337	0.37843	3
chr1	35017322	35017373	/home/mkelly95/Ovarian_Chip_Seq_Project_Mike/BRD4/remove-duplicates.sh-1.1.0/cross-correlation-macs.sh-1.0.0/BRD4_Experimental_peak_3712	21	.	2.26514	2.10608	0.23559	41
chr1	35019716	35019767	/home/mkelly95/Ovarian_Chip_Seq_Project_Mike/BRD4/remove-duplicates.sh-1.1.0/cross-correlation-macs.sh-1.0.0/BRD4_Experimental_peak_3713	41	.	3.60764	4.17305	1.27593	18
chr1	35021302	35021446	/home/mkelly95/Ovarian_Chip_Seq_Project_Mike/BRD4/remove-duplicates.sh-1.1.0/cross-correlation-macs.sh-1.0.0/BRD4_Experimental_peak_3714	48	.	3.97261	4.81648	1.66489	35
chr1	35024209	35024442	/home/mkelly95/Ovarian_Chip_Seq_Project_Mike/BRD4/remove-duplicates.sh-1.1.0/cross-correlation-macs.sh-1.0.0/BRD4_Experimental_peak_3715	27	.	2.73266	2.7817	0.41418	203
chr1	35045800	35045851	/home/mkelly95/Ovarian_Chip_Seq_Project_Mike/BRD4/remove-duplicates.sh-1.1.0/cross-correlation-macs.sh-1.0.0/BRD4_Experimental_peak_3716	32	.	3.05204	3.28341	0.74546	7
chr1	35045989	35046039	/home/mkelly95/Ovarian_Chip_Seq_Project_Mike/BRD4/remove-duplicates.sh-1.1.0/cross-correlation-macs.sh-1.0.0/BRD4_Experimental_peak_3717	25	.	2.55096	2.55812	0.37843	10
chr1	35047759	35047853	/home/mkelly95/Ovarian_Chip_Seq_Project_Mike/BRD4/remove-duplicates.sh-1.1.0/cross-correlation-macs.sh-1.0.0/BRD4_Experimental_peak_3718	28	.	2.80105	2.88605	0.50386	22
chr1	35048787	35048838	/home/mkelly95/Ovarian_Chip_Seq_Project_Mike/BRD4/remove-duplicates.sh-1.1.0/cross-correlation-macs.sh-1.0.0/BRD4_Experimental_peak_3719	43	.	3.71896	4.35809	1.40482	18
chr1	35053906	35054029	/home/mkelly95/Ovarian_Chip_Seq_Project_Mike/BRD4/remove-duplicates.sh-1.1.0/cross-correlation-macs.sh-1.0.0/BRD4_Experimental_peak_3720	21	.	2.26514	2.10608	0.23559	40
chr1	35060118	35060242	/home/mkelly95/Ovarian_Chip_Seq_Project_Mike/BRD4/remove-duplicates.sh-1.1.0/cross-correlation-macs.sh-1.0.0/BRD4_Experimental_peak_3721	23	.	2.47378	2.39846	0.37843	84
chr1	35070757	35070807	/home/mkelly95/Ovarian_Chip_Seq_Project_Mike/BRD4/remove-duplicates.sh-1.1.0/cross-correlation-macs.sh-1.0.0/BRD4_Experimental_peak_3722	29	.	2.83142	2.93288	0.50441	19
chr1	35075044	35075168	/home/mkelly95/Ovarian_Chip_Seq_Project_Mike/BRD4/remove-duplicates.sh-1.1.0/cross-correlation-macs.sh-1.0.0/BRD4_Experimental_peak_3723	29	.	2.83142	2.93288	0.50441	18
chr1	35077146	35077302	/home/mkelly95/Ovarian_Chip_Seq_Project_Mike/BRD4/remove-duplicates.sh-1.1.0/cross-correlation-macs.sh-1.0.0/BRD4_Experimental_peak_3724	36	.	3.27919	3.65021	0.93553	27
chr1	35084288	35084406	/home/mkelly95/Ovarian_Chip_Seq_Project_Mike/BRD4/remove-duplicates.sh-1.1.0/cross-correlation-macs.sh-1.0.0/BRD4_Experimental_peak_3725	34	.	3.16295	3.46773	0.88083	22
chr1	35110026	35110098	/home/mkelly95/Ovarian_Chip_Seq_Project_Mike/BRD4/remove-duplicates.sh-1.1.0/cross-correlation-macs.sh-1.0.0/BRD4_Experimental_peak_3726	33	.	3.08814	3.34273	0.7929	22
chr1	35128300	35128351	/home/mkelly95/Ovarian_Chip_Seq_Project_Mike/BRD4/remove-duplicates.sh-1.1.0/cross-correlation-macs.sh-1.0.0/BRD4_Experimental_peak_3727	21	.	2.32683	2.18759	0.29496	17
chr1	35132537	35132588	/home/mkelly95/Ovarian_Chip_Seq_Project_Mike/BRD4/remove-duplicates.sh-1.1.0/cross-correlation-macs.sh-1.0.0/BRD4_Experimental_peak_3728	40	.	3.51195	4.01745	1.14695	22
chr1	35136398	35136449	/home/mkelly95/Ovarian_Chip_Seq_Project_Mike/BRD4/remove-duplicates.sh-1.1.0/cross-correlation-macs.sh-1.0.0/BRD4_Experimental_peak_3729	29	.	2.7922	2.91876	0.50441	22
chr1	35139663	35139748	/home/mkelly95/Ovarian_Chip_Seq_Project_Mike/BRD4/remove-duplicates.sh-1.1.0/cross-correlation-macs.sh-1.0.0/BRD4_Experimental_peak_3730	41	.	3.58699	4.13922	1.24751	37
chr1	35144209	35144260	/home/mkelly95/Ovarian_Chip_Seq_Project_Mike/BRD4/remove-duplicates.sh-1.1.0/cross-correlation-macs.sh-1.0.0/BRD4_Experimental_peak_3731	26	.	2.64055	2.64337	0.37843	30
chr1	35170278	35170329	/home/mkelly95/Ovarian_Chip_Seq_Project_Mike/BRD4/remove-duplicates.sh-1.1.0/cross-correlation-macs.sh-1.0.0/BRD4_Experimental_peak_3732	23	.	2.42276	2.34949	0.37843	23
chr1	35172571	35172729	/home/mkelly95/Ovarian_Chip_Seq_Project_Mike/BRD4/remove-duplicates.sh-1.1.0/cross-correlation-macs.sh-1.0.0/BRD4_Experimental_peak_3733	40	.	3.4633	4.02383	1.14695	117
chr1	35184614	35184757	/home/mkelly95/Ovarian_Chip_Seq_Project_Mike/BRD4/remove-duplicates.sh-1.1.0/cross-correlation-macs.sh-1.0.0/BRD4_Experimental_peak_3734	55	.	4.43529	5.58644	2.28752	47
chr1	35212467	35212517	/home/mkelly95/Ovarian_Chip_Seq_Project_Mike/BRD4/remove-duplicates.sh-1.1.0/cross-correlation-macs.sh-1.0.0/BRD4_Experimental_peak_3735	23	.	2.44163	2.37956	0.37843	17
chr1	35224864	35224951	/home/mkelly95/Ovarian_Chip_Seq_Project_Mike/BRD4/remove-duplicates.sh-1.1.0/cross-correlation-macs.sh-1.0.0/BRD4_Experimental_peak_3737	37	.	3.32241	3.74463	0.93553	67
chr1	35234727	35234778	/home/mkelly95/Ovarian_Chip_Seq_Project_Mike/BRD4/remove-duplicates.sh-1.1.0/cross-correlation-macs.sh-1.0.0/BRD4_Experimental_peak_3738	34	.	3.17577	3.48945	0.88632	40
chr1	35245191	35245287	/home/mkelly95/Ovarian_Chip_Seq_Project_Mike/BRD4/remove-duplicates.sh-1.1.0/cross-correlation-macs.sh-1.0.0/BRD4_Experimental_peak_3739	31	.	2.91164	3.19855	0.71386	8
chr1	35246339	35246661	/home/mkelly95/Ovarian_Chip_Seq_Project_Mike/BRD4/remove-duplicates.sh-1.1.0/cross-correlation-macs.sh-1.0.0/BRD4_Experimental_peak_3740	80	.	5.78676	8.07567	4.2178	121
chr1	35253786	35253841	/home/mkelly95/Ovarian_Chip_Seq_Project_Mike/BRD4/remove-duplicates.sh-1.1.0/cross-correlation-macs.sh-1.0.0/BRD4_Experimental_peak_3743	26	.	2.64055	2.64337	0.37843	10
chr1	35269213	35269275	/home/mkelly95/Ovarian_Chip_Seq_Project_Mike/BRD4/remove-duplicates.sh-1.1.0/cross-correlation-macs.sh-1.0.0/BRD4_Experimental_peak_3744	48	.	3.96399	4.80268	1.66489	40
chr1	35283358	35283507	/home/mkelly95/Ovarian_Chip_Seq_Project_Mike/BRD4/remove-duplicates.sh-1.1.0/cross-correlation-macs.sh-1.0.0/BRD4_Experimental_peak_3745	28	.	2.74896	2.80644	0.43555	108
chr1	35287748	35287799	/home/mkelly95/Ovarian_Chip_Seq_Project_Mike/BRD4/remove-duplicates.sh-1.1.0/cross-correlation-macs.sh-1.0.0/BRD4_Experimental_peak_3746	23	.	2.36986	2.30788	0.37843	4
chr1	35288043	35288130	/home/mkelly95/Ovarian_Chip_Seq_Project_Mike/BRD4/remove-duplicates.sh-1.1.0/cross-correlation-macs.sh-1.0.0/BRD4_Experimental_peak_3747	21	.	2.26625	2.10179	0.23559	66
chr1	35326596	35326647	/home/mkelly95/Ovarian_Chip_Seq_Project_Mike/BRD4/remove-duplicates.sh-1.1.0/cross-correlation-macs.sh-1.0.0/BRD4_Experimental_peak_3756	35	.	3.22545	3.57447	0.93553	30
chr1	35328639	35328690	/home/mkelly95/Ovarian_Chip_Seq_Project_Mike/BRD4/remove-duplicates.sh-1.1.0/cross-correlation-macs.sh-1.0.0/BRD4_Experimental_peak_3757	34	.	3.12509	3.40412	0.84032	19
chr1	35330275	35330371	/home/mkelly95/Ovarian_Chip_Seq_Project_Mike/BRD4/remove-duplicates.sh-1.1.0/cross-correlation-macs.sh-1.0.0/BRD4_Experimental_peak_3758	21	.	2.26514	2.10608	0.23559	56
chr1	35399050	35399101	/home/mkelly95/Ovarian_Chip_Seq_Project_Mike/BRD4/remove-duplicates.sh-1.1.0/cross-correlation-macs.sh-1.0.0/BRD4_Experimental_peak_3766	35	.	3.23078	3.58366	0.93553	47
chr1	35421134	35421184	/home/mkelly95/Ovarian_Chip_Seq_Project_Mike/BRD4/remove-duplicates.sh-1.1.0/cross-correlation-macs.sh-1.0.0/BRD4_Experimental_peak_3767	24	.	2.48029	2.4418	0.37843	24
chr1	35425797	35425848	/home/mkelly95/Ovarian_Chip_Seq_Project_Mike/BRD4/remove-duplicates.sh-1.1.0/cross-correlation-macs.sh-1.0.0/BRD4_Experimental_peak_3768	34	.	3.13761	3.42507	0.85658	9
chr1	35435783	35435879	/home/mkelly95/Ovarian_Chip_Seq_Project_Mike/BRD4/remove-duplicates.sh-1.1.0/cross-correlation-macs.sh-1.0.0/BRD4_Experimental_peak_3769	23	.	2.47378	2.39846	0.37843	6
chr1	35497985	35498285	/home/mkelly95/Ovarian_Chip_Seq_Project_Mike/BRD4/remove-duplicates.sh-1.1.0/cross-correlation-macs.sh-1.0.0/BRD4_Experimental_peak_3782	64	.	4.65366	6.40866	2.88614	74
chr1	35507839	35507911	/home/mkelly95/Ovarian_Chip_Seq_Project_Mike/BRD4/remove-duplicates.sh-1.1.0/cross-correlation-macs.sh-1.0.0/BRD4_Experimental_peak_3783	28	.	2.77132	2.84052	0.46468	50
chr1	35512006	35512056	/home/mkelly95/Ovarian_Chip_Seq_Project_Mike/BRD4/remove-duplicates.sh-1.1.0/cross-correlation-macs.sh-1.0.0/BRD4_Experimental_peak_3784	24	.	2.49014	2.45782	0.37843	37
chr1	35512519	35512570	/home/mkelly95/Ovarian_Chip_Seq_Project_Mike/BRD4/remove-duplicates.sh-1.1.0/cross-correlation-macs.sh-1.0.0/BRD4_Experimental_peak_3785	23	.	2.41343	2.33471	0.37843	6
chr1	35513525	35513576	/home/mkelly95/Ovarian_Chip_Seq_Project_Mike/BRD4/remove-duplicates.sh-1.1.0/cross-correlation-macs.sh-1.0.0/BRD4_Experimental_peak_3786	36	.	3.24819	3.61385	0.93553	23
chr1	35514747	35514929	/home/mkelly95/Ovarian_Chip_Seq_Project_Mike/BRD4/remove-duplicates.sh-1.1.0/cross-correlation-macs.sh-1.0.0/BRD4_Experimental_peak_3787	47	.	3.92059	4.70627	1.66489	70
chr1	35517899	35517958	/home/mkelly95/Ovarian_Chip_Seq_Project_Mike/BRD4/remove-duplicates.sh-1.1.0/cross-correlation-macs.sh-1.0.0/BRD4_Experimental_peak_3788	56	.	4.44607	5.6052	2.30325	43
chr1	35524815	35524870	/home/mkelly95/Ovarian_Chip_Seq_Project_Mike/BRD4/remove-duplicates.sh-1.1.0/cross-correlation-macs.sh-1.0.0/BRD4_Experimental_peak_3789	31	.	2.96854	3.17916	0.70055	39
chr1	35532213	35532331	/home/mkelly95/Ovarian_Chip_Seq_Project_Mike/BRD4/remove-duplicates.sh-1.1.0/cross-correlation-macs.sh-1.0.0/BRD4_Experimental_peak_3790	26	.	2.64055	2.64337	0.37843	15
chr1	35537995	35538073	/home/mkelly95/Ovarian_Chip_Seq_Project_Mike/BRD4/remove-duplicates.sh-1.1.0/cross-correlation-macs.sh-1.0.0/BRD4_Experimental_peak_3791	26	.	2.64055	2.64337	0.37843	62
chr1	35543811	35543950	/home/mkelly95/Ovarian_Chip_Seq_Project_Mike/BRD4/remove-duplicates.sh-1.1.0/cross-correlation-macs.sh-1.0.0/BRD4_Experimental_peak_3792	47	.	3.74354	4.77816	1.66489	93
chr1	35581807	35581897	/home/mkelly95/Ovarian_Chip_Seq_Project_Mike/BRD4/remove-duplicates.sh-1.1.0/cross-correlation-macs.sh-1.0.0/BRD4_Experimental_peak_3805	21	.	2.31963	2.18879	0.29606	47
chr1	35589180	35589244	/home/mkelly95/Ovarian_Chip_Seq_Project_Mike/BRD4/remove-duplicates.sh-1.1.0/cross-correlation-macs.sh-1.0.0/BRD4_Experimental_peak_3806	26	.	2.63563	2.6906	0.37843	44
chr1	35590937	35591051	/home/mkelly95/Ovarian_Chip_Seq_Project_Mike/BRD4/remove-duplicates.sh-1.1.0/cross-correlation-macs.sh-1.0.0/BRD4_Experimental_peak_3807	55	.	4.39265	5.51273	2.22457	92
chr1	35591107	35591252	/home/mkelly95/Ovarian_Chip_Seq_Project_Mike/BRD4/remove-duplicates.sh-1.1.0/cross-correlation-macs.sh-1.0.0/BRD4_Experimental_peak_3808	23	.	2.47378	2.39846	0.37843	38
chr1	35604696	35604746	/home/mkelly95/Ovarian_Chip_Seq_Project_Mike/BRD4/remove-duplicates.sh-1.1.0/cross-correlation-macs.sh-1.0.0/BRD4_Experimental_peak_3809	23	.	2.44163	2.37956	0.37843	13
chr1	35623195	35623257	/home/mkelly95/Ovarian_Chip_Seq_Project_Mike/BRD4/remove-duplicates.sh-1.1.0/cross-correlation-macs.sh-1.0.0/BRD4_Experimental_peak_3810	22	.	2.33258	2.20866	0.31109	21
chr1	35658973	35659478	/home/mkelly95/Ovarian_Chip_Seq_Project_Mike/BRD4/remove-duplicates.sh-1.1.0/cross-correlation-macs.sh-1.0.0/BRD4_Experimental_peak_3812	64	.	4.88327	6.4111	2.88614	337
chr1	35665875	35665926	/home/mkelly95/Ovarian_Chip_Seq_Project_Mike/BRD4/remove-duplicates.sh-1.1.0/cross-correlation-macs.sh-1.0.0/BRD4_Experimental_peak_3813	37	.	3.32241	3.74463	0.93553	14
chr1	35683190	35683241	/home/mkelly95/Ovarian_Chip_Seq_Project_Mike/BRD4/remove-duplicates.sh-1.1.0/cross-correlation-macs.sh-1.0.0/BRD4_Experimental_peak_3814	27	.	2.64796	2.72374	0.37843	30
chr1	35683868	35683919	/home/mkelly95/Ovarian_Chip_Seq_Project_Mike/BRD4/remove-duplicates.sh-1.1.0/cross-correlation-macs.sh-1.0.0/BRD4_Experimental_peak_3815	27	.	2.65793	2.74119	0.37843	6
chr1	35701702	35701753	/home/mkelly95/Ovarian_Chip_Seq_Project_Mike/BRD4/remove-duplicates.sh-1.1.0/cross-correlation-macs.sh-1.0.0/BRD4_Experimental_peak_3816	37	.	3.32241	3.74463	0.93553	23
chr1	35722947	35722998	/home/mkelly95/Ovarian_Chip_Seq_Project_Mike/BRD4/remove-duplicates.sh-1.1.0/cross-correlation-macs.sh-1.0.0/BRD4_Experimental_peak_3817	37	.	3.30995	3.72242	0.93553	47
chr1	35730299	35730425	/home/mkelly95/Ovarian_Chip_Seq_Project_Mike/BRD4/remove-duplicates.sh-1.1.0/cross-correlation-macs.sh-1.0.0/BRD4_Experimental_peak_3818	37	.	3.32241	3.74463	0.93553	46
chr1	35733169	35733348	/home/mkelly95/Ovarian_Chip_Seq_Project_Mike/BRD4/remove-duplicates.sh-1.1.0/cross-correlation-macs.sh-1.0.0/BRD4_Experimental_peak_3819	48	.	3.98689	4.82503	1.66489	40
chr1	35734072	35734152	/home/mkelly95/Ovarian_Chip_Seq_Project_Mike/BRD4/remove-duplicates.sh-1.1.0/cross-correlation-macs.sh-1.0.0/BRD4_Experimental_peak_3820	37	.	3.32241	3.74463	0.93553	29
chr1	35734255	35734311	/home/mkelly95/Ovarian_Chip_Seq_Project_Mike/BRD4/remove-duplicates.sh-1.1.0/cross-correlation-macs.sh-1.0.0/BRD4_Experimental_peak_3821	59	.	4.65137	5.97099	2.52955	22
chr1	36184849	36184977	/home/mkelly95/Ovarian_Chip_Seq_Project_Mike/BRD4/remove-duplicates.sh-1.1.0/cross-correlation-macs.sh-1.0.0/BRD4_Experimental_peak_3865	37	.	3.32241	3.74463	0.93553	28
chr1	36192068	36192170	/home/mkelly95/Ovarian_Chip_Seq_Project_Mike/BRD4/remove-duplicates.sh-1.1.0/cross-correlation-macs.sh-1.0.0/BRD4_Experimental_peak_3866	27	.	2.65793	2.74119	0.37843	22
chr1	36251775	36251842	/home/mkelly95/Ovarian_Chip_Seq_Project_Mike/BRD4/remove-duplicates.sh-1.1.0/cross-correlation-macs.sh-1.0.0/BRD4_Experimental_peak_3869	32	.	3.05204	3.28341	0.74546	36
chr1	36568026	36568076	/home/mkelly95/Ovarian_Chip_Seq_Project_Mike/BRD4/remove-duplicates.sh-1.1.0/cross-correlation-macs.sh-1.0.0/BRD4_Experimental_peak_3883	37	.	3.32241	3.74463	0.93553	31
chr1	36651735	36651785	/home/mkelly95/Ovarian_Chip_Seq_Project_Mike/BRD4/remove-duplicates.sh-1.1.0/cross-correlation-macs.sh-1.0.0/BRD4_Experimental_peak_3888	27	.	2.65793	2.74119	0.37843	34
chr1	36653895	36653985	/home/mkelly95/Ovarian_Chip_Seq_Project_Mike/BRD4/remove-duplicates.sh-1.1.0/cross-correlation-macs.sh-1.0.0/BRD4_Experimental_peak_3889	21	.	2.26514	2.10608	0.23559	71
chr1	36670035	36670094	/home/mkelly95/Ovarian_Chip_Seq_Project_Mike/BRD4/remove-duplicates.sh-1.1.0/cross-correlation-macs.sh-1.0.0/BRD4_Experimental_peak_3890	47	.	3.97194	4.79804	1.66489	37
chr1	36670968	36671026	/home/mkelly95/Ovarian_Chip_Seq_Project_Mike/BRD4/remove-duplicates.sh-1.1.0/cross-correlation-macs.sh-1.0.0/BRD4_Experimental_peak_3891	42	.	3.66245	4.26359	1.32304	45
chr1	36687839	36687959	/home/mkelly95/Ovarian_Chip_Seq_Project_Mike/BRD4/remove-duplicates.sh-1.1.0/cross-correlation-macs.sh-1.0.0/BRD4_Experimental_peak_3892	37	.	3.32241	3.74463	0.93553	111
chr1	36689276	36689451	/home/mkelly95/Ovarian_Chip_Seq_Project_Mike/BRD4/remove-duplicates.sh-1.1.0/cross-correlation-macs.sh-1.0.0/BRD4_Experimental_peak_3893	27	.	2.65793	2.74119	0.37843	91
chr1	36689585	36689695	/home/mkelly95/Ovarian_Chip_Seq_Project_Mike/BRD4/remove-duplicates.sh-1.1.0/cross-correlation-macs.sh-1.0.0/BRD4_Experimental_peak_3894	48	.	3.98689	4.82503	1.66489	30
chr1	36794312	36794363	/home/mkelly95/Ovarian_Chip_Seq_Project_Mike/BRD4/remove-duplicates.sh-1.1.0/cross-correlation-macs.sh-1.0.0/BRD4_Experimental_peak_3901	37	.	3.32241	3.74463	0.93553	45
chr1	36794684	36794735	/home/mkelly95/Ovarian_Chip_Seq_Project_Mike/BRD4/remove-duplicates.sh-1.1.0/cross-correlation-macs.sh-1.0.0/BRD4_Experimental_peak_3902	27	.	2.64796	2.72374	0.37843	13
chr1	36851933	36851992	/home/mkelly95/Ovarian_Chip_Seq_Project_Mike/BRD4/remove-duplicates.sh-1.1.0/cross-correlation-macs.sh-1.0.0/BRD4_Experimental_peak_3905	42	.	3.66245	4.26359	1.32304	31
chr1	36852050	36852182	/home/mkelly95/Ovarian_Chip_Seq_Project_Mike/BRD4/remove-duplicates.sh-1.1.0/cross-correlation-macs.sh-1.0.0/BRD4_Experimental_peak_3906	59	.	4.65137	5.97099	2.52955	37
chr1	36852262	36852511	/home/mkelly95/Ovarian_Chip_Seq_Project_Mike/BRD4/remove-duplicates.sh-1.1.0/cross-correlation-macs.sh-1.0.0/BRD4_Experimental_peak_3907	48	.	3.98689	4.82503	1.66489	100
chr1	36854620	36854671	/home/mkelly95/Ovarian_Chip_Seq_Project_Mike/BRD4/remove-duplicates.sh-1.1.0/cross-correlation-macs.sh-1.0.0/BRD4_Experimental_peak_3908	27	.	2.65793	2.74119	0.37843	37
chr1	36866829	36867001	/home/mkelly95/Ovarian_Chip_Seq_Project_Mike/BRD4/remove-duplicates.sh-1.1.0/cross-correlation-macs.sh-1.0.0/BRD4_Experimental_peak_3912	48	.	3.98689	4.82503	1.66489	29
chr1	36868386	36868437	/home/mkelly95/Ovarian_Chip_Seq_Project_Mike/BRD4/remove-duplicates.sh-1.1.0/cross-correlation-macs.sh-1.0.0/BRD4_Experimental_peak_3913	23	.	2.44163	2.37956	0.37843	16
chr1	36930482	36930777	/home/mkelly95/Ovarian_Chip_Seq_Project_Mike/BRD4/remove-duplicates.sh-1.1.0/cross-correlation-macs.sh-1.0.0/BRD4_Experimental_peak_3922	42	.	3.66245	4.26359	1.32304	202
chr1	36931179	36931230	/home/mkelly95/Ovarian_Chip_Seq_Project_Mike/BRD4/remove-duplicates.sh-1.1.0/cross-correlation-macs.sh-1.0.0/BRD4_Experimental_peak_3923	37	.	3.32241	3.74463	0.93553	45
chr1	36952303	36952373	/home/mkelly95/Ovarian_Chip_Seq_Project_Mike/BRD4/remove-duplicates.sh-1.1.0/cross-correlation-macs.sh-1.0.0/BRD4_Experimental_peak_3924	37	.	3.32241	3.74463	0.93553	21
chr1	36952673	36952761	/home/mkelly95/Ovarian_Chip_Seq_Project_Mike/BRD4/remove-duplicates.sh-1.1.0/cross-correlation-macs.sh-1.0.0/BRD4_Experimental_peak_3925	48	.	3.98689	4.82503	1.66489	48
chr1	37010110	37010237	/home/mkelly95/Ovarian_Chip_Seq_Project_Mike/BRD4/remove-duplicates.sh-1.1.0/cross-correlation-macs.sh-1.0.0/BRD4_Experimental_peak_3926	29	.	2.7922	2.91876	0.50441	92
chr1	37015620	37015672	/home/mkelly95/Ovarian_Chip_Seq_Project_Mike/BRD4/remove-duplicates.sh-1.1.0/cross-correlation-macs.sh-1.0.0/BRD4_Experimental_peak_3927	47	.	3.97194	4.79804	1.66489	17
chr1	37081469	37081519	/home/mkelly95/Ovarian_Chip_Seq_Project_Mike/BRD4/remove-duplicates.sh-1.1.0/cross-correlation-macs.sh-1.0.0/BRD4_Experimental_peak_3928	37	.	3.32241	3.74463	0.93553	10
chr1	37248481	37248531	/home/mkelly95/Ovarian_Chip_Seq_Project_Mike/BRD4/remove-duplicates.sh-1.1.0/cross-correlation-macs.sh-1.0.0/BRD4_Experimental_peak_3929	37	.	3.32241	3.74463	0.93553	16
chr1	37535480	37535530	/home/mkelly95/Ovarian_Chip_Seq_Project_Mike/BRD4/remove-duplicates.sh-1.1.0/cross-correlation-macs.sh-1.0.0/BRD4_Experimental_peak_3931	37	.	3.32241	3.74463	0.93553	17
chr1	37551487	37551593	/home/mkelly95/Ovarian_Chip_Seq_Project_Mike/BRD4/remove-duplicates.sh-1.1.0/cross-correlation-macs.sh-1.0.0/BRD4_Experimental_peak_3932	37	.	3.32241	3.74463	0.93553	35
chr1	37623727	37623778	/home/mkelly95/Ovarian_Chip_Seq_Project_Mike/BRD4/remove-duplicates.sh-1.1.0/cross-correlation-macs.sh-1.0.0/BRD4_Experimental_peak_3933	27	.	2.65793	2.74119	0.37843	12
chr1	37632011	37632062	/home/mkelly95/Ovarian_Chip_Seq_Project_Mike/BRD4/remove-duplicates.sh-1.1.0/cross-correlation-macs.sh-1.0.0/BRD4_Experimental_peak_3934	37	.	3.32241	3.74463	0.93553	10
chr1	37680821	37680917	/home/mkelly95/Ovarian_Chip_Seq_Project_Mike/BRD4/remove-duplicates.sh-1.1.0/cross-correlation-macs.sh-1.0.0/BRD4_Experimental_peak_3935	21	.	2.26514	2.10608	0.23559	57
chr1	37695951	37696003	/home/mkelly95/Ovarian_Chip_Seq_Project_Mike/BRD4/remove-duplicates.sh-1.1.0/cross-correlation-macs.sh-1.0.0/BRD4_Experimental_peak_3936	37	.	3.32241	3.74463	0.93553	36
chr1	37836588	37836683	/home/mkelly95/Ovarian_Chip_Seq_Project_Mike/BRD4/remove-duplicates.sh-1.1.0/cross-correlation-macs.sh-1.0.0/BRD4_Experimental_peak_3937	23	.	2.44163	2.37956	0.37843	8
chr1	37859794	37859845	/home/mkelly95/Ovarian_Chip_Seq_Project_Mike/BRD4/remove-duplicates.sh-1.1.0/cross-correlation-macs.sh-1.0.0/BRD4_Experimental_peak_3938	37	.	3.32241	3.74463	0.93553	17
chr1	37865565	37865616	/home/mkelly95/Ovarian_Chip_Seq_Project_Mike/BRD4/remove-duplicates.sh-1.1.0/cross-correlation-macs.sh-1.0.0/BRD4_Experimental_peak_3939	27	.	2.65793	2.74119	0.37843	7
chr1	37892515	37892566	/home/mkelly95/Ovarian_Chip_Seq_Project_Mike/BRD4/remove-duplicates.sh-1.1.0/cross-correlation-macs.sh-1.0.0/BRD4_Experimental_peak_3940	27	.	2.64796	2.72374	0.37843	2
chr1	37912364	37912464	/home/mkelly95/Ovarian_Chip_Seq_Project_Mike/BRD4/remove-duplicates.sh-1.1.0/cross-correlation-macs.sh-1.0.0/BRD4_Experimental_peak_3941	23	.	2.47378	2.39846	0.37843	24
chr1	37915517	37915580	/home/mkelly95/Ovarian_Chip_Seq_Project_Mike/BRD4/remove-duplicates.sh-1.1.0/cross-correlation-macs.sh-1.0.0/BRD4_Experimental_peak_3942	48	.	3.98689	4.82503	1.66489	21
chr1	38020416	38020561	/home/mkelly95/Ovarian_Chip_Seq_Project_Mike/BRD4/remove-duplicates.sh-1.1.0/cross-correlation-macs.sh-1.0.0/BRD4_Experimental_peak_3948	48	.	3.98689	4.82503	1.66489	111
chr1	38021297	38021364	/home/mkelly95/Ovarian_Chip_Seq_Project_Mike/BRD4/remove-duplicates.sh-1.1.0/cross-correlation-macs.sh-1.0.0/BRD4_Experimental_peak_3949	37	.	3.32241	3.74463	0.93553	26
chr1	38022072	38022294	/home/mkelly95/Ovarian_Chip_Seq_Project_Mike/BRD4/remove-duplicates.sh-1.1.0/cross-correlation-macs.sh-1.0.0/BRD4_Experimental_peak_3950	37	.	3.32241	3.74463	0.93553	97
chr1	38325414	38325499	/home/mkelly95/Ovarian_Chip_Seq_Project_Mike/BRD4/remove-duplicates.sh-1.1.0/cross-correlation-macs.sh-1.0.0/BRD4_Experimental_peak_3957	48	.	3.98689	4.82503	1.66489	42
chr1	38412858	38413105	/home/mkelly95/Ovarian_Chip_Seq_Project_Mike/BRD4/remove-duplicates.sh-1.1.0/cross-correlation-macs.sh-1.0.0/BRD4_Experimental_peak_3959	48	.	3.98689	4.82503	1.66489	200
chr1	38474735	38474786	/home/mkelly95/Ovarian_Chip_Seq_Project_Mike/BRD4/remove-duplicates.sh-1.1.0/cross-correlation-macs.sh-1.0.0/BRD4_Experimental_peak_3960	37	.	3.32241	3.74463	0.93553	33
chr1	38477366	38477476	/home/mkelly95/Ovarian_Chip_Seq_Project_Mike/BRD4/remove-duplicates.sh-1.1.0/cross-correlation-macs.sh-1.0.0/BRD4_Experimental_peak_3961	37	.	3.32241	3.74463	0.93553	11
chr1	38477558	38477609	/home/mkelly95/Ovarian_Chip_Seq_Project_Mike/BRD4/remove-duplicates.sh-1.1.0/cross-correlation-macs.sh-1.0.0/BRD4_Experimental_peak_3962	27	.	2.65793	2.74119	0.37843	24
chr1	38477887	38478056	/home/mkelly95/Ovarian_Chip_Seq_Project_Mike/BRD4/remove-duplicates.sh-1.1.0/cross-correlation-macs.sh-1.0.0/BRD4_Experimental_peak_3963	48	.	3.98689	4.82503	1.66489	80
chr1	38768931	38768982	/home/mkelly95/Ovarian_Chip_Seq_Project_Mike/BRD4/remove-duplicates.sh-1.1.0/cross-correlation-macs.sh-1.0.0/BRD4_Experimental_peak_3965	37	.	3.32241	3.74463	0.93553	23
chr1	38823103	38823154	/home/mkelly95/Ovarian_Chip_Seq_Project_Mike/BRD4/remove-duplicates.sh-1.1.0/cross-correlation-macs.sh-1.0.0/BRD4_Experimental_peak_3966	27	.	2.65793	2.74119	0.37843	25
chr1	38824347	38824398	/home/mkelly95/Ovarian_Chip_Seq_Project_Mike/BRD4/remove-duplicates.sh-1.1.0/cross-correlation-macs.sh-1.0.0/BRD4_Experimental_peak_3967	32	.	3.05204	3.28341	0.74546	30
chr1	38833646	38833770	/home/mkelly95/Ovarian_Chip_Seq_Project_Mike/BRD4/remove-duplicates.sh-1.1.0/cross-correlation-macs.sh-1.0.0/BRD4_Experimental_peak_3968	25	.	2.56138	2.57558	0.37843	43
chr1	38844745	38844795	/home/mkelly95/Ovarian_Chip_Seq_Project_Mike/BRD4/remove-duplicates.sh-1.1.0/cross-correlation-macs.sh-1.0.0/BRD4_Experimental_peak_3969	27	.	2.65793	2.74119	0.37843	1
chr1	38871445	38871496	/home/mkelly95/Ovarian_Chip_Seq_Project_Mike/BRD4/remove-duplicates.sh-1.1.0/cross-correlation-macs.sh-1.0.0/BRD4_Experimental_peak_3970	27	.	2.65793	2.74119	0.37843	6
chr1	38972525	38972587	/home/mkelly95/Ovarian_Chip_Seq_Project_Mike/BRD4/remove-duplicates.sh-1.1.0/cross-correlation-macs.sh-1.0.0/BRD4_Experimental_peak_3971	59	.	4.65137	5.97099	2.52955	38
chr1	39140061	39140111	/home/mkelly95/Ovarian_Chip_Seq_Project_Mike/BRD4/remove-duplicates.sh-1.1.0/cross-correlation-macs.sh-1.0.0/BRD4_Experimental_peak_3972	37	.	3.32241	3.74463	0.93553	16
chr1	39164554	39164631	/home/mkelly95/Ovarian_Chip_Seq_Project_Mike/BRD4/remove-duplicates.sh-1.1.0/cross-correlation-macs.sh-1.0.0/BRD4_Experimental_peak_3973	37	.	3.32241	3.74463	0.93553	44
chr1	39255243	39255334	/home/mkelly95/Ovarian_Chip_Seq_Project_Mike/BRD4/remove-duplicates.sh-1.1.0/cross-correlation-macs.sh-1.0.0/BRD4_Experimental_peak_3974	42	.	3.66245	4.26359	1.32304	48
chr1	39259702	39259757	/home/mkelly95/Ovarian_Chip_Seq_Project_Mike/BRD4/remove-duplicates.sh-1.1.0/cross-correlation-macs.sh-1.0.0/BRD4_Experimental_peak_3975	48	.	3.98689	4.82503	1.66489	12
chr1	39264098	39264148	/home/mkelly95/Ovarian_Chip_Seq_Project_Mike/BRD4/remove-duplicates.sh-1.1.0/cross-correlation-macs.sh-1.0.0/BRD4_Experimental_peak_3976	26	.	2.61481	2.66632	0.37843	10
chr1	39293437	39293553	/home/mkelly95/Ovarian_Chip_Seq_Project_Mike/BRD4/remove-duplicates.sh-1.1.0/cross-correlation-macs.sh-1.0.0/BRD4_Experimental_peak_3977	27	.	2.65793	2.74119	0.37843	49
chr1	39424358	39424758	/home/mkelly95/Ovarian_Chip_Seq_Project_Mike/BRD4/remove-duplicates.sh-1.1.0/cross-correlation-macs.sh-1.0.0/BRD4_Experimental_peak_3982	58	.	4.53028	5.82652	2.47519	189
chr1	39424817	39425004	/home/mkelly95/Ovarian_Chip_Seq_Project_Mike/BRD4/remove-duplicates.sh-1.1.0/cross-correlation-macs.sh-1.0.0/BRD4_Experimental_peak_3983	26	.	2.64055	2.64337	0.37843	127
chr1	39446442	39446597	/home/mkelly95/Ovarian_Chip_Seq_Project_Mike/BRD4/remove-duplicates.sh-1.1.0/cross-correlation-macs.sh-1.0.0/BRD4_Experimental_peak_3984	27	.	2.64796	2.72374	0.37843	75
chr1	39451464	39451567	/home/mkelly95/Ovarian_Chip_Seq_Project_Mike/BRD4/remove-duplicates.sh-1.1.0/cross-correlation-macs.sh-1.0.0/BRD4_Experimental_peak_3985	34	.	3.16866	3.48047	0.88083	19
chr1	39455550	39455745	/home/mkelly95/Ovarian_Chip_Seq_Project_Mike/BRD4/remove-duplicates.sh-1.1.0/cross-correlation-macs.sh-1.0.0/BRD4_Experimental_peak_3986	59	.	4.63393	5.9392	2.52955	49
chr1	39456127	39456232	/home/mkelly95/Ovarian_Chip_Seq_Project_Mike/BRD4/remove-duplicates.sh-1.1.0/cross-correlation-macs.sh-1.0.0/BRD4_Experimental_peak_3987	27	.	2.65793	2.74119	0.37843	69
chr1	39456318	39456684	/home/mkelly95/Ovarian_Chip_Seq_Project_Mike/BRD4/remove-duplicates.sh-1.1.0/cross-correlation-macs.sh-1.0.0/BRD4_Experimental_peak_3988	124	.	7.97378	12.44368	7.7724	233
chr1	39491543	39491594	/home/mkelly95/Ovarian_Chip_Seq_Project_Mike/BRD4/remove-duplicates.sh-1.1.0/cross-correlation-macs.sh-1.0.0/BRD4_Experimental_peak_3990	37	.	3.32241	3.74463	0.93553	31
chr1	39491657	39491708	/home/mkelly95/Ovarian_Chip_Seq_Project_Mike/BRD4/remove-duplicates.sh-1.1.0/cross-correlation-macs.sh-1.0.0/BRD4_Experimental_peak_3991	37	.	3.30995	3.72242	0.93553	20
chr1	39503348	39503462	/home/mkelly95/Ovarian_Chip_Seq_Project_Mike/BRD4/remove-duplicates.sh-1.1.0/cross-correlation-macs.sh-1.0.0/BRD4_Experimental_peak_3994	37	.	3.32241	3.74463	0.93553	21
chr1	40043094	40043180	/home/mkelly95/Ovarian_Chip_Seq_Project_Mike/BRD4/remove-duplicates.sh-1.1.0/cross-correlation-macs.sh-1.0.0/BRD4_Experimental_peak_4046	37	.	3.30995	3.72242	0.93553	39
chr1	40067274	40067360	/home/mkelly95/Ovarian_Chip_Seq_Project_Mike/BRD4/remove-duplicates.sh-1.1.0/cross-correlation-macs.sh-1.0.0/BRD4_Experimental_peak_4047	37	.	3.32241	3.74463	0.93553	40
chr1	40107211	40107339	/home/mkelly95/Ovarian_Chip_Seq_Project_Mike/BRD4/remove-duplicates.sh-1.1.0/cross-correlation-macs.sh-1.0.0/BRD4_Experimental_peak_4048	29	.	2.83142	2.93288	0.50441	24
chr1	40163293	40163382	/home/mkelly95/Ovarian_Chip_Seq_Project_Mike/BRD4/remove-duplicates.sh-1.1.0/cross-correlation-macs.sh-1.0.0/BRD4_Experimental_peak_4049	27	.	2.65793	2.74119	0.37843	44
chr1	40170682	40170762	/home/mkelly95/Ovarian_Chip_Seq_Project_Mike/BRD4/remove-duplicates.sh-1.1.0/cross-correlation-macs.sh-1.0.0/BRD4_Experimental_peak_4050	37	.	3.30995	3.72242	0.93553	40
chr1	40203502	40203553	/home/mkelly95/Ovarian_Chip_Seq_Project_Mike/BRD4/remove-duplicates.sh-1.1.0/cross-correlation-macs.sh-1.0.0/BRD4_Experimental_peak_4051	37	.	3.32241	3.74463	0.93553	12
chr1	40204257	40204308	/home/mkelly95/Ovarian_Chip_Seq_Project_Mike/BRD4/remove-duplicates.sh-1.1.0/cross-correlation-macs.sh-1.0.0/BRD4_Experimental_peak_4052	27	.	2.65793	2.74119	0.37843	21
chr1	40349729	40349780	/home/mkelly95/Ovarian_Chip_Seq_Project_Mike/BRD4/remove-duplicates.sh-1.1.0/cross-correlation-macs.sh-1.0.0/BRD4_Experimental_peak_4059	37	.	3.32241	3.74463	0.93553	14
chr1	40353124	40353175	/home/mkelly95/Ovarian_Chip_Seq_Project_Mike/BRD4/remove-duplicates.sh-1.1.0/cross-correlation-macs.sh-1.0.0/BRD4_Experimental_peak_4060	37	.	3.32241	3.74463	0.93553	46
chr1	40358543	40358594	/home/mkelly95/Ovarian_Chip_Seq_Project_Mike/BRD4/remove-duplicates.sh-1.1.0/cross-correlation-macs.sh-1.0.0/BRD4_Experimental_peak_4061	23	.	2.44163	2.37956	0.37843	21
chr1	40455659	40455710	/home/mkelly95/Ovarian_Chip_Seq_Project_Mike/BRD4/remove-duplicates.sh-1.1.0/cross-correlation-macs.sh-1.0.0/BRD4_Experimental_peak_4062	37	.	3.32241	3.74463	0.93553	10
chr1	40486866	40486968	/home/mkelly95/Ovarian_Chip_Seq_Project_Mike/BRD4/remove-duplicates.sh-1.1.0/cross-correlation-macs.sh-1.0.0/BRD4_Experimental_peak_4063	37	.	3.32241	3.74463	0.93553	80
chr1	40506089	40506140	/home/mkelly95/Ovarian_Chip_Seq_Project_Mike/BRD4/remove-duplicates.sh-1.1.0/cross-correlation-macs.sh-1.0.0/BRD4_Experimental_peak_4064	37	.	3.32241	3.74463	0.93553	18
chr1	40570588	40570759	/home/mkelly95/Ovarian_Chip_Seq_Project_Mike/BRD4/remove-duplicates.sh-1.1.0/cross-correlation-macs.sh-1.0.0/BRD4_Experimental_peak_4073	48	.	3.98689	4.82503	1.66489	94
chr1	40572937	40573132	/home/mkelly95/Ovarian_Chip_Seq_Project_Mike/BRD4/remove-duplicates.sh-1.1.0/cross-correlation-macs.sh-1.0.0/BRD4_Experimental_peak_4074	48	.	3.98689	4.82503	1.66489	89
chr1	40573199	40573257	/home/mkelly95/Ovarian_Chip_Seq_Project_Mike/BRD4/remove-duplicates.sh-1.1.0/cross-correlation-macs.sh-1.0.0/BRD4_Experimental_peak_4075	42	.	3.66245	4.26359	1.32304	31
chr1	40573311	40573450	/home/mkelly95/Ovarian_Chip_Seq_Project_Mike/BRD4/remove-duplicates.sh-1.1.0/cross-correlation-macs.sh-1.0.0/BRD4_Experimental_peak_4076	58	.	4.53028	5.82652	2.47519	84
chr1	40573536	40573667	/home/mkelly95/Ovarian_Chip_Seq_Project_Mike/BRD4/remove-duplicates.sh-1.1.0/cross-correlation-macs.sh-1.0.0/BRD4_Experimental_peak_4077	37	.	3.32241	3.74463	0.93553	96
chr1	40573785	40573852	/home/mkelly95/Ovarian_Chip_Seq_Project_Mike/BRD4/remove-duplicates.sh-1.1.0/cross-correlation-macs.sh-1.0.0/BRD4_Experimental_peak_4078	48	.	3.98689	4.82503	1.66489	35
chr1	40573912	40573963	/home/mkelly95/Ovarian_Chip_Seq_Project_Mike/BRD4/remove-duplicates.sh-1.1.0/cross-correlation-macs.sh-1.0.0/BRD4_Experimental_peak_4079	27	.	2.65793	2.74119	0.37843	35
chr1	40574772	40574917	/home/mkelly95/Ovarian_Chip_Seq_Project_Mike/BRD4/remove-duplicates.sh-1.1.0/cross-correlation-macs.sh-1.0.0/BRD4_Experimental_peak_4080	37	.	3.32241	3.74463	0.93553	48
chr1	40589215	40589300	/home/mkelly95/Ovarian_Chip_Seq_Project_Mike/BRD4/remove-duplicates.sh-1.1.0/cross-correlation-macs.sh-1.0.0/BRD4_Experimental_peak_4081	23	.	2.44163	2.37956	0.37843	47
chr1	40590149	40590200	/home/mkelly95/Ovarian_Chip_Seq_Project_Mike/BRD4/remove-duplicates.sh-1.1.0/cross-correlation-macs.sh-1.0.0/BRD4_Experimental_peak_4082	32	.	3.05204	3.28341	0.74546	31
chr1	40602694	40602745	/home/mkelly95/Ovarian_Chip_Seq_Project_Mike/BRD4/remove-duplicates.sh-1.1.0/cross-correlation-macs.sh-1.0.0/BRD4_Experimental_peak_4083	37	.	3.32241	3.74463	0.93553	45
chr1	40608312	40608468	/home/mkelly95/Ovarian_Chip_Seq_Project_Mike/BRD4/remove-duplicates.sh-1.1.0/cross-correlation-macs.sh-1.0.0/BRD4_Experimental_peak_4084	37	.	3.32241	3.74463	0.93553	140
chr1	40615698	40615749	/home/mkelly95/Ovarian_Chip_Seq_Project_Mike/BRD4/remove-duplicates.sh-1.1.0/cross-correlation-macs.sh-1.0.0/BRD4_Experimental_peak_4085	27	.	2.64796	2.72374	0.37843	46
chr1	40618489	40618580	/home/mkelly95/Ovarian_Chip_Seq_Project_Mike/BRD4/remove-duplicates.sh-1.1.0/cross-correlation-macs.sh-1.0.0/BRD4_Experimental_peak_4086	25	.	2.52018	2.50705	0.37843	48
chr1	40621274	40621325	/home/mkelly95/Ovarian_Chip_Seq_Project_Mike/BRD4/remove-duplicates.sh-1.1.0/cross-correlation-macs.sh-1.0.0/BRD4_Experimental_peak_4087	32	.	3.05204	3.28341	0.74546	44
chr1	40621668	40621732	/home/mkelly95/Ovarian_Chip_Seq_Project_Mike/BRD4/remove-duplicates.sh-1.1.0/cross-correlation-macs.sh-1.0.0/BRD4_Experimental_peak_4088	21	.	2.26514	2.10608	0.23559	27
chr1	40722207	40722258	/home/mkelly95/Ovarian_Chip_Seq_Project_Mike/BRD4/remove-duplicates.sh-1.1.0/cross-correlation-macs.sh-1.0.0/BRD4_Experimental_peak_4092	37	.	3.32241	3.74463	0.93553	29
chr1	40722541	40722639	/home/mkelly95/Ovarian_Chip_Seq_Project_Mike/BRD4/remove-duplicates.sh-1.1.0/cross-correlation-macs.sh-1.0.0/BRD4_Experimental_peak_4093	37	.	3.32241	3.74463	0.93553	48
chr1	40722712	40722843	/home/mkelly95/Ovarian_Chip_Seq_Project_Mike/BRD4/remove-duplicates.sh-1.1.0/cross-correlation-macs.sh-1.0.0/BRD4_Experimental_peak_4094	34	.	3.16866	3.48047	0.88083	23
chr1	40722965	40723015	/home/mkelly95/Ovarian_Chip_Seq_Project_Mike/BRD4/remove-duplicates.sh-1.1.0/cross-correlation-macs.sh-1.0.0/BRD4_Experimental_peak_4095	27	.	2.65793	2.74119	0.37843	25
chr1	40723124	40723175	/home/mkelly95/Ovarian_Chip_Seq_Project_Mike/BRD4/remove-duplicates.sh-1.1.0/cross-correlation-macs.sh-1.0.0/BRD4_Experimental_peak_4096	27	.	2.65793	2.74119	0.37843	39
chr1	40723323	40723463	/home/mkelly95/Ovarian_Chip_Seq_Project_Mike/BRD4/remove-duplicates.sh-1.1.0/cross-correlation-macs.sh-1.0.0/BRD4_Experimental_peak_4097	47	.	3.97194	4.79804	1.66489	61
chr1	40810543	40810658	/home/mkelly95/Ovarian_Chip_Seq_Project_Mike/BRD4/remove-duplicates.sh-1.1.0/cross-correlation-macs.sh-1.0.0/BRD4_Experimental_peak_4104	48	.	3.98689	4.82503	1.66489	96
chr1	40813968	40814019	/home/mkelly95/Ovarian_Chip_Seq_Project_Mike/BRD4/remove-duplicates.sh-1.1.0/cross-correlation-macs.sh-1.0.0/BRD4_Experimental_peak_4105	23	.	2.44163	2.37956	0.37843	5
chr1	40915266	40915383	/home/mkelly95/Ovarian_Chip_Seq_Project_Mike/BRD4/remove-duplicates.sh-1.1.0/cross-correlation-macs.sh-1.0.0/BRD4_Experimental_peak_4107	48	.	3.98689	4.82503	1.66489	94
chr1	40930467	40930563	/home/mkelly95/Ovarian_Chip_Seq_Project_Mike/BRD4/remove-duplicates.sh-1.1.0/cross-correlation-macs.sh-1.0.0/BRD4_Experimental_peak_4110	37	.	3.32241	3.74463	0.93553	34
chr1	40931654	40931736	/home/mkelly95/Ovarian_Chip_Seq_Project_Mike/BRD4/remove-duplicates.sh-1.1.0/cross-correlation-macs.sh-1.0.0/BRD4_Experimental_peak_4111	47	.	3.97194	4.79804	1.66489	32
chr1	40997151	40997202	/home/mkelly95/Ovarian_Chip_Seq_Project_Mike/BRD4/remove-duplicates.sh-1.1.0/cross-correlation-macs.sh-1.0.0/BRD4_Experimental_peak_4113	35	.	3.22811	3.57906	0.93553	34
chr1	41064826	41064909	/home/mkelly95/Ovarian_Chip_Seq_Project_Mike/BRD4/remove-duplicates.sh-1.1.0/cross-correlation-macs.sh-1.0.0/BRD4_Experimental_peak_4116	23	.	2.44163	2.37956	0.37843	42
chr1	41134689	41134748	/home/mkelly95/Ovarian_Chip_Seq_Project_Mike/BRD4/remove-duplicates.sh-1.1.0/cross-correlation-macs.sh-1.0.0/BRD4_Experimental_peak_4117	26	.	2.64055	2.64337	0.37843	40
chr1	41241809	41241860	/home/mkelly95/Ovarian_Chip_Seq_Project_Mike/BRD4/remove-duplicates.sh-1.1.0/cross-correlation-macs.sh-1.0.0/BRD4_Experimental_peak_4131	32	.	3.05204	3.28341	0.74546	5
chr1	41314369	41314443	/home/mkelly95/Ovarian_Chip_Seq_Project_Mike/BRD4/remove-duplicates.sh-1.1.0/cross-correlation-macs.sh-1.0.0/BRD4_Experimental_peak_4132	49	.	3.95805	4.92452	1.74661	31
[truncated: 206,328 more rows]
