# Supplementary material for: A multi-omic dissection of super-enhancer driven oncogenic gene expression programs in ovarian cancer
Source: Nat Commun. 2022 Jul 22;13:4247. doi: 10.1038/s41467-022-31919-8 (PMC9307778; doi:10.1038/s41467-022-31919-8)
Supplement: Supplementary file 6 — Supplementary Dataset 4 [file 41467_2022_31919_MOESM6_ESM.txt]

This sheet contains alls identified H3K27ac/BRD4 co-accessible (overlapping) peaks based on BRD4 coordinates. This set is are the constituents fed into the ROSE algorithm to detect Ses
chr1	935795	935882	/home/mkelly95/Ovarian_Chip_Seq_Project_Mike/BRD4/remove-duplicates.sh-1.1.0/cross-correlation-macs.sh-1.0.0/BRD4_Experimental_peak_18	59	.	4.65137	5.97099	2.52955	40
chr1	936220	936454	/home/mkelly95/Ovarian_Chip_Seq_Project_Mike/BRD4/remove-duplicates.sh-1.1.0/cross-correlation-macs.sh-1.0.0/BRD4_Experimental_peak_19	71	.	5.31586	7.17402	3.47753	190
chr1	936220	936454	/home/mkelly95/Ovarian_Chip_Seq_Project_Mike/BRD4/remove-duplicates.sh-1.1.0/cross-correlation-macs.sh-1.0.0/BRD4_Experimental_peak_19	71	.	5.31586	7.17402	3.47753	190
chr1	936587	936645	/home/mkelly95/Ovarian_Chip_Seq_Project_Mike/BRD4/remove-duplicates.sh-1.1.0/cross-correlation-macs.sh-1.0.0/BRD4_Experimental_peak_20	37	.	3.32241	3.74463	0.93553	8
chr1	993882	993944	/home/mkelly95/Ovarian_Chip_Seq_Project_Mike/BRD4/remove-duplicates.sh-1.1.0/cross-correlation-macs.sh-1.0.0/BRD4_Experimental_peak_32	37	.	3.32241	3.74463	0.93553	36
chr1	1014805	1015062	/home/mkelly95/Ovarian_Chip_Seq_Project_Mike/BRD4/remove-duplicates.sh-1.1.0/cross-correlation-macs.sh-1.0.0/BRD4_Experimental_peak_34	45	.	3.72293	4.56394	1.55513	238
chr1	1015347	1015397	/home/mkelly95/Ovarian_Chip_Seq_Project_Mike/BRD4/remove-duplicates.sh-1.1.0/cross-correlation-macs.sh-1.0.0/BRD4_Experimental_peak_35	43	.	3.70576	4.33591	1.38498	20
chr1	1015462	1015520	/home/mkelly95/Ovarian_Chip_Seq_Project_Mike/BRD4/remove-duplicates.sh-1.1.0/cross-correlation-macs.sh-1.0.0/BRD4_Experimental_peak_36	46	.	3.87374	4.6237	1.60308	41
chr1	1015579	1015677	/home/mkelly95/Ovarian_Chip_Seq_Project_Mike/BRD4/remove-duplicates.sh-1.1.0/cross-correlation-macs.sh-1.0.0/BRD4_Experimental_peak_37	71	.	5.31586	7.17402	3.47753	48
chr1	1092902	1093112	/home/mkelly95/Ovarian_Chip_Seq_Project_Mike/BRD4/remove-duplicates.sh-1.1.0/cross-correlation-macs.sh-1.0.0/BRD4_Experimental_peak_42	42	.	3.66245	4.26359	1.32304	201
chr1	1093647	1093772	/home/mkelly95/Ovarian_Chip_Seq_Project_Mike/BRD4/remove-duplicates.sh-1.1.0/cross-correlation-macs.sh-1.0.0/BRD4_Experimental_peak_43	48	.	3.98689	4.82503	1.66489	74
chr1	1093965	1094052	/home/mkelly95/Ovarian_Chip_Seq_Project_Mike/BRD4/remove-duplicates.sh-1.1.0/cross-correlation-macs.sh-1.0.0/BRD4_Experimental_peak_44	37	.	3.32241	3.74463	0.93553	50
chr1	1311111	1311252	/home/mkelly95/Ovarian_Chip_Seq_Project_Mike/BRD4/remove-duplicates.sh-1.1.0/cross-correlation-macs.sh-1.0.0/BRD4_Experimental_peak_75	55	.	4.38756	5.59722	2.29708	39
chr1	1368477	1368609	/home/mkelly95/Ovarian_Chip_Seq_Project_Mike/BRD4/remove-duplicates.sh-1.1.0/cross-correlation-macs.sh-1.0.0/BRD4_Experimental_peak_90	29	.	2.83142	2.93288	0.50441	37
chr1	1368677	1368828	/home/mkelly95/Ovarian_Chip_Seq_Project_Mike/BRD4/remove-duplicates.sh-1.1.0/cross-correlation-macs.sh-1.0.0/BRD4_Experimental_peak_91	84	.	5.98034	8.42756	4.48422	96
chr1	1369042	1369139	/home/mkelly95/Ovarian_Chip_Seq_Project_Mike/BRD4/remove-duplicates.sh-1.1.0/cross-correlation-macs.sh-1.0.0/BRD4_Experimental_peak_92	53	.	4.22488	5.33974	2.07816	47
chr1	1550227	1550306	/home/mkelly95/Ovarian_Chip_Seq_Project_Mike/BRD4/remove-duplicates.sh-1.1.0/cross-correlation-macs.sh-1.0.0/BRD4_Experimental_peak_117	34	.	3.16866	3.48047	0.88083	41
chr1	1851218	1851300	/home/mkelly95/Ovarian_Chip_Seq_Project_Mike/BRD4/remove-duplicates.sh-1.1.0/cross-correlation-macs.sh-1.0.0/BRD4_Experimental_peak_147	21	.	2.26514	2.10608	0.23559	35
chr1	1980896	1981111	/home/mkelly95/Ovarian_Chip_Seq_Project_Mike/BRD4/remove-duplicates.sh-1.1.0/cross-correlation-macs.sh-1.0.0/BRD4_Experimental_peak_159	42	.	3.63413	4.21668	1.31273	127
chr1	1981238	1981338	/home/mkelly95/Ovarian_Chip_Seq_Project_Mike/BRD4/remove-duplicates.sh-1.1.0/cross-correlation-macs.sh-1.0.0/BRD4_Experimental_peak_160	48	.	3.98689	4.82503	1.66489	50
chr1	2245887	2246005	/home/mkelly95/Ovarian_Chip_Seq_Project_Mike/BRD4/remove-duplicates.sh-1.1.0/cross-correlation-macs.sh-1.0.0/BRD4_Experimental_peak_181	74	.	5.2811	7.40014	3.66564	39
chr1	2466120	2466192	/home/mkelly95/Ovarian_Chip_Seq_Project_Mike/BRD4/remove-duplicates.sh-1.1.0/cross-correlation-macs.sh-1.0.0/BRD4_Experimental_peak_200	23	.	2.41343	2.33471	0.37843	19
chr1	2466705	2466756	/home/mkelly95/Ovarian_Chip_Seq_Project_Mike/BRD4/remove-duplicates.sh-1.1.0/cross-correlation-macs.sh-1.0.0/BRD4_Experimental_peak_201	37	.	3.32241	3.74463	0.93553	21
chr1	5052227	5052278	/home/mkelly95/Ovarian_Chip_Seq_Project_Mike/BRD4/remove-duplicates.sh-1.1.0/cross-correlation-macs.sh-1.0.0/BRD4_Experimental_peak_325	28	.	2.78116	2.85556	0.47776	33
chr1	5759416	5759507	/home/mkelly95/Ovarian_Chip_Seq_Project_Mike/BRD4/remove-duplicates.sh-1.1.0/cross-correlation-macs.sh-1.0.0/BRD4_Experimental_peak_408	24	.	2.48029	2.4418	0.37843	63
chr1	6296426	6296567	/home/mkelly95/Ovarian_Chip_Seq_Project_Mike/BRD4/remove-duplicates.sh-1.1.0/cross-correlation-macs.sh-1.0.0/BRD4_Experimental_peak_444	42	.	3.66245	4.26359	1.32304	46
chr1	6663330	6663500	/home/mkelly95/Ovarian_Chip_Seq_Project_Mike/BRD4/remove-duplicates.sh-1.1.0/cross-correlation-macs.sh-1.0.0/BRD4_Experimental_peak_492	46	.	3.85124	4.62352	1.60308	95
chr1	6762082	6762296	/home/mkelly95/Ovarian_Chip_Seq_Project_Mike/BRD4/remove-duplicates.sh-1.1.0/cross-correlation-macs.sh-1.0.0/BRD4_Experimental_peak_509	49	.	3.96682	4.93805	1.75955	35
chr1	6844638	6844694	/home/mkelly95/Ovarian_Chip_Seq_Project_Mike/BRD4/remove-duplicates.sh-1.1.0/cross-correlation-macs.sh-1.0.0/BRD4_Experimental_peak_519	30	.	2.90974	3.09186	0.63896	42
chr1	6845021	6845134	/home/mkelly95/Ovarian_Chip_Seq_Project_Mike/BRD4/remove-duplicates.sh-1.1.0/cross-correlation-macs.sh-1.0.0/BRD4_Experimental_peak_520	34	.	3.0749	3.44079	0.86657	74
chr1	8013876	8013999	/home/mkelly95/Ovarian_Chip_Seq_Project_Mike/BRD4/remove-duplicates.sh-1.1.0/cross-correlation-macs.sh-1.0.0/BRD4_Experimental_peak_660	34	.	3.12884	3.41038	0.84585	25
chr1	8014078	8014339	/home/mkelly95/Ovarian_Chip_Seq_Project_Mike/BRD4/remove-duplicates.sh-1.1.0/cross-correlation-macs.sh-1.0.0/BRD4_Experimental_peak_661	44	.	3.77723	4.45688	1.47489	145
chr1	8021240	8021299	/home/mkelly95/Ovarian_Chip_Seq_Project_Mike/BRD4/remove-duplicates.sh-1.1.0/cross-correlation-macs.sh-1.0.0/BRD4_Experimental_peak_664	23	.	2.47378	2.39846	0.37843	21
chr1	8021514	8021581	/home/mkelly95/Ovarian_Chip_Seq_Project_Mike/BRD4/remove-duplicates.sh-1.1.0/cross-correlation-macs.sh-1.0.0/BRD4_Experimental_peak_665	28	.	2.78116	2.85556	0.47776	48
chr1	8086478	8086612	/home/mkelly95/Ovarian_Chip_Seq_Project_Mike/BRD4/remove-duplicates.sh-1.1.0/cross-correlation-macs.sh-1.0.0/BRD4_Experimental_peak_697	64	.	4.83281	6.47462	2.94442	47
chr1	8086786	8086865	/home/mkelly95/Ovarian_Chip_Seq_Project_Mike/BRD4/remove-duplicates.sh-1.1.0/cross-correlation-macs.sh-1.0.0/BRD4_Experimental_peak_698	27	.	2.68122	2.70415	0.37843	50
chr1	8094762	8094867	/home/mkelly95/Ovarian_Chip_Seq_Project_Mike/BRD4/remove-duplicates.sh-1.1.0/cross-correlation-macs.sh-1.0.0/BRD4_Experimental_peak_702	44	.	3.73453	4.44063	1.46031	70
chr1	8095277	8095328	/home/mkelly95/Ovarian_Chip_Seq_Project_Mike/BRD4/remove-duplicates.sh-1.1.0/cross-correlation-macs.sh-1.0.0/BRD4_Experimental_peak_703	21	.	2.32683	2.18759	0.29496	16
chr1	8130443	8132161	/home/mkelly95/Ovarian_Chip_Seq_Project_Mike/BRD4/remove-duplicates.sh-1.1.0/cross-correlation-macs.sh-1.0.0/BRD4_Experimental_peak_724	201	.	10.81743	20.16009	14.23728	107
chr1	8130443	8132161	/home/mkelly95/Ovarian_Chip_Seq_Project_Mike/BRD4/remove-duplicates.sh-1.1.0/cross-correlation-macs.sh-1.0.0/BRD4_Experimental_peak_724	201	.	10.81743	20.16009	14.23728	107
chr1	8136384	8136682	/home/mkelly95/Ovarian_Chip_Seq_Project_Mike/BRD4/remove-duplicates.sh-1.1.0/cross-correlation-macs.sh-1.0.0/BRD4_Experimental_peak_732	34	.	3.16866	3.48047	0.88083	18
chr1	8136998	8137638	/home/mkelly95/Ovarian_Chip_Seq_Project_Mike/BRD4/remove-duplicates.sh-1.1.0/cross-correlation-macs.sh-1.0.0/BRD4_Experimental_peak_733	69	.	5.09656	6.90052	3.29034	528
chr1	8180947	8181432	/home/mkelly95/Ovarian_Chip_Seq_Project_Mike/BRD4/remove-duplicates.sh-1.1.0/cross-correlation-macs.sh-1.0.0/BRD4_Experimental_peak_749	70	.	5.0594	7.04702	3.41736	266
chr1	8181491	8181880	/home/mkelly95/Ovarian_Chip_Seq_Project_Mike/BRD4/remove-duplicates.sh-1.1.0/cross-correlation-macs.sh-1.0.0/BRD4_Experimental_peak_750	53	.	4.22488	5.33974	2.07816	87
chr1	8182064	8182312	/home/mkelly95/Ovarian_Chip_Seq_Project_Mike/BRD4/remove-duplicates.sh-1.1.0/cross-correlation-macs.sh-1.0.0/BRD4_Experimental_peak_751	59	.	4.60856	5.95386	2.52955	47
chr1	8196722	8196845	/home/mkelly95/Ovarian_Chip_Seq_Project_Mike/BRD4/remove-duplicates.sh-1.1.0/cross-correlation-macs.sh-1.0.0/BRD4_Experimental_peak_754	34	.	3.17937	3.49682	0.89233	29
chr1	8214033	8214202	/home/mkelly95/Ovarian_Chip_Seq_Project_Mike/BRD4/remove-duplicates.sh-1.1.0/cross-correlation-macs.sh-1.0.0/BRD4_Experimental_peak_761	38	.	3.41251	3.85877	1.01249	45
chr1	8214390	8214810	/home/mkelly95/Ovarian_Chip_Seq_Project_Mike/BRD4/remove-duplicates.sh-1.1.0/cross-correlation-macs.sh-1.0.0/BRD4_Experimental_peak_762	48	.	3.97837	4.82572	1.66489	148
chr1	8214866	8216251	/home/mkelly95/Ovarian_Chip_Seq_Project_Mike/BRD4/remove-duplicates.sh-1.1.0/cross-correlation-macs.sh-1.0.0/BRD4_Experimental_peak_763	74	.	4.99138	7.47201	3.72744	602
chr1	8214866	8216251	/home/mkelly95/Ovarian_Chip_Seq_Project_Mike/BRD4/remove-duplicates.sh-1.1.0/cross-correlation-macs.sh-1.0.0/BRD4_Experimental_peak_763	74	.	4.99138	7.47201	3.72744	602
chr1	8230293	8230511	/home/mkelly95/Ovarian_Chip_Seq_Project_Mike/BRD4/remove-duplicates.sh-1.1.0/cross-correlation-macs.sh-1.0.0/BRD4_Experimental_peak_772	31	.	2.95756	3.1309	0.67158	31
chr1	8271146	8271284	/home/mkelly95/Ovarian_Chip_Seq_Project_Mike/BRD4/remove-duplicates.sh-1.1.0/cross-correlation-macs.sh-1.0.0/BRD4_Experimental_peak_793	26	.	2.63563	2.6906	0.37843	13
chr1	8271602	8272665	/home/mkelly95/Ovarian_Chip_Seq_Project_Mike/BRD4/remove-duplicates.sh-1.1.0/cross-correlation-macs.sh-1.0.0/BRD4_Experimental_peak_794	169	.	9.69693	16.95283	11.54573	598
chr1	8272743	8272875	/home/mkelly95/Ovarian_Chip_Seq_Project_Mike/BRD4/remove-duplicates.sh-1.1.0/cross-correlation-macs.sh-1.0.0/BRD4_Experimental_peak_795	34	.	3.0749	3.44079	0.86657	91
chr1	8298902	8298953	/home/mkelly95/Ovarian_Chip_Seq_Project_Mike/BRD4/remove-duplicates.sh-1.1.0/cross-correlation-macs.sh-1.0.0/BRD4_Experimental_peak_803	31	.	2.94865	3.11672	0.65862	26
chr1	8299250	8299345	/home/mkelly95/Ovarian_Chip_Seq_Project_Mike/BRD4/remove-duplicates.sh-1.1.0/cross-correlation-macs.sh-1.0.0/BRD4_Experimental_peak_805	58	.	4.60281	5.88285	2.51455	29
chr1	8299412	8299462	/home/mkelly95/Ovarian_Chip_Seq_Project_Mike/BRD4/remove-duplicates.sh-1.1.0/cross-correlation-macs.sh-1.0.0/BRD4_Experimental_peak_806	32	.	3.05204	3.28341	0.74546	5
chr1	8299607	8299812	/home/mkelly95/Ovarian_Chip_Seq_Project_Mike/BRD4/remove-duplicates.sh-1.1.0/cross-correlation-macs.sh-1.0.0/BRD4_Experimental_peak_807	46	.	3.89299	4.6575	1.63055	98
chr1	8299607	8299812	/home/mkelly95/Ovarian_Chip_Seq_Project_Mike/BRD4/remove-duplicates.sh-1.1.0/cross-correlation-macs.sh-1.0.0/BRD4_Experimental_peak_807	46	.	3.89299	4.6575	1.63055	98
chr1	8299938	8300022	/home/mkelly95/Ovarian_Chip_Seq_Project_Mike/BRD4/remove-duplicates.sh-1.1.0/cross-correlation-macs.sh-1.0.0/BRD4_Experimental_peak_808	35	.	3.21883	3.56305	0.93553	35
chr1	8318845	8319081	/home/mkelly95/Ovarian_Chip_Seq_Project_Mike/BRD4/remove-duplicates.sh-1.1.0/cross-correlation-macs.sh-1.0.0/BRD4_Experimental_peak_813	51	.	3.95345	5.10146	1.90174	189
chr1	8326450	8326584	/home/mkelly95/Ovarian_Chip_Seq_Project_Mike/BRD4/remove-duplicates.sh-1.1.0/cross-correlation-macs.sh-1.0.0/BRD4_Experimental_peak_818	22	.	2.35008	2.23564	0.33228	22
chr1	8881610	8883030	/home/mkelly95/Ovarian_Chip_Seq_Project_Mike/BRD4/remove-duplicates.sh-1.1.0/cross-correlation-macs.sh-1.0.0/BRD4_Experimental_peak_903	104	.	6.64156	10.42541	6.11941	1137
chr1	8908161	8908270	/home/mkelly95/Ovarian_Chip_Seq_Project_Mike/BRD4/remove-duplicates.sh-1.1.0/cross-correlation-macs.sh-1.0.0/BRD4_Experimental_peak_910	38	.	3.39771	3.83539	0.99131	88
chr1	8908950	8909205	/home/mkelly95/Ovarian_Chip_Seq_Project_Mike/BRD4/remove-duplicates.sh-1.1.0/cross-correlation-macs.sh-1.0.0/BRD4_Experimental_peak_911	52	.	4.22512	5.229	2.015	200
chr1	8949382	8950082	/home/mkelly95/Ovarian_Chip_Seq_Project_Mike/BRD4/remove-duplicates.sh-1.1.0/cross-correlation-macs.sh-1.0.0/BRD4_Experimental_peak_934	68	.	4.94757	6.87023	3.27953	378
chr1	8950426	8951319	/home/mkelly95/Ovarian_Chip_Seq_Project_Mike/BRD4/remove-duplicates.sh-1.1.0/cross-correlation-macs.sh-1.0.0/BRD4_Experimental_peak_935	99	.	6.14981	9.97212	5.74815	109
chr1	8962616	8963352	/home/mkelly95/Ovarian_Chip_Seq_Project_Mike/BRD4/remove-duplicates.sh-1.1.0/cross-correlation-macs.sh-1.0.0/BRD4_Experimental_peak_949	100	.	6.43184	10.08665	5.82959	486
chr1	8963420	8963994	/home/mkelly95/Ovarian_Chip_Seq_Project_Mike/BRD4/remove-duplicates.sh-1.1.0/cross-correlation-macs.sh-1.0.0/BRD4_Experimental_peak_950	68	.	4.94757	6.87023	3.27953	243
chr1	8964449	8965052	/home/mkelly95/Ovarian_Chip_Seq_Project_Mike/BRD4/remove-duplicates.sh-1.1.0/cross-correlation-macs.sh-1.0.0/BRD4_Experimental_peak_952	94	.	6.23228	9.45408	5.34327	452
chr1	8965240	8965427	/home/mkelly95/Ovarian_Chip_Seq_Project_Mike/BRD4/remove-duplicates.sh-1.1.0/cross-correlation-macs.sh-1.0.0/BRD4_Experimental_peak_953	38	.	3.38547	3.8161	0.99131	145
chr1	8974103	8974154	/home/mkelly95/Ovarian_Chip_Seq_Project_Mike/BRD4/remove-duplicates.sh-1.1.0/cross-correlation-macs.sh-1.0.0/BRD4_Experimental_peak_959	26	.	2.64055	2.64337	0.37843	33
chr1	9340666	9340873	/home/mkelly95/Ovarian_Chip_Seq_Project_Mike/BRD4/remove-duplicates.sh-1.1.0/cross-correlation-macs.sh-1.0.0/BRD4_Experimental_peak_1021	41	.	3.61735	4.18902	1.29044	99
chr1	9352594	9352645	/home/mkelly95/Ovarian_Chip_Seq_Project_Mike/BRD4/remove-duplicates.sh-1.1.0/cross-correlation-macs.sh-1.0.0/BRD4_Experimental_peak_1029	32	.	3.05561	3.28925	0.75083	12
chr1	9431158	9431286	/home/mkelly95/Ovarian_Chip_Seq_Project_Mike/BRD4/remove-duplicates.sh-1.1.0/cross-correlation-macs.sh-1.0.0/BRD4_Experimental_peak_1047	23	.	2.45406	2.39947	0.37843	42
chr1	9431551	9431771	/home/mkelly95/Ovarian_Chip_Seq_Project_Mike/BRD4/remove-duplicates.sh-1.1.0/cross-correlation-macs.sh-1.0.0/BRD4_Experimental_peak_1048	79	.	5.44232	7.90611	4.08881	100
chr1	9431857	9432002	/home/mkelly95/Ovarian_Chip_Seq_Project_Mike/BRD4/remove-duplicates.sh-1.1.0/cross-correlation-macs.sh-1.0.0/BRD4_Experimental_peak_1049	42	.	3.67534	4.28503	1.34265	29
chr1	9433396	9433570	/home/mkelly95/Ovarian_Chip_Seq_Project_Mike/BRD4/remove-duplicates.sh-1.1.0/cross-correlation-macs.sh-1.0.0/BRD4_Experimental_peak_1050	48	.	3.96399	4.80268	1.66489	97
chr1	9434042	9434337	/home/mkelly95/Ovarian_Chip_Seq_Project_Mike/BRD4/remove-duplicates.sh-1.1.0/cross-correlation-macs.sh-1.0.0/BRD4_Experimental_peak_1052	50	.	4.09727	5.01809	1.83036	159
chr1	9434694	9434912	/home/mkelly95/Ovarian_Chip_Seq_Project_Mike/BRD4/remove-duplicates.sh-1.1.0/cross-correlation-macs.sh-1.0.0/BRD4_Experimental_peak_1053	34	.	3.16866	3.48047	0.88083	41
chr1	9473081	9473198	/home/mkelly95/Ovarian_Chip_Seq_Project_Mike/BRD4/remove-duplicates.sh-1.1.0/cross-correlation-macs.sh-1.0.0/BRD4_Experimental_peak_1058	29	.	2.83142	2.93288	0.50441	25
chr1	9473277	9473338	/home/mkelly95/Ovarian_Chip_Seq_Project_Mike/BRD4/remove-duplicates.sh-1.1.0/cross-correlation-macs.sh-1.0.0/BRD4_Experimental_peak_1059	38	.	3.39771	3.83539	0.99131	33
chr1	9473536	9473866	/home/mkelly95/Ovarian_Chip_Seq_Project_Mike/BRD4/remove-duplicates.sh-1.1.0/cross-correlation-macs.sh-1.0.0/BRD4_Experimental_peak_1060	54	.	4.37862	5.48862	2.20399	200
chr1	9474012	9474067	/home/mkelly95/Ovarian_Chip_Seq_Project_Mike/BRD4/remove-duplicates.sh-1.1.0/cross-correlation-macs.sh-1.0.0/BRD4_Experimental_peak_1061	48	.	3.96399	4.80268	1.66489	41
chr1	9479076	9479127	/home/mkelly95/Ovarian_Chip_Seq_Project_Mike/BRD4/remove-duplicates.sh-1.1.0/cross-correlation-macs.sh-1.0.0/BRD4_Experimental_peak_1067	34	.	3.14896	3.44414	0.86943	14
chr1	9488380	9488821	/home/mkelly95/Ovarian_Chip_Seq_Project_Mike/BRD4/remove-duplicates.sh-1.1.0/cross-correlation-macs.sh-1.0.0/BRD4_Experimental_peak_1072	51	.	4.15943	5.12007	1.91811	174
chr1	9489003	9489181	/home/mkelly95/Ovarian_Chip_Seq_Project_Mike/BRD4/remove-duplicates.sh-1.1.0/cross-correlation-macs.sh-1.0.0/BRD4_Experimental_peak_1073	53	.	3.94977	5.30879	2.06346	48
chr1	9581493	9581544	/home/mkelly95/Ovarian_Chip_Seq_Project_Mike/BRD4/remove-duplicates.sh-1.1.0/cross-correlation-macs.sh-1.0.0/BRD4_Experimental_peak_1085	21	.	2.30683	2.16922	0.28652	33
chr1	9599017	9599248	/home/mkelly95/Ovarian_Chip_Seq_Project_Mike/BRD4/remove-duplicates.sh-1.1.0/cross-correlation-macs.sh-1.0.0/BRD4_Experimental_peak_1096	69	.	5.09656	6.90052	3.29034	142
chr1	9903138	9903189	/home/mkelly95/Ovarian_Chip_Seq_Project_Mike/BRD4/remove-duplicates.sh-1.1.0/cross-correlation-macs.sh-1.0.0/BRD4_Experimental_peak_1173	26	.	2.62577	2.6852	0.37843	19
chr1	9903605	9903738	/home/mkelly95/Ovarian_Chip_Seq_Project_Mike/BRD4/remove-duplicates.sh-1.1.0/cross-correlation-macs.sh-1.0.0/BRD4_Experimental_peak_1174	34	.	3.16866	3.48047	0.88083	44
chr1	9903919	9904065	/home/mkelly95/Ovarian_Chip_Seq_Project_Mike/BRD4/remove-duplicates.sh-1.1.0/cross-correlation-macs.sh-1.0.0/BRD4_Experimental_peak_1175	42	.	3.66245	4.26359	1.32304	115
chr1	9971095	9971358	/home/mkelly95/Ovarian_Chip_Seq_Project_Mike/BRD4/remove-duplicates.sh-1.1.0/cross-correlation-macs.sh-1.0.0/BRD4_Experimental_peak_1184	34	.	3.00815	3.48003	0.88083	231
chr1	10092446	10092616	/home/mkelly95/Ovarian_Chip_Seq_Project_Mike/BRD4/remove-duplicates.sh-1.1.0/cross-correlation-macs.sh-1.0.0/BRD4_Experimental_peak_1210	49	.	4.07293	4.97843	1.79643	124
chr1	10256024	10256080	/home/mkelly95/Ovarian_Chip_Seq_Project_Mike/BRD4/remove-duplicates.sh-1.1.0/cross-correlation-macs.sh-1.0.0/BRD4_Experimental_peak_1232	43	.	3.69677	4.38196	1.41151	23
chr1	10256147	10256298	/home/mkelly95/Ovarian_Chip_Seq_Project_Mike/BRD4/remove-duplicates.sh-1.1.0/cross-correlation-macs.sh-1.0.0/BRD4_Experimental_peak_1233	59	.	4.60687	5.95109	2.52955	120
chr1	10458819	10458969	/home/mkelly95/Ovarian_Chip_Seq_Project_Mike/BRD4/remove-duplicates.sh-1.1.0/cross-correlation-macs.sh-1.0.0/BRD4_Experimental_peak_1262	43	.	3.69677	4.38196	1.41151	16
chr1	10514428	10514551	/home/mkelly95/Ovarian_Chip_Seq_Project_Mike/BRD4/remove-duplicates.sh-1.1.0/cross-correlation-macs.sh-1.0.0/BRD4_Experimental_peak_1270	33	.	3.06398	3.30296	0.76133	21
chr1	10519161	10519212	/home/mkelly95/Ovarian_Chip_Seq_Project_Mike/BRD4/remove-duplicates.sh-1.1.0/cross-correlation-macs.sh-1.0.0/BRD4_Experimental_peak_1271	25	.	2.54784	2.55293	0.37843	8
chr1	10896373	10896424	/home/mkelly95/Ovarian_Chip_Seq_Project_Mike/BRD4/remove-duplicates.sh-1.1.0/cross-correlation-macs.sh-1.0.0/BRD4_Experimental_peak_1344	38	.	3.39771	3.83539	0.99131	28
chr1	10909517	10909618	/home/mkelly95/Ovarian_Chip_Seq_Project_Mike/BRD4/remove-duplicates.sh-1.1.0/cross-correlation-macs.sh-1.0.0/BRD4_Experimental_peak_1346	23	.	2.39315	2.30276	0.37843	29
chr1	10926962	10927040	/home/mkelly95/Ovarian_Chip_Seq_Project_Mike/BRD4/remove-duplicates.sh-1.1.0/cross-correlation-macs.sh-1.0.0/BRD4_Experimental_peak_1350	46	.	3.89783	4.66603	1.63815	41
chr1	10960619	10961187	/home/mkelly95/Ovarian_Chip_Seq_Project_Mike/BRD4/remove-duplicates.sh-1.1.0/cross-correlation-macs.sh-1.0.0/BRD4_Experimental_peak_1362	96	.	6.33732	9.62424	5.47713	280
chr1	10960619	10961187	/home/mkelly95/Ovarian_Chip_Seq_Project_Mike/BRD4/remove-duplicates.sh-1.1.0/cross-correlation-macs.sh-1.0.0/BRD4_Experimental_peak_1362	96	.	6.33732	9.62424	5.47713	280
chr1	10961253	10961791	/home/mkelly95/Ovarian_Chip_Seq_Project_Mike/BRD4/remove-duplicates.sh-1.1.0/cross-correlation-macs.sh-1.0.0/BRD4_Experimental_peak_1363	81	.	5.85402	8.19658	4.32551	175
chr1	11004614	11004793	/home/mkelly95/Ovarian_Chip_Seq_Project_Mike/BRD4/remove-duplicates.sh-1.1.0/cross-correlation-macs.sh-1.0.0/BRD4_Experimental_peak_1369	57	.	4.51936	5.73379	2.411	91
chr1	11120358	11120579	/home/mkelly95/Ovarian_Chip_Seq_Project_Mike/BRD4/remove-duplicates.sh-1.1.0/cross-correlation-macs.sh-1.0.0/BRD4_Experimental_peak_1384	41	.	3.62014	4.19361	1.29332	47
chr1	11322816	11323239	/home/mkelly95/Ovarian_Chip_Seq_Project_Mike/BRD4/remove-duplicates.sh-1.1.0/cross-correlation-macs.sh-1.0.0/BRD4_Experimental_peak_1408	76	.	4.88824	7.60117	3.82578	45
chr1	11323395	11323454	/home/mkelly95/Ovarian_Chip_Seq_Project_Mike/BRD4/remove-duplicates.sh-1.1.0/cross-correlation-macs.sh-1.0.0/BRD4_Experimental_peak_1409	49	.	4.05186	4.94422	1.76445	41
chr1	11323511	11323872	/home/mkelly95/Ovarian_Chip_Seq_Project_Mike/BRD4/remove-duplicates.sh-1.1.0/cross-correlation-macs.sh-1.0.0/BRD4_Experimental_peak_1410	31	.	2.96854	3.17916	0.70055	280
chr1	11400042	11400234	/home/mkelly95/Ovarian_Chip_Seq_Project_Mike/BRD4/remove-duplicates.sh-1.1.0/cross-correlation-macs.sh-1.0.0/BRD4_Experimental_peak_1423	48	.	3.96399	4.80268	1.66489	147
chr1	11789574	11789625	/home/mkelly95/Ovarian_Chip_Seq_Project_Mike/BRD4/remove-duplicates.sh-1.1.0/cross-correlation-macs.sh-1.0.0/BRD4_Experimental_peak_1445	35	.	3.18999	3.51365	0.90426	33
chr1	11968487	11968670	/home/mkelly95/Ovarian_Chip_Seq_Project_Mike/BRD4/remove-duplicates.sh-1.1.0/cross-correlation-macs.sh-1.0.0/BRD4_Experimental_peak_1467	115	.	7.45857	11.50957	7.00756	42
chr1	11968732	11968857	/home/mkelly95/Ovarian_Chip_Seq_Project_Mike/BRD4/remove-duplicates.sh-1.1.0/cross-correlation-macs.sh-1.0.0/BRD4_Experimental_peak_1468	38	.	3.39771	3.83539	0.99131	97
chr1	11968913	11969207	/home/mkelly95/Ovarian_Chip_Seq_Project_Mike/BRD4/remove-duplicates.sh-1.1.0/cross-correlation-macs.sh-1.0.0/BRD4_Experimental_peak_1469	66	.	5.01014	6.62871	3.07782	214
chr1	11969449	11969499	/home/mkelly95/Ovarian_Chip_Seq_Project_Mike/BRD4/remove-duplicates.sh-1.1.0/cross-correlation-macs.sh-1.0.0/BRD4_Experimental_peak_1470	32	.	3.05204	3.28341	0.74546	12
chr1	11969675	11970189	/home/mkelly95/Ovarian_Chip_Seq_Project_Mike/BRD4/remove-duplicates.sh-1.1.0/cross-correlation-macs.sh-1.0.0/BRD4_Experimental_peak_1471	129	.	8.13498	12.93763	8.18358	189
chr1	11986787	11986858	/home/mkelly95/Ovarian_Chip_Seq_Project_Mike/BRD4/remove-duplicates.sh-1.1.0/cross-correlation-macs.sh-1.0.0/BRD4_Experimental_peak_1474	34	.	3.16866	3.48047	0.88083	41
chr1	11986929	11987019	/home/mkelly95/Ovarian_Chip_Seq_Project_Mike/BRD4/remove-duplicates.sh-1.1.0/cross-correlation-macs.sh-1.0.0/BRD4_Experimental_peak_1475	48	.	3.98689	4.82503	1.66489	46
chr1	12039508	12040141	/home/mkelly95/Ovarian_Chip_Seq_Project_Mike/BRD4/remove-duplicates.sh-1.1.0/cross-correlation-macs.sh-1.0.0/BRD4_Experimental_peak_1489	96	.	6.51155	9.65241	5.50204	175
chr1	12100046	12100132	/home/mkelly95/Ovarian_Chip_Seq_Project_Mike/BRD4/remove-duplicates.sh-1.1.0/cross-correlation-macs.sh-1.0.0/BRD4_Experimental_peak_1497	35	.	3.20435	3.53818	0.92269	22
chr1	12678253	12678567	/home/mkelly95/Ovarian_Chip_Seq_Project_Mike/BRD4/remove-duplicates.sh-1.1.0/cross-correlation-macs.sh-1.0.0/BRD4_Experimental_peak_1619	67	.	5.08535	6.75993	3.19152	113
chr1	12678638	12678805	/home/mkelly95/Ovarian_Chip_Seq_Project_Mike/BRD4/remove-duplicates.sh-1.1.0/cross-correlation-macs.sh-1.0.0/BRD4_Experimental_peak_1620	45	.	3.81401	4.51997	1.52435	143
chr1	12754793	12754844	/home/mkelly95/Ovarian_Chip_Seq_Project_Mike/BRD4/remove-duplicates.sh-1.1.0/cross-correlation-macs.sh-1.0.0/BRD4_Experimental_peak_1631	26	.	2.64055	2.64337	0.37843	18
chr1	12859095	12859194	/home/mkelly95/Ovarian_Chip_Seq_Project_Mike/BRD4/remove-duplicates.sh-1.1.0/cross-correlation-macs.sh-1.0.0/BRD4_Experimental_peak_1649	47	.	3.97194	4.79804	1.66489	83
chr1	12897355	12897433	/home/mkelly95/Ovarian_Chip_Seq_Project_Mike/BRD4/remove-duplicates.sh-1.1.0/cross-correlation-macs.sh-1.0.0/BRD4_Experimental_peak_1653	34	.	3.13761	3.42507	0.85658	32
chr1	13218461	13218511	/home/mkelly95/Ovarian_Chip_Seq_Project_Mike/BRD4/remove-duplicates.sh-1.1.0/cross-correlation-macs.sh-1.0.0/BRD4_Experimental_peak_1658	32	.	3.05204	3.28341	0.74546	33
chr1	14156028	14156223	/home/mkelly95/Ovarian_Chip_Seq_Project_Mike/BRD4/remove-duplicates.sh-1.1.0/cross-correlation-macs.sh-1.0.0/BRD4_Experimental_peak_1730	70	.	5.22963	7.01687	3.39075	37
chr1	14292451	14292739	/home/mkelly95/Ovarian_Chip_Seq_Project_Mike/BRD4/remove-duplicates.sh-1.1.0/cross-correlation-macs.sh-1.0.0/BRD4_Experimental_peak_1754	74	.	4.99138	7.47201	3.72744	46
chr1	14398141	14398265	/home/mkelly95/Ovarian_Chip_Seq_Project_Mike/BRD4/remove-duplicates.sh-1.1.0/cross-correlation-macs.sh-1.0.0/BRD4_Experimental_peak_1793	43	.	3.72338	4.36553	1.41001	92
chr1	14409406	14409514	/home/mkelly95/Ovarian_Chip_Seq_Project_Mike/BRD4/remove-duplicates.sh-1.1.0/cross-correlation-macs.sh-1.0.0/BRD4_Experimental_peak_1795	21	.	2.31449	2.18093	0.29496	72
chr1	14434914	14435030	/home/mkelly95/Ovarian_Chip_Seq_Project_Mike/BRD4/remove-duplicates.sh-1.1.0/cross-correlation-macs.sh-1.0.0/BRD4_Experimental_peak_1810	35	.	3.21223	3.5517	0.93365	65
chr1	14435089	14435446	/home/mkelly95/Ovarian_Chip_Seq_Project_Mike/BRD4/remove-duplicates.sh-1.1.0/cross-correlation-macs.sh-1.0.0/BRD4_Experimental_peak_1811	69	.	5.09656	6.90052	3.29034	48
chr1	14440420	14440549	/home/mkelly95/Ovarian_Chip_Seq_Project_Mike/BRD4/remove-duplicates.sh-1.1.0/cross-correlation-macs.sh-1.0.0/BRD4_Experimental_peak_1817	26	.	2.63563	2.6906	0.37843	104
chr1	14529567	14529693	/home/mkelly95/Ovarian_Chip_Seq_Project_Mike/BRD4/remove-duplicates.sh-1.1.0/cross-correlation-macs.sh-1.0.0/BRD4_Experimental_peak_1853	42	.	3.6355	4.28725	1.3434	86
chr1	14628057	14628147	/home/mkelly95/Ovarian_Chip_Seq_Project_Mike/BRD4/remove-duplicates.sh-1.1.0/cross-correlation-macs.sh-1.0.0/BRD4_Experimental_peak_1893	30	.	2.92008	3.07143	0.62189	9
chr1	14629879	14631362	/home/mkelly95/Ovarian_Chip_Seq_Project_Mike/BRD4/remove-duplicates.sh-1.1.0/cross-correlation-macs.sh-1.0.0/BRD4_Experimental_peak_1898	61	.	4.34475	6.17058	2.70607	1300
chr1	14633138	14633223	/home/mkelly95/Ovarian_Chip_Seq_Project_Mike/BRD4/remove-duplicates.sh-1.1.0/cross-correlation-macs.sh-1.0.0/BRD4_Experimental_peak_1903	21	.	2.31792	2.18617	0.29496	37
chr1	14633304	14633421	/home/mkelly95/Ovarian_Chip_Seq_Project_Mike/BRD4/remove-duplicates.sh-1.1.0/cross-correlation-macs.sh-1.0.0/BRD4_Experimental_peak_1904	39	.	3.47046	3.95089	1.09561	44
chr1	15929595	15929680	/home/mkelly95/Ovarian_Chip_Seq_Project_Mike/BRD4/remove-duplicates.sh-1.1.0/cross-correlation-macs.sh-1.0.0/BRD4_Experimental_peak_2144	29	.	2.83142	2.93288	0.50441	48
chr1	15930040	15930135	/home/mkelly95/Ovarian_Chip_Seq_Project_Mike/BRD4/remove-duplicates.sh-1.1.0/cross-correlation-macs.sh-1.0.0/BRD4_Experimental_peak_2145	58	.	4.54671	5.85315	2.49665	46
chr1	15930244	15930419	/home/mkelly95/Ovarian_Chip_Seq_Project_Mike/BRD4/remove-duplicates.sh-1.1.0/cross-correlation-macs.sh-1.0.0/BRD4_Experimental_peak_2146	34	.	3.0749	3.44079	0.86657	153
chr1	16006669	16006720	/home/mkelly95/Ovarian_Chip_Seq_Project_Mike/BRD4/remove-duplicates.sh-1.1.0/cross-correlation-macs.sh-1.0.0/BRD4_Experimental_peak_2168	29	.	2.86246	2.98106	0.54503	35
chr1	16006840	16006949	/home/mkelly95/Ovarian_Chip_Seq_Project_Mike/BRD4/remove-duplicates.sh-1.1.0/cross-correlation-macs.sh-1.0.0/BRD4_Experimental_peak_2169	52	.	4.2235	5.22628	2.01248	27
chr1	16007142	16007192	/home/mkelly95/Ovarian_Chip_Seq_Project_Mike/BRD4/remove-duplicates.sh-1.1.0/cross-correlation-macs.sh-1.0.0/BRD4_Experimental_peak_2170	33	.	3.10036	3.36296	0.80885	24
chr1	16007244	16007366	/home/mkelly95/Ovarian_Chip_Seq_Project_Mike/BRD4/remove-duplicates.sh-1.1.0/cross-correlation-macs.sh-1.0.0/BRD4_Experimental_peak_2171	29	.	2.83142	2.93288	0.50441	27
chr1	16007528	16008690	/home/mkelly95/Ovarian_Chip_Seq_Project_Mike/BRD4/remove-duplicates.sh-1.1.0/cross-correlation-macs.sh-1.0.0/BRD4_Experimental_peak_2172	94	.	6.23228	9.45408	5.34327	368
chr1	16114678	16114822	/home/mkelly95/Ovarian_Chip_Seq_Project_Mike/BRD4/remove-duplicates.sh-1.1.0/cross-correlation-macs.sh-1.0.0/BRD4_Experimental_peak_2189	109	.	7.26653	10.98672	6.59948	34
chr1	16114990	16115187	/home/mkelly95/Ovarian_Chip_Seq_Project_Mike/BRD4/remove-duplicates.sh-1.1.0/cross-correlation-macs.sh-1.0.0/BRD4_Experimental_peak_2190	31	.	2.96854	3.17916	0.70055	159
chr1	16125512	16125958	/home/mkelly95/Ovarian_Chip_Seq_Project_Mike/BRD4/remove-duplicates.sh-1.1.0/cross-correlation-macs.sh-1.0.0/BRD4_Experimental_peak_2198	87	.	6.10409	8.76124	4.7547	197
chr1	16126064	16126272	/home/mkelly95/Ovarian_Chip_Seq_Project_Mike/BRD4/remove-duplicates.sh-1.1.0/cross-correlation-macs.sh-1.0.0/BRD4_Experimental_peak_2199	53	.	4.29461	5.34559	2.08357	47
chr1	16126407	16126580	/home/mkelly95/Ovarian_Chip_Seq_Project_Mike/BRD4/remove-duplicates.sh-1.1.0/cross-correlation-macs.sh-1.0.0/BRD4_Experimental_peak_2200	41	.	3.62014	4.19361	1.29332	45
chr1	16126633	16126810	/home/mkelly95/Ovarian_Chip_Seq_Project_Mike/BRD4/remove-duplicates.sh-1.1.0/cross-correlation-macs.sh-1.0.0/BRD4_Experimental_peak_2201	31	.	2.96854	3.17916	0.70055	110
chr1	16126869	16127027	/home/mkelly95/Ovarian_Chip_Seq_Project_Mike/BRD4/remove-duplicates.sh-1.1.0/cross-correlation-macs.sh-1.0.0/BRD4_Experimental_peak_2202	48	.	4.00744	4.87245	1.70804	112
chr1	16127446	16127543	/home/mkelly95/Ovarian_Chip_Seq_Project_Mike/BRD4/remove-duplicates.sh-1.1.0/cross-correlation-macs.sh-1.0.0/BRD4_Experimental_peak_2204	32	.	3.02845	3.24495	0.74546	11
chr1	16127599	16127738	/home/mkelly95/Ovarian_Chip_Seq_Project_Mike/BRD4/remove-duplicates.sh-1.1.0/cross-correlation-macs.sh-1.0.0/BRD4_Experimental_peak_2205	31	.	2.98233	3.17051	0.70055	96
chr1	16159383	16160428	/home/mkelly95/Ovarian_Chip_Seq_Project_Mike/BRD4/remove-duplicates.sh-1.1.0/cross-correlation-macs.sh-1.0.0/BRD4_Experimental_peak_2216	64	.	4.65366	6.40866	2.88614	881
chr1	16313107	16313158	/home/mkelly95/Ovarian_Chip_Seq_Project_Mike/BRD4/remove-duplicates.sh-1.1.0/cross-correlation-macs.sh-1.0.0/BRD4_Experimental_peak_2266	26	.	2.64769	2.654	0.37843	29
chr1	16339286	16339369	/home/mkelly95/Ovarian_Chip_Seq_Project_Mike/BRD4/remove-duplicates.sh-1.1.0/cross-correlation-macs.sh-1.0.0/BRD4_Experimental_peak_2271	48	.	3.96399	4.80268	1.66489	58
chr1	16339537	16339612	/home/mkelly95/Ovarian_Chip_Seq_Project_Mike/BRD4/remove-duplicates.sh-1.1.0/cross-correlation-macs.sh-1.0.0/BRD4_Experimental_peak_2272	40	.	3.54773	4.07529	1.19217	39
chr1	16405754	16406022	/home/mkelly95/Ovarian_Chip_Seq_Project_Mike/BRD4/remove-duplicates.sh-1.1.0/cross-correlation-macs.sh-1.0.0/BRD4_Experimental_peak_2285	56	.	4.13752	5.60257	2.30184	109
chr1	16415587	16415836	/home/mkelly95/Ovarian_Chip_Seq_Project_Mike/BRD4/remove-duplicates.sh-1.1.0/cross-correlation-macs.sh-1.0.0/BRD4_Experimental_peak_2289	61	.	4.34475	6.17058	2.70607	121
chr1	16450470	16450582	/home/mkelly95/Ovarian_Chip_Seq_Project_Mike/BRD4/remove-duplicates.sh-1.1.0/cross-correlation-macs.sh-1.0.0/BRD4_Experimental_peak_2298	31	.	2.91164	3.19855	0.71386	52
chr1	16493670	16493733	/home/mkelly95/Ovarian_Chip_Seq_Project_Mike/BRD4/remove-duplicates.sh-1.1.0/cross-correlation-macs.sh-1.0.0/BRD4_Experimental_peak_2330	63	.	4.74819	6.33987	2.85236	42
chr1	16493909	16494090	/home/mkelly95/Ovarian_Chip_Seq_Project_Mike/BRD4/remove-duplicates.sh-1.1.0/cross-correlation-macs.sh-1.0.0/BRD4_Experimental_peak_2331	96	.	6.34373	9.63465	5.48611	82
chr1	16494435	16494913	/home/mkelly95/Ovarian_Chip_Seq_Project_Mike/BRD4/remove-duplicates.sh-1.1.0/cross-correlation-macs.sh-1.0.0/BRD4_Experimental_peak_2332	80	.	5.1347	8.00203	4.16705	327
chr1	16499395	16500689	/home/mkelly95/Ovarian_Chip_Seq_Project_Mike/BRD4/remove-duplicates.sh-1.1.0/cross-correlation-macs.sh-1.0.0/BRD4_Experimental_peak_2337	154	.	8.81738	15.48277	10.31251	1019
chr1	16499395	16500689	/home/mkelly95/Ovarian_Chip_Seq_Project_Mike/BRD4/remove-duplicates.sh-1.1.0/cross-correlation-macs.sh-1.0.0/BRD4_Experimental_peak_2337	154	.	8.81738	15.48277	10.31251	1019
chr1	16500962	16501585	/home/mkelly95/Ovarian_Chip_Seq_Project_Mike/BRD4/remove-duplicates.sh-1.1.0/cross-correlation-macs.sh-1.0.0/BRD4_Experimental_peak_2338	89	.	5.93708	8.97922	4.9372	196
chr1	16500962	16501585	/home/mkelly95/Ovarian_Chip_Seq_Project_Mike/BRD4/remove-duplicates.sh-1.1.0/cross-correlation-macs.sh-1.0.0/BRD4_Experimental_peak_2338	89	.	5.93708	8.97922	4.9372	196
chr1	16501714	16502016	/home/mkelly95/Ovarian_Chip_Seq_Project_Mike/BRD4/remove-duplicates.sh-1.1.0/cross-correlation-macs.sh-1.0.0/BRD4_Experimental_peak_2339	121	.	7.02835	12.14495	7.53856	120
chr1	16501714	16502016	/home/mkelly95/Ovarian_Chip_Seq_Project_Mike/BRD4/remove-duplicates.sh-1.1.0/cross-correlation-macs.sh-1.0.0/BRD4_Experimental_peak_2339	121	.	7.02835	12.14495	7.53856	120
chr1	16502139	16503308	/home/mkelly95/Ovarian_Chip_Seq_Project_Mike/BRD4/remove-duplicates.sh-1.1.0/cross-correlation-macs.sh-1.0.0/BRD4_Experimental_peak_2340	125	.	6.76834	12.52821	7.84533	564
chr1	16502139	16503308	/home/mkelly95/Ovarian_Chip_Seq_Project_Mike/BRD4/remove-duplicates.sh-1.1.0/cross-correlation-macs.sh-1.0.0/BRD4_Experimental_peak_2340	125	.	6.76834	12.52821	7.84533	564
chr1	16507863	16508640	/home/mkelly95/Ovarian_Chip_Seq_Project_Mike/BRD4/remove-duplicates.sh-1.1.0/cross-correlation-macs.sh-1.0.0/BRD4_Experimental_peak_2352	73	.	5.11903	7.39388	3.66564	721
chr1	16508807	16509069	/home/mkelly95/Ovarian_Chip_Seq_Project_Mike/BRD4/remove-duplicates.sh-1.1.0/cross-correlation-macs.sh-1.0.0/BRD4_Experimental_peak_2353	75	.	5.22297	7.5582	3.79324	125
chr1	16513961	16514176	/home/mkelly95/Ovarian_Chip_Seq_Project_Mike/BRD4/remove-duplicates.sh-1.1.0/cross-correlation-macs.sh-1.0.0/BRD4_Experimental_peak_2358	104	.	6.0163	10.47758	6.16257	88
chr1	16514339	16514538	/home/mkelly95/Ovarian_Chip_Seq_Project_Mike/BRD4/remove-duplicates.sh-1.1.0/cross-correlation-macs.sh-1.0.0/BRD4_Experimental_peak_2359	102	.	5.45837	10.24539	5.97052	70
chr1	16516494	16516545	/home/mkelly95/Ovarian_Chip_Seq_Project_Mike/BRD4/remove-duplicates.sh-1.1.0/cross-correlation-macs.sh-1.0.0/BRD4_Experimental_peak_2363	51	.	4.00966	5.1881	1.9792	15
chr1	16516635	16516686	/home/mkelly95/Ovarian_Chip_Seq_Project_Mike/BRD4/remove-duplicates.sh-1.1.0/cross-correlation-macs.sh-1.0.0/BRD4_Experimental_peak_2364	40	.	3.39979	4.07308	1.19032	21
chr1	16886139	16886207	/home/mkelly95/Ovarian_Chip_Seq_Project_Mike/BRD4/remove-duplicates.sh-1.1.0/cross-correlation-macs.sh-1.0.0/BRD4_Experimental_peak_2397	31	.	2.91164	3.19855	0.71386	24
chr1	17455493	17455544	/home/mkelly95/Ovarian_Chip_Seq_Project_Mike/BRD4/remove-duplicates.sh-1.1.0/cross-correlation-macs.sh-1.0.0/BRD4_Experimental_peak_2424	37	.	3.32241	3.74463	0.93553	16
chr1	19812665	19812816	/home/mkelly95/Ovarian_Chip_Seq_Project_Mike/BRD4/remove-duplicates.sh-1.1.0/cross-correlation-macs.sh-1.0.0/BRD4_Experimental_peak_2486	37	.	3.32241	3.74463	0.93553	124
chr1	20988200	20988266	/home/mkelly95/Ovarian_Chip_Seq_Project_Mike/BRD4/remove-duplicates.sh-1.1.0/cross-correlation-macs.sh-1.0.0/BRD4_Experimental_peak_2540	48	.	3.98689	4.82503	1.66489	42
chr1	20988421	20988472	/home/mkelly95/Ovarian_Chip_Seq_Project_Mike/BRD4/remove-duplicates.sh-1.1.0/cross-correlation-macs.sh-1.0.0/BRD4_Experimental_peak_2541	48	.	3.98689	4.82503	1.66489	18
chr1	20988524	20988730	/home/mkelly95/Ovarian_Chip_Seq_Project_Mike/BRD4/remove-duplicates.sh-1.1.0/cross-correlation-macs.sh-1.0.0/BRD4_Experimental_peak_2542	59	.	4.65137	5.97099	2.52955	147
chr1	23522975	23523353	/home/mkelly95/Ovarian_Chip_Seq_Project_Mike/BRD4/remove-duplicates.sh-1.1.0/cross-correlation-macs.sh-1.0.0/BRD4_Experimental_peak_2685	75	.	5.49368	7.56359	3.79324	136
chr1	23670993	23671195	/home/mkelly95/Ovarian_Chip_Seq_Project_Mike/BRD4/remove-duplicates.sh-1.1.0/cross-correlation-macs.sh-1.0.0/BRD4_Experimental_peak_2705	37	.	3.32241	3.74463	0.93553	40
chr1	23671292	23671378	/home/mkelly95/Ovarian_Chip_Seq_Project_Mike/BRD4/remove-duplicates.sh-1.1.0/cross-correlation-macs.sh-1.0.0/BRD4_Experimental_peak_2706	37	.	3.32241	3.74463	0.93553	45
chr1	23703725	23703826	/home/mkelly95/Ovarian_Chip_Seq_Project_Mike/BRD4/remove-duplicates.sh-1.1.0/cross-correlation-macs.sh-1.0.0/BRD4_Experimental_peak_2718	37	.	3.32241	3.74463	0.93553	22
chr1	23880950	23881023	/home/mkelly95/Ovarian_Chip_Seq_Project_Mike/BRD4/remove-duplicates.sh-1.1.0/cross-correlation-macs.sh-1.0.0/BRD4_Experimental_peak_2737	37	.	3.32241	3.74463	0.93553	12
chr1	23891166	23891331	/home/mkelly95/Ovarian_Chip_Seq_Project_Mike/BRD4/remove-duplicates.sh-1.1.0/cross-correlation-macs.sh-1.0.0/BRD4_Experimental_peak_2743	37	.	3.30995	3.72242	0.93553	131
chr1	24275923	24276022	/home/mkelly95/Ovarian_Chip_Seq_Project_Mike/BRD4/remove-duplicates.sh-1.1.0/cross-correlation-macs.sh-1.0.0/BRD4_Experimental_peak_2775	27	.	2.65793	2.74119	0.37843	69
chr1	24307373	24307459	/home/mkelly95/Ovarian_Chip_Seq_Project_Mike/BRD4/remove-duplicates.sh-1.1.0/cross-correlation-macs.sh-1.0.0/BRD4_Experimental_peak_2793	27	.	2.65793	2.74119	0.37843	65
chr1	24307528	24307674	/home/mkelly95/Ovarian_Chip_Seq_Project_Mike/BRD4/remove-duplicates.sh-1.1.0/cross-correlation-macs.sh-1.0.0/BRD4_Experimental_peak_2794	37	.	3.32241	3.74463	0.93553	96
chr1	24345185	24345348	/home/mkelly95/Ovarian_Chip_Seq_Project_Mike/BRD4/remove-duplicates.sh-1.1.0/cross-correlation-macs.sh-1.0.0/BRD4_Experimental_peak_2805	38	.	3.39771	3.83539	0.99131	34
chr1	24345579	24345814	/home/mkelly95/Ovarian_Chip_Seq_Project_Mike/BRD4/remove-duplicates.sh-1.1.0/cross-correlation-macs.sh-1.0.0/BRD4_Experimental_peak_2807	59	.	4.65137	5.97099	2.52955	125
chr1	24620279	24620330	/home/mkelly95/Ovarian_Chip_Seq_Project_Mike/BRD4/remove-duplicates.sh-1.1.0/cross-correlation-macs.sh-1.0.0/BRD4_Experimental_peak_2818	37	.	3.32241	3.74463	0.93553	39
chr1	24620804	24620865	/home/mkelly95/Ovarian_Chip_Seq_Project_Mike/BRD4/remove-duplicates.sh-1.1.0/cross-correlation-macs.sh-1.0.0/BRD4_Experimental_peak_2819	37	.	3.32241	3.74463	0.93553	13
chr1	24969173	24969388	/home/mkelly95/Ovarian_Chip_Seq_Project_Mike/BRD4/remove-duplicates.sh-1.1.0/cross-correlation-macs.sh-1.0.0/BRD4_Experimental_peak_2850	53	.	4.22488	5.33974	2.07816	98
chr1	25010270	25010321	/home/mkelly95/Ovarian_Chip_Seq_Project_Mike/BRD4/remove-duplicates.sh-1.1.0/cross-correlation-macs.sh-1.0.0/BRD4_Experimental_peak_2853	37	.	3.32241	3.74463	0.93553	40
chr1	25031724	25031869	/home/mkelly95/Ovarian_Chip_Seq_Project_Mike/BRD4/remove-duplicates.sh-1.1.0/cross-correlation-macs.sh-1.0.0/BRD4_Experimental_peak_2856	48	.	3.98689	4.82503	1.66489	118
chr1	25523478	25523529	/home/mkelly95/Ovarian_Chip_Seq_Project_Mike/BRD4/remove-duplicates.sh-1.1.0/cross-correlation-macs.sh-1.0.0/BRD4_Experimental_peak_2878	27	.	2.65793	2.74119	0.37843	30
chr1	25524341	25524476	/home/mkelly95/Ovarian_Chip_Seq_Project_Mike/BRD4/remove-duplicates.sh-1.1.0/cross-correlation-macs.sh-1.0.0/BRD4_Experimental_peak_2879	47	.	3.97194	4.79804	1.66489	121
chr1	25566625	25566682	/home/mkelly95/Ovarian_Chip_Seq_Project_Mike/BRD4/remove-duplicates.sh-1.1.0/cross-correlation-macs.sh-1.0.0/BRD4_Experimental_peak_2884	37	.	3.32241	3.74463	0.93553	44
chr1	26202056	26202222	/home/mkelly95/Ovarian_Chip_Seq_Project_Mike/BRD4/remove-duplicates.sh-1.1.0/cross-correlation-macs.sh-1.0.0/BRD4_Experimental_peak_2902	48	.	3.98689	4.82503	1.66489	147
chr1	26325285	26325394	/home/mkelly95/Ovarian_Chip_Seq_Project_Mike/BRD4/remove-duplicates.sh-1.1.0/cross-correlation-macs.sh-1.0.0/BRD4_Experimental_peak_2920	48	.	3.98689	4.82503	1.66489	29
chr1	26735951	26736056	/home/mkelly95/Ovarian_Chip_Seq_Project_Mike/BRD4/remove-duplicates.sh-1.1.0/cross-correlation-macs.sh-1.0.0/BRD4_Experimental_peak_2939	53	.	4.27286	5.30894	2.06346	46
chr1	26736999	26737050	/home/mkelly95/Ovarian_Chip_Seq_Project_Mike/BRD4/remove-duplicates.sh-1.1.0/cross-correlation-macs.sh-1.0.0/BRD4_Experimental_peak_2942	27	.	2.65793	2.74119	0.37843	4
chr1	26758481	26758588	/home/mkelly95/Ovarian_Chip_Seq_Project_Mike/BRD4/remove-duplicates.sh-1.1.0/cross-correlation-macs.sh-1.0.0/BRD4_Experimental_peak_2943	27	.	2.65793	2.74119	0.37843	26
chr1	26827737	26827841	/home/mkelly95/Ovarian_Chip_Seq_Project_Mike/BRD4/remove-duplicates.sh-1.1.0/cross-correlation-macs.sh-1.0.0/BRD4_Experimental_peak_2946	37	.	3.30995	3.72242	0.93553	61
chr1	26827897	26827949	/home/mkelly95/Ovarian_Chip_Seq_Project_Mike/BRD4/remove-duplicates.sh-1.1.0/cross-correlation-macs.sh-1.0.0/BRD4_Experimental_peak_2947	37	.	3.32241	3.74463	0.93553	15
chr1	26947042	26947447	/home/mkelly95/Ovarian_Chip_Seq_Project_Mike/BRD4/remove-duplicates.sh-1.1.0/cross-correlation-macs.sh-1.0.0/BRD4_Experimental_peak_2962	71	.	5.31586	7.17402	3.47753	340
chr1	26947661	26948594	/home/mkelly95/Ovarian_Chip_Seq_Project_Mike/BRD4/remove-duplicates.sh-1.1.0/cross-correlation-macs.sh-1.0.0/BRD4_Experimental_peak_2963	96	.	6.6199	9.68017	5.51889	848
chr1	27014027	27014176	/home/mkelly95/Ovarian_Chip_Seq_Project_Mike/BRD4/remove-duplicates.sh-1.1.0/cross-correlation-macs.sh-1.0.0/BRD4_Experimental_peak_2972	27	.	2.65793	2.74119	0.37843	78
chr1	27019227	27020033	/home/mkelly95/Ovarian_Chip_Seq_Project_Mike/BRD4/remove-duplicates.sh-1.1.0/cross-correlation-macs.sh-1.0.0/BRD4_Experimental_peak_2981	103	.	6.79542	10.37667	6.076	503
chr1	27560777	27560828	/home/mkelly95/Ovarian_Chip_Seq_Project_Mike/BRD4/remove-duplicates.sh-1.1.0/cross-correlation-macs.sh-1.0.0/BRD4_Experimental_peak_3028	37	.	3.32241	3.74463	0.93553	17
chr1	27817106	27817157	/home/mkelly95/Ovarian_Chip_Seq_Project_Mike/BRD4/remove-duplicates.sh-1.1.0/cross-correlation-macs.sh-1.0.0/BRD4_Experimental_peak_3042	37	.	3.32241	3.74463	0.93553	34
chr1	27854673	27854772	/home/mkelly95/Ovarian_Chip_Seq_Project_Mike/BRD4/remove-duplicates.sh-1.1.0/cross-correlation-macs.sh-1.0.0/BRD4_Experimental_peak_3046	37	.	3.32241	3.74463	0.93553	11
chr1	27855279	27855373	/home/mkelly95/Ovarian_Chip_Seq_Project_Mike/BRD4/remove-duplicates.sh-1.1.0/cross-correlation-macs.sh-1.0.0/BRD4_Experimental_peak_3047	27	.	2.64796	2.72374	0.37843	76
chr1	28052087	28052212	/home/mkelly95/Ovarian_Chip_Seq_Project_Mike/BRD4/remove-duplicates.sh-1.1.0/cross-correlation-macs.sh-1.0.0/BRD4_Experimental_peak_3059	59	.	4.65137	5.97099	2.52955	88
chr1	28184932	28185067	/home/mkelly95/Ovarian_Chip_Seq_Project_Mike/BRD4/remove-duplicates.sh-1.1.0/cross-correlation-macs.sh-1.0.0/BRD4_Experimental_peak_3070	59	.	4.65137	5.97099	2.52955	85
chr1	28241384	28241445	/home/mkelly95/Ovarian_Chip_Seq_Project_Mike/BRD4/remove-duplicates.sh-1.1.0/cross-correlation-macs.sh-1.0.0/BRD4_Experimental_peak_3088	59	.	4.65137	5.97099	2.52955	37
chr1	28241662	28241881	/home/mkelly95/Ovarian_Chip_Seq_Project_Mike/BRD4/remove-duplicates.sh-1.1.0/cross-correlation-macs.sh-1.0.0/BRD4_Experimental_peak_3089	31	.	2.96854	3.17916	0.70055	79
chr1	28431612	28431705	/home/mkelly95/Ovarian_Chip_Seq_Project_Mike/BRD4/remove-duplicates.sh-1.1.0/cross-correlation-macs.sh-1.0.0/BRD4_Experimental_peak_3120	32	.	3.02845	3.24495	0.74546	46
chr1	28431870	28431994	/home/mkelly95/Ovarian_Chip_Seq_Project_Mike/BRD4/remove-duplicates.sh-1.1.0/cross-correlation-macs.sh-1.0.0/BRD4_Experimental_peak_3121	37	.	3.32241	3.74463	0.93553	40
chr1	28448999	28449267	/home/mkelly95/Ovarian_Chip_Seq_Project_Mike/BRD4/remove-duplicates.sh-1.1.0/cross-correlation-macs.sh-1.0.0/BRD4_Experimental_peak_3125	42	.	3.66245	4.26359	1.32304	45
chr1	28449795	28449990	/home/mkelly95/Ovarian_Chip_Seq_Project_Mike/BRD4/remove-duplicates.sh-1.1.0/cross-correlation-macs.sh-1.0.0/BRD4_Experimental_peak_3126	71	.	5.29592	7.13743	3.47753	150
chr1	28450054	28450348	/home/mkelly95/Ovarian_Chip_Seq_Project_Mike/BRD4/remove-duplicates.sh-1.1.0/cross-correlation-macs.sh-1.0.0/BRD4_Experimental_peak_3127	124	.	7.97378	12.44368	7.7724	186
chr1	28450445	28450497	/home/mkelly95/Ovarian_Chip_Seq_Project_Mike/BRD4/remove-duplicates.sh-1.1.0/cross-correlation-macs.sh-1.0.0/BRD4_Experimental_peak_3128	59	.	4.63393	5.9392	2.52955	31
chr1	28455824	28456080	/home/mkelly95/Ovarian_Chip_Seq_Project_Mike/BRD4/remove-duplicates.sh-1.1.0/cross-correlation-macs.sh-1.0.0/BRD4_Experimental_peak_3135	48	.	3.98689	4.82503	1.66489	227
chr1	28461667	28461799	/home/mkelly95/Ovarian_Chip_Seq_Project_Mike/BRD4/remove-duplicates.sh-1.1.0/cross-correlation-macs.sh-1.0.0/BRD4_Experimental_peak_3141	47	.	3.97194	4.79804	1.66489	40
chr1	28462069	28462211	/home/mkelly95/Ovarian_Chip_Seq_Project_Mike/BRD4/remove-duplicates.sh-1.1.0/cross-correlation-macs.sh-1.0.0/BRD4_Experimental_peak_3142	83	.	5.93284	8.34008	4.45236	103
chr1	28523450	28523588	/home/mkelly95/Ovarian_Chip_Seq_Project_Mike/BRD4/remove-duplicates.sh-1.1.0/cross-correlation-macs.sh-1.0.0/BRD4_Experimental_peak_3155	48	.	3.98689	4.82503	1.66489	96
chr1	28562034	28562085	/home/mkelly95/Ovarian_Chip_Seq_Project_Mike/BRD4/remove-duplicates.sh-1.1.0/cross-correlation-macs.sh-1.0.0/BRD4_Experimental_peak_3164	48	.	3.98689	4.82503	1.66489	20
chr1	28573506	28573623	/home/mkelly95/Ovarian_Chip_Seq_Project_Mike/BRD4/remove-duplicates.sh-1.1.0/cross-correlation-macs.sh-1.0.0/BRD4_Experimental_peak_3169	37	.	3.30995	3.72242	0.93553	100
chr1	28623486	28623537	/home/mkelly95/Ovarian_Chip_Seq_Project_Mike/BRD4/remove-duplicates.sh-1.1.0/cross-correlation-macs.sh-1.0.0/BRD4_Experimental_peak_3177	34	.	3.15023	3.44627	0.86946	18
chr1	28668450	28668625	/home/mkelly95/Ovarian_Chip_Seq_Project_Mike/BRD4/remove-duplicates.sh-1.1.0/cross-correlation-macs.sh-1.0.0/BRD4_Experimental_peak_3190	32	.	3.05204	3.28341	0.74546	79
chr1	28831805	28831970	/home/mkelly95/Ovarian_Chip_Seq_Project_Mike/BRD4/remove-duplicates.sh-1.1.0/cross-correlation-macs.sh-1.0.0/BRD4_Experimental_peak_3245	71	.	5.31586	7.17402	3.47753	115
chr1	28832039	28832090	/home/mkelly95/Ovarian_Chip_Seq_Project_Mike/BRD4/remove-duplicates.sh-1.1.0/cross-correlation-macs.sh-1.0.0/BRD4_Experimental_peak_3246	48	.	3.98689	4.82503	1.66489	24
chr1	28878911	28878988	/home/mkelly95/Ovarian_Chip_Seq_Project_Mike/BRD4/remove-duplicates.sh-1.1.0/cross-correlation-macs.sh-1.0.0/BRD4_Experimental_peak_3257	42	.	3.66245	4.26359	1.32304	31
chr1	28879173	28879312	/home/mkelly95/Ovarian_Chip_Seq_Project_Mike/BRD4/remove-duplicates.sh-1.1.0/cross-correlation-macs.sh-1.0.0/BRD4_Experimental_peak_3258	58	.	4.53028	5.82652	2.47519	50
chr1	28969810	28970236	/home/mkelly95/Ovarian_Chip_Seq_Project_Mike/BRD4/remove-duplicates.sh-1.1.0/cross-correlation-macs.sh-1.0.0/BRD4_Experimental_peak_3269	83	.	5.95791	8.38615	4.48422	81
chr1	28974419	28974655	/home/mkelly95/Ovarian_Chip_Seq_Project_Mike/BRD4/remove-duplicates.sh-1.1.0/cross-correlation-macs.sh-1.0.0/BRD4_Experimental_peak_3274	83	.	5.95791	8.38615	4.48422	98
chr1	28974719	28974808	/home/mkelly95/Ovarian_Chip_Seq_Project_Mike/BRD4/remove-duplicates.sh-1.1.0/cross-correlation-macs.sh-1.0.0/BRD4_Experimental_peak_3275	48	.	3.98689	4.82503	1.66489	42
chr1	28975773	28975870	/home/mkelly95/Ovarian_Chip_Seq_Project_Mike/BRD4/remove-duplicates.sh-1.1.0/cross-correlation-macs.sh-1.0.0/BRD4_Experimental_peak_3278	71	.	5.29592	7.13743	3.47753	48
chr1	30266026	30266137	/home/mkelly95/Ovarian_Chip_Seq_Project_Mike/BRD4/remove-duplicates.sh-1.1.0/cross-correlation-macs.sh-1.0.0/BRD4_Experimental_peak_3348	32	.	3.05204	3.28341	0.74546	33
chr1	31329394	31329493	/home/mkelly95/Ovarian_Chip_Seq_Project_Mike/BRD4/remove-duplicates.sh-1.1.0/cross-correlation-macs.sh-1.0.0/BRD4_Experimental_peak_3380	27	.	2.65793	2.74119	0.37843	25
chr1	31572522	31572786	/home/mkelly95/Ovarian_Chip_Seq_Project_Mike/BRD4/remove-duplicates.sh-1.1.0/cross-correlation-macs.sh-1.0.0/BRD4_Experimental_peak_3415	59	.	4.65137	5.97099	2.52955	127
chr1	31584021	31584140	/home/mkelly95/Ovarian_Chip_Seq_Project_Mike/BRD4/remove-duplicates.sh-1.1.0/cross-correlation-macs.sh-1.0.0/BRD4_Experimental_peak_3418	27	.	2.63682	2.70434	0.37843	41
chr1	31584642	31584742	/home/mkelly95/Ovarian_Chip_Seq_Project_Mike/BRD4/remove-duplicates.sh-1.1.0/cross-correlation-macs.sh-1.0.0/BRD4_Experimental_peak_3420	27	.	2.65793	2.74119	0.37843	50
chr1	31626731	31626847	/home/mkelly95/Ovarian_Chip_Seq_Project_Mike/BRD4/remove-duplicates.sh-1.1.0/cross-correlation-macs.sh-1.0.0/BRD4_Experimental_peak_3428	48	.	3.98689	4.82503	1.66489	82
chr1	31627001	31627100	/home/mkelly95/Ovarian_Chip_Seq_Project_Mike/BRD4/remove-duplicates.sh-1.1.0/cross-correlation-macs.sh-1.0.0/BRD4_Experimental_peak_3429	47	.	3.97194	4.79804	1.66489	42
chr1	31627170	31627629	/home/mkelly95/Ovarian_Chip_Seq_Project_Mike/BRD4/remove-duplicates.sh-1.1.0/cross-correlation-macs.sh-1.0.0/BRD4_Experimental_peak_3430	84	.	5.98034	8.42756	4.48422	414
chr1	32041255	32041398	/home/mkelly95/Ovarian_Chip_Seq_Project_Mike/BRD4/remove-duplicates.sh-1.1.0/cross-correlation-macs.sh-1.0.0/BRD4_Experimental_peak_3449	64	.	4.88327	6.4111	2.88614	65
chr1	32041495	32041618	/home/mkelly95/Ovarian_Chip_Seq_Project_Mike/BRD4/remove-duplicates.sh-1.1.0/cross-correlation-macs.sh-1.0.0/BRD4_Experimental_peak_3450	48	.	3.98689	4.82503	1.66489	43
chr1	32041851	32041902	/home/mkelly95/Ovarian_Chip_Seq_Project_Mike/BRD4/remove-duplicates.sh-1.1.0/cross-correlation-macs.sh-1.0.0/BRD4_Experimental_peak_3451	37	.	3.32241	3.74463	0.93553	23
chr1	32253945	32253996	/home/mkelly95/Ovarian_Chip_Seq_Project_Mike/BRD4/remove-duplicates.sh-1.1.0/cross-correlation-macs.sh-1.0.0/BRD4_Experimental_peak_3469	27	.	2.65793	2.74119	0.37843	8
chr1	32254929	32255136	/home/mkelly95/Ovarian_Chip_Seq_Project_Mike/BRD4/remove-duplicates.sh-1.1.0/cross-correlation-macs.sh-1.0.0/BRD4_Experimental_peak_3470	37	.	3.32241	3.74463	0.93553	161
chr1	32320725	32321205	/home/mkelly95/Ovarian_Chip_Seq_Project_Mike/BRD4/remove-duplicates.sh-1.1.0/cross-correlation-macs.sh-1.0.0/BRD4_Experimental_peak_3483	63	.	4.75299	6.34749	2.85236	313
chr1	32321778	32321976	/home/mkelly95/Ovarian_Chip_Seq_Project_Mike/BRD4/remove-duplicates.sh-1.1.0/cross-correlation-macs.sh-1.0.0/BRD4_Experimental_peak_3485	48	.	3.98689	4.82503	1.66489	91
chr1	32336514	32336899	/home/mkelly95/Ovarian_Chip_Seq_Project_Mike/BRD4/remove-duplicates.sh-1.1.0/cross-correlation-macs.sh-1.0.0/BRD4_Experimental_peak_3492	71	.	5.31586	7.17402	3.47753	257
chr1	32337290	32337738	/home/mkelly95/Ovarian_Chip_Seq_Project_Mike/BRD4/remove-duplicates.sh-1.1.0/cross-correlation-macs.sh-1.0.0/BRD4_Experimental_peak_3493	138	.	8.63826	13.85563	8.95316	224
chr1	32337290	32337738	/home/mkelly95/Ovarian_Chip_Seq_Project_Mike/BRD4/remove-duplicates.sh-1.1.0/cross-correlation-macs.sh-1.0.0/BRD4_Experimental_peak_3493	138	.	8.63826	13.85563	8.95316	224
chr1	32337807	32338017	/home/mkelly95/Ovarian_Chip_Seq_Project_Mike/BRD4/remove-duplicates.sh-1.1.0/cross-correlation-macs.sh-1.0.0/BRD4_Experimental_peak_3494	37	.	3.32241	3.74463	0.93553	183
chr1	32338343	32338872	/home/mkelly95/Ovarian_Chip_Seq_Project_Mike/BRD4/remove-duplicates.sh-1.1.0/cross-correlation-macs.sh-1.0.0/BRD4_Experimental_peak_3495	84	.	5.98034	8.42756	4.48422	225
chr1	32339228	32339279	/home/mkelly95/Ovarian_Chip_Seq_Project_Mike/BRD4/remove-duplicates.sh-1.1.0/cross-correlation-macs.sh-1.0.0/BRD4_Experimental_peak_3497	37	.	3.32241	3.74463	0.93553	19
chr1	32404195	32404302	/home/mkelly95/Ovarian_Chip_Seq_Project_Mike/BRD4/remove-duplicates.sh-1.1.0/cross-correlation-macs.sh-1.0.0/BRD4_Experimental_peak_3517	84	.	5.98034	8.42756	4.48422	31
chr1	32404409	32404523	/home/mkelly95/Ovarian_Chip_Seq_Project_Mike/BRD4/remove-duplicates.sh-1.1.0/cross-correlation-macs.sh-1.0.0/BRD4_Experimental_peak_3518	27	.	2.65793	2.74119	0.37843	36
chr1	32421000	32421326	/home/mkelly95/Ovarian_Chip_Seq_Project_Mike/BRD4/remove-duplicates.sh-1.1.0/cross-correlation-macs.sh-1.0.0/BRD4_Experimental_peak_3524	97	.	6.64482	9.7264	5.53165	227
chr1	32421558	32421662	/home/mkelly95/Ovarian_Chip_Seq_Project_Mike/BRD4/remove-duplicates.sh-1.1.0/cross-correlation-macs.sh-1.0.0/BRD4_Experimental_peak_3525	48	.	3.98689	4.82503	1.66489	26
chr1	32421778	32421863	/home/mkelly95/Ovarian_Chip_Seq_Project_Mike/BRD4/remove-duplicates.sh-1.1.0/cross-correlation-macs.sh-1.0.0/BRD4_Experimental_peak_3526	34	.	3.16866	3.48047	0.88083	45
chr1	32479202	32479253	/home/mkelly95/Ovarian_Chip_Seq_Project_Mike/BRD4/remove-duplicates.sh-1.1.0/cross-correlation-macs.sh-1.0.0/BRD4_Experimental_peak_3533	32	.	3.05204	3.28341	0.74546	20
chr1	32573328	32573409	/home/mkelly95/Ovarian_Chip_Seq_Project_Mike/BRD4/remove-duplicates.sh-1.1.0/cross-correlation-macs.sh-1.0.0/BRD4_Experimental_peak_3542	27	.	2.64796	2.72374	0.37843	14
chr1	32816678	32816729	/home/mkelly95/Ovarian_Chip_Seq_Project_Mike/BRD4/remove-duplicates.sh-1.1.0/cross-correlation-macs.sh-1.0.0/BRD4_Experimental_peak_3564	32	.	3.05204	3.28341	0.74546	6
chr1	32866582	32866633	/home/mkelly95/Ovarian_Chip_Seq_Project_Mike/BRD4/remove-duplicates.sh-1.1.0/cross-correlation-macs.sh-1.0.0/BRD4_Experimental_peak_3566	37	.	3.30995	3.72242	0.93553	35
chr1	33178031	33178082	/home/mkelly95/Ovarian_Chip_Seq_Project_Mike/BRD4/remove-duplicates.sh-1.1.0/cross-correlation-macs.sh-1.0.0/BRD4_Experimental_peak_3601	37	.	3.32241	3.74463	0.93553	28
chr1	33592647	33592908	/home/mkelly95/Ovarian_Chip_Seq_Project_Mike/BRD4/remove-duplicates.sh-1.1.0/cross-correlation-macs.sh-1.0.0/BRD4_Experimental_peak_3656	75	.	5.49368	7.56359	3.79324	232
chr1	33593243	33593348	/home/mkelly95/Ovarian_Chip_Seq_Project_Mike/BRD4/remove-duplicates.sh-1.1.0/cross-correlation-macs.sh-1.0.0/BRD4_Experimental_peak_3657	48	.	3.98689	4.82503	1.66489	61
chr1	33685641	33685692	/home/mkelly95/Ovarian_Chip_Seq_Project_Mike/BRD4/remove-duplicates.sh-1.1.0/cross-correlation-macs.sh-1.0.0/BRD4_Experimental_peak_3664	37	.	3.32241	3.74463	0.93553	29
chr1	33685756	33686091	/home/mkelly95/Ovarian_Chip_Seq_Project_Mike/BRD4/remove-duplicates.sh-1.1.0/cross-correlation-macs.sh-1.0.0/BRD4_Experimental_peak_3665	38	.	3.39771	3.83539	0.99131	19
chr1	35070757	35070807	/home/mkelly95/Ovarian_Chip_Seq_Project_Mike/BRD4/remove-duplicates.sh-1.1.0/cross-correlation-macs.sh-1.0.0/BRD4_Experimental_peak_3722	29	.	2.83142	2.93288	0.50441	19
chr1	35084288	35084406	/home/mkelly95/Ovarian_Chip_Seq_Project_Mike/BRD4/remove-duplicates.sh-1.1.0/cross-correlation-macs.sh-1.0.0/BRD4_Experimental_peak_3725	34	.	3.16295	3.46773	0.88083	22
chr1	35253786	35253841	/home/mkelly95/Ovarian_Chip_Seq_Project_Mike/BRD4/remove-duplicates.sh-1.1.0/cross-correlation-macs.sh-1.0.0/BRD4_Experimental_peak_3743	26	.	2.64055	2.64337	0.37843	10
chr1	35425797	35425848	/home/mkelly95/Ovarian_Chip_Seq_Project_Mike/BRD4/remove-duplicates.sh-1.1.0/cross-correlation-macs.sh-1.0.0/BRD4_Experimental_peak_3768	34	.	3.13761	3.42507	0.85658	9
chr1	35512006	35512056	/home/mkelly95/Ovarian_Chip_Seq_Project_Mike/BRD4/remove-duplicates.sh-1.1.0/cross-correlation-macs.sh-1.0.0/BRD4_Experimental_peak_3784	24	.	2.49014	2.45782	0.37843	37
chr1	36653895	36653985	/home/mkelly95/Ovarian_Chip_Seq_Project_Mike/BRD4/remove-duplicates.sh-1.1.0/cross-correlation-macs.sh-1.0.0/BRD4_Experimental_peak_3889	21	.	2.26514	2.10608	0.23559	71
chr1	36670035	36670094	/home/mkelly95/Ovarian_Chip_Seq_Project_Mike/BRD4/remove-duplicates.sh-1.1.0/cross-correlation-macs.sh-1.0.0/BRD4_Experimental_peak_3890	47	.	3.97194	4.79804	1.66489	37
chr1	36689276	36689451	/home/mkelly95/Ovarian_Chip_Seq_Project_Mike/BRD4/remove-duplicates.sh-1.1.0/cross-correlation-macs.sh-1.0.0/BRD4_Experimental_peak_3893	27	.	2.65793	2.74119	0.37843	91
chr1	36689585	36689695	/home/mkelly95/Ovarian_Chip_Seq_Project_Mike/BRD4/remove-duplicates.sh-1.1.0/cross-correlation-macs.sh-1.0.0/BRD4_Experimental_peak_3894	48	.	3.98689	4.82503	1.66489	30
chr1	36851933	36851992	/home/mkelly95/Ovarian_Chip_Seq_Project_Mike/BRD4/remove-duplicates.sh-1.1.0/cross-correlation-macs.sh-1.0.0/BRD4_Experimental_peak_3905	42	.	3.66245	4.26359	1.32304	31
chr1	36852050	36852182	/home/mkelly95/Ovarian_Chip_Seq_Project_Mike/BRD4/remove-duplicates.sh-1.1.0/cross-correlation-macs.sh-1.0.0/BRD4_Experimental_peak_3906	59	.	4.65137	5.97099	2.52955	37
chr1	36852262	36852511	/home/mkelly95/Ovarian_Chip_Seq_Project_Mike/BRD4/remove-duplicates.sh-1.1.0/cross-correlation-macs.sh-1.0.0/BRD4_Experimental_peak_3907	48	.	3.98689	4.82503	1.66489	100
chr1	36952303	36952373	/home/mkelly95/Ovarian_Chip_Seq_Project_Mike/BRD4/remove-duplicates.sh-1.1.0/cross-correlation-macs.sh-1.0.0/BRD4_Experimental_peak_3924	37	.	3.32241	3.74463	0.93553	21
chr1	36952673	36952761	/home/mkelly95/Ovarian_Chip_Seq_Project_Mike/BRD4/remove-duplicates.sh-1.1.0/cross-correlation-macs.sh-1.0.0/BRD4_Experimental_peak_3925	48	.	3.98689	4.82503	1.66489	48
chr1	37915517	37915580	/home/mkelly95/Ovarian_Chip_Seq_Project_Mike/BRD4/remove-duplicates.sh-1.1.0/cross-correlation-macs.sh-1.0.0/BRD4_Experimental_peak_3942	48	.	3.98689	4.82503	1.66489	21
chr1	38477887	38478056	/home/mkelly95/Ovarian_Chip_Seq_Project_Mike/BRD4/remove-duplicates.sh-1.1.0/cross-correlation-macs.sh-1.0.0/BRD4_Experimental_peak_3963	48	.	3.98689	4.82503	1.66489	80
chr1	39424358	39424758	/home/mkelly95/Ovarian_Chip_Seq_Project_Mike/BRD4/remove-duplicates.sh-1.1.0/cross-correlation-macs.sh-1.0.0/BRD4_Experimental_peak_3982	58	.	4.53028	5.82652	2.47519	189
chr1	39456318	39456684	/home/mkelly95/Ovarian_Chip_Seq_Project_Mike/BRD4/remove-duplicates.sh-1.1.0/cross-correlation-macs.sh-1.0.0/BRD4_Experimental_peak_3988	124	.	7.97378	12.44368	7.7724	233
chr1	40506089	40506140	/home/mkelly95/Ovarian_Chip_Seq_Project_Mike/BRD4/remove-duplicates.sh-1.1.0/cross-correlation-macs.sh-1.0.0/BRD4_Experimental_peak_4064	37	.	3.32241	3.74463	0.93553	18
chr1	40572937	40573132	/home/mkelly95/Ovarian_Chip_Seq_Project_Mike/BRD4/remove-duplicates.sh-1.1.0/cross-correlation-macs.sh-1.0.0/BRD4_Experimental_peak_4074	48	.	3.98689	4.82503	1.66489	89
chr1	40573536	40573667	/home/mkelly95/Ovarian_Chip_Seq_Project_Mike/BRD4/remove-duplicates.sh-1.1.0/cross-correlation-macs.sh-1.0.0/BRD4_Experimental_peak_4077	37	.	3.32241	3.74463	0.93553	96
chr1	40573785	40573852	/home/mkelly95/Ovarian_Chip_Seq_Project_Mike/BRD4/remove-duplicates.sh-1.1.0/cross-correlation-macs.sh-1.0.0/BRD4_Experimental_peak_4078	48	.	3.98689	4.82503	1.66489	35
chr1	40573912	40573963	/home/mkelly95/Ovarian_Chip_Seq_Project_Mike/BRD4/remove-duplicates.sh-1.1.0/cross-correlation-macs.sh-1.0.0/BRD4_Experimental_peak_4079	27	.	2.65793	2.74119	0.37843	35
chr1	40723323	40723463	/home/mkelly95/Ovarian_Chip_Seq_Project_Mike/BRD4/remove-duplicates.sh-1.1.0/cross-correlation-macs.sh-1.0.0/BRD4_Experimental_peak_4097	47	.	3.97194	4.79804	1.66489	61
chr1	41329321	41329570	/home/mkelly95/Ovarian_Chip_Seq_Project_Mike/BRD4/remove-duplicates.sh-1.1.0/cross-correlation-macs.sh-1.0.0/BRD4_Experimental_peak_4134	42	.	3.66245	4.26359	1.32304	72
chr1	41329851	41329922	/home/mkelly95/Ovarian_Chip_Seq_Project_Mike/BRD4/remove-duplicates.sh-1.1.0/cross-correlation-macs.sh-1.0.0/BRD4_Experimental_peak_4135	37	.	3.32241	3.74463	0.93553	46
chr1	41364228	41364711	/home/mkelly95/Ovarian_Chip_Seq_Project_Mike/BRD4/remove-duplicates.sh-1.1.0/cross-correlation-macs.sh-1.0.0/BRD4_Experimental_peak_4140	97	.	6.64482	9.7264	5.53165	99
chr1	41364974	41365025	/home/mkelly95/Ovarian_Chip_Seq_Project_Mike/BRD4/remove-duplicates.sh-1.1.0/cross-correlation-macs.sh-1.0.0/BRD4_Experimental_peak_4141	27	.	2.65793	2.74119	0.37843	35
chr1	41365097	41365582	/home/mkelly95/Ovarian_Chip_Seq_Project_Mike/BRD4/remove-duplicates.sh-1.1.0/cross-correlation-macs.sh-1.0.0/BRD4_Experimental_peak_4142	182	.	10.63171	18.27511	12.6593	314
chr1	41898528	41898599	/home/mkelly95/Ovarian_Chip_Seq_Project_Mike/BRD4/remove-duplicates.sh-1.1.0/cross-correlation-macs.sh-1.0.0/BRD4_Experimental_peak_4173	27	.	2.65793	2.74119	0.37843	44
chr1	41940773	41940823	/home/mkelly95/Ovarian_Chip_Seq_Project_Mike/BRD4/remove-duplicates.sh-1.1.0/cross-correlation-macs.sh-1.0.0/BRD4_Experimental_peak_4174	37	.	3.30995	3.72242	0.93553	11
chr1	41962585	41962672	/home/mkelly95/Ovarian_Chip_Seq_Project_Mike/BRD4/remove-duplicates.sh-1.1.0/cross-correlation-macs.sh-1.0.0/BRD4_Experimental_peak_4177	27	.	2.65793	2.74119	0.37843	75
chr1	43147717	43147848	/home/mkelly95/Ovarian_Chip_Seq_Project_Mike/BRD4/remove-duplicates.sh-1.1.0/cross-correlation-macs.sh-1.0.0/BRD4_Experimental_peak_4235	59	.	4.65137	5.97099	2.52955	85
chr1	43474236	43474324	/home/mkelly95/Ovarian_Chip_Seq_Project_Mike/BRD4/remove-duplicates.sh-1.1.0/cross-correlation-macs.sh-1.0.0/BRD4_Experimental_peak_4282	27	.	2.65793	2.74119	0.37843	67
chr1	43823955	43824144	/home/mkelly95/Ovarian_Chip_Seq_Project_Mike/BRD4/remove-duplicates.sh-1.1.0/cross-correlation-macs.sh-1.0.0/BRD4_Experimental_peak_4305	48	.	3.98689	4.82503	1.66489	151
chr1	43824249	43824340	/home/mkelly95/Ovarian_Chip_Seq_Project_Mike/BRD4/remove-duplicates.sh-1.1.0/cross-correlation-macs.sh-1.0.0/BRD4_Experimental_peak_4306	27	.	2.65793	2.74119	0.37843	70
chr1	45196312	45196468	/home/mkelly95/Ovarian_Chip_Seq_Project_Mike/BRD4/remove-duplicates.sh-1.1.0/cross-correlation-macs.sh-1.0.0/BRD4_Experimental_peak_4361	47	.	3.97194	4.79804	1.66489	109
chr1	45204859	45205212	/home/mkelly95/Ovarian_Chip_Seq_Project_Mike/BRD4/remove-duplicates.sh-1.1.0/cross-correlation-macs.sh-1.0.0/BRD4_Experimental_peak_4365	59	.	4.65137	5.97099	2.52955	170
chr1	45205322	45205394	/home/mkelly95/Ovarian_Chip_Seq_Project_Mike/BRD4/remove-duplicates.sh-1.1.0/cross-correlation-macs.sh-1.0.0/BRD4_Experimental_peak_4366	47	.	3.97194	4.79804	1.66489	28
chr1	45452462	45452697	/home/mkelly95/Ovarian_Chip_Seq_Project_Mike/BRD4/remove-duplicates.sh-1.1.0/cross-correlation-macs.sh-1.0.0/BRD4_Experimental_peak_4395	59	.	4.63393	5.9392	2.52955	201
chr1	45732744	45732856	/home/mkelly95/Ovarian_Chip_Seq_Project_Mike/BRD4/remove-duplicates.sh-1.1.0/cross-correlation-macs.sh-1.0.0/BRD4_Experimental_peak_4419	37	.	3.32241	3.74463	0.93553	38
chr1	46016056	46016191	/home/mkelly95/Ovarian_Chip_Seq_Project_Mike/BRD4/remove-duplicates.sh-1.1.0/cross-correlation-macs.sh-1.0.0/BRD4_Experimental_peak_4436	37	.	3.30995	3.72242	0.93553	36
chr1	46712551	46712642	/home/mkelly95/Ovarian_Chip_Seq_Project_Mike/BRD4/remove-duplicates.sh-1.1.0/cross-correlation-macs.sh-1.0.0/BRD4_Experimental_peak_4499	37	.	3.32241	3.74463	0.93553	48
chr1	47220894	47221014	/home/mkelly95/Ovarian_Chip_Seq_Project_Mike/BRD4/remove-duplicates.sh-1.1.0/cross-correlation-macs.sh-1.0.0/BRD4_Experimental_peak_4529	48	.	3.98689	4.82503	1.66489	104
chr1	47221564	47221763	/home/mkelly95/Ovarian_Chip_Seq_Project_Mike/BRD4/remove-duplicates.sh-1.1.0/cross-correlation-macs.sh-1.0.0/BRD4_Experimental_peak_4532	48	.	3.98689	4.82503	1.66489	164
chr1	47221835	47222289	/home/mkelly95/Ovarian_Chip_Seq_Project_Mike/BRD4/remove-duplicates.sh-1.1.0/cross-correlation-macs.sh-1.0.0/BRD4_Experimental_peak_4533	71	.	5.31586	7.17402	3.47753	320
chr1	47222348	47224493	/home/mkelly95/Ovarian_Chip_Seq_Project_Mike/BRD4/remove-duplicates.sh-1.1.0/cross-correlation-macs.sh-1.0.0/BRD4_Experimental_peak_4534	97	.	6.64482	9.7264	5.53165	230
chr1	47644642	47644786	/home/mkelly95/Ovarian_Chip_Seq_Project_Mike/BRD4/remove-duplicates.sh-1.1.0/cross-correlation-macs.sh-1.0.0/BRD4_Experimental_peak_4565	48	.	3.98689	4.82503	1.66489	19
chr1	47780188	47780697	/home/mkelly95/Ovarian_Chip_Seq_Project_Mike/BRD4/remove-duplicates.sh-1.1.0/cross-correlation-macs.sh-1.0.0/BRD4_Experimental_peak_4574	84	.	5.98034	8.42756	4.48422	135
chr1	47799036	47799127	/home/mkelly95/Ovarian_Chip_Seq_Project_Mike/BRD4/remove-duplicates.sh-1.1.0/cross-correlation-macs.sh-1.0.0/BRD4_Experimental_peak_4576	37	.	3.32241	3.74463	0.93553	12
chr1	48938131	48938182	/home/mkelly95/Ovarian_Chip_Seq_Project_Mike/BRD4/remove-duplicates.sh-1.1.0/cross-correlation-macs.sh-1.0.0/BRD4_Experimental_peak_4608	27	.	2.65793	2.74119	0.37843	7
chr1	48938238	48938418	/home/mkelly95/Ovarian_Chip_Seq_Project_Mike/BRD4/remove-duplicates.sh-1.1.0/cross-correlation-macs.sh-1.0.0/BRD4_Experimental_peak_4609	59	.	4.63393	5.9392	2.52955	73
chr1	52034743	52034794	/home/mkelly95/Ovarian_Chip_Seq_Project_Mike/BRD4/remove-duplicates.sh-1.1.0/cross-correlation-macs.sh-1.0.0/BRD4_Experimental_peak_4735	37	.	3.32241	3.74463	0.93553	19
chr1	53169102	53169174	/home/mkelly95/Ovarian_Chip_Seq_Project_Mike/BRD4/remove-duplicates.sh-1.1.0/cross-correlation-macs.sh-1.0.0/BRD4_Experimental_peak_4799	21	.	2.26514	2.10608	0.23559	22
chr1	53612370	53612462	/home/mkelly95/Ovarian_Chip_Seq_Project_Mike/BRD4/remove-duplicates.sh-1.1.0/cross-correlation-macs.sh-1.0.0/BRD4_Experimental_peak_4859	34	.	3.16866	3.48047	0.88083	10
chr1	54873062	54873241	/home/mkelly95/Ovarian_Chip_Seq_Project_Mike/BRD4/remove-duplicates.sh-1.1.0/cross-correlation-macs.sh-1.0.0/BRD4_Experimental_peak_4969	59	.	4.65137	5.97099	2.52955	50
chr1	54954420	54954556	/home/mkelly95/Ovarian_Chip_Seq_Project_Mike/BRD4/remove-duplicates.sh-1.1.0/cross-correlation-macs.sh-1.0.0/BRD4_Experimental_peak_4975	69	.	5.09656	6.90052	3.29034	97
chr1	54955183	54955302	/home/mkelly95/Ovarian_Chip_Seq_Project_Mike/BRD4/remove-duplicates.sh-1.1.0/cross-correlation-macs.sh-1.0.0/BRD4_Experimental_peak_4976	48	.	3.98689	4.82503	1.66489	79
chr1	55369205	55369681	/home/mkelly95/Ovarian_Chip_Seq_Project_Mike/BRD4/remove-duplicates.sh-1.1.0/cross-correlation-macs.sh-1.0.0/BRD4_Experimental_peak_5037	91	.	6.22913	9.17942	5.10249	229
chr1	55369885	55370237	/home/mkelly95/Ovarian_Chip_Seq_Project_Mike/BRD4/remove-duplicates.sh-1.1.0/cross-correlation-macs.sh-1.0.0/BRD4_Experimental_peak_5038	71	.	5.29592	7.13743	3.47753	173
chr1	55370993	55371386	/home/mkelly95/Ovarian_Chip_Seq_Project_Mike/BRD4/remove-duplicates.sh-1.1.0/cross-correlation-macs.sh-1.0.0/BRD4_Experimental_peak_5041	100	.	6.74076	10.04532	5.79939	265
chr1	55371519	55371635	/home/mkelly95/Ovarian_Chip_Seq_Project_Mike/BRD4/remove-duplicates.sh-1.1.0/cross-correlation-macs.sh-1.0.0/BRD4_Experimental_peak_5042	53	.	4.27286	5.30894	2.06346	94
chr1	55371688	55371976	/home/mkelly95/Ovarian_Chip_Seq_Project_Mike/BRD4/remove-duplicates.sh-1.1.0/cross-correlation-macs.sh-1.0.0/BRD4_Experimental_peak_5043	48	.	3.96399	4.80268	1.66489	40
chr1	55372028	55372124	/home/mkelly95/Ovarian_Chip_Seq_Project_Mike/BRD4/remove-duplicates.sh-1.1.0/cross-correlation-macs.sh-1.0.0/BRD4_Experimental_peak_5044	37	.	3.32241	3.74463	0.93553	14
chr1	55388315	55389062	/home/mkelly95/Ovarian_Chip_Seq_Project_Mike/BRD4/remove-duplicates.sh-1.1.0/cross-correlation-macs.sh-1.0.0/BRD4_Experimental_peak_5049	64	.	4.88327	6.4111	2.88614	249
chr1	55400009	55400205	/home/mkelly95/Ovarian_Chip_Seq_Project_Mike/BRD4/remove-duplicates.sh-1.1.0/cross-correlation-macs.sh-1.0.0/BRD4_Experimental_peak_5058	38	.	3.39771	3.83539	0.99131	124
chr1	55400430	55400546	/home/mkelly95/Ovarian_Chip_Seq_Project_Mike/BRD4/remove-duplicates.sh-1.1.0/cross-correlation-macs.sh-1.0.0/BRD4_Experimental_peak_5059	42	.	3.66245	4.26359	1.32304	74
chr1	55400972	55401398	/home/mkelly95/Ovarian_Chip_Seq_Project_Mike/BRD4/remove-duplicates.sh-1.1.0/cross-correlation-macs.sh-1.0.0/BRD4_Experimental_peak_5060	49	.	3.95805	4.92452	1.74661	284
chr1	55416128	55416335	/home/mkelly95/Ovarian_Chip_Seq_Project_Mike/BRD4/remove-duplicates.sh-1.1.0/cross-correlation-macs.sh-1.0.0/BRD4_Experimental_peak_5072	59	.	4.65137	5.97099	2.52955	173
chr1	55416387	55416575	/home/mkelly95/Ovarian_Chip_Seq_Project_Mike/BRD4/remove-duplicates.sh-1.1.0/cross-correlation-macs.sh-1.0.0/BRD4_Experimental_peak_5073	63	.	4.75299	6.34749	2.85236	135
chr1	55487906	55487970	/home/mkelly95/Ovarian_Chip_Seq_Project_Mike/BRD4/remove-duplicates.sh-1.1.0/cross-correlation-macs.sh-1.0.0/BRD4_Experimental_peak_5086	23	.	2.44163	2.37956	0.37843	42
chr1	55865438	55865489	/home/mkelly95/Ovarian_Chip_Seq_Project_Mike/BRD4/remove-duplicates.sh-1.1.0/cross-correlation-macs.sh-1.0.0/BRD4_Experimental_peak_5137	37	.	3.32241	3.74463	0.93553	31
chr1	55986338	55986465	/home/mkelly95/Ovarian_Chip_Seq_Project_Mike/BRD4/remove-duplicates.sh-1.1.0/cross-correlation-macs.sh-1.0.0/BRD4_Experimental_peak_5151	37	.	3.32241	3.74463	0.93553	119
chr1	55987180	55987231	/home/mkelly95/Ovarian_Chip_Seq_Project_Mike/BRD4/remove-duplicates.sh-1.1.0/cross-correlation-macs.sh-1.0.0/BRD4_Experimental_peak_5153	37	.	3.32241	3.74463	0.93553	37
chr1	56591144	56591225	/home/mkelly95/Ovarian_Chip_Seq_Project_Mike/BRD4/remove-duplicates.sh-1.1.0/cross-correlation-macs.sh-1.0.0/BRD4_Experimental_peak_5258	46	.	3.90106	4.67173	1.64264	31
chr1	59050652	59050918	/home/mkelly95/Ovarian_Chip_Seq_Project_Mike/BRD4/remove-duplicates.sh-1.1.0/cross-correlation-macs.sh-1.0.0/BRD4_Experimental_peak_5535	53	.	4.27286	5.30894	2.06346	107
chr1	59051078	59051291	/home/mkelly95/Ovarian_Chip_Seq_Project_Mike/BRD4/remove-duplicates.sh-1.1.0/cross-correlation-macs.sh-1.0.0/BRD4_Experimental_peak_5536	40	.	3.4633	4.02383	1.14695	116
chr1	59054913	59055006	/home/mkelly95/Ovarian_Chip_Seq_Project_Mike/BRD4/remove-duplicates.sh-1.1.0/cross-correlation-macs.sh-1.0.0/BRD4_Experimental_peak_5540	23	.	2.44163	2.37956	0.37843	68
chr1	59201599	59201649	/home/mkelly95/Ovarian_Chip_Seq_Project_Mike/BRD4/remove-duplicates.sh-1.1.0/cross-correlation-macs.sh-1.0.0/BRD4_Experimental_peak_5572	36	.	3.259	3.63268	0.93553	25
chr1	59221287	59221532	/home/mkelly95/Ovarian_Chip_Seq_Project_Mike/BRD4/remove-duplicates.sh-1.1.0/cross-correlation-macs.sh-1.0.0/BRD4_Experimental_peak_5577	36	.	3.24147	3.60218	0.93553	125
chr1	59239205	59239275	/home/mkelly95/Ovarian_Chip_Seq_Project_Mike/BRD4/remove-duplicates.sh-1.1.0/cross-correlation-macs.sh-1.0.0/BRD4_Experimental_peak_5580	57	.	4.53806	5.76694	2.4396	43
chr1	59369038	59369223	/home/mkelly95/Ovarian_Chip_Seq_Project_Mike/BRD4/remove-duplicates.sh-1.1.0/cross-correlation-macs.sh-1.0.0/BRD4_Experimental_peak_5707	53	.	4.27286	5.30894	2.06346	37
chr1	59369412	59369559	/home/mkelly95/Ovarian_Chip_Seq_Project_Mike/BRD4/remove-duplicates.sh-1.1.0/cross-correlation-macs.sh-1.0.0/BRD4_Experimental_peak_5708	46	.	3.89137	4.65466	1.62804	109
chr1	59369612	59369731	/home/mkelly95/Ovarian_Chip_Seq_Project_Mike/BRD4/remove-duplicates.sh-1.1.0/cross-correlation-macs.sh-1.0.0/BRD4_Experimental_peak_5709	46	.	3.87693	4.6293	1.60752	39
chr1	59369782	59369850	/home/mkelly95/Ovarian_Chip_Seq_Project_Mike/BRD4/remove-duplicates.sh-1.1.0/cross-correlation-macs.sh-1.0.0/BRD4_Experimental_peak_5710	25	.	2.57084	2.59148	0.37843	15
chr1	59370022	59370116	/home/mkelly95/Ovarian_Chip_Seq_Project_Mike/BRD4/remove-duplicates.sh-1.1.0/cross-correlation-macs.sh-1.0.0/BRD4_Experimental_peak_5711	21	.	2.26514	2.10608	0.23559	30
chr1	59388060	59388290	/home/mkelly95/Ovarian_Chip_Seq_Project_Mike/BRD4/remove-duplicates.sh-1.1.0/cross-correlation-macs.sh-1.0.0/BRD4_Experimental_peak_5718	48	.	3.98689	4.82503	1.66489	182
chr1	59398134	59398626	/home/mkelly95/Ovarian_Chip_Seq_Project_Mike/BRD4/remove-duplicates.sh-1.1.0/cross-correlation-macs.sh-1.0.0/BRD4_Experimental_peak_5723	43	.	3.69677	4.38196	1.41151	133
chr1	59479032	59479897	/home/mkelly95/Ovarian_Chip_Seq_Project_Mike/BRD4/remove-duplicates.sh-1.1.0/cross-correlation-macs.sh-1.0.0/BRD4_Experimental_peak_5740	63	.	4.75299	6.34749	2.85236	160
chr1	59480865	59481105	/home/mkelly95/Ovarian_Chip_Seq_Project_Mike/BRD4/remove-duplicates.sh-1.1.0/cross-correlation-macs.sh-1.0.0/BRD4_Experimental_peak_5742	32	.	3.05204	3.28341	0.74546	73
chr1	59500666	59500739	/home/mkelly95/Ovarian_Chip_Seq_Project_Mike/BRD4/remove-duplicates.sh-1.1.0/cross-correlation-macs.sh-1.0.0/BRD4_Experimental_peak_5751	33	.	3.11268	3.38342	0.82462	22
chr1	59500815	59500866	/home/mkelly95/Ovarian_Chip_Seq_Project_Mike/BRD4/remove-duplicates.sh-1.1.0/cross-correlation-macs.sh-1.0.0/BRD4_Experimental_peak_5752	26	.	2.61481	2.66632	0.37843	19
chr1	59573313	59573389	/home/mkelly95/Ovarian_Chip_Seq_Project_Mike/BRD4/remove-duplicates.sh-1.1.0/cross-correlation-macs.sh-1.0.0/BRD4_Experimental_peak_5773	34	.	3.13761	3.42507	0.85658	46
chr1	59594659	59594749	/home/mkelly95/Ovarian_Chip_Seq_Project_Mike/BRD4/remove-duplicates.sh-1.1.0/cross-correlation-macs.sh-1.0.0/BRD4_Experimental_peak_5779	75	.	5.49796	7.57092	3.80015	45
chr1	59594829	59594880	/home/mkelly95/Ovarian_Chip_Seq_Project_Mike/BRD4/remove-duplicates.sh-1.1.0/cross-correlation-macs.sh-1.0.0/BRD4_Experimental_peak_5780	42	.	3.66531	4.26834	1.3275	25
chr1	59594932	59595365	/home/mkelly95/Ovarian_Chip_Seq_Project_Mike/BRD4/remove-duplicates.sh-1.1.0/cross-correlation-macs.sh-1.0.0/BRD4_Experimental_peak_5781	87	.	6.12078	8.78999	4.78129	46
chr1	59616881	59616954	/home/mkelly95/Ovarian_Chip_Seq_Project_Mike/BRD4/remove-duplicates.sh-1.1.0/cross-correlation-macs.sh-1.0.0/BRD4_Experimental_peak_5789	48	.	4.02214	4.89615	1.72991	39
chr1	61491838	61491919	/home/mkelly95/Ovarian_Chip_Seq_Project_Mike/BRD4/remove-duplicates.sh-1.1.0/cross-correlation-macs.sh-1.0.0/BRD4_Experimental_peak_6043	37	.	3.30995	3.72242	0.93553	39
chr1	61509383	61509434	/home/mkelly95/Ovarian_Chip_Seq_Project_Mike/BRD4/remove-duplicates.sh-1.1.0/cross-correlation-macs.sh-1.0.0/BRD4_Experimental_peak_6047	37	.	3.30995	3.72242	0.93553	4
chr1	61509515	61509566	/home/mkelly95/Ovarian_Chip_Seq_Project_Mike/BRD4/remove-duplicates.sh-1.1.0/cross-correlation-macs.sh-1.0.0/BRD4_Experimental_peak_6048	37	.	3.30297	3.71003	0.93553	15
chr1	61522710	61522882	/home/mkelly95/Ovarian_Chip_Seq_Project_Mike/BRD4/remove-duplicates.sh-1.1.0/cross-correlation-macs.sh-1.0.0/BRD4_Experimental_peak_6055	42	.	3.67678	4.28743	1.3434	72
chr1	61523331	61523421	/home/mkelly95/Ovarian_Chip_Seq_Project_Mike/BRD4/remove-duplicates.sh-1.1.0/cross-correlation-macs.sh-1.0.0/BRD4_Experimental_peak_6056	37	.	3.30995	3.72242	0.93553	19
chr1	61523550	61523601	/home/mkelly95/Ovarian_Chip_Seq_Project_Mike/BRD4/remove-duplicates.sh-1.1.0/cross-correlation-macs.sh-1.0.0/BRD4_Experimental_peak_6057	37	.	3.31696	3.7349	0.93553	18
chr1	62791179	62791230	/home/mkelly95/Ovarian_Chip_Seq_Project_Mike/BRD4/remove-duplicates.sh-1.1.0/cross-correlation-macs.sh-1.0.0/BRD4_Experimental_peak_6269	23	.	2.44163	2.37956	0.37843	21
chr1	62851375	62851641	/home/mkelly95/Ovarian_Chip_Seq_Project_Mike/BRD4/remove-duplicates.sh-1.1.0/cross-correlation-macs.sh-1.0.0/BRD4_Experimental_peak_6282	37	.	3.32241	3.74463	0.93553	106
chr1	62851375	62851641	/home/mkelly95/Ovarian_Chip_Seq_Project_Mike/BRD4/remove-duplicates.sh-1.1.0/cross-correlation-macs.sh-1.0.0/BRD4_Experimental_peak_6282	37	.	3.32241	3.74463	0.93553	106
chr1	62855341	62855392	/home/mkelly95/Ovarian_Chip_Seq_Project_Mike/BRD4/remove-duplicates.sh-1.1.0/cross-correlation-macs.sh-1.0.0/BRD4_Experimental_peak_6288	36	.	3.27672	3.66371	0.93553	11
chr1	62891361	62891444	/home/mkelly95/Ovarian_Chip_Seq_Project_Mike/BRD4/remove-duplicates.sh-1.1.0/cross-correlation-macs.sh-1.0.0/BRD4_Experimental_peak_6295	23	.	2.41343	2.33471	0.37843	66
chr1	63539877	63539941	/home/mkelly95/Ovarian_Chip_Seq_Project_Mike/BRD4/remove-duplicates.sh-1.1.0/cross-correlation-macs.sh-1.0.0/BRD4_Experimental_peak_6393	34	.	3.15276	3.45054	0.87279	37
chr1	63620579	63620650	/home/mkelly95/Ovarian_Chip_Seq_Project_Mike/BRD4/remove-duplicates.sh-1.1.0/cross-correlation-macs.sh-1.0.0/BRD4_Experimental_peak_6400	26	.	2.58036	2.60757	0.37843	30
chr1	64127323	64128217	/home/mkelly95/Ovarian_Chip_Seq_Project_Mike/BRD4/remove-duplicates.sh-1.1.0/cross-correlation-macs.sh-1.0.0/BRD4_Experimental_peak_6514	128	.	7.92798	12.87197	8.12331	481
chr1	64128286	64129824	/home/mkelly95/Ovarian_Chip_Seq_Project_Mike/BRD4/remove-duplicates.sh-1.1.0/cross-correlation-macs.sh-1.0.0/BRD4_Experimental_peak_6515	152	.	9.30275	15.2996	10.15363	421
chr1	64135443	64135559	/home/mkelly95/Ovarian_Chip_Seq_Project_Mike/BRD4/remove-duplicates.sh-1.1.0/cross-correlation-macs.sh-1.0.0/BRD4_Experimental_peak_6525	37	.	3.30995	3.72242	0.93553	92
chr1	64137563	64137785	/home/mkelly95/Ovarian_Chip_Seq_Project_Mike/BRD4/remove-duplicates.sh-1.1.0/cross-correlation-macs.sh-1.0.0/BRD4_Experimental_peak_6528	59	.	4.63393	5.9392	2.52955	120
chr1	64652503	64652676	/home/mkelly95/Ovarian_Chip_Seq_Project_Mike/BRD4/remove-duplicates.sh-1.1.0/cross-correlation-macs.sh-1.0.0/BRD4_Experimental_peak_6634	30	.	2.89312	3.02899	0.5869	95
chr1	64748305	64748356	/home/mkelly95/Ovarian_Chip_Seq_Project_Mike/BRD4/remove-duplicates.sh-1.1.0/cross-correlation-macs.sh-1.0.0/BRD4_Experimental_peak_6656	21	.	2.29951	2.14882	0.27061	41
chr1	64786448	64786563	/home/mkelly95/Ovarian_Chip_Seq_Project_Mike/BRD4/remove-duplicates.sh-1.1.0/cross-correlation-macs.sh-1.0.0/BRD4_Experimental_peak_6665	31	.	2.96854	3.17916	0.70055	100
chr1	64809326	64809452	/home/mkelly95/Ovarian_Chip_Seq_Project_Mike/BRD4/remove-duplicates.sh-1.1.0/cross-correlation-macs.sh-1.0.0/BRD4_Experimental_peak_6668	47	.	3.95684	4.79124	1.66489	92
chr1	64809507	64809558	/home/mkelly95/Ovarian_Chip_Seq_Project_Mike/BRD4/remove-duplicates.sh-1.1.0/cross-correlation-macs.sh-1.0.0/BRD4_Experimental_peak_6669	29	.	2.83142	2.93288	0.50441	38
chr1	64809656	64809861	/home/mkelly95/Ovarian_Chip_Seq_Project_Mike/BRD4/remove-duplicates.sh-1.1.0/cross-correlation-macs.sh-1.0.0/BRD4_Experimental_peak_6670	58	.	4.53848	5.83981	2.48507	47
chr1	64810400	64810489	/home/mkelly95/Ovarian_Chip_Seq_Project_Mike/BRD4/remove-duplicates.sh-1.1.0/cross-correlation-macs.sh-1.0.0/BRD4_Experimental_peak_6671	47	.	3.91447	4.72367	1.66489	48
chr1	64835899	64836040	/home/mkelly95/Ovarian_Chip_Seq_Project_Mike/BRD4/remove-duplicates.sh-1.1.0/cross-correlation-macs.sh-1.0.0/BRD4_Experimental_peak_6675	31	.	2.91164	3.19855	0.71386	97
chr1	64838600	64838687	/home/mkelly95/Ovarian_Chip_Seq_Project_Mike/BRD4/remove-duplicates.sh-1.1.0/cross-correlation-macs.sh-1.0.0/BRD4_Experimental_peak_6677	20	.	2.1984	2.00665	0.19081	22
chr1	67541668	67541824	/home/mkelly95/Ovarian_Chip_Seq_Project_Mike/BRD4/remove-duplicates.sh-1.1.0/cross-correlation-macs.sh-1.0.0/BRD4_Experimental_peak_7157	48	.	3.98689	4.82503	1.66489	45
chr1	67896212	67896559	/home/mkelly95/Ovarian_Chip_Seq_Project_Mike/BRD4/remove-duplicates.sh-1.1.0/cross-correlation-macs.sh-1.0.0/BRD4_Experimental_peak_7214	66	.	5.01014	6.62871	3.07782	256
chr1	67944862	67945000	/home/mkelly95/Ovarian_Chip_Seq_Project_Mike/BRD4/remove-duplicates.sh-1.1.0/cross-correlation-macs.sh-1.0.0/BRD4_Experimental_peak_7221	40	.	3.52512	4.03869	1.15984	88
chr1	68009285	68009336	/home/mkelly95/Ovarian_Chip_Seq_Project_Mike/BRD4/remove-duplicates.sh-1.1.0/cross-correlation-macs.sh-1.0.0/BRD4_Experimental_peak_7230	23	.	2.42276	2.34949	0.37843	45
chr1	68038065	68038154	/home/mkelly95/Ovarian_Chip_Seq_Project_Mike/BRD4/remove-duplicates.sh-1.1.0/cross-correlation-macs.sh-1.0.0/BRD4_Experimental_peak_7234	41	.	3.5788	4.12583	1.23517	49
chr1	72749563	72749694	/home/mkelly95/Ovarian_Chip_Seq_Project_Mike/BRD4/remove-duplicates.sh-1.1.0/cross-correlation-macs.sh-1.0.0/BRD4_Experimental_peak_7923	47	.	3.97194	4.79804	1.66489	18
chr1	75579576	75579672	/home/mkelly95/Ovarian_Chip_Seq_Project_Mike/BRD4/remove-duplicates.sh-1.1.0/cross-correlation-macs.sh-1.0.0/BRD4_Experimental_peak_8325	37	.	3.32241	3.74463	0.93553	45
chr1	76250767	76251812	/home/mkelly95/Ovarian_Chip_Seq_Project_Mike/BRD4/remove-duplicates.sh-1.1.0/cross-correlation-macs.sh-1.0.0/BRD4_Experimental_peak_8425	51	.	3.95345	5.10146	1.90174	788
chr1	77192215	77192265	/home/mkelly95/Ovarian_Chip_Seq_Project_Mike/BRD4/remove-duplicates.sh-1.1.0/cross-correlation-macs.sh-1.0.0/BRD4_Experimental_peak_8556	29	.	2.83142	2.93288	0.50441	18
chr1	77694328	77694379	/home/mkelly95/Ovarian_Chip_Seq_Project_Mike/BRD4/remove-duplicates.sh-1.1.0/cross-correlation-macs.sh-1.0.0/BRD4_Experimental_peak_8646	32	.	3.0402	3.26407	0.74546	16
chr1	79658485	79658571	/home/mkelly95/Ovarian_Chip_Seq_Project_Mike/BRD4/remove-duplicates.sh-1.1.0/cross-correlation-macs.sh-1.0.0/BRD4_Experimental_peak_8938	32	.	3.05204	3.28341	0.74546	63
chr1	80145984	80146044	/home/mkelly95/Ovarian_Chip_Seq_Project_Mike/BRD4/remove-duplicates.sh-1.1.0/cross-correlation-macs.sh-1.0.0/BRD4_Experimental_peak_9009	47	.	3.96023	4.77699	1.66489	29
chr1	80493703	80493754	/home/mkelly95/Ovarian_Chip_Seq_Project_Mike/BRD4/remove-duplicates.sh-1.1.0/cross-correlation-macs.sh-1.0.0/BRD4_Experimental_peak_9067	25	.	2.57295	2.59504	0.37843	6
chr1	80519904	80520105	/home/mkelly95/Ovarian_Chip_Seq_Project_Mike/BRD4/remove-duplicates.sh-1.1.0/cross-correlation-macs.sh-1.0.0/BRD4_Experimental_peak_9072	48	.	3.98689	4.82503	1.66489	154
chr1	82487054	82487109	/home/mkelly95/Ovarian_Chip_Seq_Project_Mike/BRD4/remove-duplicates.sh-1.1.0/cross-correlation-macs.sh-1.0.0/BRD4_Experimental_peak_9451	43	.	3.68687	4.30428	1.35905	9
chr1	84919722	84919842	/home/mkelly95/Ovarian_Chip_Seq_Project_Mike/BRD4/remove-duplicates.sh-1.1.0/cross-correlation-macs.sh-1.0.0/BRD4_Experimental_peak_9784	48	.	3.98689	4.82503	1.66489	89
chr1	85240880	85240996	/home/mkelly95/Ovarian_Chip_Seq_Project_Mike/BRD4/remove-duplicates.sh-1.1.0/cross-correlation-macs.sh-1.0.0/BRD4_Experimental_peak_9852	37	.	3.32241	3.74463	0.93553	27
chr1	86053688	86053765	/home/mkelly95/Ovarian_Chip_Seq_Project_Mike/BRD4/remove-duplicates.sh-1.1.0/cross-correlation-macs.sh-1.0.0/BRD4_Experimental_peak_10028	26	.	2.58143	2.60937	0.37843	48
chr1	86054057	86054108	/home/mkelly95/Ovarian_Chip_Seq_Project_Mike/BRD4/remove-duplicates.sh-1.1.0/cross-correlation-macs.sh-1.0.0/BRD4_Experimental_peak_10029	35	.	3.21487	3.55623	0.93552	3
chr1	86071213	86071386	/home/mkelly95/Ovarian_Chip_Seq_Project_Mike/BRD4/remove-duplicates.sh-1.1.0/cross-correlation-macs.sh-1.0.0/BRD4_Experimental_peak_10034	50	.	4.12812	5.06857	1.87577	59
chr1	86071799	86072060	/home/mkelly95/Ovarian_Chip_Seq_Project_Mike/BRD4/remove-duplicates.sh-1.1.0/cross-correlation-macs.sh-1.0.0/BRD4_Experimental_peak_10035	45	.	3.84836	4.57943	1.56761	50
chr1	86072361	86073401	/home/mkelly95/Ovarian_Chip_Seq_Project_Mike/BRD4/remove-duplicates.sh-1.1.0/cross-correlation-macs.sh-1.0.0/BRD4_Experimental_peak_10037	105	.	7.02657	10.54921	6.22549	732
chr1	86072361	86073401	/home/mkelly95/Ovarian_Chip_Seq_Project_Mike/BRD4/remove-duplicates.sh-1.1.0/cross-correlation-macs.sh-1.0.0/BRD4_Experimental_peak_10037	105	.	7.02657	10.54921	6.22549	732
chr1	86073460	86074189	/home/mkelly95/Ovarian_Chip_Seq_Project_Mike/BRD4/remove-duplicates.sh-1.1.0/cross-correlation-macs.sh-1.0.0/BRD4_Experimental_peak_10038	67	.	5.08329	6.75631	3.18809	115
chr1	86073460	86074189	/home/mkelly95/Ovarian_Chip_Seq_Project_Mike/BRD4/remove-duplicates.sh-1.1.0/cross-correlation-macs.sh-1.0.0/BRD4_Experimental_peak_10038	67	.	5.08329	6.75631	3.18809	115
chr1	86076760	86078479	/home/mkelly95/Ovarian_Chip_Seq_Project_Mike/BRD4/remove-duplicates.sh-1.1.0/cross-correlation-macs.sh-1.0.0/BRD4_Experimental_peak_10044	187	.	10.71077	18.7225	13.05066	1004
chr1	86174240	86174410	/home/mkelly95/Ovarian_Chip_Seq_Project_Mike/BRD4/remove-duplicates.sh-1.1.0/cross-correlation-macs.sh-1.0.0/BRD4_Experimental_peak_10075	29	.	2.83142	2.93288	0.50441	139
chr1	86881973	86882148	/home/mkelly95/Ovarian_Chip_Seq_Project_Mike/BRD4/remove-duplicates.sh-1.1.0/cross-correlation-macs.sh-1.0.0/BRD4_Experimental_peak_10174	32	.	3.05204	3.28341	0.74546	129
chr1	87240040	87240090	/home/mkelly95/Ovarian_Chip_Seq_Project_Mike/BRD4/remove-duplicates.sh-1.1.0/cross-correlation-macs.sh-1.0.0/BRD4_Experimental_peak_10229	37	.	3.32241	3.74463	0.93553	19
chr1	87691839	87691890	/home/mkelly95/Ovarian_Chip_Seq_Project_Mike/BRD4/remove-duplicates.sh-1.1.0/cross-correlation-macs.sh-1.0.0/BRD4_Experimental_peak_10292	32	.	3.05204	3.28341	0.74546	42
chr1	87692036	87692237	/home/mkelly95/Ovarian_Chip_Seq_Project_Mike/BRD4/remove-duplicates.sh-1.1.0/cross-correlation-macs.sh-1.0.0/BRD4_Experimental_peak_10293	58	.	4.5951	5.86895	2.50788	72
chr1	87692358	87692448	/home/mkelly95/Ovarian_Chip_Seq_Project_Mike/BRD4/remove-duplicates.sh-1.1.0/cross-correlation-macs.sh-1.0.0/BRD4_Experimental_peak_10294	35	.	3.21487	3.55623	0.93552	40
chr1	87859403	87859522	/home/mkelly95/Ovarian_Chip_Seq_Project_Mike/BRD4/remove-duplicates.sh-1.1.0/cross-correlation-macs.sh-1.0.0/BRD4_Experimental_peak_10327	29	.	2.83142	2.93288	0.50441	91
chr1	89515680	89516260	/home/mkelly95/Ovarian_Chip_Seq_Project_Mike/BRD4/remove-duplicates.sh-1.1.0/cross-correlation-macs.sh-1.0.0/BRD4_Experimental_peak_10563	83	.	5.95791	8.38615	4.48422	443
chr1	89516741	89516829	/home/mkelly95/Ovarian_Chip_Seq_Project_Mike/BRD4/remove-duplicates.sh-1.1.0/cross-correlation-macs.sh-1.0.0/BRD4_Experimental_peak_10564	59	.	4.65137	5.97099	2.52955	45
chr1	89721426	89721522	/home/mkelly95/Ovarian_Chip_Seq_Project_Mike/BRD4/remove-duplicates.sh-1.1.0/cross-correlation-macs.sh-1.0.0/BRD4_Experimental_peak_10613	31	.	2.99373	3.18882	0.70749	31
chr1	89739717	89739767	/home/mkelly95/Ovarian_Chip_Seq_Project_Mike/BRD4/remove-duplicates.sh-1.1.0/cross-correlation-macs.sh-1.0.0/BRD4_Experimental_peak_10629	21	.	2.26514	2.10608	0.23559	0
chr1	89739953	89740343	/home/mkelly95/Ovarian_Chip_Seq_Project_Mike/BRD4/remove-duplicates.sh-1.1.0/cross-correlation-macs.sh-1.0.0/BRD4_Experimental_peak_10630	63	.	4.75299	6.34749	2.85236	154
chr1	90404994	90405124	/home/mkelly95/Ovarian_Chip_Seq_Project_Mike/BRD4/remove-duplicates.sh-1.1.0/cross-correlation-macs.sh-1.0.0/BRD4_Experimental_peak_10743	35	.	3.23879	3.59753	0.93553	100
chr1	90406120	90406230	/home/mkelly95/Ovarian_Chip_Seq_Project_Mike/BRD4/remove-duplicates.sh-1.1.0/cross-correlation-macs.sh-1.0.0/BRD4_Experimental_peak_10744	34	.	3.1553	3.45482	0.87647	87
chr1	90414954	90415020	/home/mkelly95/Ovarian_Chip_Seq_Project_Mike/BRD4/remove-duplicates.sh-1.1.0/cross-correlation-macs.sh-1.0.0/BRD4_Experimental_peak_10747	33	.	3.10281	3.36703	0.81242	27
chr1	91228321	91228419	/home/mkelly95/Ovarian_Chip_Seq_Project_Mike/BRD4/remove-duplicates.sh-1.1.0/cross-correlation-macs.sh-1.0.0/BRD4_Experimental_peak_10854	67	.	5.09155	6.77082	3.20168	50
chr1	91538384	91538435	/home/mkelly95/Ovarian_Chip_Seq_Project_Mike/BRD4/remove-duplicates.sh-1.1.0/cross-correlation-macs.sh-1.0.0/BRD4_Experimental_peak_10901	23	.	2.44163	2.37956	0.37843	14
chr1	91557440	91557490	/home/mkelly95/Ovarian_Chip_Seq_Project_Mike/BRD4/remove-duplicates.sh-1.1.0/cross-correlation-macs.sh-1.0.0/BRD4_Experimental_peak_10903	37	.	3.32241	3.74463	0.93553	42
chr1	92068461	92068600	/home/mkelly95/Ovarian_Chip_Seq_Project_Mike/BRD4/remove-duplicates.sh-1.1.0/cross-correlation-macs.sh-1.0.0/BRD4_Experimental_peak_10975	37	.	3.32241	3.74463	0.93553	113
chr1	92494930	92495141	/home/mkelly95/Ovarian_Chip_Seq_Project_Mike/BRD4/remove-duplicates.sh-1.1.0/cross-correlation-macs.sh-1.0.0/BRD4_Experimental_peak_11055	46	.	3.89363	4.69056	1.65771	71
chr1	93432410	93432530	/home/mkelly95/Ovarian_Chip_Seq_Project_Mike/BRD4/remove-duplicates.sh-1.1.0/cross-correlation-macs.sh-1.0.0/BRD4_Experimental_peak_11187	35	.	3.22944	3.58136	0.93553	111
chr1	94454409	94454934	/home/mkelly95/Ovarian_Chip_Seq_Project_Mike/BRD4/remove-duplicates.sh-1.1.0/cross-correlation-macs.sh-1.0.0/BRD4_Experimental_peak_11417	99	.	6.71449	9.99983	5.75917	265
chr1	94455024	94455154	/home/mkelly95/Ovarian_Chip_Seq_Project_Mike/BRD4/remove-duplicates.sh-1.1.0/cross-correlation-macs.sh-1.0.0/BRD4_Experimental_peak_11418	48	.	3.98689	4.82503	1.66489	32
chr1	94455223	94455361	/home/mkelly95/Ovarian_Chip_Seq_Project_Mike/BRD4/remove-duplicates.sh-1.1.0/cross-correlation-macs.sh-1.0.0/BRD4_Experimental_peak_11419	48	.	3.98689	4.82503	1.66489	95
chr1	94455424	94455792	/home/mkelly95/Ovarian_Chip_Seq_Project_Mike/BRD4/remove-duplicates.sh-1.1.0/cross-correlation-macs.sh-1.0.0/BRD4_Experimental_peak_11420	59	.	4.63393	5.9392	2.52955	217
chr1	94455845	94456109	/home/mkelly95/Ovarian_Chip_Seq_Project_Mike/BRD4/remove-duplicates.sh-1.1.0/cross-correlation-macs.sh-1.0.0/BRD4_Experimental_peak_11421	59	.	4.61443	5.90385	2.52955	34
chr1	94763598	94765801	/home/mkelly95/Ovarian_Chip_Seq_Project_Mike/BRD4/remove-duplicates.sh-1.1.0/cross-correlation-macs.sh-1.0.0/BRD4_Experimental_peak_11642	89	.	5.93708	8.97922	4.9372	1142
chr1	94782799	94782959	/home/mkelly95/Ovarian_Chip_Seq_Project_Mike/BRD4/remove-duplicates.sh-1.1.0/cross-correlation-macs.sh-1.0.0/BRD4_Experimental_peak_11659	31	.	2.94865	3.11672	0.65862	118
chr1	94783178	94783291	/home/mkelly95/Ovarian_Chip_Seq_Project_Mike/BRD4/remove-duplicates.sh-1.1.0/cross-correlation-macs.sh-1.0.0/BRD4_Experimental_peak_11660	25	.	2.52018	2.50705	0.37843	63
chr1	94786876	94791448	/home/mkelly95/Ovarian_Chip_Seq_Project_Mike/BRD4/remove-duplicates.sh-1.1.0/cross-correlation-macs.sh-1.0.0/BRD4_Experimental_peak_11669	210	.	11.32569	21.01924	14.97104	2380
chr1	94786876	94791448	/home/mkelly95/Ovarian_Chip_Seq_Project_Mike/BRD4/remove-duplicates.sh-1.1.0/cross-correlation-macs.sh-1.0.0/BRD4_Experimental_peak_11669	210	.	11.32569	21.01924	14.97104	2380
chr1	94791518	94794095	/home/mkelly95/Ovarian_Chip_Seq_Project_Mike/BRD4/remove-duplicates.sh-1.1.0/cross-correlation-macs.sh-1.0.0/BRD4_Experimental_peak_11670	200	.	11.25932	20.06301	14.16611	226
chr1	94799190	94799530	/home/mkelly95/Ovarian_Chip_Seq_Project_Mike/BRD4/remove-duplicates.sh-1.1.0/cross-correlation-macs.sh-1.0.0/BRD4_Experimental_peak_11680	65	.	4.96844	6.55667	3.01414	312
chr1	94799592	94799835	/home/mkelly95/Ovarian_Chip_Seq_Project_Mike/BRD4/remove-duplicates.sh-1.1.0/cross-correlation-macs.sh-1.0.0/BRD4_Experimental_peak_11681	54	.	4.34222	5.42635	2.15502	194
chr1	94799896	94800901	/home/mkelly95/Ovarian_Chip_Seq_Project_Mike/BRD4/remove-duplicates.sh-1.1.0/cross-correlation-macs.sh-1.0.0/BRD4_Experimental_peak_11682	64	.	4.65366	6.40866	2.88614	623
chr1	95028327	95028563	/home/mkelly95/Ovarian_Chip_Seq_Project_Mike/BRD4/remove-duplicates.sh-1.1.0/cross-correlation-macs.sh-1.0.0/BRD4_Experimental_peak_11707	42	.	3.66245	4.26359	1.32304	202
chr1	95045181	95045597	/home/mkelly95/Ovarian_Chip_Seq_Project_Mike/BRD4/remove-duplicates.sh-1.1.0/cross-correlation-macs.sh-1.0.0/BRD4_Experimental_peak_11712	49	.	3.95805	4.92452	1.74661	310
chr1	95045945	95046389	/home/mkelly95/Ovarian_Chip_Seq_Project_Mike/BRD4/remove-duplicates.sh-1.1.0/cross-correlation-macs.sh-1.0.0/BRD4_Experimental_peak_11713	48	.	3.96399	4.80268	1.66489	163
chr1	95087673	95087892	/home/mkelly95/Ovarian_Chip_Seq_Project_Mike/BRD4/remove-duplicates.sh-1.1.0/cross-correlation-macs.sh-1.0.0/BRD4_Experimental_peak_11728	32	.	3.05204	3.28341	0.74546	114
chr1	95088111	95088172	/home/mkelly95/Ovarian_Chip_Seq_Project_Mike/BRD4/remove-duplicates.sh-1.1.0/cross-correlation-macs.sh-1.0.0/BRD4_Experimental_peak_11729	48	.	3.98689	4.82503	1.66489	37
chr1	95088300	95088925	/home/mkelly95/Ovarian_Chip_Seq_Project_Mike/BRD4/remove-duplicates.sh-1.1.0/cross-correlation-macs.sh-1.0.0/BRD4_Experimental_peak_11730	84	.	5.98034	8.42756	4.48422	124
chr1	95089015	95089066	/home/mkelly95/Ovarian_Chip_Seq_Project_Mike/BRD4/remove-duplicates.sh-1.1.0/cross-correlation-macs.sh-1.0.0/BRD4_Experimental_peak_11731	37	.	3.32241	3.74463	0.93553	27
chr1	95089153	95089314	/home/mkelly95/Ovarian_Chip_Seq_Project_Mike/BRD4/remove-duplicates.sh-1.1.0/cross-correlation-macs.sh-1.0.0/BRD4_Experimental_peak_11732	71	.	5.31586	7.17402	3.47753	133
chr1	96208544	96208595	/home/mkelly95/Ovarian_Chip_Seq_Project_Mike/BRD4/remove-duplicates.sh-1.1.0/cross-correlation-macs.sh-1.0.0/BRD4_Experimental_peak_11855	27	.	2.65793	2.74119	0.37843	34
chr1	96939951	96940040	/home/mkelly95/Ovarian_Chip_Seq_Project_Mike/BRD4/remove-duplicates.sh-1.1.0/cross-correlation-macs.sh-1.0.0/BRD4_Experimental_peak_11933	37	.	3.32241	3.74463	0.93553	68
chr1	97510364	97510431	/home/mkelly95/Ovarian_Chip_Seq_Project_Mike/BRD4/remove-duplicates.sh-1.1.0/cross-correlation-macs.sh-1.0.0/BRD4_Experimental_peak_12033	37	.	3.32241	3.74463	0.93553	41
chr1	100035907	100036394	/home/mkelly95/Ovarian_Chip_Seq_Project_Mike/BRD4/remove-duplicates.sh-1.1.0/cross-correlation-macs.sh-1.0.0/BRD4_Experimental_peak_12440	89	.	6.22783	8.97579	4.9372	438
chr1	100392942	100393032	/home/mkelly95/Ovarian_Chip_Seq_Project_Mike/BRD4/remove-duplicates.sh-1.1.0/cross-correlation-macs.sh-1.0.0/BRD4_Experimental_peak_12530	25	.	2.56138	2.57558	0.37843	68
chr1	100421389	100421507	/home/mkelly95/Ovarian_Chip_Seq_Project_Mike/BRD4/remove-duplicates.sh-1.1.0/cross-correlation-macs.sh-1.0.0/BRD4_Experimental_peak_12534	29	.	2.83142	2.93288	0.50441	41
chr1	100428023	100428135	/home/mkelly95/Ovarian_Chip_Seq_Project_Mike/BRD4/remove-duplicates.sh-1.1.0/cross-correlation-macs.sh-1.0.0/BRD4_Experimental_peak_12535	59	.	4.65137	5.97099	2.52955	40
chr1	103584993	103585044	/home/mkelly95/Ovarian_Chip_Seq_Project_Mike/BRD4/remove-duplicates.sh-1.1.0/cross-correlation-macs.sh-1.0.0/BRD4_Experimental_peak_13058	37	.	3.32241	3.74463	0.93553	31
chr1	105743474	105743544	/home/mkelly95/Ovarian_Chip_Seq_Project_Mike/BRD4/remove-duplicates.sh-1.1.0/cross-correlation-macs.sh-1.0.0/BRD4_Experimental_peak_13304	37	.	3.32241	3.74463	0.93553	48
chr1	107198613	107198664	/home/mkelly95/Ovarian_Chip_Seq_Project_Mike/BRD4/remove-duplicates.sh-1.1.0/cross-correlation-macs.sh-1.0.0/BRD4_Experimental_peak_13520	27	.	2.65793	2.74119	0.37843	4
chr1	107316122	107316173	/home/mkelly95/Ovarian_Chip_Seq_Project_Mike/BRD4/remove-duplicates.sh-1.1.0/cross-correlation-macs.sh-1.0.0/BRD4_Experimental_peak_13540	36	.	3.25494	3.6256	0.93553	28
chr1	107422139	107422190	/home/mkelly95/Ovarian_Chip_Seq_Project_Mike/BRD4/remove-duplicates.sh-1.1.0/cross-correlation-macs.sh-1.0.0/BRD4_Experimental_peak_13560	26	.	2.58249	2.61117	0.37843	16
chr1	108543537	108543698	/home/mkelly95/Ovarian_Chip_Seq_Project_Mike/BRD4/remove-duplicates.sh-1.1.0/cross-correlation-macs.sh-1.0.0/BRD4_Experimental_peak_13835	74	.	5.44699	7.48398	3.7385	73
chr1	108543813	108543953	/home/mkelly95/Ovarian_Chip_Seq_Project_Mike/BRD4/remove-duplicates.sh-1.1.0/cross-correlation-macs.sh-1.0.0/BRD4_Experimental_peak_13836	41	.	3.61041	4.1776	1.2802	116
chr1	108590277	108590413	/home/mkelly95/Ovarian_Chip_Seq_Project_Mike/BRD4/remove-duplicates.sh-1.1.0/cross-correlation-macs.sh-1.0.0/BRD4_Experimental_peak_13848	44	.	3.79554	4.4882	1.49798	76
chr1	108590621	108590813	/home/mkelly95/Ovarian_Chip_Seq_Project_Mike/BRD4/remove-duplicates.sh-1.1.0/cross-correlation-macs.sh-1.0.0/BRD4_Experimental_peak_13849	58	.	4.53028	5.82652	2.47519	53
chr1	108590864	108590932	/home/mkelly95/Ovarian_Chip_Seq_Project_Mike/BRD4/remove-duplicates.sh-1.1.0/cross-correlation-macs.sh-1.0.0/BRD4_Experimental_peak_13850	40	.	3.4633	4.02383	1.14695	37
chr1	108590998	108591959	/home/mkelly95/Ovarian_Chip_Seq_Project_Mike/BRD4/remove-duplicates.sh-1.1.0/cross-correlation-macs.sh-1.0.0/BRD4_Experimental_peak_13851	60	.	4.39272	6.00098	2.55362	242
chr1	108592677	108592842	/home/mkelly95/Ovarian_Chip_Seq_Project_Mike/BRD4/remove-duplicates.sh-1.1.0/cross-correlation-macs.sh-1.0.0/BRD4_Experimental_peak_13855	67	.	5.10191	6.78906	3.21662	128
chr1	108592923	108593309	/home/mkelly95/Ovarian_Chip_Seq_Project_Mike/BRD4/remove-duplicates.sh-1.1.0/cross-correlation-macs.sh-1.0.0/BRD4_Experimental_peak_13856	58	.	4.53028	5.82652	2.47519	126
chr1	108594910	108595178	/home/mkelly95/Ovarian_Chip_Seq_Project_Mike/BRD4/remove-duplicates.sh-1.1.0/cross-correlation-macs.sh-1.0.0/BRD4_Experimental_peak_13859	54	.	4.33535	5.41466	2.14524	168
chr1	108595249	108595314	/home/mkelly95/Ovarian_Chip_Seq_Project_Mike/BRD4/remove-duplicates.sh-1.1.0/cross-correlation-macs.sh-1.0.0/BRD4_Experimental_peak_13860	42	.	3.68109	4.29463	1.35008	32
chr1	108870493	108870544	/home/mkelly95/Ovarian_Chip_Seq_Project_Mike/BRD4/remove-duplicates.sh-1.1.0/cross-correlation-macs.sh-1.0.0/BRD4_Experimental_peak_13896	32	.	3.05204	3.28341	0.74546	46
chr1	109076150	109076348	/home/mkelly95/Ovarian_Chip_Seq_Project_Mike/BRD4/remove-duplicates.sh-1.1.0/cross-correlation-macs.sh-1.0.0/BRD4_Experimental_peak_13908	45	.	3.80938	4.51199	1.51857	126
chr1	109619272	109619398	/home/mkelly95/Ovarian_Chip_Seq_Project_Mike/BRD4/remove-duplicates.sh-1.1.0/cross-correlation-macs.sh-1.0.0/BRD4_Experimental_peak_13982	37	.	3.32241	3.74463	0.93553	96
chr1	109756227	109756366	/home/mkelly95/Ovarian_Chip_Seq_Project_Mike/BRD4/remove-duplicates.sh-1.1.0/cross-correlation-macs.sh-1.0.0/BRD4_Experimental_peak_14001	48	.	3.98689	4.82503	1.66489	130
chr1	110326104	110326266	/home/mkelly95/Ovarian_Chip_Seq_Project_Mike/BRD4/remove-duplicates.sh-1.1.0/cross-correlation-macs.sh-1.0.0/BRD4_Experimental_peak_14094	47	.	3.93866	4.7384	1.66489	115
chr1	110326104	110326266	/home/mkelly95/Ovarian_Chip_Seq_Project_Mike/BRD4/remove-duplicates.sh-1.1.0/cross-correlation-macs.sh-1.0.0/BRD4_Experimental_peak_14094	47	.	3.93866	4.7384	1.66489	115
chr1	110334566	110334766	/home/mkelly95/Ovarian_Chip_Seq_Project_Mike/BRD4/remove-duplicates.sh-1.1.0/cross-correlation-macs.sh-1.0.0/BRD4_Experimental_peak_14100	37	.	3.30995	3.72242	0.93553	198
chr1	110334842	110334897	/home/mkelly95/Ovarian_Chip_Seq_Project_Mike/BRD4/remove-duplicates.sh-1.1.0/cross-correlation-macs.sh-1.0.0/BRD4_Experimental_peak_14101	40	.	3.4633	4.02383	1.14695	12
chr1	110334978	110335256	/home/mkelly95/Ovarian_Chip_Seq_Project_Mike/BRD4/remove-duplicates.sh-1.1.0/cross-correlation-macs.sh-1.0.0/BRD4_Experimental_peak_14102	84	.	5.98034	8.42756	4.48422	129
chr1	110335729	110335835	/home/mkelly95/Ovarian_Chip_Seq_Project_Mike/BRD4/remove-duplicates.sh-1.1.0/cross-correlation-macs.sh-1.0.0/BRD4_Experimental_peak_14103	37	.	3.32241	3.74463	0.93553	74
chr1	110335958	110336138	/home/mkelly95/Ovarian_Chip_Seq_Project_Mike/BRD4/remove-duplicates.sh-1.1.0/cross-correlation-macs.sh-1.0.0/BRD4_Experimental_peak_14104	48	.	3.98689	4.82503	1.66489	125
chr1	110336194	110336260	/home/mkelly95/Ovarian_Chip_Seq_Project_Mike/BRD4/remove-duplicates.sh-1.1.0/cross-correlation-macs.sh-1.0.0/BRD4_Experimental_peak_14105	71	.	5.31586	7.17402	3.47753	34
chr1	110337443	110337536	/home/mkelly95/Ovarian_Chip_Seq_Project_Mike/BRD4/remove-duplicates.sh-1.1.0/cross-correlation-macs.sh-1.0.0/BRD4_Experimental_peak_14107	27	.	2.65793	2.74119	0.37843	71
chr1	110337593	110337702	/home/mkelly95/Ovarian_Chip_Seq_Project_Mike/BRD4/remove-duplicates.sh-1.1.0/cross-correlation-macs.sh-1.0.0/BRD4_Experimental_peak_14108	27	.	2.65793	2.74119	0.37843	21
chr1	110419437	110419586	/home/mkelly95/Ovarian_Chip_Seq_Project_Mike/BRD4/remove-duplicates.sh-1.1.0/cross-correlation-macs.sh-1.0.0/BRD4_Experimental_peak_14126	40	.	3.4633	4.02383	1.14695	37
chr1	110419691	110419852	/home/mkelly95/Ovarian_Chip_Seq_Project_Mike/BRD4/remove-duplicates.sh-1.1.0/cross-correlation-macs.sh-1.0.0/BRD4_Experimental_peak_14127	32	.	3.02845	3.24495	0.74546	80
chr1	110419953	110420151	/home/mkelly95/Ovarian_Chip_Seq_Project_Mike/BRD4/remove-duplicates.sh-1.1.0/cross-correlation-macs.sh-1.0.0/BRD4_Experimental_peak_14128	69	.	5.17564	6.91989	3.30805	72
chr1	110420226	110420377	/home/mkelly95/Ovarian_Chip_Seq_Project_Mike/BRD4/remove-duplicates.sh-1.1.0/cross-correlation-macs.sh-1.0.0/BRD4_Experimental_peak_14129	42	.	3.66245	4.26359	1.32304	34
chr1	110435283	110435553	/home/mkelly95/Ovarian_Chip_Seq_Project_Mike/BRD4/remove-duplicates.sh-1.1.0/cross-correlation-macs.sh-1.0.0/BRD4_Experimental_peak_14133	84	.	5.98034	8.42756	4.48422	72
chr1	110435710	110435798	/home/mkelly95/Ovarian_Chip_Seq_Project_Mike/BRD4/remove-duplicates.sh-1.1.0/cross-correlation-macs.sh-1.0.0/BRD4_Experimental_peak_14134	37	.	3.32241	3.74463	0.93553	63
chr1	110435857	110435963	/home/mkelly95/Ovarian_Chip_Seq_Project_Mike/BRD4/remove-duplicates.sh-1.1.0/cross-correlation-macs.sh-1.0.0/BRD4_Experimental_peak_14135	32	.	3.05204	3.28341	0.74546	18
chr1	110473791	110473940	/home/mkelly95/Ovarian_Chip_Seq_Project_Mike/BRD4/remove-duplicates.sh-1.1.0/cross-correlation-macs.sh-1.0.0/BRD4_Experimental_peak_14139	47	.	3.97194	4.79804	1.66489	99
chr1	110501855	110501924	/home/mkelly95/Ovarian_Chip_Seq_Project_Mike/BRD4/remove-duplicates.sh-1.1.0/cross-correlation-macs.sh-1.0.0/BRD4_Experimental_peak_14153	23	.	2.44163	2.37956	0.37843	9
chr1	110518495	110518666	/home/mkelly95/Ovarian_Chip_Seq_Project_Mike/BRD4/remove-duplicates.sh-1.1.0/cross-correlation-macs.sh-1.0.0/BRD4_Experimental_peak_14174	68	.	4.94757	6.87023	3.27953	99
chr1	110518938	110518989	/home/mkelly95/Ovarian_Chip_Seq_Project_Mike/BRD4/remove-duplicates.sh-1.1.0/cross-correlation-macs.sh-1.0.0/BRD4_Experimental_peak_14175	36	.	3.28634	3.68064	0.93553	21
chr1	110522230	110523021	/home/mkelly95/Ovarian_Chip_Seq_Project_Mike/BRD4/remove-duplicates.sh-1.1.0/cross-correlation-macs.sh-1.0.0/BRD4_Experimental_peak_14180	75	.	5.49368	7.56359	3.79324	87
chr1	110523201	110523525	/home/mkelly95/Ovarian_Chip_Seq_Project_Mike/BRD4/remove-duplicates.sh-1.1.0/cross-correlation-macs.sh-1.0.0/BRD4_Experimental_peak_14181	83	.	5.95791	8.38615	4.48422	142
chr1	110902630	110902681	/home/mkelly95/Ovarian_Chip_Seq_Project_Mike/BRD4/remove-duplicates.sh-1.1.0/cross-correlation-macs.sh-1.0.0/BRD4_Experimental_peak_14216	29	.	2.83142	2.93288	0.50441	17
chr1	113749651	113749734	/home/mkelly95/Ovarian_Chip_Seq_Project_Mike/BRD4/remove-duplicates.sh-1.1.0/cross-correlation-macs.sh-1.0.0/BRD4_Experimental_peak_14559	70	.	5.25154	7.05654	3.42461	42
chr1	116039411	116039512	/home/mkelly95/Ovarian_Chip_Seq_Project_Mike/BRD4/remove-duplicates.sh-1.1.0/cross-correlation-macs.sh-1.0.0/BRD4_Experimental_peak_14862	27	.	2.65793	2.74119	0.37843	64
chr1	116040851	116040960	/home/mkelly95/Ovarian_Chip_Seq_Project_Mike/BRD4/remove-duplicates.sh-1.1.0/cross-correlation-macs.sh-1.0.0/BRD4_Experimental_peak_14865	48	.	3.98689	4.82503	1.66489	43
chr1	116050025	116050135	/home/mkelly95/Ovarian_Chip_Seq_Project_Mike/BRD4/remove-duplicates.sh-1.1.0/cross-correlation-macs.sh-1.0.0/BRD4_Experimental_peak_14867	37	.	3.32241	3.74463	0.93553	36
chr1	116087478	116087778	/home/mkelly95/Ovarian_Chip_Seq_Project_Mike/BRD4/remove-duplicates.sh-1.1.0/cross-correlation-macs.sh-1.0.0/BRD4_Experimental_peak_14886	69	.	5.09656	6.90052	3.29034	172
chr1	116087837	116088096	/home/mkelly95/Ovarian_Chip_Seq_Project_Mike/BRD4/remove-duplicates.sh-1.1.0/cross-correlation-macs.sh-1.0.0/BRD4_Experimental_peak_14887	54	.	4.37339	5.47963	2.19673	39
chr1	116088191	116089257	/home/mkelly95/Ovarian_Chip_Seq_Project_Mike/BRD4/remove-duplicates.sh-1.1.0/cross-correlation-macs.sh-1.0.0/BRD4_Experimental_peak_14888	101	.	6.80194	10.15179	5.88663	257
chr1	116088191	116089257	/home/mkelly95/Ovarian_Chip_Seq_Project_Mike/BRD4/remove-duplicates.sh-1.1.0/cross-correlation-macs.sh-1.0.0/BRD4_Experimental_peak_14888	101	.	6.80194	10.15179	5.88663	257
chr1	116138382	116138480	/home/mkelly95/Ovarian_Chip_Seq_Project_Mike/BRD4/remove-duplicates.sh-1.1.0/cross-correlation-macs.sh-1.0.0/BRD4_Experimental_peak_14898	32	.	3.05204	3.28341	0.74546	12
chr1	116138583	116138676	/home/mkelly95/Ovarian_Chip_Seq_Project_Mike/BRD4/remove-duplicates.sh-1.1.0/cross-correlation-macs.sh-1.0.0/BRD4_Experimental_peak_14899	99	.	6.71449	9.99983	5.75917	40
chr1	116652684	116652832	/home/mkelly95/Ovarian_Chip_Seq_Project_Mike/BRD4/remove-duplicates.sh-1.1.0/cross-correlation-macs.sh-1.0.0/BRD4_Experimental_peak_14984	56	.	4.30333	5.64227	2.33314	83
chr1	116653909	116654053	/home/mkelly95/Ovarian_Chip_Seq_Project_Mike/BRD4/remove-duplicates.sh-1.1.0/cross-correlation-macs.sh-1.0.0/BRD4_Experimental_peak_14987	52	.	4.15348	5.22786	2.01402	98
chr1	116681492	116681567	/home/mkelly95/Ovarian_Chip_Seq_Project_Mike/BRD4/remove-duplicates.sh-1.1.0/cross-correlation-macs.sh-1.0.0/BRD4_Experimental_peak_15007	39	.	3.32759	3.96376	1.10425	40
chr1	116694845	116694947	/home/mkelly95/Ovarian_Chip_Seq_Project_Mike/BRD4/remove-duplicates.sh-1.1.0/cross-correlation-macs.sh-1.0.0/BRD4_Experimental_peak_15012	28	.	2.75864	2.82117	0.44848	46
chr1	116710610	116710717	/home/mkelly95/Ovarian_Chip_Seq_Project_Mike/BRD4/remove-duplicates.sh-1.1.0/cross-correlation-macs.sh-1.0.0/BRD4_Experimental_peak_15014	40	.	3.51852	4.02805	1.15095	9
chr1	116711092	116711209	/home/mkelly95/Ovarian_Chip_Seq_Project_Mike/BRD4/remove-duplicates.sh-1.1.0/cross-correlation-macs.sh-1.0.0/BRD4_Experimental_peak_15015	31	.	2.96854	3.17916	0.70055	80
chr1	116854418	116854503	/home/mkelly95/Ovarian_Chip_Seq_Project_Mike/BRD4/remove-duplicates.sh-1.1.0/cross-correlation-macs.sh-1.0.0/BRD4_Experimental_peak_15045	74	.	5.2811	7.40014	3.66564	44
chr1	116854672	116855032	/home/mkelly95/Ovarian_Chip_Seq_Project_Mike/BRD4/remove-duplicates.sh-1.1.0/cross-correlation-macs.sh-1.0.0/BRD4_Experimental_peak_15046	112	.	6.92659	11.22591	6.76842	122
chr1	116854672	116855032	/home/mkelly95/Ovarian_Chip_Seq_Project_Mike/BRD4/remove-duplicates.sh-1.1.0/cross-correlation-macs.sh-1.0.0/BRD4_Experimental_peak_15046	112	.	6.92659	11.22591	6.76842	122
chr1	116855202	116855295	/home/mkelly95/Ovarian_Chip_Seq_Project_Mike/BRD4/remove-duplicates.sh-1.1.0/cross-correlation-macs.sh-1.0.0/BRD4_Experimental_peak_15047	27	.	2.70156	2.73472	0.37843	34
chr1	116855445	116855543	/home/mkelly95/Ovarian_Chip_Seq_Project_Mike/BRD4/remove-duplicates.sh-1.1.0/cross-correlation-macs.sh-1.0.0/BRD4_Experimental_peak_15048	43	.	3.69677	4.38196	1.41151	63
chr1	116876802	116876953	/home/mkelly95/Ovarian_Chip_Seq_Project_Mike/BRD4/remove-duplicates.sh-1.1.0/cross-correlation-macs.sh-1.0.0/BRD4_Experimental_peak_15054	55	.	4.35251	5.54143	2.24968	38
chr1	117239286	117239369	/home/mkelly95/Ovarian_Chip_Seq_Project_Mike/BRD4/remove-duplicates.sh-1.1.0/cross-correlation-macs.sh-1.0.0/BRD4_Experimental_peak_15133	30	.	2.90707	3.05092	0.60442	43
chr1	117317513	117317564	/home/mkelly95/Ovarian_Chip_Seq_Project_Mike/BRD4/remove-duplicates.sh-1.1.0/cross-correlation-macs.sh-1.0.0/BRD4_Experimental_peak_15144	31	.	2.99487	3.19066	0.70918	36
chr1	117421011	117421104	/home/mkelly95/Ovarian_Chip_Seq_Project_Mike/BRD4/remove-duplicates.sh-1.1.0/cross-correlation-macs.sh-1.0.0/BRD4_Experimental_peak_15153	21	.	2.26514	2.10608	0.23559	13
chr1	117601981	117602168	/home/mkelly95/Ovarian_Chip_Seq_Project_Mike/BRD4/remove-duplicates.sh-1.1.0/cross-correlation-macs.sh-1.0.0/BRD4_Experimental_peak_15184	59	.	4.60349	5.94556	2.52955	53
chr1	117602371	117602422	/home/mkelly95/Ovarian_Chip_Seq_Project_Mike/BRD4/remove-duplicates.sh-1.1.0/cross-correlation-macs.sh-1.0.0/BRD4_Experimental_peak_15185	39	.	3.43998	3.90232	1.05188	47
chr1	117602510	117602587	/home/mkelly95/Ovarian_Chip_Seq_Project_Mike/BRD4/remove-duplicates.sh-1.1.0/cross-correlation-macs.sh-1.0.0/BRD4_Experimental_peak_15186	21	.	2.295	2.15123	0.27284	31
chr1	117774581	117775240	/home/mkelly95/Ovarian_Chip_Seq_Project_Mike/BRD4/remove-duplicates.sh-1.1.0/cross-correlation-macs.sh-1.0.0/BRD4_Experimental_peak_15241	98	.	6.44595	9.80104	5.599	527
chr1	117811090	117811567	/home/mkelly95/Ovarian_Chip_Seq_Project_Mike/BRD4/remove-duplicates.sh-1.1.0/cross-correlation-macs.sh-1.0.0/BRD4_Experimental_peak_15259	39	.	3.49888	3.99643	1.13209	248
chr1	117811731	117811864	/home/mkelly95/Ovarian_Chip_Seq_Project_Mike/BRD4/remove-duplicates.sh-1.1.0/cross-correlation-macs.sh-1.0.0/BRD4_Experimental_peak_15260	72	.	5.32763	7.28261	3.57642	103
chr1	117908897	117909177	/home/mkelly95/Ovarian_Chip_Seq_Project_Mike/BRD4/remove-duplicates.sh-1.1.0/cross-correlation-macs.sh-1.0.0/BRD4_Experimental_peak_15284	49	.	3.95805	4.92452	1.74661	23
chr1	118353306	118353459	/home/mkelly95/Ovarian_Chip_Seq_Project_Mike/BRD4/remove-duplicates.sh-1.1.0/cross-correlation-macs.sh-1.0.0/BRD4_Experimental_peak_15341	38	.	3.41003	3.85485	1.00874	137
chr1	118364047	118364166	/home/mkelly95/Ovarian_Chip_Seq_Project_Mike/BRD4/remove-duplicates.sh-1.1.0/cross-correlation-macs.sh-1.0.0/BRD4_Experimental_peak_15344	46	.	3.87214	4.62091	1.602	88
chr1	118369529	118369596	/home/mkelly95/Ovarian_Chip_Seq_Project_Mike/BRD4/remove-duplicates.sh-1.1.0/cross-correlation-macs.sh-1.0.0/BRD4_Experimental_peak_15348	34	.	3.15023	3.44627	0.86946	17
chr1	118801712	118801861	/home/mkelly95/Ovarian_Chip_Seq_Project_Mike/BRD4/remove-duplicates.sh-1.1.0/cross-correlation-macs.sh-1.0.0/BRD4_Experimental_peak_15467	30	.	2.88991	3.02397	0.58226	29
chr1	119331208	119331349	/home/mkelly95/Ovarian_Chip_Seq_Project_Mike/BRD4/remove-duplicates.sh-1.1.0/cross-correlation-macs.sh-1.0.0/BRD4_Experimental_peak_15555	40	.	3.56117	4.09712	1.21131	101
chr1	120148594	120148741	/home/mkelly95/Ovarian_Chip_Seq_Project_Mike/BRD4/remove-duplicates.sh-1.1.0/cross-correlation-macs.sh-1.0.0/BRD4_Experimental_peak_15652	36	.	3.2455	3.60917	0.93553	25
chr1	120328320	120328473	/home/mkelly95/Ovarian_Chip_Seq_Project_Mike/BRD4/remove-duplicates.sh-1.1.0/cross-correlation-macs.sh-1.0.0/BRD4_Experimental_peak_15691	38	.	3.39771	3.83539	0.99131	134
chr1	120414021	120414129	/home/mkelly95/Ovarian_Chip_Seq_Project_Mike/BRD4/remove-duplicates.sh-1.1.0/cross-correlation-macs.sh-1.0.0/BRD4_Experimental_peak_15708	31	.	2.96203	3.13803	0.67634	15
chr1	120414248	120414299	/home/mkelly95/Ovarian_Chip_Seq_Project_Mike/BRD4/remove-duplicates.sh-1.1.0/cross-correlation-macs.sh-1.0.0/BRD4_Experimental_peak_15709	22	.	2.36784	2.26319	0.35341	5
chr1	121160268	121160320	/home/mkelly95/Ovarian_Chip_Seq_Project_Mike/BRD4/remove-duplicates.sh-1.1.0/cross-correlation-macs.sh-1.0.0/BRD4_Experimental_peak_15744	42	.	3.63976	4.22598	1.32038	31
chr1	121484432	121485420	/home/mkelly95/Ovarian_Chip_Seq_Project_Mike/BRD4/remove-duplicates.sh-1.1.0/cross-correlation-macs.sh-1.0.0/BRD4_Experimental_peak_15791	219	.	3.44026	21.97187	15.74107	762
chr1	146644249	146644307	/home/mkelly95/Ovarian_Chip_Seq_Project_Mike/BRD4/remove-duplicates.sh-1.1.0/cross-correlation-macs.sh-1.0.0/BRD4_Experimental_peak_16021	26	.	2.63563	2.6906	0.37843	32
chr1	146644667	146644717	/home/mkelly95/Ovarian_Chip_Seq_Project_Mike/BRD4/remove-duplicates.sh-1.1.0/cross-correlation-macs.sh-1.0.0/BRD4_Experimental_peak_16022	22	.	2.37501	2.27437	0.36341	36
chr1	146644790	146644841	/home/mkelly95/Ovarian_Chip_Seq_Project_Mike/BRD4/remove-duplicates.sh-1.1.0/cross-correlation-macs.sh-1.0.0/BRD4_Experimental_peak_16023	31	.	2.9846	3.17416	0.70055	15
chr1	146644900	146645135	/home/mkelly95/Ovarian_Chip_Seq_Project_Mike/BRD4/remove-duplicates.sh-1.1.0/cross-correlation-macs.sh-1.0.0/BRD4_Experimental_peak_16024	51	.	4.19282	5.17528	1.96727	126
chr1	147012270	147012907	/home/mkelly95/Ovarian_Chip_Seq_Project_Mike/BRD4/remove-duplicates.sh-1.1.0/cross-correlation-macs.sh-1.0.0/BRD4_Experimental_peak_16091	71	.	5.26792	7.18295	3.48507	467
chr1	147189092	147190007	/home/mkelly95/Ovarian_Chip_Seq_Project_Mike/BRD4/remove-duplicates.sh-1.1.0/cross-correlation-macs.sh-1.0.0/BRD4_Experimental_peak_16142	74	.	5.40938	7.4202	3.68357	416
chr1	147224735	147224786	/home/mkelly95/Ovarian_Chip_Seq_Project_Mike/BRD4/remove-duplicates.sh-1.1.0/cross-correlation-macs.sh-1.0.0/BRD4_Experimental_peak_16150	24	.	2.48816	2.4546	0.37843	47
chr1	147225090	147225204	/home/mkelly95/Ovarian_Chip_Seq_Project_Mike/BRD4/remove-duplicates.sh-1.1.0/cross-correlation-macs.sh-1.0.0/BRD4_Experimental_peak_16151	29	.	2.83142	2.93288	0.50441	65
chr1	147370415	147370493	/home/mkelly95/Ovarian_Chip_Seq_Project_Mike/BRD4/remove-duplicates.sh-1.1.0/cross-correlation-macs.sh-1.0.0/BRD4_Experimental_peak_16177	23	.	2.43973	2.37652	0.37843	38
chr1	148532022	148532081	/home/mkelly95/Ovarian_Chip_Seq_Project_Mike/BRD4/remove-duplicates.sh-1.1.0/cross-correlation-macs.sh-1.0.0/BRD4_Experimental_peak_16223	59	.	4.65137	5.97099	2.52955	11
chr1	148605335	148605413	/home/mkelly95/Ovarian_Chip_Seq_Project_Mike/BRD4/remove-duplicates.sh-1.1.0/cross-correlation-macs.sh-1.0.0/BRD4_Experimental_peak_16225	27	.	2.65793	2.74119	0.37843	49
chr1	149222689	149222779	/home/mkelly95/Ovarian_Chip_Seq_Project_Mike/BRD4/remove-duplicates.sh-1.1.0/cross-correlation-macs.sh-1.0.0/BRD4_Experimental_peak_16241	32	.	2.87038	3.27076	0.74546	65
chr1	149223237	149223322	/home/mkelly95/Ovarian_Chip_Seq_Project_Mike/BRD4/remove-duplicates.sh-1.1.0/cross-correlation-macs.sh-1.0.0/BRD4_Experimental_peak_16242	31	.	2.94991	3.15145	0.68784	25
chr1	149223383	149223483	/home/mkelly95/Ovarian_Chip_Seq_Project_Mike/BRD4/remove-duplicates.sh-1.1.0/cross-correlation-macs.sh-1.0.0/BRD4_Experimental_peak_16243	34	.	3.0749	3.44079	0.86657	73
chr1	149223694	149223940	/home/mkelly95/Ovarian_Chip_Seq_Project_Mike/BRD4/remove-duplicates.sh-1.1.0/cross-correlation-macs.sh-1.0.0/BRD4_Experimental_peak_16244	84	.	5.5844	8.41624	4.48422	96
chr1	149224514	149224797	/home/mkelly95/Ovarian_Chip_Seq_Project_Mike/BRD4/remove-duplicates.sh-1.1.0/cross-correlation-macs.sh-1.0.0/BRD4_Experimental_peak_16246	65	.	4.57543	6.53596	2.99594	218
chr1	149238938	149239022	/home/mkelly95/Ovarian_Chip_Seq_Project_Mike/BRD4/remove-duplicates.sh-1.1.0/cross-correlation-macs.sh-1.0.0/BRD4_Experimental_peak_16247	20	.	2.24084	2.06966	0.23559	16
chr1	149815129	149815309	/home/mkelly95/Ovarian_Chip_Seq_Project_Mike/BRD4/remove-duplicates.sh-1.1.0/cross-correlation-macs.sh-1.0.0/BRD4_Experimental_peak_16260	31	.	2.91164	3.19855	0.71386	151
chr1	149819033	149819153	/home/mkelly95/Ovarian_Chip_Seq_Project_Mike/BRD4/remove-duplicates.sh-1.1.0/cross-correlation-macs.sh-1.0.0/BRD4_Experimental_peak_16267	38	.	3.39771	3.83539	0.99131	33
chr1	149909918	149910119	/home/mkelly95/Ovarian_Chip_Seq_Project_Mike/BRD4/remove-duplicates.sh-1.1.0/cross-correlation-macs.sh-1.0.0/BRD4_Experimental_peak_16299	20	.	2.19636	2.00353	0.18788	151
chr1	149910598	149910649	/home/mkelly95/Ovarian_Chip_Seq_Project_Mike/BRD4/remove-duplicates.sh-1.1.0/cross-correlation-macs.sh-1.0.0/BRD4_Experimental_peak_16301	24	.	2.47637	2.43544	0.37843	27
chr1	149910706	149910757	/home/mkelly95/Ovarian_Chip_Seq_Project_Mike/BRD4/remove-duplicates.sh-1.1.0/cross-correlation-macs.sh-1.0.0/BRD4_Experimental_peak_16302	33	.	3.08814	3.34273	0.7929	10
chr1	149910893	149911144	/home/mkelly95/Ovarian_Chip_Seq_Project_Mike/BRD4/remove-duplicates.sh-1.1.0/cross-correlation-macs.sh-1.0.0/BRD4_Experimental_peak_16303	73	.	5.11903	7.39388	3.66564	152
chr1	149911403	149911574	/home/mkelly95/Ovarian_Chip_Seq_Project_Mike/BRD4/remove-duplicates.sh-1.1.0/cross-correlation-macs.sh-1.0.0/BRD4_Experimental_peak_16304	42	.	3.66245	4.26359	1.32304	47
chr1	149911869	149912103	/home/mkelly95/Ovarian_Chip_Seq_Project_Mike/BRD4/remove-duplicates.sh-1.1.0/cross-correlation-macs.sh-1.0.0/BRD4_Experimental_peak_16305	33	.	3.09423	3.35281	0.80193	46
chr1	149988429	149988537	/home/mkelly95/Ovarian_Chip_Seq_Project_Mike/BRD4/remove-duplicates.sh-1.1.0/cross-correlation-macs.sh-1.0.0/BRD4_Experimental_peak_16322	29	.	2.86246	2.98106	0.54503	33
chr1	150134642	150134698	/home/mkelly95/Ovarian_Chip_Seq_Project_Mike/BRD4/remove-duplicates.sh-1.1.0/cross-correlation-macs.sh-1.0.0/BRD4_Experimental_peak_16345	34	.	3.16866	3.48047	0.88083	42
chr1	150158822	150158872	/home/mkelly95/Ovarian_Chip_Seq_Project_Mike/BRD4/remove-duplicates.sh-1.1.0/cross-correlation-macs.sh-1.0.0/BRD4_Experimental_peak_16354	29	.	2.82123	2.91712	0.50441	38
chr1	150185332	150185951	/home/mkelly95/Ovarian_Chip_Seq_Project_Mike/BRD4/remove-duplicates.sh-1.1.0/cross-correlation-macs.sh-1.0.0/BRD4_Experimental_peak_16358	103	.	6.79542	10.37667	6.076	235
chr1	150253906	150254713	/home/mkelly95/Ovarian_Chip_Seq_Project_Mike/BRD4/remove-duplicates.sh-1.1.0/cross-correlation-macs.sh-1.0.0/BRD4_Experimental_peak_16378	63	.	4.75299	6.34749	2.85236	27
chr1	150516011	150516109	/home/mkelly95/Ovarian_Chip_Seq_Project_Mike/BRD4/remove-duplicates.sh-1.1.0/cross-correlation-macs.sh-1.0.0/BRD4_Experimental_peak_16443	34	.	3.12509	3.40412	0.84032	48
chr1	150533504	150533611	/home/mkelly95/Ovarian_Chip_Seq_Project_Mike/BRD4/remove-duplicates.sh-1.1.0/cross-correlation-macs.sh-1.0.0/BRD4_Experimental_peak_16447	38	.	3.39771	3.83539	0.99131	61
chr1	150533856	150534601	/home/mkelly95/Ovarian_Chip_Seq_Project_Mike/BRD4/remove-duplicates.sh-1.1.0/cross-correlation-macs.sh-1.0.0/BRD4_Experimental_peak_16448	80	.	5.66285	8.01954	4.16837	97
chr1	150534657	150535033	/home/mkelly95/Ovarian_Chip_Seq_Project_Mike/BRD4/remove-duplicates.sh-1.1.0/cross-correlation-macs.sh-1.0.0/BRD4_Experimental_peak_16449	68	.	5.11858	6.81848	3.24249	87
chr1	150540028	150541075	/home/mkelly95/Ovarian_Chip_Seq_Project_Mike/BRD4/remove-duplicates.sh-1.1.0/cross-correlation-macs.sh-1.0.0/BRD4_Experimental_peak_16456	80	.	5.66285	8.01954	4.16837	753
chr1	150541797	150541848	/home/mkelly95/Ovarian_Chip_Seq_Project_Mike/BRD4/remove-duplicates.sh-1.1.0/cross-correlation-macs.sh-1.0.0/BRD4_Experimental_peak_16457	26	.	2.64055	2.64337	0.37843	43
chr1	150897684	150897735	/home/mkelly95/Ovarian_Chip_Seq_Project_Mike/BRD4/remove-duplicates.sh-1.1.0/cross-correlation-macs.sh-1.0.0/BRD4_Experimental_peak_16533	37	.	3.32241	3.74463	0.93553	10
chr1	150897798	150897875	/home/mkelly95/Ovarian_Chip_Seq_Project_Mike/BRD4/remove-duplicates.sh-1.1.0/cross-correlation-macs.sh-1.0.0/BRD4_Experimental_peak_16534	37	.	3.32241	3.74463	0.93553	45
chr1	150898042	150898140	/home/mkelly95/Ovarian_Chip_Seq_Project_Mike/BRD4/remove-duplicates.sh-1.1.0/cross-correlation-macs.sh-1.0.0/BRD4_Experimental_peak_16535	29	.	2.83142	2.93288	0.50441	18
chr1	150898258	150898629	/home/mkelly95/Ovarian_Chip_Seq_Project_Mike/BRD4/remove-duplicates.sh-1.1.0/cross-correlation-macs.sh-1.0.0/BRD4_Experimental_peak_16536	63	.	4.75299	6.34749	2.85236	290
chr1	150953746	150953948	/home/mkelly95/Ovarian_Chip_Seq_Project_Mike/BRD4/remove-duplicates.sh-1.1.0/cross-correlation-macs.sh-1.0.0/BRD4_Experimental_peak_16550	56	.	4.44986	5.6969	2.38011	56
chr1	151098263	151098438	/home/mkelly95/Ovarian_Chip_Seq_Project_Mike/BRD4/remove-duplicates.sh-1.1.0/cross-correlation-macs.sh-1.0.0/BRD4_Experimental_peak_16587	51	.	3.95345	5.10146	1.90174	27
chr1	151119282	151119333	/home/mkelly95/Ovarian_Chip_Seq_Project_Mike/BRD4/remove-duplicates.sh-1.1.0/cross-correlation-macs.sh-1.0.0/BRD4_Experimental_peak_16590	21	.	2.26514	2.10608	0.23559	46
chr1	151163112	151163357	/home/mkelly95/Ovarian_Chip_Seq_Project_Mike/BRD4/remove-duplicates.sh-1.1.0/cross-correlation-macs.sh-1.0.0/BRD4_Experimental_peak_16603	36	.	3.28607	3.66086	0.93553	120
chr1	151167111	151167531	/home/mkelly95/Ovarian_Chip_Seq_Project_Mike/BRD4/remove-duplicates.sh-1.1.0/cross-correlation-macs.sh-1.0.0/BRD4_Experimental_peak_16606	79	.	5.45956	7.93354	4.10913	206
chr1	151167874	151168057	/home/mkelly95/Ovarian_Chip_Seq_Project_Mike/BRD4/remove-duplicates.sh-1.1.0/cross-correlation-macs.sh-1.0.0/BRD4_Experimental_peak_16608	65	.	4.57543	6.53596	2.99594	135
chr1	151168117	151168475	/home/mkelly95/Ovarian_Chip_Seq_Project_Mike/BRD4/remove-duplicates.sh-1.1.0/cross-correlation-macs.sh-1.0.0/BRD4_Experimental_peak_16609	74	.	5.2811	7.40014	3.66564	314
chr1	151168545	151168933	/home/mkelly95/Ovarian_Chip_Seq_Project_Mike/BRD4/remove-duplicates.sh-1.1.0/cross-correlation-macs.sh-1.0.0/BRD4_Experimental_peak_16610	58	.	4.13621	5.83844	2.48375	264
chr1	151169059	151169231	/home/mkelly95/Ovarian_Chip_Seq_Project_Mike/BRD4/remove-duplicates.sh-1.1.0/cross-correlation-macs.sh-1.0.0/BRD4_Experimental_peak_16611	63	.	4.75299	6.34749	2.85236	37
chr1	151445658	151445854	/home/mkelly95/Ovarian_Chip_Seq_Project_Mike/BRD4/remove-duplicates.sh-1.1.0/cross-correlation-macs.sh-1.0.0/BRD4_Experimental_peak_16681	148	.	8.41086	14.81443	9.76242	151
chr1	151446147	151446377	/home/mkelly95/Ovarian_Chip_Seq_Project_Mike/BRD4/remove-duplicates.sh-1.1.0/cross-correlation-macs.sh-1.0.0/BRD4_Experimental_peak_16682	73	.	5.11903	7.39388	3.66564	74
chr1	151940587	151940696	/home/mkelly95/Ovarian_Chip_Seq_Project_Mike/BRD4/remove-duplicates.sh-1.1.0/cross-correlation-macs.sh-1.0.0/BRD4_Experimental_peak_16795	59	.	4.58496	5.91535	2.52955	62
chr1	152020184	152020387	/home/mkelly95/Ovarian_Chip_Seq_Project_Mike/BRD4/remove-duplicates.sh-1.1.0/cross-correlation-macs.sh-1.0.0/BRD4_Experimental_peak_16844	63	.	4.86432	6.37897	2.87967	112
chr1	152020455	152020771	/home/mkelly95/Ovarian_Chip_Seq_Project_Mike/BRD4/remove-duplicates.sh-1.1.0/cross-correlation-macs.sh-1.0.0/BRD4_Experimental_peak_16845	53	.	4.3251	5.39722	2.12939	37
chr1	152020859	152020957	/home/mkelly95/Ovarian_Chip_Seq_Project_Mike/BRD4/remove-duplicates.sh-1.1.0/cross-correlation-macs.sh-1.0.0/BRD4_Experimental_peak_16846	24	.	2.50808	2.48714	0.37843	47
chr1	152021019	152021447	/home/mkelly95/Ovarian_Chip_Seq_Project_Mike/BRD4/remove-duplicates.sh-1.1.0/cross-correlation-macs.sh-1.0.0/BRD4_Experimental_peak_16847	103	.	6.9305	10.37792	6.07611	68
chr1	152215966	152216066	/home/mkelly95/Ovarian_Chip_Seq_Project_Mike/BRD4/remove-duplicates.sh-1.1.0/cross-correlation-macs.sh-1.0.0/BRD4_Experimental_peak_16889	22	.	2.33868	2.21804	0.31961	65
chr1	152412913	152413087	/home/mkelly95/Ovarian_Chip_Seq_Project_Mike/BRD4/remove-duplicates.sh-1.1.0/cross-correlation-macs.sh-1.0.0/BRD4_Experimental_peak_16961	47	.	3.94972	4.77985	1.66489	94
chr1	152413470	152413568	/home/mkelly95/Ovarian_Chip_Seq_Project_Mike/BRD4/remove-duplicates.sh-1.1.0/cross-correlation-macs.sh-1.0.0/BRD4_Experimental_peak_16962	57	.	4.51071	5.79488	2.46372	55
chr1	152413629	152413958	/home/mkelly95/Ovarian_Chip_Seq_Project_Mike/BRD4/remove-duplicates.sh-1.1.0/cross-correlation-macs.sh-1.0.0/BRD4_Experimental_peak_16963	27	.	2.63213	2.78539	0.41667	30
chr1	152414130	152414204	/home/mkelly95/Ovarian_Chip_Seq_Project_Mike/BRD4/remove-duplicates.sh-1.1.0/cross-correlation-macs.sh-1.0.0/BRD4_Experimental_peak_16964	21	.	2.28579	2.13726	0.26214	50
chr1	152415072	152415161	/home/mkelly95/Ovarian_Chip_Seq_Project_Mike/BRD4/remove-duplicates.sh-1.1.0/cross-correlation-macs.sh-1.0.0/BRD4_Experimental_peak_16965	26	.	2.64055	2.64337	0.37843	49
chr1	152415264	152415395	/home/mkelly95/Ovarian_Chip_Seq_Project_Mike/BRD4/remove-duplicates.sh-1.1.0/cross-correlation-macs.sh-1.0.0/BRD4_Experimental_peak_16966	34	.	3.16866	3.48047	0.88083	69
chr1	152423701	152423752	/home/mkelly95/Ovarian_Chip_Seq_Project_Mike/BRD4/remove-duplicates.sh-1.1.0/cross-correlation-macs.sh-1.0.0/BRD4_Experimental_peak_16976	28	.	2.79705	2.87991	0.49944	28
chr1	152423938	152423989	/home/mkelly95/Ovarian_Chip_Seq_Project_Mike/BRD4/remove-duplicates.sh-1.1.0/cross-correlation-macs.sh-1.0.0/BRD4_Experimental_peak_16977	28	.	2.79905	2.88298	0.5021	46
chr1	153479681	153479828	/home/mkelly95/Ovarian_Chip_Seq_Project_Mike/BRD4/remove-duplicates.sh-1.1.0/cross-correlation-macs.sh-1.0.0/BRD4_Experimental_peak_17073	47	.	3.94687	4.77531	1.66489	17
chr1	153487849	153487947	/home/mkelly95/Ovarian_Chip_Seq_Project_Mike/BRD4/remove-duplicates.sh-1.1.0/cross-correlation-macs.sh-1.0.0/BRD4_Experimental_peak_17081	29	.	2.76484	2.98143	0.54503	1
chr1	153488041	153488240	/home/mkelly95/Ovarian_Chip_Seq_Project_Mike/BRD4/remove-duplicates.sh-1.1.0/cross-correlation-macs.sh-1.0.0/BRD4_Experimental_peak_17082	52	.	4.19659	5.29534	2.06346	155
chr1	153488455	153488631	/home/mkelly95/Ovarian_Chip_Seq_Project_Mike/BRD4/remove-duplicates.sh-1.1.0/cross-correlation-macs.sh-1.0.0/BRD4_Experimental_peak_17083	122	.	7.56176	12.26287	7.646	41
chr1	153589373	153589451	/home/mkelly95/Ovarian_Chip_Seq_Project_Mike/BRD4/remove-duplicates.sh-1.1.0/cross-correlation-macs.sh-1.0.0/BRD4_Experimental_peak_17166	38	.	3.39771	3.83539	0.99131	43
chr1	153589886	153590272	/home/mkelly95/Ovarian_Chip_Seq_Project_Mike/BRD4/remove-duplicates.sh-1.1.0/cross-correlation-macs.sh-1.0.0/BRD4_Experimental_peak_17167	77	.	5.50371	7.75929	3.96619	344
chr1	153644749	153644903	/home/mkelly95/Ovarian_Chip_Seq_Project_Mike/BRD4/remove-duplicates.sh-1.1.0/cross-correlation-macs.sh-1.0.0/BRD4_Experimental_peak_17206	56	.	4.15949	5.63689	2.32822	35
chr1	153644978	153645096	/home/mkelly95/Ovarian_Chip_Seq_Project_Mike/BRD4/remove-duplicates.sh-1.1.0/cross-correlation-macs.sh-1.0.0/BRD4_Experimental_peak_17207	31	.	2.96854	3.17916	0.70055	23
chr1	153669157	153671855	/home/mkelly95/Ovarian_Chip_Seq_Project_Mike/BRD4/remove-duplicates.sh-1.1.0/cross-correlation-macs.sh-1.0.0/BRD4_Experimental_peak_17223	114	.	6.39232	11.49062	6.98966	710
chr1	153680681	153681463	/home/mkelly95/Ovarian_Chip_Seq_Project_Mike/BRD4/remove-duplicates.sh-1.1.0/cross-correlation-macs.sh-1.0.0/BRD4_Experimental_peak_17239	96	.	6.33732	9.62424	5.47713	154
chr1	153681532	153681651	/home/mkelly95/Ovarian_Chip_Seq_Project_Mike/BRD4/remove-duplicates.sh-1.1.0/cross-correlation-macs.sh-1.0.0/BRD4_Experimental_peak_17240	61	.	4.71607	6.13075	2.67178	79
chr1	153681800	153682049	/home/mkelly95/Ovarian_Chip_Seq_Project_Mike/BRD4/remove-duplicates.sh-1.1.0/cross-correlation-macs.sh-1.0.0/BRD4_Experimental_peak_17241	73	.	5.34986	7.31989	3.61014	162
chr1	153682201	153682436	/home/mkelly95/Ovarian_Chip_Seq_Project_Mike/BRD4/remove-duplicates.sh-1.1.0/cross-correlation-macs.sh-1.0.0/BRD4_Experimental_peak_17242	60	.	4.64787	6.01825	2.56893	108
chr1	153697886	153700408	/home/mkelly95/Ovarian_Chip_Seq_Project_Mike/BRD4/remove-duplicates.sh-1.1.0/cross-correlation-macs.sh-1.0.0/BRD4_Experimental_peak_17253	132	.	7.92165	13.21294	8.41858	1538
chr1	153697886	153700408	/home/mkelly95/Ovarian_Chip_Seq_Project_Mike/BRD4/remove-duplicates.sh-1.1.0/cross-correlation-macs.sh-1.0.0/BRD4_Experimental_peak_17253	132	.	7.92165	13.21294	8.41858	1538
chr1	153755789	153755992	/home/mkelly95/Ovarian_Chip_Seq_Project_Mike/BRD4/remove-duplicates.sh-1.1.0/cross-correlation-macs.sh-1.0.0/BRD4_Experimental_peak_17276	54	.	4.1883	5.46398	2.18253	97
chr1	153895612	153895879	/home/mkelly95/Ovarian_Chip_Seq_Project_Mike/BRD4/remove-duplicates.sh-1.1.0/cross-correlation-macs.sh-1.0.0/BRD4_Experimental_peak_17298	89	.	6.08615	8.94385	4.91493	116
chr1	154972936	154973053	/home/mkelly95/Ovarian_Chip_Seq_Project_Mike/BRD4/remove-duplicates.sh-1.1.0/cross-correlation-macs.sh-1.0.0/BRD4_Experimental_peak_17477	43	.	3.69677	4.38196	1.41151	83
chr1	154973526	154973884	/home/mkelly95/Ovarian_Chip_Seq_Project_Mike/BRD4/remove-duplicates.sh-1.1.0/cross-correlation-macs.sh-1.0.0/BRD4_Experimental_peak_17478	69	.	4.83199	6.94094	3.32291	188
chr1	154973526	154973884	/home/mkelly95/Ovarian_Chip_Seq_Project_Mike/BRD4/remove-duplicates.sh-1.1.0/cross-correlation-macs.sh-1.0.0/BRD4_Experimental_peak_17478	69	.	4.83199	6.94094	3.32291	188
chr1	154974011	154974128	/home/mkelly95/Ovarian_Chip_Seq_Project_Mike/BRD4/remove-duplicates.sh-1.1.0/cross-correlation-macs.sh-1.0.0/BRD4_Experimental_peak_17479	37	.	3.30995	3.72242	0.93553	91
chr1	154974199	154974289	/home/mkelly95/Ovarian_Chip_Seq_Project_Mike/BRD4/remove-duplicates.sh-1.1.0/cross-correlation-macs.sh-1.0.0/BRD4_Experimental_peak_17480	27	.	2.65793	2.74119	0.37843	45
chr1	154974340	154974983	/home/mkelly95/Ovarian_Chip_Seq_Project_Mike/BRD4/remove-duplicates.sh-1.1.0/cross-correlation-macs.sh-1.0.0/BRD4_Experimental_peak_17481	84	.	5.98034	8.42756	4.48422	187
chr1	155140099	155140150	/home/mkelly95/Ovarian_Chip_Seq_Project_Mike/BRD4/remove-duplicates.sh-1.1.0/cross-correlation-macs.sh-1.0.0/BRD4_Experimental_peak_17540	31	.	2.97779	3.16324	0.69788	29
chr1	155162826	155163610	/home/mkelly95/Ovarian_Chip_Seq_Project_Mike/BRD4/remove-duplicates.sh-1.1.0/cross-correlation-macs.sh-1.0.0/BRD4_Experimental_peak_17547	78	.	5.56233	7.85478	4.04998	501
chr1	155164255	155164334	/home/mkelly95/Ovarian_Chip_Seq_Project_Mike/BRD4/remove-duplicates.sh-1.1.0/cross-correlation-macs.sh-1.0.0/BRD4_Experimental_peak_17548	36	.	3.24954	3.61619	0.93553	31
chr1	155164601	155164766	/home/mkelly95/Ovarian_Chip_Seq_Project_Mike/BRD4/remove-duplicates.sh-1.1.0/cross-correlation-macs.sh-1.0.0/BRD4_Experimental_peak_17549	57	.	4.54747	5.78367	2.45367	153
chr1	155214810	155214914	/home/mkelly95/Ovarian_Chip_Seq_Project_Mike/BRD4/remove-duplicates.sh-1.1.0/cross-correlation-macs.sh-1.0.0/BRD4_Experimental_peak_17573	43	.	3.69677	4.38196	1.41151	77
chr1	155215091	155215318	/home/mkelly95/Ovarian_Chip_Seq_Project_Mike/BRD4/remove-duplicates.sh-1.1.0/cross-correlation-macs.sh-1.0.0/BRD4_Experimental_peak_17574	51	.	4.11395	5.16617	1.96004	105
chr1	155278173	155278465	/home/mkelly95/Ovarian_Chip_Seq_Project_Mike/BRD4/remove-duplicates.sh-1.1.0/cross-correlation-macs.sh-1.0.0/BRD4_Experimental_peak_17594	120	.	6.45834	12.00115	7.41667	87
chr1	155579398	155579711	/home/mkelly95/Ovarian_Chip_Seq_Project_Mike/BRD4/remove-duplicates.sh-1.1.0/cross-correlation-macs.sh-1.0.0/BRD4_Experimental_peak_17631	63	.	4.75299	6.34749	2.85236	98
chr1	155915734	155915814	/home/mkelly95/Ovarian_Chip_Seq_Project_Mike/BRD4/remove-duplicates.sh-1.1.0/cross-correlation-macs.sh-1.0.0/BRD4_Experimental_peak_17697	29	.	2.7922	2.91876	0.50441	34
chr1	156163067	156163590	/home/mkelly95/Ovarian_Chip_Seq_Project_Mike/BRD4/remove-duplicates.sh-1.1.0/cross-correlation-macs.sh-1.0.0/BRD4_Experimental_peak_17778	74	.	4.99138	7.47201	3.72744	215
chr1	156326842	156326906	/home/mkelly95/Ovarian_Chip_Seq_Project_Mike/BRD4/remove-duplicates.sh-1.1.0/cross-correlation-macs.sh-1.0.0/BRD4_Experimental_peak_17818	20	.	2.24888	2.08168	0.23559	21
chr1	156426815	156426983	/home/mkelly95/Ovarian_Chip_Seq_Project_Mike/BRD4/remove-duplicates.sh-1.1.0/cross-correlation-macs.sh-1.0.0/BRD4_Experimental_peak_17830	32	.	3.05204	3.28341	0.74546	107
chr1	156427460	156427604	/home/mkelly95/Ovarian_Chip_Seq_Project_Mike/BRD4/remove-duplicates.sh-1.1.0/cross-correlation-macs.sh-1.0.0/BRD4_Experimental_peak_17831	43	.	3.69677	4.38196	1.41151	106
chr1	156470772	156470918	/home/mkelly95/Ovarian_Chip_Seq_Project_Mike/BRD4/remove-duplicates.sh-1.1.0/cross-correlation-macs.sh-1.0.0/BRD4_Experimental_peak_17834	47	.	3.94527	4.7502	1.66489	77
chr1	156471023	156471672	/home/mkelly95/Ovarian_Chip_Seq_Project_Mike/BRD4/remove-duplicates.sh-1.1.0/cross-correlation-macs.sh-1.0.0/BRD4_Experimental_peak_17835	107	.	7.12239	10.72219	6.37505	310
chr1	156472976	156473177	/home/mkelly95/Ovarian_Chip_Seq_Project_Mike/BRD4/remove-duplicates.sh-1.1.0/cross-correlation-macs.sh-1.0.0/BRD4_Experimental_peak_17838	48	.	3.96399	4.80268	1.66489	96
chr1	156474421	156474627	/home/mkelly95/Ovarian_Chip_Seq_Project_Mike/BRD4/remove-duplicates.sh-1.1.0/cross-correlation-macs.sh-1.0.0/BRD4_Experimental_peak_17840	48	.	4.00744	4.87245	1.70804	179
chr1	156474765	156474879	/home/mkelly95/Ovarian_Chip_Seq_Project_Mike/BRD4/remove-duplicates.sh-1.1.0/cross-correlation-macs.sh-1.0.0/BRD4_Experimental_peak_17841	81	.	5.74592	8.15675	4.29001	67
chr1	156474999	156475495	/home/mkelly95/Ovarian_Chip_Seq_Project_Mike/BRD4/remove-duplicates.sh-1.1.0/cross-correlation-macs.sh-1.0.0/BRD4_Experimental_peak_17842	61	.	4.34475	6.17058	2.70607	38
chr1	156474999	156475495	/home/mkelly95/Ovarian_Chip_Seq_Project_Mike/BRD4/remove-duplicates.sh-1.1.0/cross-correlation-macs.sh-1.0.0/BRD4_Experimental_peak_17842	61	.	4.34475	6.17058	2.70607	38
chr1	156629890	156630192	/home/mkelly95/Ovarian_Chip_Seq_Project_Mike/BRD4/remove-duplicates.sh-1.1.0/cross-correlation-macs.sh-1.0.0/BRD4_Experimental_peak_17857	48	.	3.98689	4.82503	1.66489	92
chr1	156659359	156659654	/home/mkelly95/Ovarian_Chip_Seq_Project_Mike/BRD4/remove-duplicates.sh-1.1.0/cross-correlation-macs.sh-1.0.0/BRD4_Experimental_peak_17864	64	.	4.88327	6.4111	2.88614	114
chr1	156659717	156659892	/home/mkelly95/Ovarian_Chip_Seq_Project_Mike/BRD4/remove-duplicates.sh-1.1.0/cross-correlation-macs.sh-1.0.0/BRD4_Experimental_peak_17865	59	.	4.63393	5.9392	2.52955	28
chr1	156660658	156660848	/home/mkelly95/Ovarian_Chip_Seq_Project_Mike/BRD4/remove-duplicates.sh-1.1.0/cross-correlation-macs.sh-1.0.0/BRD4_Experimental_peak_17867	48	.	3.96399	4.80268	1.66489	103
chr1	156661218	156661459	/home/mkelly95/Ovarian_Chip_Seq_Project_Mike/BRD4/remove-duplicates.sh-1.1.0/cross-correlation-macs.sh-1.0.0/BRD4_Experimental_peak_17868	48	.	3.98689	4.82503	1.66489	159
chr1	156662522	156662835	/home/mkelly95/Ovarian_Chip_Seq_Project_Mike/BRD4/remove-duplicates.sh-1.1.0/cross-correlation-macs.sh-1.0.0/BRD4_Experimental_peak_17870	48	.	3.98689	4.82503	1.66489	235
chr1	156663502	156663645	/home/mkelly95/Ovarian_Chip_Seq_Project_Mike/BRD4/remove-duplicates.sh-1.1.0/cross-correlation-macs.sh-1.0.0/BRD4_Experimental_peak_17871	64	.	4.88327	6.4111	2.88614	121
chr1	156676285	156676424	/home/mkelly95/Ovarian_Chip_Seq_Project_Mike/BRD4/remove-duplicates.sh-1.1.0/cross-correlation-macs.sh-1.0.0/BRD4_Experimental_peak_17878	27	.	2.65793	2.74119	0.37843	46
chr1	156890320	156890371	/home/mkelly95/Ovarian_Chip_Seq_Project_Mike/BRD4/remove-duplicates.sh-1.1.0/cross-correlation-macs.sh-1.0.0/BRD4_Experimental_peak_17922	32	.	3.05204	3.28341	0.74546	19
chr1	157962143	157962371	/home/mkelly95/Ovarian_Chip_Seq_Project_Mike/BRD4/remove-duplicates.sh-1.1.0/cross-correlation-macs.sh-1.0.0/BRD4_Experimental_peak_18049	59	.	4.65137	5.97099	2.52955	102
chr1	157962422	157962831	/home/mkelly95/Ovarian_Chip_Seq_Project_Mike/BRD4/remove-duplicates.sh-1.1.0/cross-correlation-macs.sh-1.0.0/BRD4_Experimental_peak_18050	84	.	5.98034	8.42756	4.48422	298
chr1	158092771	158092892	/home/mkelly95/Ovarian_Chip_Seq_Project_Mike/BRD4/remove-duplicates.sh-1.1.0/cross-correlation-macs.sh-1.0.0/BRD4_Experimental_peak_18116	26	.	2.64055	2.64337	0.37843	89
chr1	158093260	158093311	/home/mkelly95/Ovarian_Chip_Seq_Project_Mike/BRD4/remove-duplicates.sh-1.1.0/cross-correlation-macs.sh-1.0.0/BRD4_Experimental_peak_18117	20	.	2.24888	2.08168	0.23559	11
chr1	158093476	158093554	/home/mkelly95/Ovarian_Chip_Seq_Project_Mike/BRD4/remove-duplicates.sh-1.1.0/cross-correlation-macs.sh-1.0.0/BRD4_Experimental_peak_18118	38	.	3.39771	3.83539	0.99131	32
chr1	158093615	158093720	/home/mkelly95/Ovarian_Chip_Seq_Project_Mike/BRD4/remove-duplicates.sh-1.1.0/cross-correlation-macs.sh-1.0.0/BRD4_Experimental_peak_18119	23	.	2.47378	2.39846	0.37843	85
chr1	158094163	158094239	/home/mkelly95/Ovarian_Chip_Seq_Project_Mike/BRD4/remove-duplicates.sh-1.1.0/cross-correlation-macs.sh-1.0.0/BRD4_Experimental_peak_18121	24	.	2.47051	2.42597	0.37843	29
chr1	158119007	158119145	/home/mkelly95/Ovarian_Chip_Seq_Project_Mike/BRD4/remove-duplicates.sh-1.1.0/cross-correlation-macs.sh-1.0.0/BRD4_Experimental_peak_18129	30	.	2.9376	3.09915	0.64403	131
chr1	159837869	159838092	/home/mkelly95/Ovarian_Chip_Seq_Project_Mike/BRD4/remove-duplicates.sh-1.1.0/cross-correlation-macs.sh-1.0.0/BRD4_Experimental_peak_18381	48	.	3.96399	4.80268	1.66489	96
chr1	159930704	159930860	/home/mkelly95/Ovarian_Chip_Seq_Project_Mike/BRD4/remove-duplicates.sh-1.1.0/cross-correlation-macs.sh-1.0.0/BRD4_Experimental_peak_18412	42	.	3.66245	4.26359	1.32304	33
chr1	160071102	160071163	/home/mkelly95/Ovarian_Chip_Seq_Project_Mike/BRD4/remove-duplicates.sh-1.1.0/cross-correlation-macs.sh-1.0.0/BRD4_Experimental_peak_18428	45	.	3.77307	4.50076	1.50854	37
chr1	161360065	161360115	/home/mkelly95/Ovarian_Chip_Seq_Project_Mike/BRD4/remove-duplicates.sh-1.1.0/cross-correlation-macs.sh-1.0.0/BRD4_Experimental_peak_18665	37	.	3.32241	3.74463	0.93553	19
chr1	161535958	161536094	/home/mkelly95/Ovarian_Chip_Seq_Project_Mike/BRD4/remove-duplicates.sh-1.1.0/cross-correlation-macs.sh-1.0.0/BRD4_Experimental_peak_18691	47	.	3.97194	4.79804	1.66489	36
chr1	161734985	161735189	/home/mkelly95/Ovarian_Chip_Seq_Project_Mike/BRD4/remove-duplicates.sh-1.1.0/cross-correlation-macs.sh-1.0.0/BRD4_Experimental_peak_18712	64	.	4.65366	6.40866	2.88614	109
chr1	162531078	162531128	/home/mkelly95/Ovarian_Chip_Seq_Project_Mike/BRD4/remove-duplicates.sh-1.1.0/cross-correlation-macs.sh-1.0.0/BRD4_Experimental_peak_18802	43	.	3.68832	4.30669	1.36095	8
chr1	163336500	163336551	/home/mkelly95/Ovarian_Chip_Seq_Project_Mike/BRD4/remove-duplicates.sh-1.1.0/cross-correlation-macs.sh-1.0.0/BRD4_Experimental_peak_18940	24	.	2.50007	2.47403	0.37843	37
chr1	163370133	163370197	/home/mkelly95/Ovarian_Chip_Seq_Project_Mike/BRD4/remove-duplicates.sh-1.1.0/cross-correlation-macs.sh-1.0.0/BRD4_Experimental_peak_18944	34	.	3.13761	3.42507	0.85658	43
chr1	165122014	165123273	/home/mkelly95/Ovarian_Chip_Seq_Project_Mike/BRD4/remove-duplicates.sh-1.1.0/cross-correlation-macs.sh-1.0.0/BRD4_Experimental_peak_19312	90	.	6.16231	9.06904	5.01584	584
chr1	165130872	165131790	/home/mkelly95/Ovarian_Chip_Seq_Project_Mike/BRD4/remove-duplicates.sh-1.1.0/cross-correlation-macs.sh-1.0.0/BRD4_Experimental_peak_19327	84	.	5.93979	8.48114	4.53006	147
chr1	165131848	165132717	/home/mkelly95/Ovarian_Chip_Seq_Project_Mike/BRD4/remove-duplicates.sh-1.1.0/cross-correlation-macs.sh-1.0.0/BRD4_Experimental_peak_19328	100	.	6.43184	10.08665	5.82959	412
chr1	165136256	165139109	/home/mkelly95/Ovarian_Chip_Seq_Project_Mike/BRD4/remove-duplicates.sh-1.1.0/cross-correlation-macs.sh-1.0.0/BRD4_Experimental_peak_19336	116	.	7.3617	11.60836	7.07968	1132
chr1	165136256	165139109	/home/mkelly95/Ovarian_Chip_Seq_Project_Mike/BRD4/remove-duplicates.sh-1.1.0/cross-correlation-macs.sh-1.0.0/BRD4_Experimental_peak_19336	116	.	7.3617	11.60836	7.07968	1132
chr1	165142649	165143542	/home/mkelly95/Ovarian_Chip_Seq_Project_Mike/BRD4/remove-duplicates.sh-1.1.0/cross-correlation-macs.sh-1.0.0/BRD4_Experimental_peak_19339	58	.	4.55497	5.86656	2.50788	331
chr1	165142649	165143542	/home/mkelly95/Ovarian_Chip_Seq_Project_Mike/BRD4/remove-duplicates.sh-1.1.0/cross-correlation-macs.sh-1.0.0/BRD4_Experimental_peak_19339	58	.	4.55497	5.86656	2.50788	331
chr1	165143744	165143795	/home/mkelly95/Ovarian_Chip_Seq_Project_Mike/BRD4/remove-duplicates.sh-1.1.0/cross-correlation-macs.sh-1.0.0/BRD4_Experimental_peak_19340	29	.	2.84169	2.94879	0.51831	33
chr1	165143988	165144300	/home/mkelly95/Ovarian_Chip_Seq_Project_Mike/BRD4/remove-duplicates.sh-1.1.0/cross-correlation-macs.sh-1.0.0/BRD4_Experimental_peak_19341	38	.	3.40633	3.84899	1.0039	78
chr1	165345015	165345277	/home/mkelly95/Ovarian_Chip_Seq_Project_Mike/BRD4/remove-duplicates.sh-1.1.0/cross-correlation-macs.sh-1.0.0/BRD4_Experimental_peak_19419	37	.	3.25756	3.71348	0.93553	25
chr1	165345431	165345572	/home/mkelly95/Ovarian_Chip_Seq_Project_Mike/BRD4/remove-duplicates.sh-1.1.0/cross-correlation-macs.sh-1.0.0/BRD4_Experimental_peak_19420	42	.	3.66245	4.26359	1.32304	35
chr1	165345994	165346052	/home/mkelly95/Ovarian_Chip_Seq_Project_Mike/BRD4/remove-duplicates.sh-1.1.0/cross-correlation-macs.sh-1.0.0/BRD4_Experimental_peak_19421	56	.	4.45692	5.62409	2.31986	26
chr1	165346114	165346172	/home/mkelly95/Ovarian_Chip_Seq_Project_Mike/BRD4/remove-duplicates.sh-1.1.0/cross-correlation-macs.sh-1.0.0/BRD4_Experimental_peak_19422	45	.	3.83111	4.5495	1.54808	35
chr1	165352275	165352342	/home/mkelly95/Ovarian_Chip_Seq_Project_Mike/BRD4/remove-duplicates.sh-1.1.0/cross-correlation-macs.sh-1.0.0/BRD4_Experimental_peak_19424	44	.	3.76513	4.43625	1.45654	32
chr1	166459360	166459442	/home/mkelly95/Ovarian_Chip_Seq_Project_Mike/BRD4/remove-duplicates.sh-1.1.0/cross-correlation-macs.sh-1.0.0/BRD4_Experimental_peak_19588	33	.	3.11268	3.38342	0.82462	42
chr1	167188411	167189493	/home/mkelly95/Ovarian_Chip_Seq_Project_Mike/BRD4/remove-duplicates.sh-1.1.0/cross-correlation-macs.sh-1.0.0/BRD4_Experimental_peak_19707	96	.	6.33732	9.62424	5.47713	563
chr1	167189625	167189878	/home/mkelly95/Ovarian_Chip_Seq_Project_Mike/BRD4/remove-duplicates.sh-1.1.0/cross-correlation-macs.sh-1.0.0/BRD4_Experimental_peak_19708	46	.	3.87693	4.6293	1.60752	85
chr1	168130841	168130954	/home/mkelly95/Ovarian_Chip_Seq_Project_Mike/BRD4/remove-duplicates.sh-1.1.0/cross-correlation-macs.sh-1.0.0/BRD4_Experimental_peak_19840	42	.	3.67534	4.28503	1.34265	95
chr1	168440889	168440940	/home/mkelly95/Ovarian_Chip_Seq_Project_Mike/BRD4/remove-duplicates.sh-1.1.0/cross-correlation-macs.sh-1.0.0/BRD4_Experimental_peak_19905	36	.	3.25765	3.63032	0.93553	26
chr1	168552287	168552739	/home/mkelly95/Ovarian_Chip_Seq_Project_Mike/BRD4/remove-duplicates.sh-1.1.0/cross-correlation-macs.sh-1.0.0/BRD4_Experimental_peak_19937	93	.	6.41394	9.3051	5.21403	116
chr1	168552899	168553341	/home/mkelly95/Ovarian_Chip_Seq_Project_Mike/BRD4/remove-duplicates.sh-1.1.0/cross-correlation-macs.sh-1.0.0/BRD4_Experimental_peak_19938	94	.	6.50447	9.46848	5.35618	149
chr1	168552899	168553341	/home/mkelly95/Ovarian_Chip_Seq_Project_Mike/BRD4/remove-duplicates.sh-1.1.0/cross-correlation-macs.sh-1.0.0/BRD4_Experimental_peak_19938	94	.	6.50447	9.46848	5.35618	149
chr1	168553983	168554148	/home/mkelly95/Ovarian_Chip_Seq_Project_Mike/BRD4/remove-duplicates.sh-1.1.0/cross-correlation-macs.sh-1.0.0/BRD4_Experimental_peak_19939	31	.	2.95979	3.13446	0.67323	49
chr1	170500280	170500441	/home/mkelly95/Ovarian_Chip_Seq_Project_Mike/BRD4/remove-duplicates.sh-1.1.0/cross-correlation-macs.sh-1.0.0/BRD4_Experimental_peak_20286	54	.	4.33535	5.41466	2.14524	35
chr1	170531970	170532090	/home/mkelly95/Ovarian_Chip_Seq_Project_Mike/BRD4/remove-duplicates.sh-1.1.0/cross-correlation-macs.sh-1.0.0/BRD4_Experimental_peak_20295	29	.	2.85204	2.96485	0.53226	94
chr1	171390833	171390935	/home/mkelly95/Ovarian_Chip_Seq_Project_Mike/BRD4/remove-duplicates.sh-1.1.0/cross-correlation-macs.sh-1.0.0/BRD4_Experimental_peak_20439	37	.	3.32241	3.74463	0.93553	92
chr1	171438078	171438154	/home/mkelly95/Ovarian_Chip_Seq_Project_Mike/BRD4/remove-duplicates.sh-1.1.0/cross-correlation-macs.sh-1.0.0/BRD4_Experimental_peak_20442	33	.	3.09423	3.35281	0.80193	34
chr1	171750082	171750472	/home/mkelly95/Ovarian_Chip_Seq_Project_Mike/BRD4/remove-duplicates.sh-1.1.0/cross-correlation-macs.sh-1.0.0/BRD4_Experimental_peak_20501	69	.	5.09656	6.90052	3.29034	46
chr1	172445573	172445763	/home/mkelly95/Ovarian_Chip_Seq_Project_Mike/BRD4/remove-duplicates.sh-1.1.0/cross-correlation-macs.sh-1.0.0/BRD4_Experimental_peak_20972	29	.	2.84169	2.94879	0.51831	106
chr1	172466464	172466614	/home/mkelly95/Ovarian_Chip_Seq_Project_Mike/BRD4/remove-duplicates.sh-1.1.0/cross-correlation-macs.sh-1.0.0/BRD4_Experimental_peak_20975	29	.	2.87296	2.99743	0.55886	10
chr1	172469085	172469185	/home/mkelly95/Ovarian_Chip_Seq_Project_Mike/BRD4/remove-duplicates.sh-1.1.0/cross-correlation-macs.sh-1.0.0/BRD4_Experimental_peak_20977	38	.	3.39771	3.83539	0.99131	58
chr1	172655145	172655229	/home/mkelly95/Ovarian_Chip_Seq_Project_Mike/BRD4/remove-duplicates.sh-1.1.0/cross-correlation-macs.sh-1.0.0/BRD4_Experimental_peak_21016	29	.	2.83142	2.93288	0.50441	69
chr1	172697232	172697373	/home/mkelly95/Ovarian_Chip_Seq_Project_Mike/BRD4/remove-duplicates.sh-1.1.0/cross-correlation-macs.sh-1.0.0/BRD4_Experimental_peak_21021	43	.	3.69677	4.38196	1.41151	45
chr1	173966335	173966419	/home/mkelly95/Ovarian_Chip_Seq_Project_Mike/BRD4/remove-duplicates.sh-1.1.0/cross-correlation-macs.sh-1.0.0/BRD4_Experimental_peak_21331	38	.	3.39771	3.83539	0.99131	67
chr1	173990234	173990786	/home/mkelly95/Ovarian_Chip_Seq_Project_Mike/BRD4/remove-duplicates.sh-1.1.0/cross-correlation-macs.sh-1.0.0/BRD4_Experimental_peak_21340	34	.	3.16866	3.48047	0.88083	149
chr1	173991684	173991735	/home/mkelly95/Ovarian_Chip_Seq_Project_Mike/BRD4/remove-duplicates.sh-1.1.0/cross-correlation-macs.sh-1.0.0/BRD4_Experimental_peak_21341	41	.	3.56928	4.11032	1.22218	40
chr1	174060096	174060147	/home/mkelly95/Ovarian_Chip_Seq_Project_Mike/BRD4/remove-duplicates.sh-1.1.0/cross-correlation-macs.sh-1.0.0/BRD4_Experimental_peak_21355	32	.	3.03784	3.26023	0.74546	16
chr1	174998623	174998769	/home/mkelly95/Ovarian_Chip_Seq_Project_Mike/BRD4/remove-duplicates.sh-1.1.0/cross-correlation-macs.sh-1.0.0/BRD4_Experimental_peak_21555	21	.	2.26514	2.10608	0.23559	72
chr1	175125515	175125614	/home/mkelly95/Ovarian_Chip_Seq_Project_Mike/BRD4/remove-duplicates.sh-1.1.0/cross-correlation-macs.sh-1.0.0/BRD4_Experimental_peak_21576	36	.	3.27398	3.6589	0.93553	50
chr1	175190167	175190218	/home/mkelly95/Ovarian_Chip_Seq_Project_Mike/BRD4/remove-duplicates.sh-1.1.0/cross-correlation-macs.sh-1.0.0/BRD4_Experimental_peak_21612	34	.	3.16039	3.46342	0.88083	13
chr1	175190387	175190632	/home/mkelly95/Ovarian_Chip_Seq_Project_Mike/BRD4/remove-duplicates.sh-1.1.0/cross-correlation-macs.sh-1.0.0/BRD4_Experimental_peak_21613	80	.	5.74901	8.00841	4.16837	197
chr1	175190751	175190877	/home/mkelly95/Ovarian_Chip_Seq_Project_Mike/BRD4/remove-duplicates.sh-1.1.0/cross-correlation-macs.sh-1.0.0/BRD4_Experimental_peak_21614	32	.	3.05204	3.28341	0.74546	39
chr1	175190989	175191143	/home/mkelly95/Ovarian_Chip_Seq_Project_Mike/BRD4/remove-duplicates.sh-1.1.0/cross-correlation-macs.sh-1.0.0/BRD4_Experimental_peak_21615	57	.	4.51936	5.73379	2.411	26
chr1	175204069	175204159	/home/mkelly95/Ovarian_Chip_Seq_Project_Mike/BRD4/remove-duplicates.sh-1.1.0/cross-correlation-macs.sh-1.0.0/BRD4_Experimental_peak_21621	42	.	3.64258	4.23065	1.32304	24
chr1	175238043	175238244	/home/mkelly95/Ovarian_Chip_Seq_Project_Mike/BRD4/remove-duplicates.sh-1.1.0/cross-correlation-macs.sh-1.0.0/BRD4_Experimental_peak_21628	53	.	4.22488	5.33974	2.07816	159
chr1	175291495	175291578	/home/mkelly95/Ovarian_Chip_Seq_Project_Mike/BRD4/remove-duplicates.sh-1.1.0/cross-correlation-macs.sh-1.0.0/BRD4_Experimental_peak_21641	23	.	2.39498	2.30563	0.37843	46
chr1	175720043	175720094	/home/mkelly95/Ovarian_Chip_Seq_Project_Mike/BRD4/remove-duplicates.sh-1.1.0/cross-correlation-macs.sh-1.0.0/BRD4_Experimental_peak_21729	27	.	2.65793	2.74119	0.37843	21
chr1	178024381	178024626	/home/mkelly95/Ovarian_Chip_Seq_Project_Mike/BRD4/remove-duplicates.sh-1.1.0/cross-correlation-macs.sh-1.0.0/BRD4_Experimental_peak_22111	49	.	3.95805	4.92452	1.74661	122
chr1	178577523	178577848	/home/mkelly95/Ovarian_Chip_Seq_Project_Mike/BRD4/remove-duplicates.sh-1.1.0/cross-correlation-macs.sh-1.0.0/BRD4_Experimental_peak_22249	109	.	7.13045	10.94112	6.56072	245
chr1	178644168	178644292	/home/mkelly95/Ovarian_Chip_Seq_Project_Mike/BRD4/remove-duplicates.sh-1.1.0/cross-correlation-macs.sh-1.0.0/BRD4_Experimental_peak_22262	30	.	2.92662	3.08177	0.62966	45
chr1	178652686	178654095	/home/mkelly95/Ovarian_Chip_Seq_Project_Mike/BRD4/remove-duplicates.sh-1.1.0/cross-correlation-macs.sh-1.0.0/BRD4_Experimental_peak_22270	167	.	9.76654	16.7014	11.35092	782
chr1	178654478	178655082	/home/mkelly95/Ovarian_Chip_Seq_Project_Mike/BRD4/remove-duplicates.sh-1.1.0/cross-correlation-macs.sh-1.0.0/BRD4_Experimental_peak_22272	74	.	5.42186	7.44133	3.70234	496
chr1	178655183	178655800	/home/mkelly95/Ovarian_Chip_Seq_Project_Mike/BRD4/remove-duplicates.sh-1.1.0/cross-correlation-macs.sh-1.0.0/BRD4_Experimental_peak_22273	86	.	6.02197	8.62061	4.64439	95
chr1	178971956	178972027	/home/mkelly95/Ovarian_Chip_Seq_Project_Mike/BRD4/remove-duplicates.sh-1.1.0/cross-correlation-macs.sh-1.0.0/BRD4_Experimental_peak_22340	44	.	3.76815	4.44139	1.46089	36
chr1	179785798	179785979	/home/mkelly95/Ovarian_Chip_Seq_Project_Mike/BRD4/remove-duplicates.sh-1.1.0/cross-correlation-macs.sh-1.0.0/BRD4_Experimental_peak_22503	84	.	5.98034	8.42756	4.48422	48
chr1	179793387	179793453	/home/mkelly95/Ovarian_Chip_Seq_Project_Mike/BRD4/remove-duplicates.sh-1.1.0/cross-correlation-macs.sh-1.0.0/BRD4_Experimental_peak_22509	37	.	3.32241	3.74463	0.93553	25
chr1	180499345	180499963	/home/mkelly95/Ovarian_Chip_Seq_Project_Mike/BRD4/remove-duplicates.sh-1.1.0/cross-correlation-macs.sh-1.0.0/BRD4_Experimental_peak_22651	63	.	4.75299	6.34749	2.85236	225
chr1	180499345	180499963	/home/mkelly95/Ovarian_Chip_Seq_Project_Mike/BRD4/remove-duplicates.sh-1.1.0/cross-correlation-macs.sh-1.0.0/BRD4_Experimental_peak_22651	63	.	4.75299	6.34749	2.85236	225
chr1	180500015	180500160	/home/mkelly95/Ovarian_Chip_Seq_Project_Mike/BRD4/remove-duplicates.sh-1.1.0/cross-correlation-macs.sh-1.0.0/BRD4_Experimental_peak_22652	35	.	3.20173	3.53369	0.91887	47
chr1	180500345	180500460	/home/mkelly95/Ovarian_Chip_Seq_Project_Mike/BRD4/remove-duplicates.sh-1.1.0/cross-correlation-macs.sh-1.0.0/BRD4_Experimental_peak_22653	35	.	3.19259	3.51808	0.90809	83
chr1	180541074	180541264	/home/mkelly95/Ovarian_Chip_Seq_Project_Mike/BRD4/remove-duplicates.sh-1.1.0/cross-correlation-macs.sh-1.0.0/BRD4_Experimental_peak_22679	63	.	4.75299	6.34749	2.85236	117
chr1	180541840	180541891	/home/mkelly95/Ovarian_Chip_Seq_Project_Mike/BRD4/remove-duplicates.sh-1.1.0/cross-correlation-macs.sh-1.0.0/BRD4_Experimental_peak_22680	32	.	3.00983	3.21479	0.72664	2
chr1	180549763	180549969	/home/mkelly95/Ovarian_Chip_Seq_Project_Mike/BRD4/remove-duplicates.sh-1.1.0/cross-correlation-macs.sh-1.0.0/BRD4_Experimental_peak_22688	44	.	3.78027	4.46207	1.47788	74
chr1	180554924	180555009	/home/mkelly95/Ovarian_Chip_Seq_Project_Mike/BRD4/remove-duplicates.sh-1.1.0/cross-correlation-macs.sh-1.0.0/BRD4_Experimental_peak_22693	43	.	3.64759	4.30589	1.36027	35
chr1	180555369	180555428	/home/mkelly95/Ovarian_Chip_Seq_Project_Mike/BRD4/remove-duplicates.sh-1.1.0/cross-correlation-macs.sh-1.0.0/BRD4_Experimental_peak_22694	40	.	3.4633	4.02383	1.14695	46
chr1	180555625	180556019	/home/mkelly95/Ovarian_Chip_Seq_Project_Mike/BRD4/remove-duplicates.sh-1.1.0/cross-correlation-macs.sh-1.0.0/BRD4_Experimental_peak_22695	77	.	5.50371	7.75929	3.96619	297
chr1	180556103	180556217	/home/mkelly95/Ovarian_Chip_Seq_Project_Mike/BRD4/remove-duplicates.sh-1.1.0/cross-correlation-macs.sh-1.0.0/BRD4_Experimental_peak_22696	38	.	3.42245	3.8745	1.02655	76
chr1	180556460	180556640	/home/mkelly95/Ovarian_Chip_Seq_Project_Mike/BRD4/remove-duplicates.sh-1.1.0/cross-correlation-macs.sh-1.0.0/BRD4_Experimental_peak_22697	47	.	3.93554	4.75722	1.66489	33
chr1	181073557	181073750	/home/mkelly95/Ovarian_Chip_Seq_Project_Mike/BRD4/remove-duplicates.sh-1.1.0/cross-correlation-macs.sh-1.0.0/BRD4_Experimental_peak_22804	36	.	3.24954	3.61619	0.93553	31
chr1	181073836	181073998	/home/mkelly95/Ovarian_Chip_Seq_Project_Mike/BRD4/remove-duplicates.sh-1.1.0/cross-correlation-macs.sh-1.0.0/BRD4_Experimental_peak_22805	57	.	4.55124	5.79039	2.45974	23
chr1	181074124	181074261	/home/mkelly95/Ovarian_Chip_Seq_Project_Mike/BRD4/remove-duplicates.sh-1.1.0/cross-correlation-macs.sh-1.0.0/BRD4_Experimental_peak_22806	36	.	3.25494	3.6256	0.93553	96
chr1	181075093	181075351	/home/mkelly95/Ovarian_Chip_Seq_Project_Mike/BRD4/remove-duplicates.sh-1.1.0/cross-correlation-macs.sh-1.0.0/BRD4_Experimental_peak_22807	53	.	4.27286	5.30894	2.06346	128
chr1	181082009	181082324	/home/mkelly95/Ovarian_Chip_Seq_Project_Mike/BRD4/remove-duplicates.sh-1.1.0/cross-correlation-macs.sh-1.0.0/BRD4_Experimental_peak_22813	54	.	4.1883	5.46398	2.18253	273
chr1	181082545	181082643	/home/mkelly95/Ovarian_Chip_Seq_Project_Mike/BRD4/remove-duplicates.sh-1.1.0/cross-correlation-macs.sh-1.0.0/BRD4_Experimental_peak_22814	56	.	4.47145	5.64949	2.33902	27
chr1	181082697	181082776	/home/mkelly95/Ovarian_Chip_Seq_Project_Mike/BRD4/remove-duplicates.sh-1.1.0/cross-correlation-macs.sh-1.0.0/BRD4_Experimental_peak_22815	52	.	4.2235	5.22628	2.01248	43
chr1	181086881	181086932	/home/mkelly95/Ovarian_Chip_Seq_Project_Mike/BRD4/remove-duplicates.sh-1.1.0/cross-correlation-macs.sh-1.0.0/BRD4_Experimental_peak_22821	34	.	3.16866	3.48047	0.88083	20
chr1	181088599	181088798	/home/mkelly95/Ovarian_Chip_Seq_Project_Mike/BRD4/remove-duplicates.sh-1.1.0/cross-correlation-macs.sh-1.0.0/BRD4_Experimental_peak_22824	53	.	4.27286	5.30894	2.06346	99
chr1	181104521	181104749	/home/mkelly95/Ovarian_Chip_Seq_Project_Mike/BRD4/remove-duplicates.sh-1.1.0/cross-correlation-macs.sh-1.0.0/BRD4_Experimental_peak_22831	32	.	3.05204	3.28341	0.74546	27
chr1	181110816	181110908	/home/mkelly95/Ovarian_Chip_Seq_Project_Mike/BRD4/remove-duplicates.sh-1.1.0/cross-correlation-macs.sh-1.0.0/BRD4_Experimental_peak_22835	58	.	4.57593	5.83451	2.48124	65
chr1	181111777	181111914	/home/mkelly95/Ovarian_Chip_Seq_Project_Mike/BRD4/remove-duplicates.sh-1.1.0/cross-correlation-macs.sh-1.0.0/BRD4_Experimental_peak_22836	61	.	4.34475	6.17058	2.70607	26
chr1	181998652	181998793	/home/mkelly95/Ovarian_Chip_Seq_Project_Mike/BRD4/remove-duplicates.sh-1.1.0/cross-correlation-macs.sh-1.0.0/BRD4_Experimental_peak_22943	37	.	3.32241	3.74463	0.93553	32
chr1	182057195	182057245	/home/mkelly95/Ovarian_Chip_Seq_Project_Mike/BRD4/remove-duplicates.sh-1.1.0/cross-correlation-macs.sh-1.0.0/BRD4_Experimental_peak_22955	37	.	3.32241	3.74463	0.93553	15
chr1	182070309	182071908	/home/mkelly95/Ovarian_Chip_Seq_Project_Mike/BRD4/remove-duplicates.sh-1.1.0/cross-correlation-macs.sh-1.0.0/BRD4_Experimental_peak_22961	147	.	8.5946	14.70714	9.6712	828
chr1	182070309	182071908	/home/mkelly95/Ovarian_Chip_Seq_Project_Mike/BRD4/remove-duplicates.sh-1.1.0/cross-correlation-macs.sh-1.0.0/BRD4_Experimental_peak_22961	147	.	8.5946	14.70714	9.6712	828
chr1	182083978	182084028	/home/mkelly95/Ovarian_Chip_Seq_Project_Mike/BRD4/remove-duplicates.sh-1.1.0/cross-correlation-macs.sh-1.0.0/BRD4_Experimental_peak_22974	28	.	2.76156	2.82561	0.45163	29
chr1	182090001	182090052	/home/mkelly95/Ovarian_Chip_Seq_Project_Mike/BRD4/remove-duplicates.sh-1.1.0/cross-correlation-macs.sh-1.0.0/BRD4_Experimental_peak_22975	31	.	2.99144	3.18514	0.70595	45
chr1	182090121	182090266	/home/mkelly95/Ovarian_Chip_Seq_Project_Mike/BRD4/remove-duplicates.sh-1.1.0/cross-correlation-macs.sh-1.0.0/BRD4_Experimental_peak_22976	22	.	2.38677	2.29276	0.37583	63
chr1	182113256	182113702	/home/mkelly95/Ovarian_Chip_Seq_Project_Mike/BRD4/remove-duplicates.sh-1.1.0/cross-correlation-macs.sh-1.0.0/BRD4_Experimental_peak_22991	53	.	4.29629	5.34843	2.08627	307
chr1	183121241	183121292	/home/mkelly95/Ovarian_Chip_Seq_Project_Mike/BRD4/remove-duplicates.sh-1.1.0/cross-correlation-macs.sh-1.0.0/BRD4_Experimental_peak_23157	22	.	2.3448	2.22749	0.32651	0
chr1	183128865	183129344	/home/mkelly95/Ovarian_Chip_Seq_Project_Mike/BRD4/remove-duplicates.sh-1.1.0/cross-correlation-macs.sh-1.0.0/BRD4_Experimental_peak_23161	99	.	6.66516	9.91472	5.70138	393
chr1	183129718	183129934	/home/mkelly95/Ovarian_Chip_Seq_Project_Mike/BRD4/remove-duplicates.sh-1.1.0/cross-correlation-macs.sh-1.0.0/BRD4_Experimental_peak_23162	42	.	3.63413	4.21668	1.31273	110
chr1	183129996	183130046	/home/mkelly95/Ovarian_Chip_Seq_Project_Mike/BRD4/remove-duplicates.sh-1.1.0/cross-correlation-macs.sh-1.0.0/BRD4_Experimental_peak_23163	23	.	2.43122	2.36294	0.37843	30
chr1	183150386	183150781	/home/mkelly95/Ovarian_Chip_Seq_Project_Mike/BRD4/remove-duplicates.sh-1.1.0/cross-correlation-macs.sh-1.0.0/BRD4_Experimental_peak_23181	62	.	4.7681	6.21726	2.74896	304
chr1	184182135	184182246	/home/mkelly95/Ovarian_Chip_Seq_Project_Mike/BRD4/remove-duplicates.sh-1.1.0/cross-correlation-macs.sh-1.0.0/BRD4_Experimental_peak_23459	31	.	2.97779	3.16324	0.69788	38
chr1	184182135	184182246	/home/mkelly95/Ovarian_Chip_Seq_Project_Mike/BRD4/remove-duplicates.sh-1.1.0/cross-correlation-macs.sh-1.0.0/BRD4_Experimental_peak_23459	31	.	2.97779	3.16324	0.69788	38
chr1	184182521	184182653	/home/mkelly95/Ovarian_Chip_Seq_Project_Mike/BRD4/remove-duplicates.sh-1.1.0/cross-correlation-macs.sh-1.0.0/BRD4_Experimental_peak_23460	38	.	3.39771	3.83539	0.99131	42
chr1	184951887	184951938	/home/mkelly95/Ovarian_Chip_Seq_Project_Mike/BRD4/remove-duplicates.sh-1.1.0/cross-correlation-macs.sh-1.0.0/BRD4_Experimental_peak_23569	30	.	2.92881	3.08523	0.63272	42
chr1	185286610	185287655	/home/mkelly95/Ovarian_Chip_Seq_Project_Mike/BRD4/remove-duplicates.sh-1.1.0/cross-correlation-macs.sh-1.0.0/BRD4_Experimental_peak_23663	116	.	7.3617	11.60836	7.07968	774
chr1	185328420	185328473	/home/mkelly95/Ovarian_Chip_Seq_Project_Mike/BRD4/remove-duplicates.sh-1.1.0/cross-correlation-macs.sh-1.0.0/BRD4_Experimental_peak_23689	48	.	3.96399	4.80268	1.66489	37
chr1	185410405	185410506	/home/mkelly95/Ovarian_Chip_Seq_Project_Mike/BRD4/remove-duplicates.sh-1.1.0/cross-correlation-macs.sh-1.0.0/BRD4_Experimental_peak_23716	29	.	2.83142	2.93288	0.50441	11
chr1	185451932	185451992	/home/mkelly95/Ovarian_Chip_Seq_Project_Mike/BRD4/remove-duplicates.sh-1.1.0/cross-correlation-macs.sh-1.0.0/BRD4_Experimental_peak_23732	26	.	2.64055	2.64337	0.37843	48
chr1	185452069	185452155	/home/mkelly95/Ovarian_Chip_Seq_Project_Mike/BRD4/remove-duplicates.sh-1.1.0/cross-correlation-macs.sh-1.0.0/BRD4_Experimental_peak_23733	31	.	2.94533	3.11143	0.65529	72
chr1	185458285	185458386	/home/mkelly95/Ovarian_Chip_Seq_Project_Mike/BRD4/remove-duplicates.sh-1.1.0/cross-correlation-macs.sh-1.0.0/BRD4_Experimental_peak_23744	30	.	2.91356	3.06114	0.61381	90
chr1	185511315	185512181	/home/mkelly95/Ovarian_Chip_Seq_Project_Mike/BRD4/remove-duplicates.sh-1.1.0/cross-correlation-macs.sh-1.0.0/BRD4_Experimental_peak_23767	139	.	8.54572	13.92892	9.00666	560
chr1	185512235	185513190	/home/mkelly95/Ovarian_Chip_Seq_Project_Mike/BRD4/remove-duplicates.sh-1.1.0/cross-correlation-macs.sh-1.0.0/BRD4_Experimental_peak_23768	103	.	6.79542	10.37667	6.076	119
chr1	185514840	185515204	/home/mkelly95/Ovarian_Chip_Seq_Project_Mike/BRD4/remove-duplicates.sh-1.1.0/cross-correlation-macs.sh-1.0.0/BRD4_Experimental_peak_23772	72	.	5.28173	7.20594	3.50693	21
chr1	185515271	185515341	/home/mkelly95/Ovarian_Chip_Seq_Project_Mike/BRD4/remove-duplicates.sh-1.1.0/cross-correlation-macs.sh-1.0.0/BRD4_Experimental_peak_23773	30	.	2.89954	3.03908	0.59483	23
chr1	185515597	185517465	/home/mkelly95/Ovarian_Chip_Seq_Project_Mike/BRD4/remove-duplicates.sh-1.1.0/cross-correlation-macs.sh-1.0.0/BRD4_Experimental_peak_23774	64	.	4.65366	6.40866	2.88614	1551
chr1	185515597	185517465	/home/mkelly95/Ovarian_Chip_Seq_Project_Mike/BRD4/remove-duplicates.sh-1.1.0/cross-correlation-macs.sh-1.0.0/BRD4_Experimental_peak_23774	64	.	4.65366	6.40866	2.88614	1551
chr1	185517569	185517859	/home/mkelly95/Ovarian_Chip_Seq_Project_Mike/BRD4/remove-duplicates.sh-1.1.0/cross-correlation-macs.sh-1.0.0/BRD4_Experimental_peak_23775	58	.	4.56326	5.88003	2.51197	81
chr1	185526489	185526583	/home/mkelly95/Ovarian_Chip_Seq_Project_Mike/BRD4/remove-duplicates.sh-1.1.0/cross-correlation-macs.sh-1.0.0/BRD4_Experimental_peak_23792	26	.	2.64055	2.64337	0.37843	9
chr1	185613612	185617177	/home/mkelly95/Ovarian_Chip_Seq_Project_Mike/BRD4/remove-duplicates.sh-1.1.0/cross-correlation-macs.sh-1.0.0/BRD4_Experimental_peak_23889	170	.	9.50597	17.05343	11.63228	2153
chr1	185613612	185617177	/home/mkelly95/Ovarian_Chip_Seq_Project_Mike/BRD4/remove-duplicates.sh-1.1.0/cross-correlation-macs.sh-1.0.0/BRD4_Experimental_peak_23889	170	.	9.50597	17.05343	11.63228	2153
chr1	185617286	185617429	/home/mkelly95/Ovarian_Chip_Seq_Project_Mike/BRD4/remove-duplicates.sh-1.1.0/cross-correlation-macs.sh-1.0.0/BRD4_Experimental_peak_23890	43	.	3.69411	4.31639	1.36866	34
chr1	185648370	185648605	/home/mkelly95/Ovarian_Chip_Seq_Project_Mike/BRD4/remove-duplicates.sh-1.1.0/cross-correlation-macs.sh-1.0.0/BRD4_Experimental_peak_23929	37	.	3.36006	3.77618	0.96372	192
chr1	185649103	185649669	/home/mkelly95/Ovarian_Chip_Seq_Project_Mike/BRD4/remove-duplicates.sh-1.1.0/cross-correlation-macs.sh-1.0.0/BRD4_Experimental_peak_23931	63	.	4.75299	6.34749	2.85236	88
chr1	186547100	186547408	/home/mkelly95/Ovarian_Chip_Seq_Project_Mike/BRD4/remove-duplicates.sh-1.1.0/cross-correlation-macs.sh-1.0.0/BRD4_Experimental_peak_24116	41	.	3.60349	4.16624	1.27097	180
chr1	186587538	186587649	/home/mkelly95/Ovarian_Chip_Seq_Project_Mike/BRD4/remove-duplicates.sh-1.1.0/cross-correlation-macs.sh-1.0.0/BRD4_Experimental_peak_24125	56	.	4.46417	5.63676	2.32822	69
chr1	186601604	186601701	/home/mkelly95/Ovarian_Chip_Seq_Project_Mike/BRD4/remove-duplicates.sh-1.1.0/cross-correlation-macs.sh-1.0.0/BRD4_Experimental_peak_24129	25	.	2.54577	2.54948	0.37843	70
chr1	187074956	187075082	/home/mkelly95/Ovarian_Chip_Seq_Project_Mike/BRD4/remove-duplicates.sh-1.1.0/cross-correlation-macs.sh-1.0.0/BRD4_Experimental_peak_24218	57	.	4.52682	5.747	2.42302	28
chr1	188419317	188419368	/home/mkelly95/Ovarian_Chip_Seq_Project_Mike/BRD4/remove-duplicates.sh-1.1.0/cross-correlation-macs.sh-1.0.0/BRD4_Experimental_peak_24495	34	.	3.16866	3.48047	0.88083	17
chr1	191620612	191620769	/home/mkelly95/Ovarian_Chip_Seq_Project_Mike/BRD4/remove-duplicates.sh-1.1.0/cross-correlation-macs.sh-1.0.0/BRD4_Experimental_peak_25217	32	.	3.05204	3.28341	0.74546	111
chr1	192278347	192278398	/home/mkelly95/Ovarian_Chip_Seq_Project_Mike/BRD4/remove-duplicates.sh-1.1.0/cross-correlation-macs.sh-1.0.0/BRD4_Experimental_peak_25361	23	.	2.43878	2.37501	0.37843	36
chr1	192644083	192644183	/home/mkelly95/Ovarian_Chip_Seq_Project_Mike/BRD4/remove-duplicates.sh-1.1.0/cross-correlation-macs.sh-1.0.0/BRD4_Experimental_peak_25458	25	.	2.53753	2.53576	0.37843	74
chr1	193080799	193081217	/home/mkelly95/Ovarian_Chip_Seq_Project_Mike/BRD4/remove-duplicates.sh-1.1.0/cross-correlation-macs.sh-1.0.0/BRD4_Experimental_peak_25569	38	.	3.39771	3.83539	0.99131	275
chr1	193090575	193090926	/home/mkelly95/Ovarian_Chip_Seq_Project_Mike/BRD4/remove-duplicates.sh-1.1.0/cross-correlation-macs.sh-1.0.0/BRD4_Experimental_peak_25574	52	.	4.21053	5.20469	1.99366	194
chr1	193252828	193252883	/home/mkelly95/Ovarian_Chip_Seq_Project_Mike/BRD4/remove-duplicates.sh-1.1.0/cross-correlation-macs.sh-1.0.0/BRD4_Experimental_peak_25615	48	.	3.96399	4.80268	1.66489	40
chr1	193290847	193290898	/home/mkelly95/Ovarian_Chip_Seq_Project_Mike/BRD4/remove-duplicates.sh-1.1.0/cross-correlation-macs.sh-1.0.0/BRD4_Experimental_peak_25628	29	.	2.83552	2.93922	0.51044	20
chr1	193291103	193291371	/home/mkelly95/Ovarian_Chip_Seq_Project_Mike/BRD4/remove-duplicates.sh-1.1.0/cross-correlation-macs.sh-1.0.0/BRD4_Experimental_peak_25629	48	.	3.9885	4.84198	1.68047	174
chr1	193292718	193293261	/home/mkelly95/Ovarian_Chip_Seq_Project_Mike/BRD4/remove-duplicates.sh-1.1.0/cross-correlation-macs.sh-1.0.0/BRD4_Experimental_peak_25633	69	.	5.13928	6.97046	3.3496	475
chr1	193342194	193342311	/home/mkelly95/Ovarian_Chip_Seq_Project_Mike/BRD4/remove-duplicates.sh-1.1.0/cross-correlation-macs.sh-1.0.0/BRD4_Experimental_peak_25664	27	.	2.65469	2.73551	0.37843	33
chr1	193900588	193900638	/home/mkelly95/Ovarian_Chip_Seq_Project_Mike/BRD4/remove-duplicates.sh-1.1.0/cross-correlation-macs.sh-1.0.0/BRD4_Experimental_peak_25782	25	.	2.53036	2.52386	0.37843	22
chr1	194245401	194245452	/home/mkelly95/Ovarian_Chip_Seq_Project_Mike/BRD4/remove-duplicates.sh-1.1.0/cross-correlation-macs.sh-1.0.0/BRD4_Experimental_peak_25850	23	.	2.44163	2.37956	0.37843	18
chr1	195066612	195066668	/home/mkelly95/Ovarian_Chip_Seq_Project_Mike/BRD4/remove-duplicates.sh-1.1.0/cross-correlation-macs.sh-1.0.0/BRD4_Experimental_peak_26031	32	.	3.05204	3.28341	0.74546	41
chr1	195105053	195105227	/home/mkelly95/Ovarian_Chip_Seq_Project_Mike/BRD4/remove-duplicates.sh-1.1.0/cross-correlation-macs.sh-1.0.0/BRD4_Experimental_peak_26039	59	.	4.61637	5.90736	2.52955	124
chr1	195345666	195345813	/home/mkelly95/Ovarian_Chip_Seq_Project_Mike/BRD4/remove-duplicates.sh-1.1.0/cross-correlation-macs.sh-1.0.0/BRD4_Experimental_peak_26094	34	.	3.16866	3.48047	0.88083	7
chr1	195567564	195567624	/home/mkelly95/Ovarian_Chip_Seq_Project_Mike/BRD4/remove-duplicates.sh-1.1.0/cross-correlation-macs.sh-1.0.0/BRD4_Experimental_peak_26167	49	.	4.06387	4.96371	1.78302	32
chr1	195567676	195567821	/home/mkelly95/Ovarian_Chip_Seq_Project_Mike/BRD4/remove-duplicates.sh-1.1.0/cross-correlation-macs.sh-1.0.0/BRD4_Experimental_peak_26168	43	.	3.69677	4.38196	1.41151	132
chr1	195567902	195568046	/home/mkelly95/Ovarian_Chip_Seq_Project_Mike/BRD4/remove-duplicates.sh-1.1.0/cross-correlation-macs.sh-1.0.0/BRD4_Experimental_peak_26169	40	.	3.52115	4.0323	1.15491	40
chr1	195972021	195972171	/home/mkelly95/Ovarian_Chip_Seq_Project_Mike/BRD4/remove-duplicates.sh-1.1.0/cross-correlation-macs.sh-1.0.0/BRD4_Experimental_peak_26282	42	.	3.66245	4.26359	1.32304	29
chr1	198037925	198038087	/home/mkelly95/Ovarian_Chip_Seq_Project_Mike/BRD4/remove-duplicates.sh-1.1.0/cross-correlation-macs.sh-1.0.0/BRD4_Experimental_peak_26714	29	.	2.82326	2.92026	0.50441	82
chr1	198568272	198568953	/home/mkelly95/Ovarian_Chip_Seq_Project_Mike/BRD4/remove-duplicates.sh-1.1.0/cross-correlation-macs.sh-1.0.0/BRD4_Experimental_peak_26935	56	.	4.15949	5.63689	2.32822	220
chr1	198569026	198569160	/home/mkelly95/Ovarian_Chip_Seq_Project_Mike/BRD4/remove-duplicates.sh-1.1.0/cross-correlation-macs.sh-1.0.0/BRD4_Experimental_peak_26936	39	.	3.45135	3.92041	1.06807	88
chr1	198569211	198569586	/home/mkelly95/Ovarian_Chip_Seq_Project_Mike/BRD4/remove-duplicates.sh-1.1.0/cross-correlation-macs.sh-1.0.0/BRD4_Experimental_peak_26937	82	.	5.77344	8.20244	4.33102	219
chr1	198582658	198582861	/home/mkelly95/Ovarian_Chip_Seq_Project_Mike/BRD4/remove-duplicates.sh-1.1.0/cross-correlation-macs.sh-1.0.0/BRD4_Experimental_peak_26956	40	.	3.52512	4.03869	1.15984	148
chr1	198588855	198592910	/home/mkelly95/Ovarian_Chip_Seq_Project_Mike/BRD4/remove-duplicates.sh-1.1.0/cross-correlation-macs.sh-1.0.0/BRD4_Experimental_peak_26971	183	.	10.49966	18.34484	12.71895	1939
chr1	198599442	198599532	/home/mkelly95/Ovarian_Chip_Seq_Project_Mike/BRD4/remove-duplicates.sh-1.1.0/cross-correlation-macs.sh-1.0.0/BRD4_Experimental_peak_26983	30	.	2.91464	3.06285	0.6154	28
chr1	199231384	199231540	/home/mkelly95/Ovarian_Chip_Seq_Project_Mike/BRD4/remove-duplicates.sh-1.1.0/cross-correlation-macs.sh-1.0.0/BRD4_Experimental_peak_27188	53	.	4.22488	5.33974	2.07816	68
chr1	199241897	199242032	/home/mkelly95/Ovarian_Chip_Seq_Project_Mike/BRD4/remove-duplicates.sh-1.1.0/cross-correlation-macs.sh-1.0.0/BRD4_Experimental_peak_27192	37	.	3.25756	3.71348	0.93553	103
chr1	200356513	200356563	/home/mkelly95/Ovarian_Chip_Seq_Project_Mike/BRD4/remove-duplicates.sh-1.1.0/cross-correlation-macs.sh-1.0.0/BRD4_Experimental_peak_27382	31	.	2.94976	3.11848	0.66027	29
chr1	200457509	200457671	/home/mkelly95/Ovarian_Chip_Seq_Project_Mike/BRD4/remove-duplicates.sh-1.1.0/cross-correlation-macs.sh-1.0.0/BRD4_Experimental_peak_27406	45	.	3.85152	4.58492	1.57198	57
chr1	200639326	200639571	/home/mkelly95/Ovarian_Chip_Seq_Project_Mike/BRD4/remove-duplicates.sh-1.1.0/cross-correlation-macs.sh-1.0.0/BRD4_Experimental_peak_27439	38	.	3.39771	3.83539	0.99131	106
chr1	201228707	201228758	/home/mkelly95/Ovarian_Chip_Seq_Project_Mike/BRD4/remove-duplicates.sh-1.1.0/cross-correlation-macs.sh-1.0.0/BRD4_Experimental_peak_27512	37	.	3.32241	3.74463	0.93553	26
chr1	201229099	201229150	/home/mkelly95/Ovarian_Chip_Seq_Project_Mike/BRD4/remove-duplicates.sh-1.1.0/cross-correlation-macs.sh-1.0.0/BRD4_Experimental_peak_27513	37	.	3.32241	3.74463	0.93553	40
chr1	201403673	201403977	/home/mkelly95/Ovarian_Chip_Seq_Project_Mike/BRD4/remove-duplicates.sh-1.1.0/cross-correlation-macs.sh-1.0.0/BRD4_Experimental_peak_27547	87	.	6.10409	8.76124	4.7547	184
chr1	201404064	201404195	/home/mkelly95/Ovarian_Chip_Seq_Project_Mike/BRD4/remove-duplicates.sh-1.1.0/cross-correlation-macs.sh-1.0.0/BRD4_Experimental_peak_27548	31	.	2.96854	3.17916	0.70055	34
chr1	201404330	201404897	/home/mkelly95/Ovarian_Chip_Seq_Project_Mike/BRD4/remove-duplicates.sh-1.1.0/cross-correlation-macs.sh-1.0.0/BRD4_Experimental_peak_27549	72	.	5.28767	7.21584	3.51569	49
chr1	201405748	201405860	/home/mkelly95/Ovarian_Chip_Seq_Project_Mike/BRD4/remove-duplicates.sh-1.1.0/cross-correlation-macs.sh-1.0.0/BRD4_Experimental_peak_27553	70	.	5.19036	7.05448	3.42352	45
chr1	201417044	201417130	/home/mkelly95/Ovarian_Chip_Seq_Project_Mike/BRD4/remove-duplicates.sh-1.1.0/cross-correlation-macs.sh-1.0.0/BRD4_Experimental_peak_27559	47	.	3.92714	4.7179	1.66489	50
chr1	201420241	201420374	/home/mkelly95/Ovarian_Chip_Seq_Project_Mike/BRD4/remove-duplicates.sh-1.1.0/cross-correlation-macs.sh-1.0.0/BRD4_Experimental_peak_27562	67	.	5.06071	6.71675	3.15362	90
chr1	201420506	201420566	/home/mkelly95/Ovarian_Chip_Seq_Project_Mike/BRD4/remove-duplicates.sh-1.1.0/cross-correlation-macs.sh-1.0.0/BRD4_Experimental_peak_27563	35	.	3.18351	3.50261	0.89722	24
chr1	201429260	201429312	/home/mkelly95/Ovarian_Chip_Seq_Project_Mike/BRD4/remove-duplicates.sh-1.1.0/cross-correlation-macs.sh-1.0.0/BRD4_Experimental_peak_27573	38	.	3.39771	3.83539	0.99131	17
chr1	201429476	201430693	/home/mkelly95/Ovarian_Chip_Seq_Project_Mike/BRD4/remove-duplicates.sh-1.1.0/cross-correlation-macs.sh-1.0.0/BRD4_Experimental_peak_27574	87	.	6.10409	8.76124	4.7547	1167
chr1	201429476	201430693	/home/mkelly95/Ovarian_Chip_Seq_Project_Mike/BRD4/remove-duplicates.sh-1.1.0/cross-correlation-macs.sh-1.0.0/BRD4_Experimental_peak_27574	87	.	6.10409	8.76124	4.7547	1167
chr1	201430749	201430936	/home/mkelly95/Ovarian_Chip_Seq_Project_Mike/BRD4/remove-duplicates.sh-1.1.0/cross-correlation-macs.sh-1.0.0/BRD4_Experimental_peak_27575	71	.	5.31586	7.17402	3.47753	45
chr1	201430999	201431640	/home/mkelly95/Ovarian_Chip_Seq_Project_Mike/BRD4/remove-duplicates.sh-1.1.0/cross-correlation-macs.sh-1.0.0/BRD4_Experimental_peak_27576	110	.	7.3093	11.06628	6.63191	261
chr1	201431715	201432220	/home/mkelly95/Ovarian_Chip_Seq_Project_Mike/BRD4/remove-duplicates.sh-1.1.0/cross-correlation-macs.sh-1.0.0/BRD4_Experimental_peak_27577	71	.	5.29592	7.13743	3.47753	287
chr1	201445738	201445789	/home/mkelly95/Ovarian_Chip_Seq_Project_Mike/BRD4/remove-duplicates.sh-1.1.0/cross-correlation-macs.sh-1.0.0/BRD4_Experimental_peak_27589	33	.	3.07843	3.32671	0.78051	36
chr1	201481439	201481490	/home/mkelly95/Ovarian_Chip_Seq_Project_Mike/BRD4/remove-duplicates.sh-1.1.0/cross-correlation-macs.sh-1.0.0/BRD4_Experimental_peak_27604	23	.	2.43405	2.36745	0.37843	10
chr1	201486909	201487035	/home/mkelly95/Ovarian_Chip_Seq_Project_Mike/BRD4/remove-duplicates.sh-1.1.0/cross-correlation-macs.sh-1.0.0/BRD4_Experimental_peak_27608	71	.	5.27186	7.1895	3.49132	49
chr1	201987917	201988056	/home/mkelly95/Ovarian_Chip_Seq_Project_Mike/BRD4/remove-duplicates.sh-1.1.0/cross-correlation-macs.sh-1.0.0/BRD4_Experimental_peak_27669	34	.	3.16295	3.46773	0.88083	37
chr1	201988163	201988305	/home/mkelly95/Ovarian_Chip_Seq_Project_Mike/BRD4/remove-duplicates.sh-1.1.0/cross-correlation-macs.sh-1.0.0/BRD4_Experimental_peak_27670	34	.	3.16866	3.48047	0.88083	13
chr1	201992943	201993012	/home/mkelly95/Ovarian_Chip_Seq_Project_Mike/BRD4/remove-duplicates.sh-1.1.0/cross-correlation-macs.sh-1.0.0/BRD4_Experimental_peak_27677	28	.	2.79107	2.87074	0.49084	50
chr1	202003578	202003754	/home/mkelly95/Ovarian_Chip_Seq_Project_Mike/BRD4/remove-duplicates.sh-1.1.0/cross-correlation-macs.sh-1.0.0/BRD4_Experimental_peak_27685	42	.	3.65107	4.2447	1.32304	85
chr1	202004063	202004209	/home/mkelly95/Ovarian_Chip_Seq_Project_Mike/BRD4/remove-duplicates.sh-1.1.0/cross-correlation-macs.sh-1.0.0/BRD4_Experimental_peak_27686	74	.	5.42394	7.44487	3.70561	67
chr1	202004358	202004538	/home/mkelly95/Ovarian_Chip_Seq_Project_Mike/BRD4/remove-duplicates.sh-1.1.0/cross-correlation-macs.sh-1.0.0/BRD4_Experimental_peak_27687	74	.	5.4512	7.49114	3.74371	132
chr1	202015425	202015682	/home/mkelly95/Ovarian_Chip_Seq_Project_Mike/BRD4/remove-duplicates.sh-1.1.0/cross-correlation-macs.sh-1.0.0/BRD4_Experimental_peak_27696	94	.	5.82328	9.44406	5.33496	150
chr1	202015932	202016023	/home/mkelly95/Ovarian_Chip_Seq_Project_Mike/BRD4/remove-duplicates.sh-1.1.0/cross-correlation-macs.sh-1.0.0/BRD4_Experimental_peak_27697	52	.	4.25628	5.28109	2.05946	47
chr1	202025765	202025816	/home/mkelly95/Ovarian_Chip_Seq_Project_Mike/BRD4/remove-duplicates.sh-1.1.0/cross-correlation-macs.sh-1.0.0/BRD4_Experimental_peak_27703	33	.	3.06998	3.31282	0.77002	6
chr1	202025884	202025959	/home/mkelly95/Ovarian_Chip_Seq_Project_Mike/BRD4/remove-duplicates.sh-1.1.0/cross-correlation-macs.sh-1.0.0/BRD4_Experimental_peak_27704	24	.	2.46759	2.42125	0.37843	51
chr1	202026145	202026572	/home/mkelly95/Ovarian_Chip_Seq_Project_Mike/BRD4/remove-duplicates.sh-1.1.0/cross-correlation-macs.sh-1.0.0/BRD4_Experimental_peak_27705	76	.	5.51516	7.60039	3.82578	291
chr1	202054049	202054683	/home/mkelly95/Ovarian_Chip_Seq_Project_Mike/BRD4/remove-duplicates.sh-1.1.0/cross-correlation-macs.sh-1.0.0/BRD4_Experimental_peak_27719	66	.	5.04036	6.68122	3.12354	450
chr1	202054735	202054786	/home/mkelly95/Ovarian_Chip_Seq_Project_Mike/BRD4/remove-duplicates.sh-1.1.0/cross-correlation-macs.sh-1.0.0/BRD4_Experimental_peak_27720	42	.	3.66245	4.26359	1.32304	21
chr1	202055174	202055225	/home/mkelly95/Ovarian_Chip_Seq_Project_Mike/BRD4/remove-duplicates.sh-1.1.0/cross-correlation-macs.sh-1.0.0/BRD4_Experimental_peak_27721	25	.	2.52018	2.50705	0.37843	24
chr1	202055406	202055564	/home/mkelly95/Ovarian_Chip_Seq_Project_Mike/BRD4/remove-duplicates.sh-1.1.0/cross-correlation-macs.sh-1.0.0/BRD4_Experimental_peak_27722	43	.	3.69677	4.38196	1.41151	97
chr1	202075106	202075283	/home/mkelly95/Ovarian_Chip_Seq_Project_Mike/BRD4/remove-duplicates.sh-1.1.0/cross-correlation-macs.sh-1.0.0/BRD4_Experimental_peak_27735	58	.	4.53028	5.82652	2.47519	151
chr1	202076499	202076581	/home/mkelly95/Ovarian_Chip_Seq_Project_Mike/BRD4/remove-duplicates.sh-1.1.0/cross-correlation-macs.sh-1.0.0/BRD4_Experimental_peak_27736	46	.	3.87374	4.6237	1.60308	38
chr1	202076802	202076935	/home/mkelly95/Ovarian_Chip_Seq_Project_Mike/BRD4/remove-duplicates.sh-1.1.0/cross-correlation-macs.sh-1.0.0/BRD4_Experimental_peak_27737	26	.	2.5964	2.6348	0.37843	111
chr1	202077098	202077355	/home/mkelly95/Ovarian_Chip_Seq_Project_Mike/BRD4/remove-duplicates.sh-1.1.0/cross-correlation-macs.sh-1.0.0/BRD4_Experimental_peak_27738	64	.	4.88327	6.4111	2.88614	193
chr1	202080876	202081314	/home/mkelly95/Ovarian_Chip_Seq_Project_Mike/BRD4/remove-duplicates.sh-1.1.0/cross-correlation-macs.sh-1.0.0/BRD4_Experimental_peak_27743	67	.	5.09984	6.78541	3.21417	188
chr1	202081852	202082195	/home/mkelly95/Ovarian_Chip_Seq_Project_Mike/BRD4/remove-duplicates.sh-1.1.0/cross-correlation-macs.sh-1.0.0/BRD4_Experimental_peak_27744	53	.	4.27286	5.30894	2.06346	87
chr1	202082312	202082778	/home/mkelly95/Ovarian_Chip_Seq_Project_Mike/BRD4/remove-duplicates.sh-1.1.0/cross-correlation-macs.sh-1.0.0/BRD4_Experimental_peak_27745	43	.	3.69677	4.38196	1.41151	121
chr1	202087824	202088391	/home/mkelly95/Ovarian_Chip_Seq_Project_Mike/BRD4/remove-duplicates.sh-1.1.0/cross-correlation-macs.sh-1.0.0/BRD4_Experimental_peak_27754	103	.	6.79542	10.37667	6.076	467
chr1	202994736	202995254	/home/mkelly95/Ovarian_Chip_Seq_Project_Mike/BRD4/remove-duplicates.sh-1.1.0/cross-correlation-macs.sh-1.0.0/BRD4_Experimental_peak_27939	64	.	4.90237	6.44357	2.91558	419
chr1	202995308	202995522	/home/mkelly95/Ovarian_Chip_Seq_Project_Mike/BRD4/remove-duplicates.sh-1.1.0/cross-correlation-macs.sh-1.0.0/BRD4_Experimental_peak_27940	49	.	3.95805	4.92452	1.74661	106
chr1	203242342	203242456	/home/mkelly95/Ovarian_Chip_Seq_Project_Mike/BRD4/remove-duplicates.sh-1.1.0/cross-correlation-macs.sh-1.0.0/BRD4_Experimental_peak_27988	53	.	4.22488	5.33974	2.07816	43
chr1	203296953	203297129	/home/mkelly95/Ovarian_Chip_Seq_Project_Mike/BRD4/remove-duplicates.sh-1.1.0/cross-correlation-macs.sh-1.0.0/BRD4_Experimental_peak_27993	59	.	4.63393	5.9392	2.52955	134
chr1	203435189	203435293	/home/mkelly95/Ovarian_Chip_Seq_Project_Mike/BRD4/remove-duplicates.sh-1.1.0/cross-correlation-macs.sh-1.0.0/BRD4_Experimental_peak_28010	33	.	3.10036	3.36296	0.80885	84
chr1	203482052	203482149	/home/mkelly95/Ovarian_Chip_Seq_Project_Mike/BRD4/remove-duplicates.sh-1.1.0/cross-correlation-macs.sh-1.0.0/BRD4_Experimental_peak_28021	37	.	3.25756	3.71348	0.93553	31
chr1	203482250	203482379	/home/mkelly95/Ovarian_Chip_Seq_Project_Mike/BRD4/remove-duplicates.sh-1.1.0/cross-correlation-macs.sh-1.0.0/BRD4_Experimental_peak_28022	40	.	3.53838	4.06014	1.17815	25
chr1	203482814	203482865	/home/mkelly95/Ovarian_Chip_Seq_Project_Mike/BRD4/remove-duplicates.sh-1.1.0/cross-correlation-macs.sh-1.0.0/BRD4_Experimental_peak_28023	37	.	3.32241	3.74463	0.93553	2
chr1	203482938	203483049	/home/mkelly95/Ovarian_Chip_Seq_Project_Mike/BRD4/remove-duplicates.sh-1.1.0/cross-correlation-macs.sh-1.0.0/BRD4_Experimental_peak_28024	27	.	2.65793	2.74119	0.37843	72
chr1	203595457	203595616	/home/mkelly95/Ovarian_Chip_Seq_Project_Mike/BRD4/remove-duplicates.sh-1.1.0/cross-correlation-macs.sh-1.0.0/BRD4_Experimental_peak_28032	44	.	3.78027	4.46207	1.47788	29
chr1	203830028	203830201	/home/mkelly95/Ovarian_Chip_Seq_Project_Mike/BRD4/remove-duplicates.sh-1.1.0/cross-correlation-macs.sh-1.0.0/BRD4_Experimental_peak_28075	56	.	4.44986	5.6969	2.38011	130
chr1	203830289	203830456	/home/mkelly95/Ovarian_Chip_Seq_Project_Mike/BRD4/remove-duplicates.sh-1.1.0/cross-correlation-macs.sh-1.0.0/BRD4_Experimental_peak_28076	50	.	4.14371	5.09419	1.89876	62
chr1	203876505	203876642	/home/mkelly95/Ovarian_Chip_Seq_Project_Mike/BRD4/remove-duplicates.sh-1.1.0/cross-correlation-macs.sh-1.0.0/BRD4_Experimental_peak_28089	27	.	2.72316	2.76732	0.40145	52
chr1	204034894	204035006	/home/mkelly95/Ovarian_Chip_Seq_Project_Mike/BRD4/remove-duplicates.sh-1.1.0/cross-correlation-macs.sh-1.0.0/BRD4_Experimental_peak_28109	48	.	3.98689	4.82503	1.66489	43
chr1	204141650	204141747	/home/mkelly95/Ovarian_Chip_Seq_Project_Mike/BRD4/remove-duplicates.sh-1.1.0/cross-correlation-macs.sh-1.0.0/BRD4_Experimental_peak_28121	40	.	3.53838	4.06014	1.17815	47
chr1	204183476	204183582	/home/mkelly95/Ovarian_Chip_Seq_Project_Mike/BRD4/remove-duplicates.sh-1.1.0/cross-correlation-macs.sh-1.0.0/BRD4_Experimental_peak_28123	41	.	3.56522	4.10371	1.21613	44
chr1	204183819	204183917	/home/mkelly95/Ovarian_Chip_Seq_Project_Mike/BRD4/remove-duplicates.sh-1.1.0/cross-correlation-macs.sh-1.0.0/BRD4_Experimental_peak_28124	30	.	2.9376	3.09915	0.64403	70
chr1	204386422	204386506	/home/mkelly95/Ovarian_Chip_Seq_Project_Mike/BRD4/remove-duplicates.sh-1.1.0/cross-correlation-macs.sh-1.0.0/BRD4_Experimental_peak_28163	45	.	3.72293	4.56394	1.55513	46
chr1	204387245	204387621	/home/mkelly95/Ovarian_Chip_Seq_Project_Mike/BRD4/remove-duplicates.sh-1.1.0/cross-correlation-macs.sh-1.0.0/BRD4_Experimental_peak_28165	52	.	4.25628	5.28109	2.05946	266
chr1	204477202	204477284	/home/mkelly95/Ovarian_Chip_Seq_Project_Mike/BRD4/remove-duplicates.sh-1.1.0/cross-correlation-macs.sh-1.0.0/BRD4_Experimental_peak_28191	20	.	2.23286	2.05774	0.23307	37
chr1	204700345	204700437	/home/mkelly95/Ovarian_Chip_Seq_Project_Mike/BRD4/remove-duplicates.sh-1.1.0/cross-correlation-macs.sh-1.0.0/BRD4_Experimental_peak_28231	24	.	2.48029	2.4418	0.37843	55
chr1	204767242	204767326	/home/mkelly95/Ovarian_Chip_Seq_Project_Mike/BRD4/remove-duplicates.sh-1.1.0/cross-correlation-macs.sh-1.0.0/BRD4_Experimental_peak_28245	24	.	2.4852	2.44979	0.37843	35
chr1	205242710	205243067	/home/mkelly95/Ovarian_Chip_Seq_Project_Mike/BRD4/remove-duplicates.sh-1.1.0/cross-correlation-macs.sh-1.0.0/BRD4_Experimental_peak_28277	123	.	7.94388	12.38779	7.74919	77
chr1	205243327	205243478	/home/mkelly95/Ovarian_Chip_Seq_Project_Mike/BRD4/remove-duplicates.sh-1.1.0/cross-correlation-macs.sh-1.0.0/BRD4_Experimental_peak_28278	37	.	3.30995	3.72242	0.93553	28
chr1	205243577	205243677	/home/mkelly95/Ovarian_Chip_Seq_Project_Mike/BRD4/remove-duplicates.sh-1.1.0/cross-correlation-macs.sh-1.0.0/BRD4_Experimental_peak_28279	47	.	3.97194	4.79804	1.66489	42
chr1	205243779	205243908	/home/mkelly95/Ovarian_Chip_Seq_Project_Mike/BRD4/remove-duplicates.sh-1.1.0/cross-correlation-macs.sh-1.0.0/BRD4_Experimental_peak_28280	37	.	3.32241	3.74463	0.93553	21
chr1	205244379	205244490	/home/mkelly95/Ovarian_Chip_Seq_Project_Mike/BRD4/remove-duplicates.sh-1.1.0/cross-correlation-macs.sh-1.0.0/BRD4_Experimental_peak_28281	46	.	3.87374	4.6237	1.60308	24
chr1	205253705	205253775	/home/mkelly95/Ovarian_Chip_Seq_Project_Mike/BRD4/remove-duplicates.sh-1.1.0/cross-correlation-macs.sh-1.0.0/BRD4_Experimental_peak_28290	23	.	2.44163	2.37956	0.37843	20
chr1	205253844	205254194	/home/mkelly95/Ovarian_Chip_Seq_Project_Mike/BRD4/remove-duplicates.sh-1.1.0/cross-correlation-macs.sh-1.0.0/BRD4_Experimental_peak_28291	74	.	5.2811	7.40014	3.66564	311
chr1	205263380	205263521	/home/mkelly95/Ovarian_Chip_Seq_Project_Mike/BRD4/remove-duplicates.sh-1.1.0/cross-correlation-macs.sh-1.0.0/BRD4_Experimental_peak_28296	36	.	3.25494	3.6256	0.93553	104
chr1	205267244	205267352	/home/mkelly95/Ovarian_Chip_Seq_Project_Mike/BRD4/remove-duplicates.sh-1.1.0/cross-correlation-macs.sh-1.0.0/BRD4_Experimental_peak_28304	48	.	3.96399	4.80268	1.66489	35
chr1	205267601	205268032	/home/mkelly95/Ovarian_Chip_Seq_Project_Mike/BRD4/remove-duplicates.sh-1.1.0/cross-correlation-macs.sh-1.0.0/BRD4_Experimental_peak_28305	141	.	8.49427	14.16533	9.20065	129
chr1	205268371	205268458	/home/mkelly95/Ovarian_Chip_Seq_Project_Mike/BRD4/remove-duplicates.sh-1.1.0/cross-correlation-macs.sh-1.0.0/BRD4_Experimental_peak_28306	33	.	3.08814	3.34273	0.7929	23
chr1	205269515	205269993	/home/mkelly95/Ovarian_Chip_Seq_Project_Mike/BRD4/remove-duplicates.sh-1.1.0/cross-correlation-macs.sh-1.0.0/BRD4_Experimental_peak_28309	69	.	5.09656	6.90052	3.29034	95
chr1	205294460	205294872	/home/mkelly95/Ovarian_Chip_Seq_Project_Mike/BRD4/remove-duplicates.sh-1.1.0/cross-correlation-macs.sh-1.0.0/BRD4_Experimental_peak_28331	99	.	6.71449	9.99983	5.75917	295
chr1	205297594	205297766	/home/mkelly95/Ovarian_Chip_Seq_Project_Mike/BRD4/remove-duplicates.sh-1.1.0/cross-correlation-macs.sh-1.0.0/BRD4_Experimental_peak_28334	35	.	3.21487	3.55623	0.93552	38
chr1	205399925	205399976	/home/mkelly95/Ovarian_Chip_Seq_Project_Mike/BRD4/remove-duplicates.sh-1.1.0/cross-correlation-macs.sh-1.0.0/BRD4_Experimental_peak_28346	27	.	2.65793	2.74119	0.37843	27
chr1	205410815	205411140	/home/mkelly95/Ovarian_Chip_Seq_Project_Mike/BRD4/remove-duplicates.sh-1.1.0/cross-correlation-macs.sh-1.0.0/BRD4_Experimental_peak_28352	59	.	4.65137	5.97099	2.52955	274
chr1	205411218	205411538	/home/mkelly95/Ovarian_Chip_Seq_Project_Mike/BRD4/remove-duplicates.sh-1.1.0/cross-correlation-macs.sh-1.0.0/BRD4_Experimental_peak_28353	77	.	5.58064	7.71323	3.92511	273
chr1	205417812	205418451	/home/mkelly95/Ovarian_Chip_Seq_Project_Mike/BRD4/remove-duplicates.sh-1.1.0/cross-correlation-macs.sh-1.0.0/BRD4_Experimental_peak_28363	83	.	5.95791	8.38615	4.48422	190
chr1	205418537	205418587	/home/mkelly95/Ovarian_Chip_Seq_Project_Mike/BRD4/remove-duplicates.sh-1.1.0/cross-correlation-macs.sh-1.0.0/BRD4_Experimental_peak_28364	37	.	3.32241	3.74463	0.93553	37
chr1	205418644	205418908	/home/mkelly95/Ovarian_Chip_Seq_Project_Mike/BRD4/remove-duplicates.sh-1.1.0/cross-correlation-macs.sh-1.0.0/BRD4_Experimental_peak_28365	59	.	4.65137	5.97099	2.52955	164
chr1	205419697	205419961	/home/mkelly95/Ovarian_Chip_Seq_Project_Mike/BRD4/remove-duplicates.sh-1.1.0/cross-correlation-macs.sh-1.0.0/BRD4_Experimental_peak_28367	48	.	3.98689	4.82503	1.66489	229
chr1	205420290	205420341	/home/mkelly95/Ovarian_Chip_Seq_Project_Mike/BRD4/remove-duplicates.sh-1.1.0/cross-correlation-macs.sh-1.0.0/BRD4_Experimental_peak_28368	27	.	2.65793	2.74119	0.37843	26
chr1	205420405	205420580	/home/mkelly95/Ovarian_Chip_Seq_Project_Mike/BRD4/remove-duplicates.sh-1.1.0/cross-correlation-macs.sh-1.0.0/BRD4_Experimental_peak_28369	84	.	5.98034	8.42756	4.48422	140
chr1	205446410	205446460	/home/mkelly95/Ovarian_Chip_Seq_Project_Mike/BRD4/remove-duplicates.sh-1.1.0/cross-correlation-macs.sh-1.0.0/BRD4_Experimental_peak_28380	32	.	3.05204	3.28341	0.74546	17
chr1	205446712	205446871	/home/mkelly95/Ovarian_Chip_Seq_Project_Mike/BRD4/remove-duplicates.sh-1.1.0/cross-correlation-macs.sh-1.0.0/BRD4_Experimental_peak_28381	74	.	5.2811	7.40014	3.66564	90
chr1	205447051	205447295	/home/mkelly95/Ovarian_Chip_Seq_Project_Mike/BRD4/remove-duplicates.sh-1.1.0/cross-correlation-macs.sh-1.0.0/BRD4_Experimental_peak_28382	83	.	5.93284	8.34008	4.45236	194
chr1	205447355	205447557	/home/mkelly95/Ovarian_Chip_Seq_Project_Mike/BRD4/remove-duplicates.sh-1.1.0/cross-correlation-macs.sh-1.0.0/BRD4_Experimental_peak_28383	87	.	6.10409	8.76124	4.7547	121
chr1	205447793	205448054	/home/mkelly95/Ovarian_Chip_Seq_Project_Mike/BRD4/remove-duplicates.sh-1.1.0/cross-correlation-macs.sh-1.0.0/BRD4_Experimental_peak_28384	38	.	3.39771	3.83539	0.99131	155
chr1	205454441	205454492	/home/mkelly95/Ovarian_Chip_Seq_Project_Mike/BRD4/remove-duplicates.sh-1.1.0/cross-correlation-macs.sh-1.0.0/BRD4_Experimental_peak_28390	37	.	3.30995	3.72242	0.93553	22
chr1	205462477	205462528	/home/mkelly95/Ovarian_Chip_Seq_Project_Mike/BRD4/remove-duplicates.sh-1.1.0/cross-correlation-macs.sh-1.0.0/BRD4_Experimental_peak_28392	27	.	2.64796	2.72374	0.37843	35
chr1	205512925	205513136	/home/mkelly95/Ovarian_Chip_Seq_Project_Mike/BRD4/remove-duplicates.sh-1.1.0/cross-correlation-macs.sh-1.0.0/BRD4_Experimental_peak_28394	71	.	5.29592	7.13743	3.47753	69
chr1	205513244	205513378	/home/mkelly95/Ovarian_Chip_Seq_Project_Mike/BRD4/remove-duplicates.sh-1.1.0/cross-correlation-macs.sh-1.0.0/BRD4_Experimental_peak_28395	44	.	3.79554	4.4882	1.49798	47
chr1	206288664	206289499	/home/mkelly95/Ovarian_Chip_Seq_Project_Mike/BRD4/remove-duplicates.sh-1.1.0/cross-correlation-macs.sh-1.0.0/BRD4_Experimental_peak_28487	99	.	6.12919	9.93884	5.72372	90
chr1	206288664	206289499	/home/mkelly95/Ovarian_Chip_Seq_Project_Mike/BRD4/remove-duplicates.sh-1.1.0/cross-correlation-macs.sh-1.0.0/BRD4_Experimental_peak_28487	99	.	6.12919	9.93884	5.72372	90
chr1	206289567	206289762	/home/mkelly95/Ovarian_Chip_Seq_Project_Mike/BRD4/remove-duplicates.sh-1.1.0/cross-correlation-macs.sh-1.0.0/BRD4_Experimental_peak_28488	51	.	3.98473	5.14967	1.94463	132
chr1	206290123	206290540	/home/mkelly95/Ovarian_Chip_Seq_Project_Mike/BRD4/remove-duplicates.sh-1.1.0/cross-correlation-macs.sh-1.0.0/BRD4_Experimental_peak_28490	113	.	6.75188	11.30875	6.82979	268
chr1	206295883	206295964	/home/mkelly95/Ovarian_Chip_Seq_Project_Mike/BRD4/remove-duplicates.sh-1.1.0/cross-correlation-macs.sh-1.0.0/BRD4_Experimental_peak_28495	29	.	2.79054	2.91633	0.50441	35
chr1	206299514	206299715	/home/mkelly95/Ovarian_Chip_Seq_Project_Mike/BRD4/remove-duplicates.sh-1.1.0/cross-correlation-macs.sh-1.0.0/BRD4_Experimental_peak_28498	51	.	3.95345	5.10146	1.90174	93
chr1	206306306	206306636	/home/mkelly95/Ovarian_Chip_Seq_Project_Mike/BRD4/remove-duplicates.sh-1.1.0/cross-correlation-macs.sh-1.0.0/BRD4_Experimental_peak_28503	29	.	2.76484	2.98143	0.54503	153
chr1	206808384	206808554	/home/mkelly95/Ovarian_Chip_Seq_Project_Mike/BRD4/remove-duplicates.sh-1.1.0/cross-correlation-macs.sh-1.0.0/BRD4_Experimental_peak_28542	53	.	4.27286	5.30894	2.06346	70
chr1	206970427	206970515	/home/mkelly95/Ovarian_Chip_Seq_Project_Mike/BRD4/remove-duplicates.sh-1.1.0/cross-correlation-macs.sh-1.0.0/BRD4_Experimental_peak_28562	39	.	3.4859	3.97561	1.11436	45
chr1	207175514	207177133	/home/mkelly95/Ovarian_Chip_Seq_Project_Mike/BRD4/remove-duplicates.sh-1.1.0/cross-correlation-macs.sh-1.0.0/BRD4_Experimental_peak_28610	82	.	5.82929	8.29551	4.41323	1006
chr1	207178822	207182567	/home/mkelly95/Ovarian_Chip_Seq_Project_Mike/BRD4/remove-duplicates.sh-1.1.0/cross-correlation-macs.sh-1.0.0/BRD4_Experimental_peak_28614	150	.	9.01563	15.05609	9.97731	1744
chr1	207178822	207182567	/home/mkelly95/Ovarian_Chip_Seq_Project_Mike/BRD4/remove-duplicates.sh-1.1.0/cross-correlation-macs.sh-1.0.0/BRD4_Experimental_peak_28614	150	.	9.01563	15.05609	9.97731	1744
chr1	207178822	207182567	/home/mkelly95/Ovarian_Chip_Seq_Project_Mike/BRD4/remove-duplicates.sh-1.1.0/cross-correlation-macs.sh-1.0.0/BRD4_Experimental_peak_28614	150	.	9.01563	15.05609	9.97731	1744
chr1	207433480	207433531	/home/mkelly95/Ovarian_Chip_Seq_Project_Mike/BRD4/remove-duplicates.sh-1.1.0/cross-correlation-macs.sh-1.0.0/BRD4_Experimental_peak_28719	42	.	3.66245	4.26359	1.32304	34
chr1	207996600	207996718	/home/mkelly95/Ovarian_Chip_Seq_Project_Mike/BRD4/remove-duplicates.sh-1.1.0/cross-correlation-macs.sh-1.0.0/BRD4_Experimental_peak_28839	37	.	3.32241	3.74463	0.93553	101
chr1	207997362	207997526	/home/mkelly95/Ovarian_Chip_Seq_Project_Mike/BRD4/remove-duplicates.sh-1.1.0/cross-correlation-macs.sh-1.0.0/BRD4_Experimental_peak_28840	71	.	5.29592	7.13743	3.47753	38
chr1	207997618	207997770	/home/mkelly95/Ovarian_Chip_Seq_Project_Mike/BRD4/remove-duplicates.sh-1.1.0/cross-correlation-macs.sh-1.0.0/BRD4_Experimental_peak_28841	53	.	4.27286	5.30894	2.06346	130
chr1	208136228	208136279	/home/mkelly95/Ovarian_Chip_Seq_Project_Mike/BRD4/remove-duplicates.sh-1.1.0/cross-correlation-macs.sh-1.0.0/BRD4_Experimental_peak_28875	48	.	3.98689	4.82503	1.66489	32
chr1	208136351	208136450	/home/mkelly95/Ovarian_Chip_Seq_Project_Mike/BRD4/remove-duplicates.sh-1.1.0/cross-correlation-macs.sh-1.0.0/BRD4_Experimental_peak_28876	37	.	3.32241	3.74463	0.93553	18
chr1	208136611	208136747	/home/mkelly95/Ovarian_Chip_Seq_Project_Mike/BRD4/remove-duplicates.sh-1.1.0/cross-correlation-macs.sh-1.0.0/BRD4_Experimental_peak_28877	37	.	3.32241	3.74463	0.93553	24
chr1	208136829	208136974	/home/mkelly95/Ovarian_Chip_Seq_Project_Mike/BRD4/remove-duplicates.sh-1.1.0/cross-correlation-macs.sh-1.0.0/BRD4_Experimental_peak_28878	59	.	4.65137	5.97099	2.52955	89
chr1	209536307	209536470	/home/mkelly95/Ovarian_Chip_Seq_Project_Mike/BRD4/remove-duplicates.sh-1.1.0/cross-correlation-macs.sh-1.0.0/BRD4_Experimental_peak_29100	59	.	4.59673	5.93454	2.52955	117
chr1	209560713	209560924	/home/mkelly95/Ovarian_Chip_Seq_Project_Mike/BRD4/remove-duplicates.sh-1.1.0/cross-correlation-macs.sh-1.0.0/BRD4_Experimental_peak_29119	47	.	3.93554	4.75722	1.66489	47
chr1	209560975	209561071	/home/mkelly95/Ovarian_Chip_Seq_Project_Mike/BRD4/remove-duplicates.sh-1.1.0/cross-correlation-macs.sh-1.0.0/BRD4_Experimental_peak_29120	31	.	2.99373	3.18882	0.70749	21
chr1	209578112	209578211	/home/mkelly95/Ovarian_Chip_Seq_Project_Mike/BRD4/remove-duplicates.sh-1.1.0/cross-correlation-macs.sh-1.0.0/BRD4_Experimental_peak_29134	53	.	4.30641	5.36555	2.10115	49
chr1	209582504	209582637	/home/mkelly95/Ovarian_Chip_Seq_Project_Mike/BRD4/remove-duplicates.sh-1.1.0/cross-correlation-macs.sh-1.0.0/BRD4_Experimental_peak_29139	34	.	3.12509	3.40412	0.84032	88
chr1	209589278	209589329	/home/mkelly95/Ovarian_Chip_Seq_Project_Mike/BRD4/remove-duplicates.sh-1.1.0/cross-correlation-macs.sh-1.0.0/BRD4_Experimental_peak_29147	34	.	3.17577	3.48945	0.88632	31
chr1	209589679	209589729	/home/mkelly95/Ovarian_Chip_Seq_Project_Mike/BRD4/remove-duplicates.sh-1.1.0/cross-correlation-macs.sh-1.0.0/BRD4_Experimental_peak_29148	29	.	2.83142	2.93288	0.50441	39
chr1	209601846	209601990	/home/mkelly95/Ovarian_Chip_Seq_Project_Mike/BRD4/remove-duplicates.sh-1.1.0/cross-correlation-macs.sh-1.0.0/BRD4_Experimental_peak_29154	39	.	3.4859	3.97561	1.11436	97
chr1	209606119	209608821	/home/mkelly95/Ovarian_Chip_Seq_Project_Mike/BRD4/remove-duplicates.sh-1.1.0/cross-correlation-macs.sh-1.0.0/BRD4_Experimental_peak_29161	164	.	9.7933	16.44824	11.14936	766
chr1	209606119	209608821	/home/mkelly95/Ovarian_Chip_Seq_Project_Mike/BRD4/remove-duplicates.sh-1.1.0/cross-correlation-macs.sh-1.0.0/BRD4_Experimental_peak_29161	164	.	9.7933	16.44824	11.14936	766
chr1	209606119	209608821	/home/mkelly95/Ovarian_Chip_Seq_Project_Mike/BRD4/remove-duplicates.sh-1.1.0/cross-correlation-macs.sh-1.0.0/BRD4_Experimental_peak_29161	164	.	9.7933	16.44824	11.14936	766
chr1	209609023	209609271	/home/mkelly95/Ovarian_Chip_Seq_Project_Mike/BRD4/remove-duplicates.sh-1.1.0/cross-correlation-macs.sh-1.0.0/BRD4_Experimental_peak_29162	49	.	3.95805	4.92452	1.74661	174
chr1	209921093	209921242	/home/mkelly95/Ovarian_Chip_Seq_Project_Mike/BRD4/remove-duplicates.sh-1.1.0/cross-correlation-macs.sh-1.0.0/BRD4_Experimental_peak_29207	48	.	3.96399	4.80268	1.66489	37
chr1	211410277	211410440	/home/mkelly95/Ovarian_Chip_Seq_Project_Mike/BRD4/remove-duplicates.sh-1.1.0/cross-correlation-macs.sh-1.0.0/BRD4_Experimental_peak_29474	51	.	4.20407	5.19395	1.98467	114
chr1	211613392	211613443	/home/mkelly95/Ovarian_Chip_Seq_Project_Mike/BRD4/remove-duplicates.sh-1.1.0/cross-correlation-macs.sh-1.0.0/BRD4_Experimental_peak_29520	34	.	3.12509	3.40412	0.84032	42
chr1	211633016	211633141	/home/mkelly95/Ovarian_Chip_Seq_Project_Mike/BRD4/remove-duplicates.sh-1.1.0/cross-correlation-macs.sh-1.0.0/BRD4_Experimental_peak_29527	47	.	3.97194	4.79804	1.66489	46
chr1	211643565	211643616	/home/mkelly95/Ovarian_Chip_Seq_Project_Mike/BRD4/remove-duplicates.sh-1.1.0/cross-correlation-macs.sh-1.0.0/BRD4_Experimental_peak_29529	28	.	2.75767	2.81969	0.44708	36
chr1	211666685	211666822	/home/mkelly95/Ovarian_Chip_Seq_Project_Mike/BRD4/remove-duplicates.sh-1.1.0/cross-correlation-macs.sh-1.0.0/BRD4_Experimental_peak_29537	32	.	3.05204	3.28341	0.74546	30
chr1	211689296	211689401	/home/mkelly95/Ovarian_Chip_Seq_Project_Mike/BRD4/remove-duplicates.sh-1.1.0/cross-correlation-macs.sh-1.0.0/BRD4_Experimental_peak_29540	37	.	3.30855	3.71994	0.93553	31
chr1	211722057	211722109	/home/mkelly95/Ovarian_Chip_Seq_Project_Mike/BRD4/remove-duplicates.sh-1.1.0/cross-correlation-macs.sh-1.0.0/BRD4_Experimental_peak_29548	50	.	4.13122	5.07367	1.88064	29
chr1	211753199	211753250	/home/mkelly95/Ovarian_Chip_Seq_Project_Mike/BRD4/remove-duplicates.sh-1.1.0/cross-correlation-macs.sh-1.0.0/BRD4_Experimental_peak_29555	29	.	2.83142	2.93288	0.50441	40
chr1	211763620	211763708	/home/mkelly95/Ovarian_Chip_Seq_Project_Mike/BRD4/remove-duplicates.sh-1.1.0/cross-correlation-macs.sh-1.0.0/BRD4_Experimental_peak_29558	37	.	3.36126	3.77807	0.96458	53
chr1	211763763	211763937	/home/mkelly95/Ovarian_Chip_Seq_Project_Mike/BRD4/remove-duplicates.sh-1.1.0/cross-correlation-macs.sh-1.0.0/BRD4_Experimental_peak_29559	38	.	3.43495	3.89433	1.04445	24
chr1	211794789	211794840	/home/mkelly95/Ovarian_Chip_Seq_Project_Mike/BRD4/remove-duplicates.sh-1.1.0/cross-correlation-macs.sh-1.0.0/BRD4_Experimental_peak_29563	25	.	2.54681	2.5512	0.37843	6
chr1	211811647	211811698	/home/mkelly95/Ovarian_Chip_Seq_Project_Mike/BRD4/remove-duplicates.sh-1.1.0/cross-correlation-macs.sh-1.0.0/BRD4_Experimental_peak_29571	34	.	3.13259	3.41666	0.851	18
chr1	211817110	211817288	/home/mkelly95/Ovarian_Chip_Seq_Project_Mike/BRD4/remove-duplicates.sh-1.1.0/cross-correlation-macs.sh-1.0.0/BRD4_Experimental_peak_29574	48	.	3.96399	4.80268	1.66489	105
chr1	211817400	211817558	/home/mkelly95/Ovarian_Chip_Seq_Project_Mike/BRD4/remove-duplicates.sh-1.1.0/cross-correlation-macs.sh-1.0.0/BRD4_Experimental_peak_29575	32	.	3.03666	3.25831	0.74546	141
chr1	212330039	212330313	/home/mkelly95/Ovarian_Chip_Seq_Project_Mike/BRD4/remove-duplicates.sh-1.1.0/cross-correlation-macs.sh-1.0.0/BRD4_Experimental_peak_29665	47	.	3.9075	4.71258	1.66489	46
chr1	212330453	212330630	/home/mkelly95/Ovarian_Chip_Seq_Project_Mike/BRD4/remove-duplicates.sh-1.1.0/cross-correlation-macs.sh-1.0.0/BRD4_Experimental_peak_29666	74	.	4.99138	7.47201	3.72744	93
chr1	212330873	212331137	/home/mkelly95/Ovarian_Chip_Seq_Project_Mike/BRD4/remove-duplicates.sh-1.1.0/cross-correlation-macs.sh-1.0.0/BRD4_Experimental_peak_29667	63	.	4.85678	6.36622	2.86987	235
chr1	212391299	212391472	/home/mkelly95/Ovarian_Chip_Seq_Project_Mike/BRD4/remove-duplicates.sh-1.1.0/cross-correlation-macs.sh-1.0.0/BRD4_Experimental_peak_29679	60	.	4.6826	6.0754	2.62046	62
chr1	212392758	212393752	/home/mkelly95/Ovarian_Chip_Seq_Project_Mike/BRD4/remove-duplicates.sh-1.1.0/cross-correlation-macs.sh-1.0.0/BRD4_Experimental_peak_29683	84	.	5.80921	8.49354	4.53006	237
chr1	212397783	212397920	/home/mkelly95/Ovarian_Chip_Seq_Project_Mike/BRD4/remove-duplicates.sh-1.1.0/cross-correlation-macs.sh-1.0.0/BRD4_Experimental_peak_29688	33	.	3.07964	3.32871	0.78227	87
chr1	212399193	212399776	/home/mkelly95/Ovarian_Chip_Seq_Project_Mike/BRD4/remove-duplicates.sh-1.1.0/cross-correlation-macs.sh-1.0.0/BRD4_Experimental_peak_29690	51	.	4.15943	5.12007	1.91811	481
chr1	212458175	212458226	/home/mkelly95/Ovarian_Chip_Seq_Project_Mike/BRD4/remove-duplicates.sh-1.1.0/cross-correlation-macs.sh-1.0.0/BRD4_Experimental_peak_29710	26	.	2.64055	2.64337	0.37843	6
chr1	212641220	212641366	/home/mkelly95/Ovarian_Chip_Seq_Project_Mike/BRD4/remove-duplicates.sh-1.1.0/cross-correlation-macs.sh-1.0.0/BRD4_Experimental_peak_29749	59	.	4.65137	5.97099	2.52955	74
chr1	212641422	212641473	/home/mkelly95/Ovarian_Chip_Seq_Project_Mike/BRD4/remove-duplicates.sh-1.1.0/cross-correlation-macs.sh-1.0.0/BRD4_Experimental_peak_29750	23	.	2.47378	2.39846	0.37843	9
chr1	212650620	212650758	/home/mkelly95/Ovarian_Chip_Seq_Project_Mike/BRD4/remove-duplicates.sh-1.1.0/cross-correlation-macs.sh-1.0.0/BRD4_Experimental_peak_29752	58	.	4.45281	5.87499	2.50788	72
chr1	212687069	212687127	/home/mkelly95/Ovarian_Chip_Seq_Project_Mike/BRD4/remove-duplicates.sh-1.1.0/cross-correlation-macs.sh-1.0.0/BRD4_Experimental_peak_29758	43	.	3.73521	4.38551	1.41338	17
chr1	212687263	212687471	/home/mkelly95/Ovarian_Chip_Seq_Project_Mike/BRD4/remove-duplicates.sh-1.1.0/cross-correlation-macs.sh-1.0.0/BRD4_Experimental_peak_29759	69	.	5.20574	6.97382	3.35271	176
chr1	212718557	212718649	/home/mkelly95/Ovarian_Chip_Seq_Project_Mike/BRD4/remove-duplicates.sh-1.1.0/cross-correlation-macs.sh-1.0.0/BRD4_Experimental_peak_29761	21	.	2.27088	2.11474	0.2436	50
chr1	212732385	212732726	/home/mkelly95/Ovarian_Chip_Seq_Project_Mike/BRD4/remove-duplicates.sh-1.1.0/cross-correlation-macs.sh-1.0.0/BRD4_Experimental_peak_29771	40	.	3.4633	4.02383	1.14695	158
chr1	212734848	212734952	/home/mkelly95/Ovarian_Chip_Seq_Project_Mike/BRD4/remove-duplicates.sh-1.1.0/cross-correlation-macs.sh-1.0.0/BRD4_Experimental_peak_29774	29	.	2.85204	2.96485	0.53226	35
chr1	214725203	214726372	/home/mkelly95/Ovarian_Chip_Seq_Project_Mike/BRD4/remove-duplicates.sh-1.1.0/cross-correlation-macs.sh-1.0.0/BRD4_Experimental_peak_30143	120	.	7.62917	12.05935	7.46532	469
chr1	214725203	214726372	/home/mkelly95/Ovarian_Chip_Seq_Project_Mike/BRD4/remove-duplicates.sh-1.1.0/cross-correlation-macs.sh-1.0.0/BRD4_Experimental_peak_30143	120	.	7.62917	12.05935	7.46532	469
chr1	215605947	215605998	/home/mkelly95/Ovarian_Chip_Seq_Project_Mike/BRD4/remove-duplicates.sh-1.1.0/cross-correlation-macs.sh-1.0.0/BRD4_Experimental_peak_30350	26	.	2.63128	2.69474	0.37843	32
chr1	215648595	215648807	/home/mkelly95/Ovarian_Chip_Seq_Project_Mike/BRD4/remove-duplicates.sh-1.1.0/cross-correlation-macs.sh-1.0.0/BRD4_Experimental_peak_30362	47	.	3.92059	4.70627	1.66489	28
chr1	215650388	215650555	/home/mkelly95/Ovarian_Chip_Seq_Project_Mike/BRD4/remove-duplicates.sh-1.1.0/cross-correlation-macs.sh-1.0.0/BRD4_Experimental_peak_30367	53	.	4.27286	5.30894	2.06346	36
chr1	218637011	218637158	/home/mkelly95/Ovarian_Chip_Seq_Project_Mike/BRD4/remove-duplicates.sh-1.1.0/cross-correlation-macs.sh-1.0.0/BRD4_Experimental_peak_30836	34	.	3.16866	3.48047	0.88083	28
chr1	218637218	218637333	/home/mkelly95/Ovarian_Chip_Seq_Project_Mike/BRD4/remove-duplicates.sh-1.1.0/cross-correlation-macs.sh-1.0.0/BRD4_Experimental_peak_30837	26	.	2.64055	2.64337	0.37843	67
chr1	218695028	218695111	/home/mkelly95/Ovarian_Chip_Seq_Project_Mike/BRD4/remove-duplicates.sh-1.1.0/cross-correlation-macs.sh-1.0.0/BRD4_Experimental_peak_30854	23	.	2.45118	2.39485	0.37843	35
chr1	218731352	218731403	/home/mkelly95/Ovarian_Chip_Seq_Project_Mike/BRD4/remove-duplicates.sh-1.1.0/cross-correlation-macs.sh-1.0.0/BRD4_Experimental_peak_30861	37	.	3.32241	3.74463	0.93553	17
chr1	219445999	219446079	/home/mkelly95/Ovarian_Chip_Seq_Project_Mike/BRD4/remove-duplicates.sh-1.1.0/cross-correlation-macs.sh-1.0.0/BRD4_Experimental_peak_30969	33	.	3.10036	3.36296	0.80885	42
chr1	219499181	219499354	/home/mkelly95/Ovarian_Chip_Seq_Project_Mike/BRD4/remove-duplicates.sh-1.1.0/cross-correlation-macs.sh-1.0.0/BRD4_Experimental_peak_30979	37	.	3.31836	3.7374	0.93553	122
chr1	219555724	219555775	/home/mkelly95/Ovarian_Chip_Seq_Project_Mike/BRD4/remove-duplicates.sh-1.1.0/cross-correlation-macs.sh-1.0.0/BRD4_Experimental_peak_31000	33	.	3.07239	3.31678	0.77353	32
chr1	219691297	219691588	/home/mkelly95/Ovarian_Chip_Seq_Project_Mike/BRD4/remove-duplicates.sh-1.1.0/cross-correlation-macs.sh-1.0.0/BRD4_Experimental_peak_31027	71	.	5.31586	7.17402	3.47753	91
chr1	220542213	220542434	/home/mkelly95/Ovarian_Chip_Seq_Project_Mike/BRD4/remove-duplicates.sh-1.1.0/cross-correlation-macs.sh-1.0.0/BRD4_Experimental_peak_31121	34	.	3.16866	3.48047	0.88083	113
chr1	220660451	220660547	/home/mkelly95/Ovarian_Chip_Seq_Project_Mike/BRD4/remove-duplicates.sh-1.1.0/cross-correlation-macs.sh-1.0.0/BRD4_Experimental_peak_31137	37	.	3.32241	3.74463	0.93553	49
chr1	220905882	220906020	/home/mkelly95/Ovarian_Chip_Seq_Project_Mike/BRD4/remove-duplicates.sh-1.1.0/cross-correlation-macs.sh-1.0.0/BRD4_Experimental_peak_31169	37	.	3.30995	3.72242	0.93553	116
chr1	221474220	221474315	/home/mkelly95/Ovarian_Chip_Seq_Project_Mike/BRD4/remove-duplicates.sh-1.1.0/cross-correlation-macs.sh-1.0.0/BRD4_Experimental_peak_31225	26	.	2.61481	2.66632	0.37843	81
chr1	221915734	221915858	/home/mkelly95/Ovarian_Chip_Seq_Project_Mike/BRD4/remove-duplicates.sh-1.1.0/cross-correlation-macs.sh-1.0.0/BRD4_Experimental_peak_31266	37	.	3.32241	3.74463	0.93553	30
chr1	222440253	222440304	/home/mkelly95/Ovarian_Chip_Seq_Project_Mike/BRD4/remove-duplicates.sh-1.1.0/cross-correlation-macs.sh-1.0.0/BRD4_Experimental_peak_31308	23	.	2.44163	2.37956	0.37843	38
chr1	222638809	222638878	/home/mkelly95/Ovarian_Chip_Seq_Project_Mike/BRD4/remove-duplicates.sh-1.1.0/cross-correlation-macs.sh-1.0.0/BRD4_Experimental_peak_31326	32	.	3.05204	3.28341	0.74546	21
chr1	222639106	222639573	/home/mkelly95/Ovarian_Chip_Seq_Project_Mike/BRD4/remove-duplicates.sh-1.1.0/cross-correlation-macs.sh-1.0.0/BRD4_Experimental_peak_31327	59	.	4.65137	5.97099	2.52955	279
chr1	223254690	223254817	/home/mkelly95/Ovarian_Chip_Seq_Project_Mike/BRD4/remove-duplicates.sh-1.1.0/cross-correlation-macs.sh-1.0.0/BRD4_Experimental_peak_31421	37	.	3.32241	3.74463	0.93553	117
chr1	223665590	223665657	/home/mkelly95/Ovarian_Chip_Seq_Project_Mike/BRD4/remove-duplicates.sh-1.1.0/cross-correlation-macs.sh-1.0.0/BRD4_Experimental_peak_31478	42	.	3.66245	4.26359	1.32304	30
chr1	223673534	223673585	/home/mkelly95/Ovarian_Chip_Seq_Project_Mike/BRD4/remove-duplicates.sh-1.1.0/cross-correlation-macs.sh-1.0.0/BRD4_Experimental_peak_31480	37	.	3.30995	3.72242	0.93553	28
chr1	223673999	223674117	/home/mkelly95/Ovarian_Chip_Seq_Project_Mike/BRD4/remove-duplicates.sh-1.1.0/cross-correlation-macs.sh-1.0.0/BRD4_Experimental_peak_31481	48	.	3.98689	4.82503	1.66489	77
chr1	223888068	223888301	/home/mkelly95/Ovarian_Chip_Seq_Project_Mike/BRD4/remove-duplicates.sh-1.1.0/cross-correlation-macs.sh-1.0.0/BRD4_Experimental_peak_31495	71	.	5.29592	7.13743	3.47753	118
chr1	224180318	224180439	/home/mkelly95/Ovarian_Chip_Seq_Project_Mike/BRD4/remove-duplicates.sh-1.1.0/cross-correlation-macs.sh-1.0.0/BRD4_Experimental_peak_31538	47	.	3.97194	4.79804	1.66489	37
chr1	224200349	224200439	/home/mkelly95/Ovarian_Chip_Seq_Project_Mike/BRD4/remove-duplicates.sh-1.1.0/cross-correlation-macs.sh-1.0.0/BRD4_Experimental_peak_31539	23	.	2.47378	2.39846	0.37843	75
chr1	224253711	224253920	/home/mkelly95/Ovarian_Chip_Seq_Project_Mike/BRD4/remove-duplicates.sh-1.1.0/cross-correlation-macs.sh-1.0.0/BRD4_Experimental_peak_31545	36	.	3.24281	3.60451	0.93553	22
chr1	224391195	224391262	/home/mkelly95/Ovarian_Chip_Seq_Project_Mike/BRD4/remove-duplicates.sh-1.1.0/cross-correlation-macs.sh-1.0.0/BRD4_Experimental_peak_31564	47	.	3.93866	4.7384	1.66489	34
chr1	224391450	224391501	/home/mkelly95/Ovarian_Chip_Seq_Project_Mike/BRD4/remove-duplicates.sh-1.1.0/cross-correlation-macs.sh-1.0.0/BRD4_Experimental_peak_31565	27	.	2.65793	2.74119	0.37843	11
chr1	224642211	224642262	/home/mkelly95/Ovarian_Chip_Seq_Project_Mike/BRD4/remove-duplicates.sh-1.1.0/cross-correlation-macs.sh-1.0.0/BRD4_Experimental_peak_31603	37	.	3.32241	3.74463	0.93553	29
chr1	224685705	224685867	/home/mkelly95/Ovarian_Chip_Seq_Project_Mike/BRD4/remove-duplicates.sh-1.1.0/cross-correlation-macs.sh-1.0.0/BRD4_Experimental_peak_31611	29	.	2.86246	2.98106	0.54503	91
chr1	224686008	224686373	/home/mkelly95/Ovarian_Chip_Seq_Project_Mike/BRD4/remove-duplicates.sh-1.1.0/cross-correlation-macs.sh-1.0.0/BRD4_Experimental_peak_31612	49	.	3.95805	4.92452	1.74661	101
chr1	224686008	224686373	/home/mkelly95/Ovarian_Chip_Seq_Project_Mike/BRD4/remove-duplicates.sh-1.1.0/cross-correlation-macs.sh-1.0.0/BRD4_Experimental_peak_31612	49	.	3.95805	4.92452	1.74661	101
chr1	224686485	224686976	/home/mkelly95/Ovarian_Chip_Seq_Project_Mike/BRD4/remove-duplicates.sh-1.1.0/cross-correlation-macs.sh-1.0.0/BRD4_Experimental_peak_31613	48	.	3.99286	4.84898	1.6863	223
chr1	225634515	225634583	/home/mkelly95/Ovarian_Chip_Seq_Project_Mike/BRD4/remove-duplicates.sh-1.1.0/cross-correlation-macs.sh-1.0.0/BRD4_Experimental_peak_31694	34	.	3.13761	3.42507	0.85658	20
chr1	225863800	225863946	/home/mkelly95/Ovarian_Chip_Seq_Project_Mike/BRD4/remove-duplicates.sh-1.1.0/cross-correlation-macs.sh-1.0.0/BRD4_Experimental_peak_31759	30	.	2.89312	3.02899	0.5869	71
chr1	225878217	225878273	/home/mkelly95/Ovarian_Chip_Seq_Project_Mike/BRD4/remove-duplicates.sh-1.1.0/cross-correlation-macs.sh-1.0.0/BRD4_Experimental_peak_31765	49	.	4.02509	4.90091	1.7345	16
chr1	225886544	225886630	/home/mkelly95/Ovarian_Chip_Seq_Project_Mike/BRD4/remove-duplicates.sh-1.1.0/cross-correlation-macs.sh-1.0.0/BRD4_Experimental_peak_31770	29	.	2.8192	2.91399	0.50441	55
chr1	225946443	225946661	/home/mkelly95/Ovarian_Chip_Seq_Project_Mike/BRD4/remove-duplicates.sh-1.1.0/cross-correlation-macs.sh-1.0.0/BRD4_Experimental_peak_31824	27	.	2.69505	2.72493	0.37843	111
chr1	225954708	225955554	/home/mkelly95/Ovarian_Chip_Seq_Project_Mike/BRD4/remove-duplicates.sh-1.1.0/cross-correlation-macs.sh-1.0.0/BRD4_Experimental_peak_31834	64	.	4.65366	6.40866	2.88614	402
chr1	225955623	225955928	/home/mkelly95/Ovarian_Chip_Seq_Project_Mike/BRD4/remove-duplicates.sh-1.1.0/cross-correlation-macs.sh-1.0.0/BRD4_Experimental_peak_31835	50	.	4.10955	5.03816	1.84914	40
chr1	225955983	225956271	/home/mkelly95/Ovarian_Chip_Seq_Project_Mike/BRD4/remove-duplicates.sh-1.1.0/cross-correlation-macs.sh-1.0.0/BRD4_Experimental_peak_31836	106	.	6.94605	10.6287	6.29196	44
chr1	225959212	225959484	/home/mkelly95/Ovarian_Chip_Seq_Project_Mike/BRD4/remove-duplicates.sh-1.1.0/cross-correlation-macs.sh-1.0.0/BRD4_Experimental_peak_31841	48	.	3.99286	4.84898	1.6863	183
chr1	225959617	225959954	/home/mkelly95/Ovarian_Chip_Seq_Project_Mike/BRD4/remove-duplicates.sh-1.1.0/cross-correlation-macs.sh-1.0.0/BRD4_Experimental_peak_31842	58	.	4.13621	5.83844	2.48375	158
chr1	225988579	225988685	/home/mkelly95/Ovarian_Chip_Seq_Project_Mike/BRD4/remove-duplicates.sh-1.1.0/cross-correlation-macs.sh-1.0.0/BRD4_Experimental_peak_31859	31	.	2.98233	3.17051	0.70055	78
chr1	226112249	226112425	/home/mkelly95/Ovarian_Chip_Seq_Project_Mike/BRD4/remove-duplicates.sh-1.1.0/cross-correlation-macs.sh-1.0.0/BRD4_Experimental_peak_31882	47	.	3.91895	4.70337	1.66489	96
chr1	226112487	226112631	/home/mkelly95/Ovarian_Chip_Seq_Project_Mike/BRD4/remove-duplicates.sh-1.1.0/cross-correlation-macs.sh-1.0.0/BRD4_Experimental_peak_31883	36	.	3.25224	3.62089	0.93553	49
chr1	226187504	226187555	/home/mkelly95/Ovarian_Chip_Seq_Project_Mike/BRD4/remove-duplicates.sh-1.1.0/cross-correlation-macs.sh-1.0.0/BRD4_Experimental_peak_31896	35	.	3.21487	3.55623	0.93552	46
chr1	226187612	226187664	/home/mkelly95/Ovarian_Chip_Seq_Project_Mike/BRD4/remove-duplicates.sh-1.1.0/cross-correlation-macs.sh-1.0.0/BRD4_Experimental_peak_31897	45	.	3.85942	4.59869	1.58289	7
chr1	226249229	226249420	/home/mkelly95/Ovarian_Chip_Seq_Project_Mike/BRD4/remove-duplicates.sh-1.1.0/cross-correlation-macs.sh-1.0.0/BRD4_Experimental_peak_31906	48	.	3.96399	4.80268	1.66489	56
chr1	226249717	226249796	/home/mkelly95/Ovarian_Chip_Seq_Project_Mike/BRD4/remove-duplicates.sh-1.1.0/cross-correlation-macs.sh-1.0.0/BRD4_Experimental_peak_31907	27	.	2.65793	2.74119	0.37843	31
chr1	226595991	226596254	/home/mkelly95/Ovarian_Chip_Seq_Project_Mike/BRD4/remove-duplicates.sh-1.1.0/cross-correlation-macs.sh-1.0.0/BRD4_Experimental_peak_31958	53	.	4.27286	5.30894	2.06346	47
chr1	226967427	226967495	/home/mkelly95/Ovarian_Chip_Seq_Project_Mike/BRD4/remove-duplicates.sh-1.1.0/cross-correlation-macs.sh-1.0.0/BRD4_Experimental_peak_31987	36	.	3.29602	3.69773	0.93553	24
chr1	227544873	227545172	/home/mkelly95/Ovarian_Chip_Seq_Project_Mike/BRD4/remove-duplicates.sh-1.1.0/cross-correlation-macs.sh-1.0.0/BRD4_Experimental_peak_32059	37	.	3.32241	3.74463	0.93553	145
chr1	228150310	228150360	/home/mkelly95/Ovarian_Chip_Seq_Project_Mike/BRD4/remove-duplicates.sh-1.1.0/cross-correlation-macs.sh-1.0.0/BRD4_Experimental_peak_32115	27	.	2.65793	2.74119	0.37843	34
chr1	228327354	228327501	/home/mkelly95/Ovarian_Chip_Seq_Project_Mike/BRD4/remove-duplicates.sh-1.1.0/cross-correlation-macs.sh-1.0.0/BRD4_Experimental_peak_32130	48	.	3.98689	4.82503	1.66489	49
chr1	228327584	228327641	/home/mkelly95/Ovarian_Chip_Seq_Project_Mike/BRD4/remove-duplicates.sh-1.1.0/cross-correlation-macs.sh-1.0.0/BRD4_Experimental_peak_32131	59	.	4.65137	5.97099	2.52955	6
chr1	228594940	228595000	/home/mkelly95/Ovarian_Chip_Seq_Project_Mike/BRD4/remove-duplicates.sh-1.1.0/cross-correlation-macs.sh-1.0.0/BRD4_Experimental_peak_32156	37	.	3.32241	3.74463	0.93553	36
chr1	228932384	228932595	/home/mkelly95/Ovarian_Chip_Seq_Project_Mike/BRD4/remove-duplicates.sh-1.1.0/cross-correlation-macs.sh-1.0.0/BRD4_Experimental_peak_32205	33	.	3.0736	3.31876	0.77533	166
chr1	228938074	228938192	/home/mkelly95/Ovarian_Chip_Seq_Project_Mike/BRD4/remove-duplicates.sh-1.1.0/cross-correlation-macs.sh-1.0.0/BRD4_Experimental_peak_32210	21	.	2.26514	2.10608	0.23559	24
chr1	228945979	228946044	/home/mkelly95/Ovarian_Chip_Seq_Project_Mike/BRD4/remove-duplicates.sh-1.1.0/cross-correlation-macs.sh-1.0.0/BRD4_Experimental_peak_32211	20	.	2.19636	2.00353	0.18788	62
chr1	228948258	228948358	/home/mkelly95/Ovarian_Chip_Seq_Project_Mike/BRD4/remove-duplicates.sh-1.1.0/cross-correlation-macs.sh-1.0.0/BRD4_Experimental_peak_32212	33	.	3.1102	3.37931	0.82273	24
chr1	228973341	228973392	/home/mkelly95/Ovarian_Chip_Seq_Project_Mike/BRD4/remove-duplicates.sh-1.1.0/cross-correlation-macs.sh-1.0.0/BRD4_Experimental_peak_32220	35	.	3.20435	3.53818	0.92269	16
chr1	228973783	228973834	/home/mkelly95/Ovarian_Chip_Seq_Project_Mike/BRD4/remove-duplicates.sh-1.1.0/cross-correlation-macs.sh-1.0.0/BRD4_Experimental_peak_32221	34	.	3.16934	3.47856	0.88083	33
chr1	228978129	228978180	/home/mkelly95/Ovarian_Chip_Seq_Project_Mike/BRD4/remove-duplicates.sh-1.1.0/cross-correlation-macs.sh-1.0.0/BRD4_Experimental_peak_32222	29	.	2.83142	2.93288	0.50441	3
chr1	229021553	229021627	/home/mkelly95/Ovarian_Chip_Seq_Project_Mike/BRD4/remove-duplicates.sh-1.1.0/cross-correlation-macs.sh-1.0.0/BRD4_Experimental_peak_32234	32	.	3.01678	3.22604	0.73475	23
chr1	229253897	229254112	/home/mkelly95/Ovarian_Chip_Seq_Project_Mike/BRD4/remove-duplicates.sh-1.1.0/cross-correlation-macs.sh-1.0.0/BRD4_Experimental_peak_32252	36	.	3.29325	3.69283	0.93553	107
chr1	229325346	229325397	/home/mkelly95/Ovarian_Chip_Seq_Project_Mike/BRD4/remove-duplicates.sh-1.1.0/cross-correlation-macs.sh-1.0.0/BRD4_Experimental_peak_32266	29	.	2.7922	2.91876	0.50441	15
chr1	229335119	229335172	/home/mkelly95/Ovarian_Chip_Seq_Project_Mike/BRD4/remove-duplicates.sh-1.1.0/cross-correlation-macs.sh-1.0.0/BRD4_Experimental_peak_32270	38	.	3.39771	3.83539	0.99131	19
chr1	229335989	229336128	/home/mkelly95/Ovarian_Chip_Seq_Project_Mike/BRD4/remove-duplicates.sh-1.1.0/cross-correlation-macs.sh-1.0.0/BRD4_Experimental_peak_32271	34	.	3.16866	3.48047	0.88083	95
chr1	229365559	229365620	/home/mkelly95/Ovarian_Chip_Seq_Project_Mike/BRD4/remove-duplicates.sh-1.1.0/cross-correlation-macs.sh-1.0.0/BRD4_Experimental_peak_32278	36	.	3.25494	3.6256	0.93553	33
chr1	229388941	229389049	/home/mkelly95/Ovarian_Chip_Seq_Project_Mike/BRD4/remove-duplicates.sh-1.1.0/cross-correlation-macs.sh-1.0.0/BRD4_Experimental_peak_32282	29	.	2.83142	2.93288	0.50441	99
chr1	229389993	229390091	/home/mkelly95/Ovarian_Chip_Seq_Project_Mike/BRD4/remove-duplicates.sh-1.1.0/cross-correlation-macs.sh-1.0.0/BRD4_Experimental_peak_32284	23	.	2.41436	2.33618	0.37843	50
chr1	229403333	229403468	/home/mkelly95/Ovarian_Chip_Seq_Project_Mike/BRD4/remove-duplicates.sh-1.1.0/cross-correlation-macs.sh-1.0.0/BRD4_Experimental_peak_32288	43	.	3.73521	4.38551	1.41338	14
chr1	229695053	229695107	/home/mkelly95/Ovarian_Chip_Seq_Project_Mike/BRD4/remove-duplicates.sh-1.1.0/cross-correlation-macs.sh-1.0.0/BRD4_Experimental_peak_32345	37	.	3.30995	3.72242	0.93553	49
chr1	229851988	229852057	/home/mkelly95/Ovarian_Chip_Seq_Project_Mike/BRD4/remove-duplicates.sh-1.1.0/cross-correlation-macs.sh-1.0.0/BRD4_Experimental_peak_32362	30	.	2.8974	3.03571	0.59166	36
chr1	229907119	229907170	/home/mkelly95/Ovarian_Chip_Seq_Project_Mike/BRD4/remove-duplicates.sh-1.1.0/cross-correlation-macs.sh-1.0.0/BRD4_Experimental_peak_32370	36	.	3.28634	3.68064	0.93553	21
chr1	229917647	229917748	/home/mkelly95/Ovarian_Chip_Seq_Project_Mike/BRD4/remove-duplicates.sh-1.1.0/cross-correlation-macs.sh-1.0.0/BRD4_Experimental_peak_32373	57	.	4.51936	5.73379	2.411	32
chr1	230010593	230010679	/home/mkelly95/Ovarian_Chip_Seq_Project_Mike/BRD4/remove-duplicates.sh-1.1.0/cross-correlation-macs.sh-1.0.0/BRD4_Experimental_peak_32384	42	.	3.66245	4.26359	1.32304	44
chr1	230703906	230703957	/home/mkelly95/Ovarian_Chip_Seq_Project_Mike/BRD4/remove-duplicates.sh-1.1.0/cross-correlation-macs.sh-1.0.0/BRD4_Experimental_peak_32455	30	.	2.9376	3.09915	0.64403	42
chr1	230963037	230963088	/home/mkelly95/Ovarian_Chip_Seq_Project_Mike/BRD4/remove-duplicates.sh-1.1.0/cross-correlation-macs.sh-1.0.0/BRD4_Experimental_peak_32488	48	.	3.98689	4.82503	1.66489	31
chr1	231032391	231032442	/home/mkelly95/Ovarian_Chip_Seq_Project_Mike/BRD4/remove-duplicates.sh-1.1.0/cross-correlation-macs.sh-1.0.0/BRD4_Experimental_peak_32497	31	.	2.99373	3.18882	0.70749	3
chr1	231616382	231616433	/home/mkelly95/Ovarian_Chip_Seq_Project_Mike/BRD4/remove-duplicates.sh-1.1.0/cross-correlation-macs.sh-1.0.0/BRD4_Experimental_peak_32602	29	.	2.84789	2.9584	0.52727	4
chr1	231658359	231658410	/home/mkelly95/Ovarian_Chip_Seq_Project_Mike/BRD4/remove-duplicates.sh-1.1.0/cross-correlation-macs.sh-1.0.0/BRD4_Experimental_peak_32613	29	.	2.84169	2.94879	0.51831	18
chr1	232180780	232180863	/home/mkelly95/Ovarian_Chip_Seq_Project_Mike/BRD4/remove-duplicates.sh-1.1.0/cross-correlation-macs.sh-1.0.0/BRD4_Experimental_peak_32748	29	.	2.7922	2.91876	0.50441	6
chr1	232181683	232181774	/home/mkelly95/Ovarian_Chip_Seq_Project_Mike/BRD4/remove-duplicates.sh-1.1.0/cross-correlation-macs.sh-1.0.0/BRD4_Experimental_peak_32751	29	.	2.83142	2.93288	0.50441	67
chr1	232183683	232183734	/home/mkelly95/Ovarian_Chip_Seq_Project_Mike/BRD4/remove-duplicates.sh-1.1.0/cross-correlation-macs.sh-1.0.0/BRD4_Experimental_peak_32755	32	.	3.06158	3.29903	0.75939	23
chr1	232183785	232183876	/home/mkelly95/Ovarian_Chip_Seq_Project_Mike/BRD4/remove-duplicates.sh-1.1.0/cross-correlation-macs.sh-1.0.0/BRD4_Experimental_peak_32756	32	.	3.05561	3.28925	0.75083	44
chr1	232359607	232359726	/home/mkelly95/Ovarian_Chip_Seq_Project_Mike/BRD4/remove-duplicates.sh-1.1.0/cross-correlation-macs.sh-1.0.0/BRD4_Experimental_peak_32792	31	.	2.9409	3.1044	0.64894	15
chr1	232362258	232362355	/home/mkelly95/Ovarian_Chip_Seq_Project_Mike/BRD4/remove-duplicates.sh-1.1.0/cross-correlation-macs.sh-1.0.0/BRD4_Experimental_peak_32793	31	.	2.97102	3.15239	0.68784	27
chr1	232428905	232428990	/home/mkelly95/Ovarian_Chip_Seq_Project_Mike/BRD4/remove-duplicates.sh-1.1.0/cross-correlation-macs.sh-1.0.0/BRD4_Experimental_peak_32807	32	.	3.00636	3.20919	0.72152	28
chr1	232513993	232514232	/home/mkelly95/Ovarian_Chip_Seq_Project_Mike/BRD4/remove-duplicates.sh-1.1.0/cross-correlation-macs.sh-1.0.0/BRD4_Experimental_peak_32824	43	.	3.69677	4.38196	1.41151	83
chr1	232665960	232666024	/home/mkelly95/Ovarian_Chip_Seq_Project_Mike/BRD4/remove-duplicates.sh-1.1.0/cross-correlation-macs.sh-1.0.0/BRD4_Experimental_peak_32857	25	.	2.57295	2.59504	0.37843	39
chr1	232673897	232674622	/home/mkelly95/Ovarian_Chip_Seq_Project_Mike/BRD4/remove-duplicates.sh-1.1.0/cross-correlation-macs.sh-1.0.0/BRD4_Experimental_peak_32861	71	.	5.23856	7.1342	3.47753	385
chr1	232675340	232675391	/home/mkelly95/Ovarian_Chip_Seq_Project_Mike/BRD4/remove-duplicates.sh-1.1.0/cross-correlation-macs.sh-1.0.0/BRD4_Experimental_peak_32863	23	.	2.40601	2.323	0.37843	40
chr1	232764886	232765040	/home/mkelly95/Ovarian_Chip_Seq_Project_Mike/BRD4/remove-duplicates.sh-1.1.0/cross-correlation-macs.sh-1.0.0/BRD4_Experimental_peak_32903	33	.	3.11144	3.38136	0.82455	140
chr1	232766311	232766362	/home/mkelly95/Ovarian_Chip_Seq_Project_Mike/BRD4/remove-duplicates.sh-1.1.0/cross-correlation-macs.sh-1.0.0/BRD4_Experimental_peak_32904	24	.	2.48127	2.44339	0.37843	28
chr1	232766428	232766559	/home/mkelly95/Ovarian_Chip_Seq_Project_Mike/BRD4/remove-duplicates.sh-1.1.0/cross-correlation-macs.sh-1.0.0/BRD4_Experimental_peak_32905	33	.	3.09546	3.35484	0.80337	98
chr1	232811183	232811286	/home/mkelly95/Ovarian_Chip_Seq_Project_Mike/BRD4/remove-duplicates.sh-1.1.0/cross-correlation-macs.sh-1.0.0/BRD4_Experimental_peak_32929	26	.	2.59963	2.64031	0.37843	37
chr1	232841397	232841524	/home/mkelly95/Ovarian_Chip_Seq_Project_Mike/BRD4/remove-duplicates.sh-1.1.0/cross-correlation-macs.sh-1.0.0/BRD4_Experimental_peak_32938	29	.	2.84169	2.94879	0.51831	76
chr1	232841716	232841817	/home/mkelly95/Ovarian_Chip_Seq_Project_Mike/BRD4/remove-duplicates.sh-1.1.0/cross-correlation-macs.sh-1.0.0/BRD4_Experimental_peak_32939	23	.	2.44163	2.37956	0.37843	31
chr1	232860287	232860486	/home/mkelly95/Ovarian_Chip_Seq_Project_Mike/BRD4/remove-duplicates.sh-1.1.0/cross-correlation-macs.sh-1.0.0/BRD4_Experimental_peak_32951	33	.	3.10159	3.36499	0.81066	103
chr1	232862362	232862510	/home/mkelly95/Ovarian_Chip_Seq_Project_Mike/BRD4/remove-duplicates.sh-1.1.0/cross-correlation-macs.sh-1.0.0/BRD4_Experimental_peak_32953	42	.	3.66245	4.26359	1.32304	97
chr1	232903239	232903290	/home/mkelly95/Ovarian_Chip_Seq_Project_Mike/BRD4/remove-duplicates.sh-1.1.0/cross-correlation-macs.sh-1.0.0/BRD4_Experimental_peak_32961	26	.	2.64055	2.64337	0.37843	7
chr1	233004111	233004193	/home/mkelly95/Ovarian_Chip_Seq_Project_Mike/BRD4/remove-duplicates.sh-1.1.0/cross-correlation-macs.sh-1.0.0/BRD4_Experimental_peak_32999	35	.	3.19016	3.5133	0.90418	37
chr1	233004302	233004536	/home/mkelly95/Ovarian_Chip_Seq_Project_Mike/BRD4/remove-duplicates.sh-1.1.0/cross-correlation-macs.sh-1.0.0/BRD4_Experimental_peak_33000	71	.	5.26792	7.18295	3.48507	105
chr1	233004725	233005797	/home/mkelly95/Ovarian_Chip_Seq_Project_Mike/BRD4/remove-duplicates.sh-1.1.0/cross-correlation-macs.sh-1.0.0/BRD4_Experimental_peak_33001	119	.	7.39354	11.98627	7.40515	190
chr1	233013521	233013737	/home/mkelly95/Ovarian_Chip_Seq_Project_Mike/BRD4/remove-duplicates.sh-1.1.0/cross-correlation-macs.sh-1.0.0/BRD4_Experimental_peak_33005	29	.	2.83142	2.93288	0.50441	199
chr1	234631992	234632051	/home/mkelly95/Ovarian_Chip_Seq_Project_Mike/BRD4/remove-duplicates.sh-1.1.0/cross-correlation-macs.sh-1.0.0/BRD4_Experimental_peak_33271	42	.	3.66103	4.26122	1.32304	37
chr1	234634942	234635584	/home/mkelly95/Ovarian_Chip_Seq_Project_Mike/BRD4/remove-duplicates.sh-1.1.0/cross-correlation-macs.sh-1.0.0/BRD4_Experimental_peak_33274	80	.	5.66285	8.01954	4.16837	507
chr1	234634942	234635584	/home/mkelly95/Ovarian_Chip_Seq_Project_Mike/BRD4/remove-duplicates.sh-1.1.0/cross-correlation-macs.sh-1.0.0/BRD4_Experimental_peak_33274	80	.	5.66285	8.01954	4.16837	507
chr1	234636617	234637116	/home/mkelly95/Ovarian_Chip_Seq_Project_Mike/BRD4/remove-duplicates.sh-1.1.0/cross-correlation-macs.sh-1.0.0/BRD4_Experimental_peak_33278	53	.	4.22488	5.33974	2.07816	162
chr1	234637200	234637348	/home/mkelly95/Ovarian_Chip_Seq_Project_Mike/BRD4/remove-duplicates.sh-1.1.0/cross-correlation-macs.sh-1.0.0/BRD4_Experimental_peak_33279	75	.	5.48087	7.54169	3.78984	106
chr1	234641818	234642104	/home/mkelly95/Ovarian_Chip_Seq_Project_Mike/BRD4/remove-duplicates.sh-1.1.0/cross-correlation-macs.sh-1.0.0/BRD4_Experimental_peak_33288	53	.	4.32339	5.39433	2.12664	194
chr1	234644195	234644753	/home/mkelly95/Ovarian_Chip_Seq_Project_Mike/BRD4/remove-duplicates.sh-1.1.0/cross-correlation-macs.sh-1.0.0/BRD4_Experimental_peak_33293	53	.	4.27286	5.30894	2.06346	527
chr1	234645325	234645896	/home/mkelly95/Ovarian_Chip_Seq_Project_Mike/BRD4/remove-duplicates.sh-1.1.0/cross-correlation-macs.sh-1.0.0/BRD4_Experimental_peak_33295	37	.	3.25756	3.71348	0.93553	369
chr1	234657871	234658009	/home/mkelly95/Ovarian_Chip_Seq_Project_Mike/BRD4/remove-duplicates.sh-1.1.0/cross-correlation-macs.sh-1.0.0/BRD4_Experimental_peak_33305	43	.	3.69266	4.31396	1.36642	111
chr1	234658344	234658439	/home/mkelly95/Ovarian_Chip_Seq_Project_Mike/BRD4/remove-duplicates.sh-1.1.0/cross-correlation-macs.sh-1.0.0/BRD4_Experimental_peak_33306	33	.	3.06758	3.30887	0.76659	20
chr1	234723061	234723112	/home/mkelly95/Ovarian_Chip_Seq_Project_Mike/BRD4/remove-duplicates.sh-1.1.0/cross-correlation-macs.sh-1.0.0/BRD4_Experimental_peak_33327	23	.	2.45118	2.39485	0.37843	35
chr1	234735689	234735829	/home/mkelly95/Ovarian_Chip_Seq_Project_Mike/BRD4/remove-duplicates.sh-1.1.0/cross-correlation-macs.sh-1.0.0/BRD4_Experimental_peak_33335	38	.	3.39771	3.83539	0.99131	95
chr1	234745834	234745925	/home/mkelly95/Ovarian_Chip_Seq_Project_Mike/BRD4/remove-duplicates.sh-1.1.0/cross-correlation-macs.sh-1.0.0/BRD4_Experimental_peak_33346	21	.	2.32683	2.18759	0.29496	27
chr1	234746134	234746649	/home/mkelly95/Ovarian_Chip_Seq_Project_Mike/BRD4/remove-duplicates.sh-1.1.0/cross-correlation-macs.sh-1.0.0/BRD4_Experimental_peak_33347	112	.	6.92659	11.22591	6.76842	167
chr1	234746134	234746649	/home/mkelly95/Ovarian_Chip_Seq_Project_Mike/BRD4/remove-duplicates.sh-1.1.0/cross-correlation-macs.sh-1.0.0/BRD4_Experimental_peak_33347	112	.	6.92659	11.22591	6.76842	167
chr1	234746706	234746815	/home/mkelly95/Ovarian_Chip_Seq_Project_Mike/BRD4/remove-duplicates.sh-1.1.0/cross-correlation-macs.sh-1.0.0/BRD4_Experimental_peak_33348	34	.	3.17577	3.48945	0.88632	63
chr1	234747074	234747373	/home/mkelly95/Ovarian_Chip_Seq_Project_Mike/BRD4/remove-duplicates.sh-1.1.0/cross-correlation-macs.sh-1.0.0/BRD4_Experimental_peak_33349	116	.	7.52123	11.62021	7.09041	249
chr1	234859101	234859180	/home/mkelly95/Ovarian_Chip_Seq_Project_Mike/BRD4/remove-duplicates.sh-1.1.0/cross-correlation-macs.sh-1.0.0/BRD4_Experimental_peak_33380	39	.	3.49888	3.99643	1.13209	42
chr1	234859251	234859652	/home/mkelly95/Ovarian_Chip_Seq_Project_Mike/BRD4/remove-duplicates.sh-1.1.0/cross-correlation-macs.sh-1.0.0/BRD4_Experimental_peak_33381	103	.	6.79542	10.37667	6.076	139
chr1	234882547	234882639	/home/mkelly95/Ovarian_Chip_Seq_Project_Mike/BRD4/remove-duplicates.sh-1.1.0/cross-correlation-macs.sh-1.0.0/BRD4_Experimental_peak_33392	38	.	3.39771	3.83539	0.99131	42
chr1	234908117	234908501	/home/mkelly95/Ovarian_Chip_Seq_Project_Mike/BRD4/remove-duplicates.sh-1.1.0/cross-correlation-macs.sh-1.0.0/BRD4_Experimental_peak_33398	40	.	3.4633	4.02383	1.14695	26
chr1	234921173	234921223	/home/mkelly95/Ovarian_Chip_Seq_Project_Mike/BRD4/remove-duplicates.sh-1.1.0/cross-correlation-macs.sh-1.0.0/BRD4_Experimental_peak_33400	37	.	3.32241	3.74463	0.93553	32
chr1	234998880	234998931	/home/mkelly95/Ovarian_Chip_Seq_Project_Mike/BRD4/remove-duplicates.sh-1.1.0/cross-correlation-macs.sh-1.0.0/BRD4_Experimental_peak_33407	35	.	3.21091	3.54944	0.93175	29
chr1	234998983	234999091	/home/mkelly95/Ovarian_Chip_Seq_Project_Mike/BRD4/remove-duplicates.sh-1.1.0/cross-correlation-macs.sh-1.0.0/BRD4_Experimental_peak_33408	35	.	3.21091	3.54944	0.93175	10
chr1	235042140	235042191	/home/mkelly95/Ovarian_Chip_Seq_Project_Mike/BRD4/remove-duplicates.sh-1.1.0/cross-correlation-macs.sh-1.0.0/BRD4_Experimental_peak_33420	42	.	3.67678	4.28743	1.3434	32
chr1	235091040	235091229	/home/mkelly95/Ovarian_Chip_Seq_Project_Mike/BRD4/remove-duplicates.sh-1.1.0/cross-correlation-macs.sh-1.0.0/BRD4_Experimental_peak_33436	49	.	4.05186	4.94422	1.76445	96
chr1	235105088	235105628	/home/mkelly95/Ovarian_Chip_Seq_Project_Mike/BRD4/remove-duplicates.sh-1.1.0/cross-correlation-macs.sh-1.0.0/BRD4_Experimental_peak_33460	34	.	3.0749	3.44079	0.86657	281
chr1	235105697	235105839	/home/mkelly95/Ovarian_Chip_Seq_Project_Mike/BRD4/remove-duplicates.sh-1.1.0/cross-correlation-macs.sh-1.0.0/BRD4_Experimental_peak_33461	25	.	2.51917	2.50538	0.37843	75
chr1	235105900	235106003	/home/mkelly95/Ovarian_Chip_Seq_Project_Mike/BRD4/remove-duplicates.sh-1.1.0/cross-correlation-macs.sh-1.0.0/BRD4_Experimental_peak_33462	44	.	3.7986	4.49346	1.50231	64
chr1	235106503	235106554	/home/mkelly95/Ovarian_Chip_Seq_Project_Mike/BRD4/remove-duplicates.sh-1.1.0/cross-correlation-macs.sh-1.0.0/BRD4_Experimental_peak_33464	34	.	3.17834	3.49382	0.89002	45
chr1	235107190	235107243	/home/mkelly95/Ovarian_Chip_Seq_Project_Mike/BRD4/remove-duplicates.sh-1.1.0/cross-correlation-macs.sh-1.0.0/BRD4_Experimental_peak_33465	44	.	3.76815	4.44139	1.46089	17
chr1	235116275	235116434	/home/mkelly95/Ovarian_Chip_Seq_Project_Mike/BRD4/remove-duplicates.sh-1.1.0/cross-correlation-macs.sh-1.0.0/BRD4_Experimental_peak_33474	52	.	4.2235	5.22628	2.01248	114
chr1	235116507	235116807	/home/mkelly95/Ovarian_Chip_Seq_Project_Mike/BRD4/remove-duplicates.sh-1.1.0/cross-correlation-macs.sh-1.0.0/BRD4_Experimental_peak_33475	55	.	4.39617	5.5188	2.23025	100
chr1	235123275	235123468	/home/mkelly95/Ovarian_Chip_Seq_Project_Mike/BRD4/remove-duplicates.sh-1.1.0/cross-correlation-macs.sh-1.0.0/BRD4_Experimental_peak_33481	42	.	3.6596	4.25885	1.32304	120
chr1	235123841	235123950	/home/mkelly95/Ovarian_Chip_Seq_Project_Mike/BRD4/remove-duplicates.sh-1.1.0/cross-correlation-macs.sh-1.0.0/BRD4_Experimental_peak_33482	40	.	3.52512	4.03869	1.15984	75
chr1	235133053	235133335	/home/mkelly95/Ovarian_Chip_Seq_Project_Mike/BRD4/remove-duplicates.sh-1.1.0/cross-correlation-macs.sh-1.0.0/BRD4_Experimental_peak_33486	80	.	5.66285	8.01954	4.16837	111
chr1	235133527	235133642	/home/mkelly95/Ovarian_Chip_Seq_Project_Mike/BRD4/remove-duplicates.sh-1.1.0/cross-correlation-macs.sh-1.0.0/BRD4_Experimental_peak_33487	35	.	3.21487	3.55623	0.93552	100
chr1	235134295	235134382	/home/mkelly95/Ovarian_Chip_Seq_Project_Mike/BRD4/remove-duplicates.sh-1.1.0/cross-correlation-macs.sh-1.0.0/BRD4_Experimental_peak_33490	46	.	3.88816	4.649	1.62447	38
chr1	235242879	235243841	/home/mkelly95/Ovarian_Chip_Seq_Project_Mike/BRD4/remove-duplicates.sh-1.1.0/cross-correlation-macs.sh-1.0.0/BRD4_Experimental_peak_33505	54	.	4.1883	5.46398	2.18253	198
chr1	235246306	235247056	/home/mkelly95/Ovarian_Chip_Seq_Project_Mike/BRD4/remove-duplicates.sh-1.1.0/cross-correlation-macs.sh-1.0.0/BRD4_Experimental_peak_33508	83	.	5.95791	8.38615	4.48422	338
chr1	235247130	235247273	/home/mkelly95/Ovarian_Chip_Seq_Project_Mike/BRD4/remove-duplicates.sh-1.1.0/cross-correlation-macs.sh-1.0.0/BRD4_Experimental_peak_33509	69	.	4.83199	6.94094	3.32291	70
chr1	235247130	235247273	/home/mkelly95/Ovarian_Chip_Seq_Project_Mike/BRD4/remove-duplicates.sh-1.1.0/cross-correlation-macs.sh-1.0.0/BRD4_Experimental_peak_33509	69	.	4.83199	6.94094	3.32291	70
chr1	235254096	235254212	/home/mkelly95/Ovarian_Chip_Seq_Project_Mike/BRD4/remove-duplicates.sh-1.1.0/cross-correlation-macs.sh-1.0.0/BRD4_Experimental_peak_33516	29	.	2.83142	2.93288	0.50441	28
chr1	235254552	235254603	/home/mkelly95/Ovarian_Chip_Seq_Project_Mike/BRD4/remove-duplicates.sh-1.1.0/cross-correlation-macs.sh-1.0.0/BRD4_Experimental_peak_33517	26	.	2.64055	2.64337	0.37843	29
chr1	235267601	235267816	/home/mkelly95/Ovarian_Chip_Seq_Project_Mike/BRD4/remove-duplicates.sh-1.1.0/cross-correlation-macs.sh-1.0.0/BRD4_Experimental_peak_33524	40	.	3.55175	4.08182	1.19702	84
chr1	235267870	235268096	/home/mkelly95/Ovarian_Chip_Seq_Project_Mike/BRD4/remove-duplicates.sh-1.1.0/cross-correlation-macs.sh-1.0.0/BRD4_Experimental_peak_33525	40	.	3.51195	4.01745	1.14695	31
chr1	235668117	235668262	/home/mkelly95/Ovarian_Chip_Seq_Project_Mike/BRD4/remove-duplicates.sh-1.1.0/cross-correlation-macs.sh-1.0.0/BRD4_Experimental_peak_33627	31	.	2.95421	3.12556	0.66661	23
chr1	235668431	235668488	/home/mkelly95/Ovarian_Chip_Seq_Project_Mike/BRD4/remove-duplicates.sh-1.1.0/cross-correlation-macs.sh-1.0.0/BRD4_Experimental_peak_33628	38	.	3.39771	3.83539	0.99131	15
chr1	236072308	236072751	/home/mkelly95/Ovarian_Chip_Seq_Project_Mike/BRD4/remove-duplicates.sh-1.1.0/cross-correlation-macs.sh-1.0.0/BRD4_Experimental_peak_33692	87	.	6.08985	8.73676	4.74716	271
chr1	236072872	236072979	/home/mkelly95/Ovarian_Chip_Seq_Project_Mike/BRD4/remove-duplicates.sh-1.1.0/cross-correlation-macs.sh-1.0.0/BRD4_Experimental_peak_33693	31	.	2.98802	3.17964	0.7009	79
chr1	236073217	236073477	/home/mkelly95/Ovarian_Chip_Seq_Project_Mike/BRD4/remove-duplicates.sh-1.1.0/cross-correlation-macs.sh-1.0.0/BRD4_Experimental_peak_33694	73	.	5.35189	7.3233	3.61331	130
chr1	236074943	236075503	/home/mkelly95/Ovarian_Chip_Seq_Project_Mike/BRD4/remove-duplicates.sh-1.1.0/cross-correlation-macs.sh-1.0.0/BRD4_Experimental_peak_33697	52	.	4.23328	5.2426	2.02744	422
chr1	236081008	236081530	/home/mkelly95/Ovarian_Chip_Seq_Project_Mike/BRD4/remove-duplicates.sh-1.1.0/cross-correlation-macs.sh-1.0.0/BRD4_Experimental_peak_33700	54	.	4.1883	5.46398	2.18253	35
chr1	236081647	236081719	/home/mkelly95/Ovarian_Chip_Seq_Project_Mike/BRD4/remove-duplicates.sh-1.1.0/cross-correlation-macs.sh-1.0.0/BRD4_Experimental_peak_33701	34	.	3.17448	3.48726	0.88632	44
chr1	236083775	236083897	/home/mkelly95/Ovarian_Chip_Seq_Project_Mike/BRD4/remove-duplicates.sh-1.1.0/cross-correlation-macs.sh-1.0.0/BRD4_Experimental_peak_33707	32	.	3.05204	3.28341	0.74546	88
chr1	236445757	236445807	/home/mkelly95/Ovarian_Chip_Seq_Project_Mike/BRD4/remove-duplicates.sh-1.1.0/cross-correlation-macs.sh-1.0.0/BRD4_Experimental_peak_33756	20	.	2.22493	2.04595	0.22331	29
chr1	236666564	236666753	/home/mkelly95/Ovarian_Chip_Seq_Project_Mike/BRD4/remove-duplicates.sh-1.1.0/cross-correlation-macs.sh-1.0.0/BRD4_Experimental_peak_33789	87	.	6.10409	8.76124	4.7547	45
chr1	236666825	236667090	/home/mkelly95/Ovarian_Chip_Seq_Project_Mike/BRD4/remove-duplicates.sh-1.1.0/cross-correlation-macs.sh-1.0.0/BRD4_Experimental_peak_33790	109	.	7.25125	10.95841	6.57554	186
chr1	238136218	238136275	/home/mkelly95/Ovarian_Chip_Seq_Project_Mike/BRD4/remove-duplicates.sh-1.1.0/cross-correlation-macs.sh-1.0.0/BRD4_Experimental_peak_34108	39	.	3.44755	3.91436	1.06231	17
chr1	238972600	238972677	/home/mkelly95/Ovarian_Chip_Seq_Project_Mike/BRD4/remove-duplicates.sh-1.1.0/cross-correlation-macs.sh-1.0.0/BRD4_Experimental_peak_34333	21	.	2.30598	2.16793	0.28652	46
chr1	239279448	239279498	/home/mkelly95/Ovarian_Chip_Seq_Project_Mike/BRD4/remove-duplicates.sh-1.1.0/cross-correlation-macs.sh-1.0.0/BRD4_Experimental_peak_34417	23	.	2.40879	2.32738	0.37843	31
chr1	240928476	240928586	/home/mkelly95/Ovarian_Chip_Seq_Project_Mike/BRD4/remove-duplicates.sh-1.1.0/cross-correlation-macs.sh-1.0.0/BRD4_Experimental_peak_34826	22	.	2.35008	2.23564	0.33228	39
chr1	240928651	240929230	/home/mkelly95/Ovarian_Chip_Seq_Project_Mike/BRD4/remove-duplicates.sh-1.1.0/cross-correlation-macs.sh-1.0.0/BRD4_Experimental_peak_34827	63	.	4.86432	6.37897	2.87967	380
chr1	242108089	242108481	/home/mkelly95/Ovarian_Chip_Seq_Project_Mike/BRD4/remove-duplicates.sh-1.1.0/cross-correlation-macs.sh-1.0.0/BRD4_Experimental_peak_35127	58	.	4.45281	5.87499	2.50788	280
chr1	242132430	242132481	/home/mkelly95/Ovarian_Chip_Seq_Project_Mike/BRD4/remove-duplicates.sh-1.1.0/cross-correlation-macs.sh-1.0.0/BRD4_Experimental_peak_35134	46	.	3.86418	4.607	1.58978	33
chr1	242132600	242132708	/home/mkelly95/Ovarian_Chip_Seq_Project_Mike/BRD4/remove-duplicates.sh-1.1.0/cross-correlation-macs.sh-1.0.0/BRD4_Experimental_peak_35135	48	.	3.96399	4.80268	1.66489	58
chr1	242133135	242133438	/home/mkelly95/Ovarian_Chip_Seq_Project_Mike/BRD4/remove-duplicates.sh-1.1.0/cross-correlation-macs.sh-1.0.0/BRD4_Experimental_peak_35136	63	.	4.75299	6.34749	2.85236	46
chr1	244466333	244466408	/home/mkelly95/Ovarian_Chip_Seq_Project_Mike/BRD4/remove-duplicates.sh-1.1.0/cross-correlation-macs.sh-1.0.0/BRD4_Experimental_peak_35547	45	.	3.80475	4.50403	1.51137	30
chr1	244485732	244486991	/home/mkelly95/Ovarian_Chip_Seq_Project_Mike/BRD4/remove-duplicates.sh-1.1.0/cross-correlation-macs.sh-1.0.0/BRD4_Experimental_peak_35554	132	.	7.92165	13.21294	8.41858	587
chr1	244487061	244487113	/home/mkelly95/Ovarian_Chip_Seq_Project_Mike/BRD4/remove-duplicates.sh-1.1.0/cross-correlation-macs.sh-1.0.0/BRD4_Experimental_peak_35555	43	.	3.69677	4.38196	1.41151	17
chr1	244487311	244487371	/home/mkelly95/Ovarian_Chip_Seq_Project_Mike/BRD4/remove-duplicates.sh-1.1.0/cross-correlation-macs.sh-1.0.0/BRD4_Experimental_peak_35556	39	.	3.48074	3.96734	1.10767	12
chr1	244487585	244487729	/home/mkelly95/Ovarian_Chip_Seq_Project_Mike/BRD4/remove-duplicates.sh-1.1.0/cross-correlation-macs.sh-1.0.0/BRD4_Experimental_peak_35557	22	.	2.32739	2.20068	0.30538	90
chr1	244815186	244815979	/home/mkelly95/Ovarian_Chip_Seq_Project_Mike/BRD4/remove-duplicates.sh-1.1.0/cross-correlation-macs.sh-1.0.0/BRD4_Experimental_peak_35630	58	.	4.53028	5.82652	2.47519	464
chr1	244894470	244894521	/home/mkelly95/Ovarian_Chip_Seq_Project_Mike/BRD4/remove-duplicates.sh-1.1.0/cross-correlation-macs.sh-1.0.0/BRD4_Experimental_peak_35642	37	.	3.32241	3.74463	0.93553	12
chr1	244996312	244997241	/home/mkelly95/Ovarian_Chip_Seq_Project_Mike/BRD4/remove-duplicates.sh-1.1.0/cross-correlation-macs.sh-1.0.0/BRD4_Experimental_peak_35659	131	.	8.11872	13.1938	8.40856	731
chr1	244997292	244998452	/home/mkelly95/Ovarian_Chip_Seq_Project_Mike/BRD4/remove-duplicates.sh-1.1.0/cross-correlation-macs.sh-1.0.0/BRD4_Experimental_peak_35660	120	.	6.45834	12.00115	7.41667	615
chr1	245063142	245063496	/home/mkelly95/Ovarian_Chip_Seq_Project_Mike/BRD4/remove-duplicates.sh-1.1.0/cross-correlation-macs.sh-1.0.0/BRD4_Experimental_peak_35685	48	.	3.96399	4.80268	1.66489	318
chr1	247633270	247633345	/home/mkelly95/Ovarian_Chip_Seq_Project_Mike/BRD4/remove-duplicates.sh-1.1.0/cross-correlation-macs.sh-1.0.0/BRD4_Experimental_peak_36102	27	.	2.63904	2.7082	0.37843	35
chr1	248406545	248406596	/home/mkelly95/Ovarian_Chip_Seq_Project_Mike/BRD4/remove-duplicates.sh-1.1.0/cross-correlation-macs.sh-1.0.0/BRD4_Experimental_peak_36287	26	.	2.58249	2.61117	0.37843	12
chr1	249131937	249132072	/home/mkelly95/Ovarian_Chip_Seq_Project_Mike/BRD4/remove-duplicates.sh-1.1.0/cross-correlation-macs.sh-1.0.0/BRD4_Experimental_peak_36404	29	.	2.7922	2.91876	0.50441	102
chr1	249132169	249132319	/home/mkelly95/Ovarian_Chip_Seq_Project_Mike/BRD4/remove-duplicates.sh-1.1.0/cross-correlation-macs.sh-1.0.0/BRD4_Experimental_peak_36405	37	.	3.32241	3.74463	0.93553	49
chr1	249166653	249166950	/home/mkelly95/Ovarian_Chip_Seq_Project_Mike/BRD4/remove-duplicates.sh-1.1.0/cross-correlation-macs.sh-1.0.0/BRD4_Experimental_peak_36419	68	.	5.11232	6.80742	3.23339	247
chr1	249167017	249167113	/home/mkelly95/Ovarian_Chip_Seq_Project_Mike/BRD4/remove-duplicates.sh-1.1.0/cross-correlation-macs.sh-1.0.0/BRD4_Experimental_peak_36420	45	.	3.82177	4.53335	1.53585	32
chr10	3792383	3792490	/home/mkelly95/Ovarian_Chip_Seq_Project_Mike/BRD4/remove-duplicates.sh-1.1.0/cross-correlation-macs.sh-1.0.0/BRD4_Experimental_peak_36569	27	.	2.65793	2.74119	0.37843	77
chr10	3828153	3828755	/home/mkelly95/Ovarian_Chip_Seq_Project_Mike/BRD4/remove-duplicates.sh-1.1.0/cross-correlation-macs.sh-1.0.0/BRD4_Experimental_peak_36585	84	.	5.98034	8.42756	4.48422	346
chr10	3852198	3852398	/home/mkelly95/Ovarian_Chip_Seq_Project_Mike/BRD4/remove-duplicates.sh-1.1.0/cross-correlation-macs.sh-1.0.0/BRD4_Experimental_peak_36601	37	.	3.32241	3.74463	0.93553	174
chr10	3854543	3854604	/home/mkelly95/Ovarian_Chip_Seq_Project_Mike/BRD4/remove-duplicates.sh-1.1.0/cross-correlation-macs.sh-1.0.0/BRD4_Experimental_peak_36606	48	.	3.98689	4.82503	1.66489	25
chr10	4857563	4857614	/home/mkelly95/Ovarian_Chip_Seq_Project_Mike/BRD4/remove-duplicates.sh-1.1.0/cross-correlation-macs.sh-1.0.0/BRD4_Experimental_peak_36746	37	.	3.32241	3.74463	0.93553	9
chr10	5590288	5590398	/home/mkelly95/Ovarian_Chip_Seq_Project_Mike/BRD4/remove-duplicates.sh-1.1.0/cross-correlation-macs.sh-1.0.0/BRD4_Experimental_peak_36784	47	.	3.97194	4.79804	1.66489	8
chr10	5625327	5625395	/home/mkelly95/Ovarian_Chip_Seq_Project_Mike/BRD4/remove-duplicates.sh-1.1.0/cross-correlation-macs.sh-1.0.0/BRD4_Experimental_peak_36788	37	.	3.32241	3.74463	0.93553	40
chr10	5625584	5625835	/home/mkelly95/Ovarian_Chip_Seq_Project_Mike/BRD4/remove-duplicates.sh-1.1.0/cross-correlation-macs.sh-1.0.0/BRD4_Experimental_peak_36789	37	.	3.32241	3.74463	0.93553	43
chr10	5625905	5626171	/home/mkelly95/Ovarian_Chip_Seq_Project_Mike/BRD4/remove-duplicates.sh-1.1.0/cross-correlation-macs.sh-1.0.0/BRD4_Experimental_peak_36790	37	.	3.32241	3.74463	0.93553	183
chr10	5855959	5856492	/home/mkelly95/Ovarian_Chip_Seq_Project_Mike/BRD4/remove-duplicates.sh-1.1.0/cross-correlation-macs.sh-1.0.0/BRD4_Experimental_peak_36825	71	.	5.31586	7.17402	3.47753	476
chr10	11726674	11726725	/home/mkelly95/Ovarian_Chip_Seq_Project_Mike/BRD4/remove-duplicates.sh-1.1.0/cross-correlation-macs.sh-1.0.0/BRD4_Experimental_peak_37007	36	.	3.29602	3.69773	0.93553	28
chr10	11726825	11726936	/home/mkelly95/Ovarian_Chip_Seq_Project_Mike/BRD4/remove-duplicates.sh-1.1.0/cross-correlation-macs.sh-1.0.0/BRD4_Experimental_peak_37008	47	.	3.97194	4.79804	1.66489	79
chr10	11727064	11727208	/home/mkelly95/Ovarian_Chip_Seq_Project_Mike/BRD4/remove-duplicates.sh-1.1.0/cross-correlation-macs.sh-1.0.0/BRD4_Experimental_peak_37009	71	.	5.29592	7.13743	3.47753	34
chr10	11727274	11727586	/home/mkelly95/Ovarian_Chip_Seq_Project_Mike/BRD4/remove-duplicates.sh-1.1.0/cross-correlation-macs.sh-1.0.0/BRD4_Experimental_peak_37010	84	.	5.98034	8.42756	4.48422	111
chr10	11729308	11729700	/home/mkelly95/Ovarian_Chip_Seq_Project_Mike/BRD4/remove-duplicates.sh-1.1.0/cross-correlation-macs.sh-1.0.0/BRD4_Experimental_peak_37015	59	.	4.63393	5.9392	2.52955	196
chr10	11729893	11730133	/home/mkelly95/Ovarian_Chip_Seq_Project_Mike/BRD4/remove-duplicates.sh-1.1.0/cross-correlation-macs.sh-1.0.0/BRD4_Experimental_peak_37016	59	.	4.63393	5.9392	2.52955	105
chr10	11940044	11940521	/home/mkelly95/Ovarian_Chip_Seq_Project_Mike/BRD4/remove-duplicates.sh-1.1.0/cross-correlation-macs.sh-1.0.0/BRD4_Experimental_peak_37060	97	.	6.64482	9.7264	5.53165	219
chr10	11940588	11940802	/home/mkelly95/Ovarian_Chip_Seq_Project_Mike/BRD4/remove-duplicates.sh-1.1.0/cross-correlation-macs.sh-1.0.0/BRD4_Experimental_peak_37061	64	.	4.88327	6.4111	2.88614	181
chr10	11955372	11955469	/home/mkelly95/Ovarian_Chip_Seq_Project_Mike/BRD4/remove-duplicates.sh-1.1.0/cross-correlation-macs.sh-1.0.0/BRD4_Experimental_peak_37065	48	.	3.98689	4.82503	1.66489	49
chr10	12109541	12109791	/home/mkelly95/Ovarian_Chip_Seq_Project_Mike/BRD4/remove-duplicates.sh-1.1.0/cross-correlation-macs.sh-1.0.0/BRD4_Experimental_peak_37082	71	.	5.31586	7.17402	3.47753	101
chr10	12306399	12306451	/home/mkelly95/Ovarian_Chip_Seq_Project_Mike/BRD4/remove-duplicates.sh-1.1.0/cross-correlation-macs.sh-1.0.0/BRD4_Experimental_peak_37091	59	.	4.65137	5.97099	2.52955	20
chr10	12306582	12306679	/home/mkelly95/Ovarian_Chip_Seq_Project_Mike/BRD4/remove-duplicates.sh-1.1.0/cross-correlation-macs.sh-1.0.0/BRD4_Experimental_peak_37092	59	.	4.65137	5.97099	2.52955	40
chr10	12306758	12306830	/home/mkelly95/Ovarian_Chip_Seq_Project_Mike/BRD4/remove-duplicates.sh-1.1.0/cross-correlation-macs.sh-1.0.0/BRD4_Experimental_peak_37093	27	.	2.65793	2.74119	0.37843	40
chr10	16859898	16859949	/home/mkelly95/Ovarian_Chip_Seq_Project_Mike/BRD4/remove-duplicates.sh-1.1.0/cross-correlation-macs.sh-1.0.0/BRD4_Experimental_peak_37276	27	.	2.65793	2.74119	0.37843	23
chr10	21580740	21580834	/home/mkelly95/Ovarian_Chip_Seq_Project_Mike/BRD4/remove-duplicates.sh-1.1.0/cross-correlation-macs.sh-1.0.0/BRD4_Experimental_peak_37506	30	.	2.90492	3.04753	0.60124	76
chr10	21581167	21581894	/home/mkelly95/Ovarian_Chip_Seq_Project_Mike/BRD4/remove-duplicates.sh-1.1.0/cross-correlation-macs.sh-1.0.0/BRD4_Experimental_peak_37507	138	.	8.63826	13.85563	8.95316	634
chr10	21581978	21582399	/home/mkelly95/Ovarian_Chip_Seq_Project_Mike/BRD4/remove-duplicates.sh-1.1.0/cross-correlation-macs.sh-1.0.0/BRD4_Experimental_peak_37508	71	.	5.31586	7.17402	3.47753	246
chr10	21603447	21604009	/home/mkelly95/Ovarian_Chip_Seq_Project_Mike/BRD4/remove-duplicates.sh-1.1.0/cross-correlation-macs.sh-1.0.0/BRD4_Experimental_peak_37518	59	.	4.63393	5.9392	2.52955	139
chr10	21604338	21604789	/home/mkelly95/Ovarian_Chip_Seq_Project_Mike/BRD4/remove-duplicates.sh-1.1.0/cross-correlation-macs.sh-1.0.0/BRD4_Experimental_peak_37519	59	.	4.63393	5.9392	2.52955	36
chr10	21604845	21605112	/home/mkelly95/Ovarian_Chip_Seq_Project_Mike/BRD4/remove-duplicates.sh-1.1.0/cross-correlation-macs.sh-1.0.0/BRD4_Experimental_peak_37520	59	.	4.65137	5.97099	2.52955	173
chr10	21623734	21623922	/home/mkelly95/Ovarian_Chip_Seq_Project_Mike/BRD4/remove-duplicates.sh-1.1.0/cross-correlation-macs.sh-1.0.0/BRD4_Experimental_peak_37529	27	.	2.65793	2.74119	0.37843	70
chr10	21625284	21625414	/home/mkelly95/Ovarian_Chip_Seq_Project_Mike/BRD4/remove-duplicates.sh-1.1.0/cross-correlation-macs.sh-1.0.0/BRD4_Experimental_peak_37531	37	.	3.30995	3.72242	0.93553	36
chr10	21625560	21625641	/home/mkelly95/Ovarian_Chip_Seq_Project_Mike/BRD4/remove-duplicates.sh-1.1.0/cross-correlation-macs.sh-1.0.0/BRD4_Experimental_peak_37532	59	.	4.65137	5.97099	2.52955	42
chr10	21635617	21635668	/home/mkelly95/Ovarian_Chip_Seq_Project_Mike/BRD4/remove-duplicates.sh-1.1.0/cross-correlation-macs.sh-1.0.0/BRD4_Experimental_peak_37537	27	.	2.65793	2.74119	0.37843	24
chr10	21651653	21651741	/home/mkelly95/Ovarian_Chip_Seq_Project_Mike/BRD4/remove-duplicates.sh-1.1.0/cross-correlation-macs.sh-1.0.0/BRD4_Experimental_peak_37547	48	.	3.98689	4.82503	1.66489	41
chr10	21690464	21690883	/home/mkelly95/Ovarian_Chip_Seq_Project_Mike/BRD4/remove-duplicates.sh-1.1.0/cross-correlation-macs.sh-1.0.0/BRD4_Experimental_peak_37563	71	.	5.31586	7.17402	3.47753	47
chr10	21691134	21691270	/home/mkelly95/Ovarian_Chip_Seq_Project_Mike/BRD4/remove-duplicates.sh-1.1.0/cross-correlation-macs.sh-1.0.0/BRD4_Experimental_peak_37564	37	.	3.32241	3.74463	0.93553	32
chr10	21691371	21691468	/home/mkelly95/Ovarian_Chip_Seq_Project_Mike/BRD4/remove-duplicates.sh-1.1.0/cross-correlation-macs.sh-1.0.0/BRD4_Experimental_peak_37565	37	.	3.32241	3.74463	0.93553	86
chr10	21691532	21691706	/home/mkelly95/Ovarian_Chip_Seq_Project_Mike/BRD4/remove-duplicates.sh-1.1.0/cross-correlation-macs.sh-1.0.0/BRD4_Experimental_peak_37566	97	.	6.64482	9.7264	5.53165	129
chr10	21814805	21814906	/home/mkelly95/Ovarian_Chip_Seq_Project_Mike/BRD4/remove-duplicates.sh-1.1.0/cross-correlation-macs.sh-1.0.0/BRD4_Experimental_peak_37604	59	.	4.65137	5.97099	2.52955	43
chr10	21815553	21816148	/home/mkelly95/Ovarian_Chip_Seq_Project_Mike/BRD4/remove-duplicates.sh-1.1.0/cross-correlation-macs.sh-1.0.0/BRD4_Experimental_peak_37605	84	.	5.80921	8.49354	4.53006	223
chr10	21815553	21816148	/home/mkelly95/Ovarian_Chip_Seq_Project_Mike/BRD4/remove-duplicates.sh-1.1.0/cross-correlation-macs.sh-1.0.0/BRD4_Experimental_peak_37605	84	.	5.80921	8.49354	4.53006	223
chr10	21816399	21817274	/home/mkelly95/Ovarian_Chip_Seq_Project_Mike/BRD4/remove-duplicates.sh-1.1.0/cross-correlation-macs.sh-1.0.0/BRD4_Experimental_peak_37606	182	.	10.63171	18.27511	12.6593	283
chr10	22567388	22567508	/home/mkelly95/Ovarian_Chip_Seq_Project_Mike/BRD4/remove-duplicates.sh-1.1.0/cross-correlation-macs.sh-1.0.0/BRD4_Experimental_peak_37670	37	.	3.32241	3.74463	0.93553	38
chr10	23648112	23648194	/home/mkelly95/Ovarian_Chip_Seq_Project_Mike/BRD4/remove-duplicates.sh-1.1.0/cross-correlation-macs.sh-1.0.0/BRD4_Experimental_peak_37732	27	.	2.65793	2.74119	0.37843	41
chr10	27207426	27207546	/home/mkelly95/Ovarian_Chip_Seq_Project_Mike/BRD4/remove-duplicates.sh-1.1.0/cross-correlation-macs.sh-1.0.0/BRD4_Experimental_peak_37970	26	.	2.64948	2.65667	0.37843	97
chr10	27532091	27532549	/home/mkelly95/Ovarian_Chip_Seq_Project_Mike/BRD4/remove-duplicates.sh-1.1.0/cross-correlation-macs.sh-1.0.0/BRD4_Experimental_peak_38021	60	.	4.63927	6.00413	2.55658	108
chr10	27608058	27608708	/home/mkelly95/Ovarian_Chip_Seq_Project_Mike/BRD4/remove-duplicates.sh-1.1.0/cross-correlation-macs.sh-1.0.0/BRD4_Experimental_peak_38038	68	.	4.94757	6.87023	3.27953	433
chr10	27608849	27608923	/home/mkelly95/Ovarian_Chip_Seq_Project_Mike/BRD4/remove-duplicates.sh-1.1.0/cross-correlation-macs.sh-1.0.0/BRD4_Experimental_peak_38039	28	.	2.80005	2.88452	0.50356	48
chr10	27609090	27609246	/home/mkelly95/Ovarian_Chip_Seq_Project_Mike/BRD4/remove-duplicates.sh-1.1.0/cross-correlation-macs.sh-1.0.0/BRD4_Experimental_peak_38040	57	.	4.49132	5.76358	2.43767	99
chr10	27609436	27609562	/home/mkelly95/Ovarian_Chip_Seq_Project_Mike/BRD4/remove-duplicates.sh-1.1.0/cross-correlation-macs.sh-1.0.0/BRD4_Experimental_peak_38041	40	.	3.4633	4.02383	1.14695	29
chr10	27938216	27938266	/home/mkelly95/Ovarian_Chip_Seq_Project_Mike/BRD4/remove-duplicates.sh-1.1.0/cross-correlation-macs.sh-1.0.0/BRD4_Experimental_peak_38097	21	.	2.2635	2.10362	0.23559	15
chr10	27949980	27950081	/home/mkelly95/Ovarian_Chip_Seq_Project_Mike/BRD4/remove-duplicates.sh-1.1.0/cross-correlation-macs.sh-1.0.0/BRD4_Experimental_peak_38103	37	.	3.32677	3.72413	0.93553	19
chr10	28734869	28735038	/home/mkelly95/Ovarian_Chip_Seq_Project_Mike/BRD4/remove-duplicates.sh-1.1.0/cross-correlation-macs.sh-1.0.0/BRD4_Experimental_peak_38242	43	.	3.69677	4.38196	1.41151	123
chr10	28758438	28758548	/home/mkelly95/Ovarian_Chip_Seq_Project_Mike/BRD4/remove-duplicates.sh-1.1.0/cross-correlation-macs.sh-1.0.0/BRD4_Experimental_peak_38252	37	.	3.32241	3.74463	0.93553	19
chr10	28790948	28791616	/home/mkelly95/Ovarian_Chip_Seq_Project_Mike/BRD4/remove-duplicates.sh-1.1.0/cross-correlation-macs.sh-1.0.0/BRD4_Experimental_peak_38259	84	.	5.98034	8.42756	4.48422	400
chr10	28791693	28791815	/home/mkelly95/Ovarian_Chip_Seq_Project_Mike/BRD4/remove-duplicates.sh-1.1.0/cross-correlation-macs.sh-1.0.0/BRD4_Experimental_peak_38260	53	.	4.27286	5.30894	2.06346	29
chr10	30093325	30093390	/home/mkelly95/Ovarian_Chip_Seq_Project_Mike/BRD4/remove-duplicates.sh-1.1.0/cross-correlation-macs.sh-1.0.0/BRD4_Experimental_peak_38370	46	.	3.87374	4.6237	1.60308	39
chr10	30093460	30093563	/home/mkelly95/Ovarian_Chip_Seq_Project_Mike/BRD4/remove-duplicates.sh-1.1.0/cross-correlation-macs.sh-1.0.0/BRD4_Experimental_peak_38371	26	.	2.64055	2.64337	0.37843	59
chr10	30093801	30093875	/home/mkelly95/Ovarian_Chip_Seq_Project_Mike/BRD4/remove-duplicates.sh-1.1.0/cross-correlation-macs.sh-1.0.0/BRD4_Experimental_peak_38372	26	.	2.62138	2.67762	0.37843	33
chr10	30101206	30101276	/home/mkelly95/Ovarian_Chip_Seq_Project_Mike/BRD4/remove-duplicates.sh-1.1.0/cross-correlation-macs.sh-1.0.0/BRD4_Experimental_peak_38378	37	.	3.32241	3.74463	0.93553	48
chr10	30151568	30151755	/home/mkelly95/Ovarian_Chip_Seq_Project_Mike/BRD4/remove-duplicates.sh-1.1.0/cross-correlation-macs.sh-1.0.0/BRD4_Experimental_peak_38389	45	.	3.85784	4.59593	1.58049	99
chr10	30154331	30154638	/home/mkelly95/Ovarian_Chip_Seq_Project_Mike/BRD4/remove-duplicates.sh-1.1.0/cross-correlation-macs.sh-1.0.0/BRD4_Experimental_peak_38394	58	.	4.53028	5.82652	2.47519	35
chr10	30238783	30238957	/home/mkelly95/Ovarian_Chip_Seq_Project_Mike/BRD4/remove-duplicates.sh-1.1.0/cross-correlation-macs.sh-1.0.0/BRD4_Experimental_peak_38419	21	.	2.32683	2.18759	0.29496	18
chr10	30246070	30246405	/home/mkelly95/Ovarian_Chip_Seq_Project_Mike/BRD4/remove-duplicates.sh-1.1.0/cross-correlation-macs.sh-1.0.0/BRD4_Experimental_peak_38422	64	.	4.88327	6.4111	2.88614	183
chr10	30246940	30247082	/home/mkelly95/Ovarian_Chip_Seq_Project_Mike/BRD4/remove-duplicates.sh-1.1.0/cross-correlation-macs.sh-1.0.0/BRD4_Experimental_peak_38423	50	.	4.12812	5.06857	1.87577	65
chr10	30508744	30508971	/home/mkelly95/Ovarian_Chip_Seq_Project_Mike/BRD4/remove-duplicates.sh-1.1.0/cross-correlation-macs.sh-1.0.0/BRD4_Experimental_peak_38454	51	.	3.95345	5.10146	1.90174	103
chr10	30509312	30509432	/home/mkelly95/Ovarian_Chip_Seq_Project_Mike/BRD4/remove-duplicates.sh-1.1.0/cross-correlation-macs.sh-1.0.0/BRD4_Experimental_peak_38455	37	.	3.36126	3.77807	0.96458	18
chr10	30509789	30510016	/home/mkelly95/Ovarian_Chip_Seq_Project_Mike/BRD4/remove-duplicates.sh-1.1.0/cross-correlation-macs.sh-1.0.0/BRD4_Experimental_peak_38456	40	.	3.51195	4.01745	1.14695	122
chr10	30711906	30712055	/home/mkelly95/Ovarian_Chip_Seq_Project_Mike/BRD4/remove-duplicates.sh-1.1.0/cross-correlation-macs.sh-1.0.0/BRD4_Experimental_peak_38492	34	.	3.16866	3.48047	0.88083	37
chr10	30712201	30712917	/home/mkelly95/Ovarian_Chip_Seq_Project_Mike/BRD4/remove-duplicates.sh-1.1.0/cross-correlation-macs.sh-1.0.0/BRD4_Experimental_peak_38493	64	.	4.88327	6.4111	2.88614	575
chr10	30712201	30712917	/home/mkelly95/Ovarian_Chip_Seq_Project_Mike/BRD4/remove-duplicates.sh-1.1.0/cross-correlation-macs.sh-1.0.0/BRD4_Experimental_peak_38493	64	.	4.88327	6.4111	2.88614	575
chr10	30876947	30877072	/home/mkelly95/Ovarian_Chip_Seq_Project_Mike/BRD4/remove-duplicates.sh-1.1.0/cross-correlation-macs.sh-1.0.0/BRD4_Experimental_peak_38528	42	.	3.66245	4.26359	1.32304	107
chr10	32048951	32049002	/home/mkelly95/Ovarian_Chip_Seq_Project_Mike/BRD4/remove-duplicates.sh-1.1.0/cross-correlation-macs.sh-1.0.0/BRD4_Experimental_peak_38630	37	.	3.32241	3.74463	0.93553	26
chr10	32401442	32401506	/home/mkelly95/Ovarian_Chip_Seq_Project_Mike/BRD4/remove-duplicates.sh-1.1.0/cross-correlation-macs.sh-1.0.0/BRD4_Experimental_peak_38670	29	.	2.83142	2.93288	0.50441	38
chr10	32414623	32414674	/home/mkelly95/Ovarian_Chip_Seq_Project_Mike/BRD4/remove-duplicates.sh-1.1.0/cross-correlation-macs.sh-1.0.0/BRD4_Experimental_peak_38674	33	.	3.11268	3.38342	0.82462	40
chr10	33247319	33247491	/home/mkelly95/Ovarian_Chip_Seq_Project_Mike/BRD4/remove-duplicates.sh-1.1.0/cross-correlation-macs.sh-1.0.0/BRD4_Experimental_peak_38784	45	.	3.84994	4.58217	1.57	44
chr10	33247647	33248304	/home/mkelly95/Ovarian_Chip_Seq_Project_Mike/BRD4/remove-duplicates.sh-1.1.0/cross-correlation-macs.sh-1.0.0/BRD4_Experimental_peak_38785	62	.	4.80834	6.28461	2.80868	309
chr10	33287325	33287392	/home/mkelly95/Ovarian_Chip_Seq_Project_Mike/BRD4/remove-duplicates.sh-1.1.0/cross-correlation-macs.sh-1.0.0/BRD4_Experimental_peak_38803	59	.	4.57994	5.90716	2.52955	39
chr10	35173968	35174199	/home/mkelly95/Ovarian_Chip_Seq_Project_Mike/BRD4/remove-duplicates.sh-1.1.0/cross-correlation-macs.sh-1.0.0/BRD4_Experimental_peak_39027	43	.	3.67201	4.34363	1.39165	14
chr10	35174267	35174631	/home/mkelly95/Ovarian_Chip_Seq_Project_Mike/BRD4/remove-duplicates.sh-1.1.0/cross-correlation-macs.sh-1.0.0/BRD4_Experimental_peak_39028	47	.	3.94829	4.77758	1.66489	217
chr10	35174694	35175238	/home/mkelly95/Ovarian_Chip_Seq_Project_Mike/BRD4/remove-duplicates.sh-1.1.0/cross-correlation-macs.sh-1.0.0/BRD4_Experimental_peak_39029	104	.	6.82998	10.43426	6.12692	335
chr10	35175301	35176146	/home/mkelly95/Ovarian_Chip_Seq_Project_Mike/BRD4/remove-duplicates.sh-1.1.0/cross-correlation-macs.sh-1.0.0/BRD4_Experimental_peak_39030	182	.	9.93364	18.21506	12.62062	798
chr10	35177846	35178690	/home/mkelly95/Ovarian_Chip_Seq_Project_Mike/BRD4/remove-duplicates.sh-1.1.0/cross-correlation-macs.sh-1.0.0/BRD4_Experimental_peak_39033	103	.	6.79542	10.37667	6.076	698
chr10	35178783	35179168	/home/mkelly95/Ovarian_Chip_Seq_Project_Mike/BRD4/remove-duplicates.sh-1.1.0/cross-correlation-macs.sh-1.0.0/BRD4_Experimental_peak_39034	69	.	5.09656	6.90052	3.29034	20
chr10	35179699	35179779	/home/mkelly95/Ovarian_Chip_Seq_Project_Mike/BRD4/remove-duplicates.sh-1.1.0/cross-correlation-macs.sh-1.0.0/BRD4_Experimental_peak_39036	59	.	4.57659	5.90171	2.52955	37
chr10	35179832	35180131	/home/mkelly95/Ovarian_Chip_Seq_Project_Mike/BRD4/remove-duplicates.sh-1.1.0/cross-correlation-macs.sh-1.0.0/BRD4_Experimental_peak_39037	38	.	3.39771	3.83539	0.99131	267
chr10	35243795	35243847	/home/mkelly95/Ovarian_Chip_Seq_Project_Mike/BRD4/remove-duplicates.sh-1.1.0/cross-correlation-macs.sh-1.0.0/BRD4_Experimental_peak_39061	56	.	4.39063	5.60212	2.30143	37
chr10	35244055	35244106	/home/mkelly95/Ovarian_Chip_Seq_Project_Mike/BRD4/remove-duplicates.sh-1.1.0/cross-correlation-macs.sh-1.0.0/BRD4_Experimental_peak_39062	36	.	3.27576	3.64491	0.93553	32
chr10	35256233	35256691	/home/mkelly95/Ovarian_Chip_Seq_Project_Mike/BRD4/remove-duplicates.sh-1.1.0/cross-correlation-macs.sh-1.0.0/BRD4_Experimental_peak_39068	91	.	6.2067	9.1423	5.08169	390
chr10	35256868	35257097	/home/mkelly95/Ovarian_Chip_Seq_Project_Mike/BRD4/remove-duplicates.sh-1.1.0/cross-correlation-macs.sh-1.0.0/BRD4_Experimental_peak_39069	45	.	3.72293	4.56394	1.55513	150
chr10	35258380	35258509	/home/mkelly95/Ovarian_Chip_Seq_Project_Mike/BRD4/remove-duplicates.sh-1.1.0/cross-correlation-macs.sh-1.0.0/BRD4_Experimental_peak_39072	32	.	3.03902	3.26215	0.74546	114
chr10	35295322	35295419	/home/mkelly95/Ovarian_Chip_Seq_Project_Mike/BRD4/remove-duplicates.sh-1.1.0/cross-correlation-macs.sh-1.0.0/BRD4_Experimental_peak_39081	31	.	2.95421	3.12556	0.66661	7
chr10	35415589	35415653	/home/mkelly95/Ovarian_Chip_Seq_Project_Mike/BRD4/remove-duplicates.sh-1.1.0/cross-correlation-macs.sh-1.0.0/BRD4_Experimental_peak_39098	46	.	3.91406	4.6947	1.66137	36
chr10	36071955	36072115	/home/mkelly95/Ovarian_Chip_Seq_Project_Mike/BRD4/remove-duplicates.sh-1.1.0/cross-correlation-macs.sh-1.0.0/BRD4_Experimental_peak_39179	32	.	3.05204	3.28341	0.74546	133
chr10	36085157	36085208	/home/mkelly95/Ovarian_Chip_Seq_Project_Mike/BRD4/remove-duplicates.sh-1.1.0/cross-correlation-macs.sh-1.0.0/BRD4_Experimental_peak_39186	23	.	2.44163	2.37956	0.37843	39
chr10	36913984	36914175	/home/mkelly95/Ovarian_Chip_Seq_Project_Mike/BRD4/remove-duplicates.sh-1.1.0/cross-correlation-macs.sh-1.0.0/BRD4_Experimental_peak_39295	46	.	3.88976	4.65183	1.62551	48
chr10	36920652	36920722	/home/mkelly95/Ovarian_Chip_Seq_Project_Mike/BRD4/remove-duplicates.sh-1.1.0/cross-correlation-macs.sh-1.0.0/BRD4_Experimental_peak_39297	27	.	2.65793	2.74119	0.37843	49
chr10	36948721	36948819	/home/mkelly95/Ovarian_Chip_Seq_Project_Mike/BRD4/remove-duplicates.sh-1.1.0/cross-correlation-macs.sh-1.0.0/BRD4_Experimental_peak_39300	37	.	3.32241	3.74463	0.93553	84
chr10	37013690	37013823	/home/mkelly95/Ovarian_Chip_Seq_Project_Mike/BRD4/remove-duplicates.sh-1.1.0/cross-correlation-macs.sh-1.0.0/BRD4_Experimental_peak_39311	37	.	3.32241	3.74463	0.93553	33
chr10	37046040	37046091	/home/mkelly95/Ovarian_Chip_Seq_Project_Mike/BRD4/remove-duplicates.sh-1.1.0/cross-correlation-macs.sh-1.0.0/BRD4_Experimental_peak_39317	37	.	3.32241	3.74463	0.93553	40
chr10	38692195	38692259	/home/mkelly95/Ovarian_Chip_Seq_Project_Mike/BRD4/remove-duplicates.sh-1.1.0/cross-correlation-macs.sh-1.0.0/BRD4_Experimental_peak_39502	37	.	3.32241	3.74463	0.93553	50
chr10	38816444	38816527	/home/mkelly95/Ovarian_Chip_Seq_Project_Mike/BRD4/remove-duplicates.sh-1.1.0/cross-correlation-macs.sh-1.0.0/BRD4_Experimental_peak_39504	32	.	2.87038	3.27076	0.74546	33
chr10	38817327	38817380	/home/mkelly95/Ovarian_Chip_Seq_Project_Mike/BRD4/remove-duplicates.sh-1.1.0/cross-correlation-macs.sh-1.0.0/BRD4_Experimental_peak_39505	38	.	3.06206	3.89368	1.04445	33
chr10	38817444	38817495	/home/mkelly95/Ovarian_Chip_Seq_Project_Mike/BRD4/remove-duplicates.sh-1.1.0/cross-correlation-macs.sh-1.0.0/BRD4_Experimental_peak_39506	65	.	4.11788	6.58538	3.03865	40
chr10	42385167	42385323	/home/mkelly95/Ovarian_Chip_Seq_Project_Mike/BRD4/remove-duplicates.sh-1.1.0/cross-correlation-macs.sh-1.0.0/BRD4_Experimental_peak_39517	72	.	3.01166	7.21329	3.51399	91
chr10	42385529	42385712	/home/mkelly95/Ovarian_Chip_Seq_Project_Mike/BRD4/remove-duplicates.sh-1.1.0/cross-correlation-macs.sh-1.0.0/BRD4_Experimental_peak_39518	103	.	3.69559	10.33941	6.05423	39
chr10	42392652	42392760	/home/mkelly95/Ovarian_Chip_Seq_Project_Mike/BRD4/remove-duplicates.sh-1.1.0/cross-correlation-macs.sh-1.0.0/BRD4_Experimental_peak_39520	65	.	2.81819	6.5762	3.03204	72
chr10	42394471	42394522	/home/mkelly95/Ovarian_Chip_Seq_Project_Mike/BRD4/remove-duplicates.sh-1.1.0/cross-correlation-macs.sh-1.0.0/BRD4_Experimental_peak_39521	31	.	2.96854	3.17916	0.70055	11
chr10	42400254	42400400	/home/mkelly95/Ovarian_Chip_Seq_Project_Mike/BRD4/remove-duplicates.sh-1.1.0/cross-correlation-macs.sh-1.0.0/BRD4_Experimental_peak_39522	98	.	4.55535	9.80641	5.60411	113
chr10	42530166	42530244	/home/mkelly95/Ovarian_Chip_Seq_Project_Mike/BRD4/remove-duplicates.sh-1.1.0/cross-correlation-macs.sh-1.0.0/BRD4_Experimental_peak_39542	29	.	2.83142	2.93288	0.50441	39
chr10	42599588	42599810	/home/mkelly95/Ovarian_Chip_Seq_Project_Mike/BRD4/remove-duplicates.sh-1.1.0/cross-correlation-macs.sh-1.0.0/BRD4_Experimental_peak_39544	91	.	3.72166	9.147	5.08616	192
chr10	43187307	43187397	/home/mkelly95/Ovarian_Chip_Seq_Project_Mike/BRD4/remove-duplicates.sh-1.1.0/cross-correlation-macs.sh-1.0.0/BRD4_Experimental_peak_39612	36	.	3.29602	3.69773	0.93553	25
chr10	43187483	43187534	/home/mkelly95/Ovarian_Chip_Seq_Project_Mike/BRD4/remove-duplicates.sh-1.1.0/cross-correlation-macs.sh-1.0.0/BRD4_Experimental_peak_39613	38	.	3.39771	3.83539	0.99131	30
chr10	43187722	43187821	/home/mkelly95/Ovarian_Chip_Seq_Project_Mike/BRD4/remove-duplicates.sh-1.1.0/cross-correlation-macs.sh-1.0.0/BRD4_Experimental_peak_39614	26	.	2.62907	2.69092	0.37843	49
chr10	43447678	43447871	/home/mkelly95/Ovarian_Chip_Seq_Project_Mike/BRD4/remove-duplicates.sh-1.1.0/cross-correlation-macs.sh-1.0.0/BRD4_Experimental_peak_39644	64	.	4.88327	6.4111	2.88614	70
chr10	43456016	43456162	/home/mkelly95/Ovarian_Chip_Seq_Project_Mike/BRD4/remove-duplicates.sh-1.1.0/cross-correlation-macs.sh-1.0.0/BRD4_Experimental_peak_39647	56	.	4.44788	5.60834	2.30616	11
chr10	43456458	43456509	/home/mkelly95/Ovarian_Chip_Seq_Project_Mike/BRD4/remove-duplicates.sh-1.1.0/cross-correlation-macs.sh-1.0.0/BRD4_Experimental_peak_39648	34	.	3.12509	3.40412	0.84032	33
chr10	43782791	43782912	/home/mkelly95/Ovarian_Chip_Seq_Project_Mike/BRD4/remove-duplicates.sh-1.1.0/cross-correlation-macs.sh-1.0.0/BRD4_Experimental_peak_39673	45	.	3.81092	4.51464	1.51958	77
chr10	43904957	43905008	/home/mkelly95/Ovarian_Chip_Seq_Project_Mike/BRD4/remove-duplicates.sh-1.1.0/cross-correlation-macs.sh-1.0.0/BRD4_Experimental_peak_39693	37	.	3.32241	3.74463	0.93553	22
chr10	43915791	43915842	/home/mkelly95/Ovarian_Chip_Seq_Project_Mike/BRD4/remove-duplicates.sh-1.1.0/cross-correlation-macs.sh-1.0.0/BRD4_Experimental_peak_39696	48	.	3.98689	4.82503	1.66489	29
chr10	43916476	43916674	/home/mkelly95/Ovarian_Chip_Seq_Project_Mike/BRD4/remove-duplicates.sh-1.1.0/cross-correlation-macs.sh-1.0.0/BRD4_Experimental_peak_39697	53	.	4.27286	5.30894	2.06346	147
chr10	43922590	43922641	/home/mkelly95/Ovarian_Chip_Seq_Project_Mike/BRD4/remove-duplicates.sh-1.1.0/cross-correlation-macs.sh-1.0.0/BRD4_Experimental_peak_39702	21	.	2.26514	2.10608	0.23559	41
chr10	45297544	45297639	/home/mkelly95/Ovarian_Chip_Seq_Project_Mike/BRD4/remove-duplicates.sh-1.1.0/cross-correlation-macs.sh-1.0.0/BRD4_Experimental_peak_39865	29	.	2.83142	2.93288	0.50441	74
chr10	45299599	45299649	/home/mkelly95/Ovarian_Chip_Seq_Project_Mike/BRD4/remove-duplicates.sh-1.1.0/cross-correlation-macs.sh-1.0.0/BRD4_Experimental_peak_39866	25	.	2.56243	2.57734	0.37843	12
chr10	45745466	45745631	/home/mkelly95/Ovarian_Chip_Seq_Project_Mike/BRD4/remove-duplicates.sh-1.1.0/cross-correlation-macs.sh-1.0.0/BRD4_Experimental_peak_39944	46	.	3.90593	4.68032	1.64905	88
chr10	46168544	46168809	/home/mkelly95/Ovarian_Chip_Seq_Project_Mike/BRD4/remove-duplicates.sh-1.1.0/cross-correlation-macs.sh-1.0.0/BRD4_Experimental_peak_39998	95	.	6.57544	9.59818	5.4637	153
chr10	46951398	46951519	/home/mkelly95/Ovarian_Chip_Seq_Project_Mike/BRD4/remove-duplicates.sh-1.1.0/cross-correlation-macs.sh-1.0.0/BRD4_Experimental_peak_40006	47	.	3.92222	4.70917	1.66489	107
chr10	46951911	46952032	/home/mkelly95/Ovarian_Chip_Seq_Project_Mike/BRD4/remove-duplicates.sh-1.1.0/cross-correlation-macs.sh-1.0.0/BRD4_Experimental_peak_40007	48	.	3.98689	4.82503	1.66489	77
chr10	48332466	48332602	/home/mkelly95/Ovarian_Chip_Seq_Project_Mike/BRD4/remove-duplicates.sh-1.1.0/cross-correlation-macs.sh-1.0.0/BRD4_Experimental_peak_40052	26	.	2.64055	2.64337	0.37843	127
chr10	48335372	48335501	/home/mkelly95/Ovarian_Chip_Seq_Project_Mike/BRD4/remove-duplicates.sh-1.1.0/cross-correlation-macs.sh-1.0.0/BRD4_Experimental_peak_40053	37	.	3.32241	3.74463	0.93553	20
chr10	48335826	48335877	/home/mkelly95/Ovarian_Chip_Seq_Project_Mike/BRD4/remove-duplicates.sh-1.1.0/cross-correlation-macs.sh-1.0.0/BRD4_Experimental_peak_40054	37	.	3.32241	3.74463	0.93553	30
chr10	48335942	48335993	/home/mkelly95/Ovarian_Chip_Seq_Project_Mike/BRD4/remove-duplicates.sh-1.1.0/cross-correlation-macs.sh-1.0.0/BRD4_Experimental_peak_40055	37	.	3.30995	3.72242	0.93553	22
chr10	50397414	50397540	/home/mkelly95/Ovarian_Chip_Seq_Project_Mike/BRD4/remove-duplicates.sh-1.1.0/cross-correlation-macs.sh-1.0.0/BRD4_Experimental_peak_40200	39	.	3.47302	3.95499	1.09854	78
chr10	50626621	50626764	/home/mkelly95/Ovarian_Chip_Seq_Project_Mike/BRD4/remove-duplicates.sh-1.1.0/cross-correlation-macs.sh-1.0.0/BRD4_Experimental_peak_40217	38	.	3.39771	3.83539	0.99131	99
chr10	50626830	50627302	/home/mkelly95/Ovarian_Chip_Seq_Project_Mike/BRD4/remove-duplicates.sh-1.1.0/cross-correlation-macs.sh-1.0.0/BRD4_Experimental_peak_40218	64	.	4.65366	6.40866	2.88614	209
chr10	50626830	50627302	/home/mkelly95/Ovarian_Chip_Seq_Project_Mike/BRD4/remove-duplicates.sh-1.1.0/cross-correlation-macs.sh-1.0.0/BRD4_Experimental_peak_40218	64	.	4.65366	6.40866	2.88614	209
chr10	50758435	50758510	/home/mkelly95/Ovarian_Chip_Seq_Project_Mike/BRD4/remove-duplicates.sh-1.1.0/cross-correlation-macs.sh-1.0.0/BRD4_Experimental_peak_40245	23	.	2.47378	2.39846	0.37843	56
chr10	50758766	50758817	/home/mkelly95/Ovarian_Chip_Seq_Project_Mike/BRD4/remove-duplicates.sh-1.1.0/cross-correlation-macs.sh-1.0.0/BRD4_Experimental_peak_40246	32	.	3.05085	3.28146	0.74546	36
chr10	50778715	50778800	/home/mkelly95/Ovarian_Chip_Seq_Project_Mike/BRD4/remove-duplicates.sh-1.1.0/cross-correlation-macs.sh-1.0.0/BRD4_Experimental_peak_40265	21	.	2.28997	2.14359	0.26672	38
chr10	50787234	50787607	/home/mkelly95/Ovarian_Chip_Seq_Project_Mike/BRD4/remove-duplicates.sh-1.1.0/cross-correlation-macs.sh-1.0.0/BRD4_Experimental_peak_40270	58	.	4.53028	5.82652	2.47519	133
chr10	50931264	50931344	/home/mkelly95/Ovarian_Chip_Seq_Project_Mike/BRD4/remove-duplicates.sh-1.1.0/cross-correlation-macs.sh-1.0.0/BRD4_Experimental_peak_40291	21	.	2.26514	2.10608	0.23559	18
chr10	54643217	54644659	/home/mkelly95/Ovarian_Chip_Seq_Project_Mike/BRD4/remove-duplicates.sh-1.1.0/cross-correlation-macs.sh-1.0.0/BRD4_Experimental_peak_40802	84	.	5.93753	8.47734	4.52709	527
chr10	54643217	54644659	/home/mkelly95/Ovarian_Chip_Seq_Project_Mike/BRD4/remove-duplicates.sh-1.1.0/cross-correlation-macs.sh-1.0.0/BRD4_Experimental_peak_40802	84	.	5.93753	8.47734	4.52709	527
chr10	54645142	54645457	/home/mkelly95/Ovarian_Chip_Seq_Project_Mike/BRD4/remove-duplicates.sh-1.1.0/cross-correlation-macs.sh-1.0.0/BRD4_Experimental_peak_40803	32	.	3.0402	3.26407	0.74546	276
chr10	54686808	54686975	/home/mkelly95/Ovarian_Chip_Seq_Project_Mike/BRD4/remove-duplicates.sh-1.1.0/cross-correlation-macs.sh-1.0.0/BRD4_Experimental_peak_40822	48	.	4.00891	4.87481	1.71033	41
chr10	54700913	54701122	/home/mkelly95/Ovarian_Chip_Seq_Project_Mike/BRD4/remove-duplicates.sh-1.1.0/cross-correlation-macs.sh-1.0.0/BRD4_Experimental_peak_40830	38	.	3.39771	3.83539	0.99131	183
chr10	54701190	54701383	/home/mkelly95/Ovarian_Chip_Seq_Project_Mike/BRD4/remove-duplicates.sh-1.1.0/cross-correlation-macs.sh-1.0.0/BRD4_Experimental_peak_40831	32	.	3.03431	3.25449	0.74546	152
chr10	54782483	54782697	/home/mkelly95/Ovarian_Chip_Seq_Project_Mike/BRD4/remove-duplicates.sh-1.1.0/cross-correlation-macs.sh-1.0.0/BRD4_Experimental_peak_40866	67	.	5.08123	6.75269	3.18536	140
chr10	54782755	54782951	/home/mkelly95/Ovarian_Chip_Seq_Project_Mike/BRD4/remove-duplicates.sh-1.1.0/cross-correlation-macs.sh-1.0.0/BRD4_Experimental_peak_40867	57	.	4.53806	5.76694	2.4396	32
chr10	54788939	54790241	/home/mkelly95/Ovarian_Chip_Seq_Project_Mike/BRD4/remove-duplicates.sh-1.1.0/cross-correlation-macs.sh-1.0.0/BRD4_Experimental_peak_40869	145	.	8.89215	14.54372	9.53344	1134
chr10	54790340	54790929	/home/mkelly95/Ovarian_Chip_Seq_Project_Mike/BRD4/remove-duplicates.sh-1.1.0/cross-correlation-macs.sh-1.0.0/BRD4_Experimental_peak_40870	80	.	5.66285	8.01954	4.16837	446
chr10	54870704	54870755	/home/mkelly95/Ovarian_Chip_Seq_Project_Mike/BRD4/remove-duplicates.sh-1.1.0/cross-correlation-macs.sh-1.0.0/BRD4_Experimental_peak_40893	33	.	3.06758	3.30887	0.76659	17
chr10	55500653	55500766	/home/mkelly95/Ovarian_Chip_Seq_Project_Mike/BRD4/remove-duplicates.sh-1.1.0/cross-correlation-macs.sh-1.0.0/BRD4_Experimental_peak_41051	33	.	3.06758	3.30887	0.76659	31
chr10	57726924	57727002	/home/mkelly95/Ovarian_Chip_Seq_Project_Mike/BRD4/remove-duplicates.sh-1.1.0/cross-correlation-macs.sh-1.0.0/BRD4_Experimental_peak_41579	21	.	2.26514	2.10608	0.23559	33
chr10	57728900	57729002	/home/mkelly95/Ovarian_Chip_Seq_Project_Mike/BRD4/remove-duplicates.sh-1.1.0/cross-correlation-macs.sh-1.0.0/BRD4_Experimental_peak_41582	55	.	4.405	5.53402	2.2433	30
chr10	57729241	57729359	/home/mkelly95/Ovarian_Chip_Seq_Project_Mike/BRD4/remove-duplicates.sh-1.1.0/cross-correlation-macs.sh-1.0.0/BRD4_Experimental_peak_41583	42	.	3.66245	4.26359	1.32304	80
chr10	58427719	58427788	/home/mkelly95/Ovarian_Chip_Seq_Project_Mike/BRD4/remove-duplicates.sh-1.1.0/cross-correlation-macs.sh-1.0.0/BRD4_Experimental_peak_41741	29	.	2.83142	2.93288	0.50441	21
chr10	59908355	59908475	/home/mkelly95/Ovarian_Chip_Seq_Project_Mike/BRD4/remove-duplicates.sh-1.1.0/cross-correlation-macs.sh-1.0.0/BRD4_Experimental_peak_42022	21	.	2.26514	2.10608	0.23559	89
chr10	59914646	59914740	/home/mkelly95/Ovarian_Chip_Seq_Project_Mike/BRD4/remove-duplicates.sh-1.1.0/cross-correlation-macs.sh-1.0.0/BRD4_Experimental_peak_42025	31	.	2.94976	3.11848	0.66027	61
chr10	60174438	60174637	/home/mkelly95/Ovarian_Chip_Seq_Project_Mike/BRD4/remove-duplicates.sh-1.1.0/cross-correlation-macs.sh-1.0.0/BRD4_Experimental_peak_42091	56	.	4.41849	5.64663	2.33639	72
chr10	60174766	60174891	/home/mkelly95/Ovarian_Chip_Seq_Project_Mike/BRD4/remove-duplicates.sh-1.1.0/cross-correlation-macs.sh-1.0.0/BRD4_Experimental_peak_42092	42	.	3.66245	4.26359	1.32304	100
chr10	60194273	60194418	/home/mkelly95/Ovarian_Chip_Seq_Project_Mike/BRD4/remove-duplicates.sh-1.1.0/cross-correlation-macs.sh-1.0.0/BRD4_Experimental_peak_42102	38	.	3.41499	3.86269	1.01623	30
chr10	60194867	60195225	/home/mkelly95/Ovarian_Chip_Seq_Project_Mike/BRD4/remove-duplicates.sh-1.1.0/cross-correlation-macs.sh-1.0.0/BRD4_Experimental_peak_42103	68	.	4.94757	6.87023	3.27953	221
chr10	60195278	60195588	/home/mkelly95/Ovarian_Chip_Seq_Project_Mike/BRD4/remove-duplicates.sh-1.1.0/cross-correlation-macs.sh-1.0.0/BRD4_Experimental_peak_42104	73	.	5.11903	7.39388	3.66564	128
chr10	60221947	60222053	/home/mkelly95/Ovarian_Chip_Seq_Project_Mike/BRD4/remove-duplicates.sh-1.1.0/cross-correlation-macs.sh-1.0.0/BRD4_Experimental_peak_42126	21	.	2.27997	2.12845	0.25518	30
chr10	60225022	60225072	/home/mkelly95/Ovarian_Chip_Seq_Project_Mike/BRD4/remove-duplicates.sh-1.1.0/cross-correlation-macs.sh-1.0.0/BRD4_Experimental_peak_42128	30	.	2.87507	3.00073	0.56197	39
chr10	60228520	60228710	/home/mkelly95/Ovarian_Chip_Seq_Project_Mike/BRD4/remove-duplicates.sh-1.1.0/cross-correlation-macs.sh-1.0.0/BRD4_Experimental_peak_42132	42	.	3.51418	4.24643	1.32304	10
chr10	60228784	60229037	/home/mkelly95/Ovarian_Chip_Seq_Project_Mike/BRD4/remove-duplicates.sh-1.1.0/cross-correlation-macs.sh-1.0.0/BRD4_Experimental_peak_42133	54	.	4.1883	5.46398	2.18253	147
chr10	60616497	60616604	/home/mkelly95/Ovarian_Chip_Seq_Project_Mike/BRD4/remove-duplicates.sh-1.1.0/cross-correlation-macs.sh-1.0.0/BRD4_Experimental_peak_42235	38	.	3.39771	3.83539	0.99131	47
chr10	60886224	60886404	/home/mkelly95/Ovarian_Chip_Seq_Project_Mike/BRD4/remove-duplicates.sh-1.1.0/cross-correlation-macs.sh-1.0.0/BRD4_Experimental_peak_42283	47	.	3.90611	4.71037	1.66489	145
chr10	61352505	61352556	/home/mkelly95/Ovarian_Chip_Seq_Project_Mike/BRD4/remove-duplicates.sh-1.1.0/cross-correlation-macs.sh-1.0.0/BRD4_Experimental_peak_42354	22	.	2.38586	2.29133	0.37455	25
chr10	61386901	61386989	/home/mkelly95/Ovarian_Chip_Seq_Project_Mike/BRD4/remove-duplicates.sh-1.1.0/cross-correlation-macs.sh-1.0.0/BRD4_Experimental_peak_42361	23	.	2.40601	2.323	0.37843	41
chr10	61714429	61714480	/home/mkelly95/Ovarian_Chip_Seq_Project_Mike/BRD4/remove-duplicates.sh-1.1.0/cross-correlation-macs.sh-1.0.0/BRD4_Experimental_peak_42418	29	.	2.80888	2.94323	0.51413	9
chr10	61724728	61724800	/home/mkelly95/Ovarian_Chip_Seq_Project_Mike/BRD4/remove-duplicates.sh-1.1.0/cross-correlation-macs.sh-1.0.0/BRD4_Experimental_peak_42433	28	.	2.75134	2.85897	0.4809	36
chr10	61729197	61729323	/home/mkelly95/Ovarian_Chip_Seq_Project_Mike/BRD4/remove-duplicates.sh-1.1.0/cross-correlation-macs.sh-1.0.0/BRD4_Experimental_peak_42443	27	.	2.63213	2.78539	0.41667	9
chr10	61732182	61732243	/home/mkelly95/Ovarian_Chip_Seq_Project_Mike/BRD4/remove-duplicates.sh-1.1.0/cross-correlation-macs.sh-1.0.0/BRD4_Experimental_peak_42446	47	.	3.81936	4.71135	1.66489	35
chr10	61732300	61732351	/home/mkelly95/Ovarian_Chip_Seq_Project_Mike/BRD4/remove-duplicates.sh-1.1.0/cross-correlation-macs.sh-1.0.0/BRD4_Experimental_peak_42447	30	.	2.85668	3.01351	0.57306	13
chr10	62623834	62623912	/home/mkelly95/Ovarian_Chip_Seq_Project_Mike/BRD4/remove-duplicates.sh-1.1.0/cross-correlation-macs.sh-1.0.0/BRD4_Experimental_peak_42623	23	.	2.43594	2.37047	0.37843	57
chr10	63017377	63017428	/home/mkelly95/Ovarian_Chip_Seq_Project_Mike/BRD4/remove-duplicates.sh-1.1.0/cross-correlation-macs.sh-1.0.0/BRD4_Experimental_peak_42674	39	.	3.4859	3.97561	1.11436	15
chr10	63594300	63594649	/home/mkelly95/Ovarian_Chip_Seq_Project_Mike/BRD4/remove-duplicates.sh-1.1.0/cross-correlation-macs.sh-1.0.0/BRD4_Experimental_peak_42787	40	.	3.4633	4.02383	1.14695	119
chr10	63594836	63596335	/home/mkelly95/Ovarian_Chip_Seq_Project_Mike/BRD4/remove-duplicates.sh-1.1.0/cross-correlation-macs.sh-1.0.0/BRD4_Experimental_peak_42788	133	.	8.21295	13.35418	8.5419	831
chr10	63598859	63598961	/home/mkelly95/Ovarian_Chip_Seq_Project_Mike/BRD4/remove-duplicates.sh-1.1.0/cross-correlation-macs.sh-1.0.0/BRD4_Experimental_peak_42793	31	.	2.96854	3.17916	0.70055	23
chr10	63629503	63629664	/home/mkelly95/Ovarian_Chip_Seq_Project_Mike/BRD4/remove-duplicates.sh-1.1.0/cross-correlation-macs.sh-1.0.0/BRD4_Experimental_peak_42796	24	.	2.45502	2.40102	0.37843	93
chr10	63660120	63660926	/home/mkelly95/Ovarian_Chip_Seq_Project_Mike/BRD4/remove-duplicates.sh-1.1.0/cross-correlation-macs.sh-1.0.0/BRD4_Experimental_peak_42811	80	.	5.66285	8.01954	4.16837	423
chr10	63857081	63857266	/home/mkelly95/Ovarian_Chip_Seq_Project_Mike/BRD4/remove-duplicates.sh-1.1.0/cross-correlation-macs.sh-1.0.0/BRD4_Experimental_peak_42928	20	.	2.26024	2.09871	0.23559	97
chr10	63858935	63859116	/home/mkelly95/Ovarian_Chip_Seq_Project_Mike/BRD4/remove-duplicates.sh-1.1.0/cross-correlation-macs.sh-1.0.0/BRD4_Experimental_peak_42931	38	.	3.39771	3.83539	0.99131	172
chr10	63867879	63868033	/home/mkelly95/Ovarian_Chip_Seq_Project_Mike/BRD4/remove-duplicates.sh-1.1.0/cross-correlation-macs.sh-1.0.0/BRD4_Experimental_peak_42947	34	.	3.16866	3.48047	0.88083	122
chr10	63868799	63868850	/home/mkelly95/Ovarian_Chip_Seq_Project_Mike/BRD4/remove-duplicates.sh-1.1.0/cross-correlation-macs.sh-1.0.0/BRD4_Experimental_peak_42950	29	.	2.83142	2.93288	0.50441	32
chr10	63868901	63869045	/home/mkelly95/Ovarian_Chip_Seq_Project_Mike/BRD4/remove-duplicates.sh-1.1.0/cross-correlation-macs.sh-1.0.0/BRD4_Experimental_peak_42951	49	.	4.05936	4.95638	1.77616	31
chr10	63871531	63871685	/home/mkelly95/Ovarian_Chip_Seq_Project_Mike/BRD4/remove-duplicates.sh-1.1.0/cross-correlation-macs.sh-1.0.0/BRD4_Experimental_peak_42959	38	.	3.39771	3.83539	0.99131	49
chr10	63871744	63871836	/home/mkelly95/Ovarian_Chip_Seq_Project_Mike/BRD4/remove-duplicates.sh-1.1.0/cross-correlation-macs.sh-1.0.0/BRD4_Experimental_peak_42960	30	.	2.89847	3.03739	0.59324	43
chr10	63873660	63873875	/home/mkelly95/Ovarian_Chip_Seq_Project_Mike/BRD4/remove-duplicates.sh-1.1.0/cross-correlation-macs.sh-1.0.0/BRD4_Experimental_peak_42964	48	.	4.00744	4.87245	1.70804	77
chr10	63874081	63874261	/home/mkelly95/Ovarian_Chip_Seq_Project_Mike/BRD4/remove-duplicates.sh-1.1.0/cross-correlation-macs.sh-1.0.0/BRD4_Experimental_peak_42965	39	.	3.48719	3.97768	1.11632	21
chr10	63929590	63929678	/home/mkelly95/Ovarian_Chip_Seq_Project_Mike/BRD4/remove-duplicates.sh-1.1.0/cross-correlation-macs.sh-1.0.0/BRD4_Experimental_peak_42991	26	.	2.63563	2.6906	0.37843	57
chr10	63931277	63931354	/home/mkelly95/Ovarian_Chip_Seq_Project_Mike/BRD4/remove-duplicates.sh-1.1.0/cross-correlation-macs.sh-1.0.0/BRD4_Experimental_peak_42994	43	.	3.69677	4.38196	1.41151	40
chr10	64875417	64875484	/home/mkelly95/Ovarian_Chip_Seq_Project_Mike/BRD4/remove-duplicates.sh-1.1.0/cross-correlation-macs.sh-1.0.0/BRD4_Experimental_peak_43170	38	.	3.39771	3.83539	0.99131	37
chr10	65262433	65262532	/home/mkelly95/Ovarian_Chip_Seq_Project_Mike/BRD4/remove-duplicates.sh-1.1.0/cross-correlation-macs.sh-1.0.0/BRD4_Experimental_peak_43269	30	.	2.88141	3.01065	0.57113	21
chr10	65280736	65280791	/home/mkelly95/Ovarian_Chip_Seq_Project_Mike/BRD4/remove-duplicates.sh-1.1.0/cross-correlation-macs.sh-1.0.0/BRD4_Experimental_peak_43278	43	.	3.72043	4.36057	1.40587	20
chr10	65280882	65280933	/home/mkelly95/Ovarian_Chip_Seq_Project_Mike/BRD4/remove-duplicates.sh-1.1.0/cross-correlation-macs.sh-1.0.0/BRD4_Experimental_peak_43279	43	.	3.70722	4.33837	1.38716	22
chr10	65389414	65389753	/home/mkelly95/Ovarian_Chip_Seq_Project_Mike/BRD4/remove-duplicates.sh-1.1.0/cross-correlation-macs.sh-1.0.0/BRD4_Experimental_peak_43306	42	.	3.62573	4.20281	1.30155	100
chr10	65389908	65389958	/home/mkelly95/Ovarian_Chip_Seq_Project_Mike/BRD4/remove-duplicates.sh-1.1.0/cross-correlation-macs.sh-1.0.0/BRD4_Experimental_peak_43307	32	.	3.06158	3.29903	0.75939	26
chr10	65472204	65472276	/home/mkelly95/Ovarian_Chip_Seq_Project_Mike/BRD4/remove-duplicates.sh-1.1.0/cross-correlation-macs.sh-1.0.0/BRD4_Experimental_peak_43321	30	.	2.90492	3.04753	0.60124	29
chr10	65801268	65801343	/home/mkelly95/Ovarian_Chip_Seq_Project_Mike/BRD4/remove-duplicates.sh-1.1.0/cross-correlation-macs.sh-1.0.0/BRD4_Experimental_peak_43386	23	.	2.44163	2.37956	0.37843	34
chr10	65930952	65931023	/home/mkelly95/Ovarian_Chip_Seq_Project_Mike/BRD4/remove-duplicates.sh-1.1.0/cross-correlation-macs.sh-1.0.0/BRD4_Experimental_peak_43406	34	.	3.13635	3.42297	0.85658	21
chr10	67330251	67330671	/home/mkelly95/Ovarian_Chip_Seq_Project_Mike/BRD4/remove-duplicates.sh-1.1.0/cross-correlation-macs.sh-1.0.0/BRD4_Experimental_peak_43725	63	.	4.85302	6.35986	2.86401	84
chr10	67330756	67330923	/home/mkelly95/Ovarian_Chip_Seq_Project_Mike/BRD4/remove-duplicates.sh-1.1.0/cross-correlation-macs.sh-1.0.0/BRD4_Experimental_peak_43726	32	.	3.01562	3.22416	0.73475	18
chr10	69549431	69549554	/home/mkelly95/Ovarian_Chip_Seq_Project_Mike/BRD4/remove-duplicates.sh-1.1.0/cross-correlation-macs.sh-1.0.0/BRD4_Experimental_peak_44158	38	.	3.42245	3.8745	1.02655	96
chr10	69598263	69598352	/home/mkelly95/Ovarian_Chip_Seq_Project_Mike/BRD4/remove-duplicates.sh-1.1.0/cross-correlation-macs.sh-1.0.0/BRD4_Experimental_peak_44181	22	.	2.35981	2.25072	0.34403	22
chr10	69609156	69610139	/home/mkelly95/Ovarian_Chip_Seq_Project_Mike/BRD4/remove-duplicates.sh-1.1.0/cross-correlation-macs.sh-1.0.0/BRD4_Experimental_peak_44187	70	.	4.73972	7.06927	3.43492	48
chr10	69615412	69615533	/home/mkelly95/Ovarian_Chip_Seq_Project_Mike/BRD4/remove-duplicates.sh-1.1.0/cross-correlation-macs.sh-1.0.0/BRD4_Experimental_peak_44190	31	.	2.99373	3.18882	0.70749	31
chr10	70287414	70287610	/home/mkelly95/Ovarian_Chip_Seq_Project_Mike/BRD4/remove-duplicates.sh-1.1.0/cross-correlation-macs.sh-1.0.0/BRD4_Experimental_peak_44336	79	.	5.71638	7.9506	4.1234	68
chr10	70821767	70821864	/home/mkelly95/Ovarian_Chip_Seq_Project_Mike/BRD4/remove-duplicates.sh-1.1.0/cross-correlation-macs.sh-1.0.0/BRD4_Experimental_peak_44424	29	.	2.83142	2.93288	0.50441	5
chr10	70883231	70883322	/home/mkelly95/Ovarian_Chip_Seq_Project_Mike/BRD4/remove-duplicates.sh-1.1.0/cross-correlation-macs.sh-1.0.0/BRD4_Experimental_peak_44441	24	.	2.45984	2.40876	0.37843	18
chr10	70883413	70883567	/home/mkelly95/Ovarian_Chip_Seq_Project_Mike/BRD4/remove-duplicates.sh-1.1.0/cross-correlation-macs.sh-1.0.0/BRD4_Experimental_peak_44442	54	.	4.3405	5.42343	2.15243	63
chr10	70938387	70939394	/home/mkelly95/Ovarian_Chip_Seq_Project_Mike/BRD4/remove-duplicates.sh-1.1.0/cross-correlation-macs.sh-1.0.0/BRD4_Experimental_peak_44459	96	.	6.33732	9.62424	5.47713	366
chr10	70976435	70976659	/home/mkelly95/Ovarian_Chip_Seq_Project_Mike/BRD4/remove-duplicates.sh-1.1.0/cross-correlation-macs.sh-1.0.0/BRD4_Experimental_peak_44473	41	.	3.5788	4.12583	1.23517	193
chr10	71199210	71199391	/home/mkelly95/Ovarian_Chip_Seq_Project_Mike/BRD4/remove-duplicates.sh-1.1.0/cross-correlation-macs.sh-1.0.0/BRD4_Experimental_peak_44531	43	.	3.69677	4.38196	1.41151	43
chr10	71199625	71199682	/home/mkelly95/Ovarian_Chip_Seq_Project_Mike/BRD4/remove-duplicates.sh-1.1.0/cross-correlation-macs.sh-1.0.0/BRD4_Experimental_peak_44532	42	.	3.64824	4.24001	1.32304	16
chr10	71267606	71267747	/home/mkelly95/Ovarian_Chip_Seq_Project_Mike/BRD4/remove-duplicates.sh-1.1.0/cross-correlation-macs.sh-1.0.0/BRD4_Experimental_peak_44545	34	.	3.16866	3.48047	0.88083	90
chr10	72344886	72344942	/home/mkelly95/Ovarian_Chip_Seq_Project_Mike/BRD4/remove-duplicates.sh-1.1.0/cross-correlation-macs.sh-1.0.0/BRD4_Experimental_peak_44693	29	.	2.83142	2.93288	0.50441	32
chr10	72412669	72413340	/home/mkelly95/Ovarian_Chip_Seq_Project_Mike/BRD4/remove-duplicates.sh-1.1.0/cross-correlation-macs.sh-1.0.0/BRD4_Experimental_peak_44717	87	.	6.10409	8.76124	4.7547	305
chr10	72415850	72416583	/home/mkelly95/Ovarian_Chip_Seq_Project_Mike/BRD4/remove-duplicates.sh-1.1.0/cross-correlation-macs.sh-1.0.0/BRD4_Experimental_peak_44722	53	.	4.22488	5.33974	2.07816	322
chr10	72416638	72416883	/home/mkelly95/Ovarian_Chip_Seq_Project_Mike/BRD4/remove-duplicates.sh-1.1.0/cross-correlation-macs.sh-1.0.0/BRD4_Experimental_peak_44723	74	.	5.2811	7.40014	3.66564	76
chr10	72416949	72417199	/home/mkelly95/Ovarian_Chip_Seq_Project_Mike/BRD4/remove-duplicates.sh-1.1.0/cross-correlation-macs.sh-1.0.0/BRD4_Experimental_peak_44724	45	.	3.72293	4.56394	1.55513	158
chr10	72424338	72424595	/home/mkelly95/Ovarian_Chip_Seq_Project_Mike/BRD4/remove-duplicates.sh-1.1.0/cross-correlation-macs.sh-1.0.0/BRD4_Experimental_peak_44736	49	.	4.03695	4.92007	1.74661	137
chr10	72425010	72425484	/home/mkelly95/Ovarian_Chip_Seq_Project_Mike/BRD4/remove-duplicates.sh-1.1.0/cross-correlation-macs.sh-1.0.0/BRD4_Experimental_peak_44738	43	.	3.69677	4.38196	1.41151	117
chr10	72431893	72431963	/home/mkelly95/Ovarian_Chip_Seq_Project_Mike/BRD4/remove-duplicates.sh-1.1.0/cross-correlation-macs.sh-1.0.0/BRD4_Experimental_peak_44747	27	.	2.65793	2.74119	0.37843	42
chr10	72563270	72563464	/home/mkelly95/Ovarian_Chip_Seq_Project_Mike/BRD4/remove-duplicates.sh-1.1.0/cross-correlation-macs.sh-1.0.0/BRD4_Experimental_peak_44786	40	.	3.53705	4.05799	1.17736	41
chr10	72565766	72565935	/home/mkelly95/Ovarian_Chip_Seq_Project_Mike/BRD4/remove-duplicates.sh-1.1.0/cross-correlation-macs.sh-1.0.0/BRD4_Experimental_peak_44792	29	.	2.7922	2.91876	0.50441	39
chr10	72853044	72853185	/home/mkelly95/Ovarian_Chip_Seq_Project_Mike/BRD4/remove-duplicates.sh-1.1.0/cross-correlation-macs.sh-1.0.0/BRD4_Experimental_peak_44847	42	.	3.66245	4.26359	1.32304	105
chr10	73144390	73144497	/home/mkelly95/Ovarian_Chip_Seq_Project_Mike/BRD4/remove-duplicates.sh-1.1.0/cross-correlation-macs.sh-1.0.0/BRD4_Experimental_peak_44870	23	.	2.43878	2.37501	0.37843	32
chr10	73611290	73611422	/home/mkelly95/Ovarian_Chip_Seq_Project_Mike/BRD4/remove-duplicates.sh-1.1.0/cross-correlation-macs.sh-1.0.0/BRD4_Experimental_peak_44946	48	.	3.96399	4.80268	1.66489	43
chr10	73619847	73619974	/home/mkelly95/Ovarian_Chip_Seq_Project_Mike/BRD4/remove-duplicates.sh-1.1.0/cross-correlation-macs.sh-1.0.0/BRD4_Experimental_peak_44949	29	.	2.8111	2.90152	0.50441	107
chr10	73620351	73620442	/home/mkelly95/Ovarian_Chip_Seq_Project_Mike/BRD4/remove-duplicates.sh-1.1.0/cross-correlation-macs.sh-1.0.0/BRD4_Experimental_peak_44950	27	.	2.63213	2.78539	0.41667	29
chr10	74003239	74003437	/home/mkelly95/Ovarian_Chip_Seq_Project_Mike/BRD4/remove-duplicates.sh-1.1.0/cross-correlation-macs.sh-1.0.0/BRD4_Experimental_peak_45069	32	.	3.05204	3.28341	0.74546	38
chr10	74008385	74008705	/home/mkelly95/Ovarian_Chip_Seq_Project_Mike/BRD4/remove-duplicates.sh-1.1.0/cross-correlation-macs.sh-1.0.0/BRD4_Experimental_peak_45071	69	.	5.16498	6.90085	3.29034	27
chr10	74014793	74014843	/home/mkelly95/Ovarian_Chip_Seq_Project_Mike/BRD4/remove-duplicates.sh-1.1.0/cross-correlation-macs.sh-1.0.0/BRD4_Experimental_peak_45073	27	.	2.63682	2.70434	0.37843	22
chr10	74014907	74015095	/home/mkelly95/Ovarian_Chip_Seq_Project_Mike/BRD4/remove-duplicates.sh-1.1.0/cross-correlation-macs.sh-1.0.0/BRD4_Experimental_peak_45074	36	.	3.28359	3.67579	0.93553	110
chr10	74020097	74020234	/home/mkelly95/Ovarian_Chip_Seq_Project_Mike/BRD4/remove-duplicates.sh-1.1.0/cross-correlation-macs.sh-1.0.0/BRD4_Experimental_peak_45077	30	.	2.92662	3.08177	0.62966	48
chr10	74020944	74021094	/home/mkelly95/Ovarian_Chip_Seq_Project_Mike/BRD4/remove-duplicates.sh-1.1.0/cross-correlation-macs.sh-1.0.0/BRD4_Experimental_peak_45078	29	.	2.83142	2.93288	0.50441	101
chr10	74021246	74021297	/home/mkelly95/Ovarian_Chip_Seq_Project_Mike/BRD4/remove-duplicates.sh-1.1.0/cross-correlation-macs.sh-1.0.0/BRD4_Experimental_peak_45079	36	.	3.24684	3.61151	0.93553	36
chr10	74032287	74032398	/home/mkelly95/Ovarian_Chip_Seq_Project_Mike/BRD4/remove-duplicates.sh-1.1.0/cross-correlation-macs.sh-1.0.0/BRD4_Experimental_peak_45087	41	.	3.59247	4.14819	1.25431	42
chr10	74032473	74033450	/home/mkelly95/Ovarian_Chip_Seq_Project_Mike/BRD4/remove-duplicates.sh-1.1.0/cross-correlation-macs.sh-1.0.0/BRD4_Experimental_peak_45088	92	.	6.37739	9.23975	5.15487	119
chr10	74051909	74051971	/home/mkelly95/Ovarian_Chip_Seq_Project_Mike/BRD4/remove-duplicates.sh-1.1.0/cross-correlation-macs.sh-1.0.0/BRD4_Experimental_peak_45093	26	.	2.64055	2.64337	0.37843	46
chr10	74052269	74052348	/home/mkelly95/Ovarian_Chip_Seq_Project_Mike/BRD4/remove-duplicates.sh-1.1.0/cross-correlation-macs.sh-1.0.0/BRD4_Experimental_peak_45095	29	.	2.83142	2.93288	0.50441	36
chr10	74057299	74057350	/home/mkelly95/Ovarian_Chip_Seq_Project_Mike/BRD4/remove-duplicates.sh-1.1.0/cross-correlation-macs.sh-1.0.0/BRD4_Experimental_peak_45096	37	.	3.30995	3.72242	0.93553	33
chr10	74058085	74058239	/home/mkelly95/Ovarian_Chip_Seq_Project_Mike/BRD4/remove-duplicates.sh-1.1.0/cross-correlation-macs.sh-1.0.0/BRD4_Experimental_peak_45097	59	.	4.61443	5.90385	2.52955	76
chr10	74068194	74068244	/home/mkelly95/Ovarian_Chip_Seq_Project_Mike/BRD4/remove-duplicates.sh-1.1.0/cross-correlation-macs.sh-1.0.0/BRD4_Experimental_peak_45101	26	.	2.60395	2.64769	0.37843	11
chr10	74078911	74079212	/home/mkelly95/Ovarian_Chip_Seq_Project_Mike/BRD4/remove-duplicates.sh-1.1.0/cross-correlation-macs.sh-1.0.0/BRD4_Experimental_peak_45107	37	.	3.32241	3.74463	0.93553	68
chr10	74079828	74079949	/home/mkelly95/Ovarian_Chip_Seq_Project_Mike/BRD4/remove-duplicates.sh-1.1.0/cross-correlation-macs.sh-1.0.0/BRD4_Experimental_peak_45108	38	.	3.39771	3.83539	0.99131	78
chr10	74080557	74080748	/home/mkelly95/Ovarian_Chip_Seq_Project_Mike/BRD4/remove-duplicates.sh-1.1.0/cross-correlation-macs.sh-1.0.0/BRD4_Experimental_peak_45109	71	.	5.31586	7.17402	3.47753	36
chr10	74081280	74081330	/home/mkelly95/Ovarian_Chip_Seq_Project_Mike/BRD4/remove-duplicates.sh-1.1.0/cross-correlation-macs.sh-1.0.0/BRD4_Experimental_peak_45110	37	.	3.32241	3.74463	0.93553	37
chr10	74085016	74085067	/home/mkelly95/Ovarian_Chip_Seq_Project_Mike/BRD4/remove-duplicates.sh-1.1.0/cross-correlation-macs.sh-1.0.0/BRD4_Experimental_peak_45114	37	.	3.32241	3.74463	0.93553	22
chr10	74085128	74085287	/home/mkelly95/Ovarian_Chip_Seq_Project_Mike/BRD4/remove-duplicates.sh-1.1.0/cross-correlation-macs.sh-1.0.0/BRD4_Experimental_peak_45115	71	.	5.31586	7.17402	3.47753	91
chr10	74091067	74091144	/home/mkelly95/Ovarian_Chip_Seq_Project_Mike/BRD4/remove-duplicates.sh-1.1.0/cross-correlation-macs.sh-1.0.0/BRD4_Experimental_peak_45121	27	.	2.65793	2.74119	0.37843	27
chr10	74091472	74091593	/home/mkelly95/Ovarian_Chip_Seq_Project_Mike/BRD4/remove-duplicates.sh-1.1.0/cross-correlation-macs.sh-1.0.0/BRD4_Experimental_peak_45122	56	.	4.44607	5.6052	2.30325	49
chr10	74091709	74091801	/home/mkelly95/Ovarian_Chip_Seq_Project_Mike/BRD4/remove-duplicates.sh-1.1.0/cross-correlation-macs.sh-1.0.0/BRD4_Experimental_peak_45123	64	.	4.88327	6.4111	2.88614	45
chr10	74418706	74419864	/home/mkelly95/Ovarian_Chip_Seq_Project_Mike/BRD4/remove-duplicates.sh-1.1.0/cross-correlation-macs.sh-1.0.0/BRD4_Experimental_peak_45192	106	.	6.94605	10.6287	6.29196	901
chr10	74420193	74420491	/home/mkelly95/Ovarian_Chip_Seq_Project_Mike/BRD4/remove-duplicates.sh-1.1.0/cross-correlation-macs.sh-1.0.0/BRD4_Experimental_peak_45194	72	.	5.28767	7.21584	3.51569	247
chr10	74420548	74420648	/home/mkelly95/Ovarian_Chip_Seq_Project_Mike/BRD4/remove-duplicates.sh-1.1.0/cross-correlation-macs.sh-1.0.0/BRD4_Experimental_peak_45195	51	.	4.18962	5.16997	1.96351	30
chr10	74420790	74421583	/home/mkelly95/Ovarian_Chip_Seq_Project_Mike/BRD4/remove-duplicates.sh-1.1.0/cross-correlation-macs.sh-1.0.0/BRD4_Experimental_peak_45196	85	.	5.98517	8.55799	4.58791	543
chr10	74433645	74433696	/home/mkelly95/Ovarian_Chip_Seq_Project_Mike/BRD4/remove-duplicates.sh-1.1.0/cross-correlation-macs.sh-1.0.0/BRD4_Experimental_peak_45207	23	.	2.41902	2.34356	0.37843	13
chr10	74436504	74436570	/home/mkelly95/Ovarian_Chip_Seq_Project_Mike/BRD4/remove-duplicates.sh-1.1.0/cross-correlation-macs.sh-1.0.0/BRD4_Experimental_peak_45212	39	.	3.47302	3.95499	1.09854	23
chr10	74436816	74437007	/home/mkelly95/Ovarian_Chip_Seq_Project_Mike/BRD4/remove-duplicates.sh-1.1.0/cross-correlation-macs.sh-1.0.0/BRD4_Experimental_peak_45213	53	.	4.22488	5.33974	2.07816	116
chr10	75383998	75384049	/home/mkelly95/Ovarian_Chip_Seq_Project_Mike/BRD4/remove-duplicates.sh-1.1.0/cross-correlation-macs.sh-1.0.0/BRD4_Experimental_peak_45434	29	.	2.86246	2.98106	0.54503	22
chr10	75385282	75385347	/home/mkelly95/Ovarian_Chip_Seq_Project_Mike/BRD4/remove-duplicates.sh-1.1.0/cross-correlation-macs.sh-1.0.0/BRD4_Experimental_peak_45437	44	.	3.76664	4.43882	1.4589	23
chr10	75385756	75386405	/home/mkelly95/Ovarian_Chip_Seq_Project_Mike/BRD4/remove-duplicates.sh-1.1.0/cross-correlation-macs.sh-1.0.0/BRD4_Experimental_peak_45438	100	.	6.43184	10.08665	5.82959	465
chr10	75645909	75648768	/home/mkelly95/Ovarian_Chip_Seq_Project_Mike/BRD4/remove-duplicates.sh-1.1.0/cross-correlation-macs.sh-1.0.0/BRD4_Experimental_peak_45472	105	.	6.51513	10.56126	6.23158	2450
chr10	75645909	75648768	/home/mkelly95/Ovarian_Chip_Seq_Project_Mike/BRD4/remove-duplicates.sh-1.1.0/cross-correlation-macs.sh-1.0.0/BRD4_Experimental_peak_45472	105	.	6.51513	10.56126	6.23158	2450
chr10	75648821	75649165	/home/mkelly95/Ovarian_Chip_Seq_Project_Mike/BRD4/remove-duplicates.sh-1.1.0/cross-correlation-macs.sh-1.0.0/BRD4_Experimental_peak_45473	112	.	7.28799	11.21188	6.76303	232
chr10	75656104	75656211	/home/mkelly95/Ovarian_Chip_Seq_Project_Mike/BRD4/remove-duplicates.sh-1.1.0/cross-correlation-macs.sh-1.0.0/BRD4_Experimental_peak_45491	28	.	2.79107	2.87074	0.49084	28
chr10	75659051	75659572	/home/mkelly95/Ovarian_Chip_Seq_Project_Mike/BRD4/remove-duplicates.sh-1.1.0/cross-correlation-macs.sh-1.0.0/BRD4_Experimental_peak_45497	99	.	6.68844	9.95483	5.73741	251
chr10	75666186	75666486	/home/mkelly95/Ovarian_Chip_Seq_Project_Mike/BRD4/remove-duplicates.sh-1.1.0/cross-correlation-macs.sh-1.0.0/BRD4_Experimental_peak_45508	51	.	4.15943	5.12007	1.91811	230
chr10	75666571	75666957	/home/mkelly95/Ovarian_Chip_Seq_Project_Mike/BRD4/remove-duplicates.sh-1.1.0/cross-correlation-macs.sh-1.0.0/BRD4_Experimental_peak_45509	63	.	4.75299	6.34749	2.85236	348
chr10	75691339	75691676	/home/mkelly95/Ovarian_Chip_Seq_Project_Mike/BRD4/remove-duplicates.sh-1.1.0/cross-correlation-macs.sh-1.0.0/BRD4_Experimental_peak_45530	31	.	2.96854	3.17916	0.70055	21
chr10	75691804	75691979	/home/mkelly95/Ovarian_Chip_Seq_Project_Mike/BRD4/remove-duplicates.sh-1.1.0/cross-correlation-macs.sh-1.0.0/BRD4_Experimental_peak_45531	29	.	2.83142	2.93288	0.50441	49
chr10	75692045	75692750	/home/mkelly95/Ovarian_Chip_Seq_Project_Mike/BRD4/remove-duplicates.sh-1.1.0/cross-correlation-macs.sh-1.0.0/BRD4_Experimental_peak_45532	125	.	7.93531	12.58641	7.8837	205
chr10	75700325	75700661	/home/mkelly95/Ovarian_Chip_Seq_Project_Mike/BRD4/remove-duplicates.sh-1.1.0/cross-correlation-macs.sh-1.0.0/BRD4_Experimental_peak_45540	42	.	3.51418	4.24643	1.32304	172
chr10	75716648	75716729	/home/mkelly95/Ovarian_Chip_Seq_Project_Mike/BRD4/remove-duplicates.sh-1.1.0/cross-correlation-macs.sh-1.0.0/BRD4_Experimental_peak_45545	32	.	3.04729	3.27565	0.74546	41
chr10	75725635	75725898	/home/mkelly95/Ovarian_Chip_Seq_Project_Mike/BRD4/remove-duplicates.sh-1.1.0/cross-correlation-macs.sh-1.0.0/BRD4_Experimental_peak_45548	42	.	3.63695	4.22133	1.31705	104
chr10	75725970	75726070	/home/mkelly95/Ovarian_Chip_Seq_Project_Mike/BRD4/remove-duplicates.sh-1.1.0/cross-correlation-macs.sh-1.0.0/BRD4_Experimental_peak_45549	41	.	3.60764	4.17305	1.27593	27
chr10	76585729	76585867	/home/mkelly95/Ovarian_Chip_Seq_Project_Mike/BRD4/remove-duplicates.sh-1.1.0/cross-correlation-macs.sh-1.0.0/BRD4_Experimental_peak_45707	35	.	3.13377	3.52844	0.91705	68
chr10	77011009	77011061	/home/mkelly95/Ovarian_Chip_Seq_Project_Mike/BRD4/remove-duplicates.sh-1.1.0/cross-correlation-macs.sh-1.0.0/BRD4_Experimental_peak_45776	31	.	2.94865	3.11672	0.65862	41
chr10	77034950	77035016	/home/mkelly95/Ovarian_Chip_Seq_Project_Mike/BRD4/remove-duplicates.sh-1.1.0/cross-correlation-macs.sh-1.0.0/BRD4_Experimental_peak_45781	38	.	3.39771	3.83539	0.99131	18
chr10	77043064	77043115	/home/mkelly95/Ovarian_Chip_Seq_Project_Mike/BRD4/remove-duplicates.sh-1.1.0/cross-correlation-macs.sh-1.0.0/BRD4_Experimental_peak_45782	30	.	2.9343	3.09392	0.64082	34
chr10	77178181	77178270	/home/mkelly95/Ovarian_Chip_Seq_Project_Mike/BRD4/remove-duplicates.sh-1.1.0/cross-correlation-macs.sh-1.0.0/BRD4_Experimental_peak_45833	21	.	2.26514	2.10608	0.23559	50
chr10	77189842	77189960	/home/mkelly95/Ovarian_Chip_Seq_Project_Mike/BRD4/remove-duplicates.sh-1.1.0/cross-correlation-macs.sh-1.0.0/BRD4_Experimental_peak_45842	50	.	4.14215	5.09161	1.89735	92
chr10	77190751	77190992	/home/mkelly95/Ovarian_Chip_Seq_Project_Mike/BRD4/remove-duplicates.sh-1.1.0/cross-correlation-macs.sh-1.0.0/BRD4_Experimental_peak_45844	40	.	3.51589	4.0238	1.14695	112
chr10	77191056	77191172	/home/mkelly95/Ovarian_Chip_Seq_Project_Mike/BRD4/remove-duplicates.sh-1.1.0/cross-correlation-macs.sh-1.0.0/BRD4_Experimental_peak_45845	40	.	3.52776	4.04296	1.16368	83
chr10	77191716	77192107	/home/mkelly95/Ovarian_Chip_Seq_Project_Mike/BRD4/remove-duplicates.sh-1.1.0/cross-correlation-macs.sh-1.0.0/BRD4_Experimental_peak_45846	63	.	4.75299	6.34749	2.85236	43
chr10	77228647	77228819	/home/mkelly95/Ovarian_Chip_Seq_Project_Mike/BRD4/remove-duplicates.sh-1.1.0/cross-correlation-macs.sh-1.0.0/BRD4_Experimental_peak_45865	29	.	2.76484	2.98143	0.54503	59
chr10	77229498	77229706	/home/mkelly95/Ovarian_Chip_Seq_Project_Mike/BRD4/remove-duplicates.sh-1.1.0/cross-correlation-macs.sh-1.0.0/BRD4_Experimental_peak_45867	40	.	3.47427	4.0405	1.16142	10
chr10	77235116	77235240	/home/mkelly95/Ovarian_Chip_Seq_Project_Mike/BRD4/remove-duplicates.sh-1.1.0/cross-correlation-macs.sh-1.0.0/BRD4_Experimental_peak_45874	26	.	2.64055	2.64337	0.37843	77
chr10	77267162	77267253	/home/mkelly95/Ovarian_Chip_Seq_Project_Mike/BRD4/remove-duplicates.sh-1.1.0/cross-correlation-macs.sh-1.0.0/BRD4_Experimental_peak_45884	34	.	3.16546	3.4756	0.88083	44
chr10	77290104	77290905	/home/mkelly95/Ovarian_Chip_Seq_Project_Mike/BRD4/remove-duplicates.sh-1.1.0/cross-correlation-macs.sh-1.0.0/BRD4_Experimental_peak_45900	51	.	3.95345	5.10146	1.90174	166
chr10	77291103	77291352	/home/mkelly95/Ovarian_Chip_Seq_Project_Mike/BRD4/remove-duplicates.sh-1.1.0/cross-correlation-macs.sh-1.0.0/BRD4_Experimental_peak_45901	46	.	3.87711	4.66439	1.63673	181
chr10	77301869	77302519	/home/mkelly95/Ovarian_Chip_Seq_Project_Mike/BRD4/remove-duplicates.sh-1.1.0/cross-correlation-macs.sh-1.0.0/BRD4_Experimental_peak_45917	60	.	4.53881	6.00956	2.56162	142
chr10	77302906	77303767	/home/mkelly95/Ovarian_Chip_Seq_Project_Mike/BRD4/remove-duplicates.sh-1.1.0/cross-correlation-macs.sh-1.0.0/BRD4_Experimental_peak_45918	70	.	5.18845	7.05133	3.42127	722
chr10	77356965	77357076	/home/mkelly95/Ovarian_Chip_Seq_Project_Mike/BRD4/remove-duplicates.sh-1.1.0/cross-correlation-macs.sh-1.0.0/BRD4_Experimental_peak_45934	29	.	2.82123	2.91712	0.50441	94
chr10	77357645	77357744	/home/mkelly95/Ovarian_Chip_Seq_Project_Mike/BRD4/remove-duplicates.sh-1.1.0/cross-correlation-macs.sh-1.0.0/BRD4_Experimental_peak_45935	40	.	3.52776	4.04296	1.16368	38
chr10	77406913	77407076	/home/mkelly95/Ovarian_Chip_Seq_Project_Mike/BRD4/remove-duplicates.sh-1.1.0/cross-correlation-macs.sh-1.0.0/BRD4_Experimental_peak_45949	31	.	2.9398	3.10265	0.6473	97
chr10	77413855	77413987	/home/mkelly95/Ovarian_Chip_Seq_Project_Mike/BRD4/remove-duplicates.sh-1.1.0/cross-correlation-macs.sh-1.0.0/BRD4_Experimental_peak_45959	34	.	3.16866	3.48047	0.88083	9
chr10	77529793	77529844	/home/mkelly95/Ovarian_Chip_Seq_Project_Mike/BRD4/remove-duplicates.sh-1.1.0/cross-correlation-macs.sh-1.0.0/BRD4_Experimental_peak_45988	23	.	2.43878	2.37501	0.37843	9
chr10	78341258	78341309	/home/mkelly95/Ovarian_Chip_Seq_Project_Mike/BRD4/remove-duplicates.sh-1.1.0/cross-correlation-macs.sh-1.0.0/BRD4_Experimental_peak_46115	32	.	3.00521	3.20733	0.71981	14
chr10	78342550	78342724	/home/mkelly95/Ovarian_Chip_Seq_Project_Mike/BRD4/remove-duplicates.sh-1.1.0/cross-correlation-macs.sh-1.0.0/BRD4_Experimental_peak_46118	38	.	3.39771	3.83539	0.99131	17
chr10	78344345	78344565	/home/mkelly95/Ovarian_Chip_Seq_Project_Mike/BRD4/remove-duplicates.sh-1.1.0/cross-correlation-macs.sh-1.0.0/BRD4_Experimental_peak_46122	51	.	4.17526	5.14621	1.94131	161
chr10	78409567	78409723	/home/mkelly95/Ovarian_Chip_Seq_Project_Mike/BRD4/remove-duplicates.sh-1.1.0/cross-correlation-macs.sh-1.0.0/BRD4_Experimental_peak_46137	48	.	3.96399	4.80268	1.66489	23
chr10	79702543	79702735	/home/mkelly95/Ovarian_Chip_Seq_Project_Mike/BRD4/remove-duplicates.sh-1.1.0/cross-correlation-macs.sh-1.0.0/BRD4_Experimental_peak_46257	32	.	3.05204	3.28341	0.74546	21
chr10	79702786	79703113	/home/mkelly95/Ovarian_Chip_Seq_Project_Mike/BRD4/remove-duplicates.sh-1.1.0/cross-correlation-macs.sh-1.0.0/BRD4_Experimental_peak_46258	64	.	4.88327	6.4111	2.88614	138
chr10	79703707	79703787	/home/mkelly95/Ovarian_Chip_Seq_Project_Mike/BRD4/remove-duplicates.sh-1.1.0/cross-correlation-macs.sh-1.0.0/BRD4_Experimental_peak_46260	26	.	2.63018	2.69282	0.37843	16
chr10	79704853	79705047	/home/mkelly95/Ovarian_Chip_Seq_Project_Mike/BRD4/remove-duplicates.sh-1.1.0/cross-correlation-macs.sh-1.0.0/BRD4_Experimental_peak_46263	37	.	3.30715	3.71746	0.93553	112
chr10	79708413	79708577	/home/mkelly95/Ovarian_Chip_Seq_Project_Mike/BRD4/remove-duplicates.sh-1.1.0/cross-correlation-macs.sh-1.0.0/BRD4_Experimental_peak_46265	34	.	3.16295	3.46773	0.88083	146
chr10	79708722	79708911	/home/mkelly95/Ovarian_Chip_Seq_Project_Mike/BRD4/remove-duplicates.sh-1.1.0/cross-correlation-macs.sh-1.0.0/BRD4_Experimental_peak_46266	46	.	3.88976	4.65183	1.62551	157
chr10	79709042	79709127	/home/mkelly95/Ovarian_Chip_Seq_Project_Mike/BRD4/remove-duplicates.sh-1.1.0/cross-correlation-macs.sh-1.0.0/BRD4_Experimental_peak_46267	48	.	3.96399	4.80268	1.66489	48
chr10	79709190	79709283	/home/mkelly95/Ovarian_Chip_Seq_Project_Mike/BRD4/remove-duplicates.sh-1.1.0/cross-correlation-macs.sh-1.0.0/BRD4_Experimental_peak_46268	45	.	3.82643	4.54141	1.54122	49
chr10	80312144	80312194	/home/mkelly95/Ovarian_Chip_Seq_Project_Mike/BRD4/remove-duplicates.sh-1.1.0/cross-correlation-macs.sh-1.0.0/BRD4_Experimental_peak_46360	23	.	2.40509	2.32155	0.37843	22
chr10	80319725	80319944	/home/mkelly95/Ovarian_Chip_Seq_Project_Mike/BRD4/remove-duplicates.sh-1.1.0/cross-correlation-macs.sh-1.0.0/BRD4_Experimental_peak_46367	34	.	3.13761	3.42507	0.85658	35
chr10	80334734	80334922	/home/mkelly95/Ovarian_Chip_Seq_Project_Mike/BRD4/remove-duplicates.sh-1.1.0/cross-correlation-macs.sh-1.0.0/BRD4_Experimental_peak_46370	44	.	3.79554	4.4882	1.49798	109
chr10	80516663	80516856	/home/mkelly95/Ovarian_Chip_Seq_Project_Mike/BRD4/remove-duplicates.sh-1.1.0/cross-correlation-macs.sh-1.0.0/BRD4_Experimental_peak_46387	58	.	4.53028	5.82652	2.47519	79
chr10	80648352	80648479	/home/mkelly95/Ovarian_Chip_Seq_Project_Mike/BRD4/remove-duplicates.sh-1.1.0/cross-correlation-macs.sh-1.0.0/BRD4_Experimental_peak_46398	39	.	3.4859	3.97561	1.11436	86
chr10	81077546	81077724	/home/mkelly95/Ovarian_Chip_Seq_Project_Mike/BRD4/remove-duplicates.sh-1.1.0/cross-correlation-macs.sh-1.0.0/BRD4_Experimental_peak_46439	48	.	3.98689	4.82503	1.66489	73
chr10	81126044	81126139	/home/mkelly95/Ovarian_Chip_Seq_Project_Mike/BRD4/remove-duplicates.sh-1.1.0/cross-correlation-macs.sh-1.0.0/BRD4_Experimental_peak_46443	28	.	2.80707	2.89531	0.50441	15
chr10	81248215	81248266	/home/mkelly95/Ovarian_Chip_Seq_Project_Mike/BRD4/remove-duplicates.sh-1.1.0/cross-correlation-macs.sh-1.0.0/BRD4_Experimental_peak_46458	21	.	2.27336	2.11846	0.24597	20
chr10	81741291	81741411	/home/mkelly95/Ovarian_Chip_Seq_Project_Mike/BRD4/remove-duplicates.sh-1.1.0/cross-correlation-macs.sh-1.0.0/BRD4_Experimental_peak_46498	34	.	3.13259	3.41666	0.851	95
chr10	81741567	81741617	/home/mkelly95/Ovarian_Chip_Seq_Project_Mike/BRD4/remove-duplicates.sh-1.1.0/cross-correlation-macs.sh-1.0.0/BRD4_Experimental_peak_46499	24	.	2.50808	2.48714	0.37843	10
chr10	81741880	81741935	/home/mkelly95/Ovarian_Chip_Seq_Project_Mike/BRD4/remove-duplicates.sh-1.1.0/cross-correlation-macs.sh-1.0.0/BRD4_Experimental_peak_46500	34	.	3.14391	3.43564	0.86544	48
chr10	81742287	81742481	/home/mkelly95/Ovarian_Chip_Seq_Project_Mike/BRD4/remove-duplicates.sh-1.1.0/cross-correlation-macs.sh-1.0.0/BRD4_Experimental_peak_46501	43	.	3.69677	4.38196	1.41151	157
chr10	82013703	82013850	/home/mkelly95/Ovarian_Chip_Seq_Project_Mike/BRD4/remove-duplicates.sh-1.1.0/cross-correlation-macs.sh-1.0.0/BRD4_Experimental_peak_46541	48	.	3.98689	4.82503	1.66489	130
chr10	82062893	82062944	/home/mkelly95/Ovarian_Chip_Seq_Project_Mike/BRD4/remove-duplicates.sh-1.1.0/cross-correlation-macs.sh-1.0.0/BRD4_Experimental_peak_46545	32	.	3.02845	3.24495	0.74546	10
chr10	82142950	82143014	/home/mkelly95/Ovarian_Chip_Seq_Project_Mike/BRD4/remove-duplicates.sh-1.1.0/cross-correlation-macs.sh-1.0.0/BRD4_Experimental_peak_46557	47	.	3.92147	4.7348	1.66489	36
chr10	82213363	82213462	/home/mkelly95/Ovarian_Chip_Seq_Project_Mike/BRD4/remove-duplicates.sh-1.1.0/cross-correlation-macs.sh-1.0.0/BRD4_Experimental_peak_46576	48	.	3.98689	4.82503	1.66489	65
chr10	82877771	82877821	/home/mkelly95/Ovarian_Chip_Seq_Project_Mike/BRD4/remove-duplicates.sh-1.1.0/cross-correlation-macs.sh-1.0.0/BRD4_Experimental_peak_46697	29	.	2.83142	2.93288	0.50441	17
chr10	85926186	85926289	/home/mkelly95/Ovarian_Chip_Seq_Project_Mike/BRD4/remove-duplicates.sh-1.1.0/cross-correlation-macs.sh-1.0.0/BRD4_Experimental_peak_47341	29	.	2.83142	2.93288	0.50441	44
chr10	85926342	85926611	/home/mkelly95/Ovarian_Chip_Seq_Project_Mike/BRD4/remove-duplicates.sh-1.1.0/cross-correlation-macs.sh-1.0.0/BRD4_Experimental_peak_47342	120	.	7.75067	12.032	7.44046	133
chr10	85932082	85932301	/home/mkelly95/Ovarian_Chip_Seq_Project_Mike/BRD4/remove-duplicates.sh-1.1.0/cross-correlation-macs.sh-1.0.0/BRD4_Experimental_peak_47358	49	.	3.95805	4.92452	1.74661	43
chr10	85932752	85932819	/home/mkelly95/Ovarian_Chip_Seq_Project_Mike/BRD4/remove-duplicates.sh-1.1.0/cross-correlation-macs.sh-1.0.0/BRD4_Experimental_peak_47359	32	.	3.02845	3.24495	0.74546	39
chr10	86389937	86390029	/home/mkelly95/Ovarian_Chip_Seq_Project_Mike/BRD4/remove-duplicates.sh-1.1.0/cross-correlation-macs.sh-1.0.0/BRD4_Experimental_peak_47433	37	.	3.30995	3.72242	0.93553	64
chr10	86477109	86477226	/home/mkelly95/Ovarian_Chip_Seq_Project_Mike/BRD4/remove-duplicates.sh-1.1.0/cross-correlation-macs.sh-1.0.0/BRD4_Experimental_peak_47450	37	.	3.30995	3.72242	0.93553	99
chr10	86866810	86866916	/home/mkelly95/Ovarian_Chip_Seq_Project_Mike/BRD4/remove-duplicates.sh-1.1.0/cross-correlation-macs.sh-1.0.0/BRD4_Experimental_peak_47518	47	.	3.92714	4.7179	1.66489	19
chr10	88294967	88295262	/home/mkelly95/Ovarian_Chip_Seq_Project_Mike/BRD4/remove-duplicates.sh-1.1.0/cross-correlation-macs.sh-1.0.0/BRD4_Experimental_peak_47759	26	.	2.64055	2.64337	0.37843	274
chr10	88295487	88295710	/home/mkelly95/Ovarian_Chip_Seq_Project_Mike/BRD4/remove-duplicates.sh-1.1.0/cross-correlation-macs.sh-1.0.0/BRD4_Experimental_peak_47760	37	.	3.30995	3.72242	0.93553	160
chr10	88515503	88515815	/home/mkelly95/Ovarian_Chip_Seq_Project_Mike/BRD4/remove-duplicates.sh-1.1.0/cross-correlation-macs.sh-1.0.0/BRD4_Experimental_peak_47789	85	.	5.99662	8.57745	4.60546	223
chr10	89359202	89359323	/home/mkelly95/Ovarian_Chip_Seq_Project_Mike/BRD4/remove-duplicates.sh-1.1.0/cross-correlation-macs.sh-1.0.0/BRD4_Experimental_peak_47899	30	.	2.88885	3.0223	0.58072	84
chr10	89776900	89776999	/home/mkelly95/Ovarian_Chip_Seq_Project_Mike/BRD4/remove-duplicates.sh-1.1.0/cross-correlation-macs.sh-1.0.0/BRD4_Experimental_peak_47975	21	.	2.30683	2.16922	0.28652	87
chr10	92684773	92684854	/home/mkelly95/Ovarian_Chip_Seq_Project_Mike/BRD4/remove-duplicates.sh-1.1.0/cross-correlation-macs.sh-1.0.0/BRD4_Experimental_peak_48538	24	.	2.46759	2.42125	0.37843	49
chr10	92689729	92689780	/home/mkelly95/Ovarian_Chip_Seq_Project_Mike/BRD4/remove-duplicates.sh-1.1.0/cross-correlation-macs.sh-1.0.0/BRD4_Experimental_peak_48542	37	.	3.25756	3.71348	0.93553	15
chr10	92690781	92690878	/home/mkelly95/Ovarian_Chip_Seq_Project_Mike/BRD4/remove-duplicates.sh-1.1.0/cross-correlation-macs.sh-1.0.0/BRD4_Experimental_peak_48545	31	.	2.99602	3.19251	0.71087	73
chr10	93058743	93058909	/home/mkelly95/Ovarian_Chip_Seq_Project_Mike/BRD4/remove-duplicates.sh-1.1.0/cross-correlation-macs.sh-1.0.0/BRD4_Experimental_peak_48613	42	.	3.66245	4.26359	1.32304	118
chr10	93376919	93376970	/home/mkelly95/Ovarian_Chip_Seq_Project_Mike/BRD4/remove-duplicates.sh-1.1.0/cross-correlation-macs.sh-1.0.0/BRD4_Experimental_peak_48687	21	.	2.26514	2.10608	0.23559	27
chr10	93432206	93432283	/home/mkelly95/Ovarian_Chip_Seq_Project_Mike/BRD4/remove-duplicates.sh-1.1.0/cross-correlation-macs.sh-1.0.0/BRD4_Experimental_peak_48706	37	.	3.31387	3.70404	0.93553	48
chr10	93432405	93432559	/home/mkelly95/Ovarian_Chip_Seq_Project_Mike/BRD4/remove-duplicates.sh-1.1.0/cross-correlation-macs.sh-1.0.0/BRD4_Experimental_peak_48707	26	.	2.64055	2.64337	0.37843	107
chr10	93448943	93449039	/home/mkelly95/Ovarian_Chip_Seq_Project_Mike/BRD4/remove-duplicates.sh-1.1.0/cross-correlation-macs.sh-1.0.0/BRD4_Experimental_peak_48710	33	.	3.11515	3.38754	0.82791	73
chr10	93647433	93647538	/home/mkelly95/Ovarian_Chip_Seq_Project_Mike/BRD4/remove-duplicates.sh-1.1.0/cross-correlation-macs.sh-1.0.0/BRD4_Experimental_peak_48749	32	.	3.00521	3.20733	0.71981	78
chr10	93647603	93647661	/home/mkelly95/Ovarian_Chip_Seq_Project_Mike/BRD4/remove-duplicates.sh-1.1.0/cross-correlation-macs.sh-1.0.0/BRD4_Experimental_peak_48750	31	.	2.98233	3.17051	0.70055	26
chr10	94120056	94120107	/home/mkelly95/Ovarian_Chip_Seq_Project_Mike/BRD4/remove-duplicates.sh-1.1.0/cross-correlation-macs.sh-1.0.0/BRD4_Experimental_peak_48846	23	.	2.43216	2.36444	0.37843	3
chr10	94350847	94351897	/home/mkelly95/Ovarian_Chip_Seq_Project_Mike/BRD4/remove-duplicates.sh-1.1.0/cross-correlation-macs.sh-1.0.0/BRD4_Experimental_peak_48870	74	.	5.2811	7.40014	3.66564	464
chr10	94459360	94459434	/home/mkelly95/Ovarian_Chip_Seq_Project_Mike/BRD4/remove-duplicates.sh-1.1.0/cross-correlation-macs.sh-1.0.0/BRD4_Experimental_peak_48906	43	.	3.70139	4.32857	1.37935	46
chr10	95031828	95031922	/home/mkelly95/Ovarian_Chip_Seq_Project_Mike/BRD4/remove-duplicates.sh-1.1.0/cross-correlation-macs.sh-1.0.0/BRD4_Experimental_peak_48992	32	.	3.05204	3.28341	0.74546	16
chr10	95507107	95507330	/home/mkelly95/Ovarian_Chip_Seq_Project_Mike/BRD4/remove-duplicates.sh-1.1.0/cross-correlation-macs.sh-1.0.0/BRD4_Experimental_peak_49127	75	.	5.49368	7.56359	3.79324	40
chr10	95507474	95507676	/home/mkelly95/Ovarian_Chip_Seq_Project_Mike/BRD4/remove-duplicates.sh-1.1.0/cross-correlation-macs.sh-1.0.0/BRD4_Experimental_peak_49128	77	.	5.61844	7.77885	3.98338	34
chr10	95573442	95573510	/home/mkelly95/Ovarian_Chip_Seq_Project_Mike/BRD4/remove-duplicates.sh-1.1.0/cross-correlation-macs.sh-1.0.0/BRD4_Experimental_peak_49144	27	.	2.70436	2.73894	0.37843	44
chr10	96089136	96089187	/home/mkelly95/Ovarian_Chip_Seq_Project_Mike/BRD4/remove-duplicates.sh-1.1.0/cross-correlation-macs.sh-1.0.0/BRD4_Experimental_peak_49221	41	.	3.5646	4.17833	1.28066	44
chr10	96089588	96089670	/home/mkelly95/Ovarian_Chip_Seq_Project_Mike/BRD4/remove-duplicates.sh-1.1.0/cross-correlation-macs.sh-1.0.0/BRD4_Experimental_peak_49222	37	.	3.25756	3.71348	0.93553	49
chr10	96141763	96141883	/home/mkelly95/Ovarian_Chip_Seq_Project_Mike/BRD4/remove-duplicates.sh-1.1.0/cross-correlation-macs.sh-1.0.0/BRD4_Experimental_peak_49235	26	.	2.64055	2.64337	0.37843	77
chr10	96304274	96304796	/home/mkelly95/Ovarian_Chip_Seq_Project_Mike/BRD4/remove-duplicates.sh-1.1.0/cross-correlation-macs.sh-1.0.0/BRD4_Experimental_peak_49262	51	.	4.17526	5.14621	1.94131	248
chr10	96304976	96305266	/home/mkelly95/Ovarian_Chip_Seq_Project_Mike/BRD4/remove-duplicates.sh-1.1.0/cross-correlation-macs.sh-1.0.0/BRD4_Experimental_peak_49263	48	.	3.96399	4.80268	1.66489	88
chr10	97054924	97055062	/home/mkelly95/Ovarian_Chip_Seq_Project_Mike/BRD4/remove-duplicates.sh-1.1.0/cross-correlation-macs.sh-1.0.0/BRD4_Experimental_peak_49397	43	.	3.69677	4.38196	1.41151	10
chr10	97055118	97055221	/home/mkelly95/Ovarian_Chip_Seq_Project_Mike/BRD4/remove-duplicates.sh-1.1.0/cross-correlation-macs.sh-1.0.0/BRD4_Experimental_peak_49398	58	.	4.5607	5.80727	2.4734	20
chr10	97069077	97069128	/home/mkelly95/Ovarian_Chip_Seq_Project_Mike/BRD4/remove-duplicates.sh-1.1.0/cross-correlation-macs.sh-1.0.0/BRD4_Experimental_peak_49406	32	.	3.01099	3.21666	0.72833	33
chr10	97878491	97878621	/home/mkelly95/Ovarian_Chip_Seq_Project_Mike/BRD4/remove-duplicates.sh-1.1.0/cross-correlation-macs.sh-1.0.0/BRD4_Experimental_peak_49560	64	.	4.65366	6.40866	2.88614	52
chr10	97878720	97879474	/home/mkelly95/Ovarian_Chip_Seq_Project_Mike/BRD4/remove-duplicates.sh-1.1.0/cross-correlation-macs.sh-1.0.0/BRD4_Experimental_peak_49561	63	.	4.75299	6.34749	2.85236	417
chr10	97884397	97885270	/home/mkelly95/Ovarian_Chip_Seq_Project_Mike/BRD4/remove-duplicates.sh-1.1.0/cross-correlation-macs.sh-1.0.0/BRD4_Experimental_peak_49569	117	.	7.42071	11.70718	7.16336	248
chr10	99161245	99161795	/home/mkelly95/Ovarian_Chip_Seq_Project_Mike/BRD4/remove-duplicates.sh-1.1.0/cross-correlation-macs.sh-1.0.0/BRD4_Experimental_peak_49759	49	.	3.95805	4.92452	1.74661	293
chr10	99167321	99167403	/home/mkelly95/Ovarian_Chip_Seq_Project_Mike/BRD4/remove-duplicates.sh-1.1.0/cross-correlation-macs.sh-1.0.0/BRD4_Experimental_peak_49761	37	.	3.3374	3.74072	0.93553	32
chr10	99174531	99174610	/home/mkelly95/Ovarian_Chip_Seq_Project_Mike/BRD4/remove-duplicates.sh-1.1.0/cross-correlation-macs.sh-1.0.0/BRD4_Experimental_peak_49763	27	.	2.64015	2.71013	0.37843	35
chr10	99447525	99447575	/home/mkelly95/Ovarian_Chip_Seq_Project_Mike/BRD4/remove-duplicates.sh-1.1.0/cross-correlation-macs.sh-1.0.0/BRD4_Experimental_peak_49878	26	.	2.63168	2.63017	0.37843	3
chr10	100029076	100029155	/home/mkelly95/Ovarian_Chip_Seq_Project_Mike/BRD4/remove-duplicates.sh-1.1.0/cross-correlation-macs.sh-1.0.0/BRD4_Experimental_peak_49949	32	.	3.05204	3.28341	0.74546	40
chr10	100029256	100029559	/home/mkelly95/Ovarian_Chip_Seq_Project_Mike/BRD4/remove-duplicates.sh-1.1.0/cross-correlation-macs.sh-1.0.0/BRD4_Experimental_peak_49950	53	.	4.22488	5.33974	2.07816	68
chr10	100029613	100029804	/home/mkelly95/Ovarian_Chip_Seq_Project_Mike/BRD4/remove-duplicates.sh-1.1.0/cross-correlation-macs.sh-1.0.0/BRD4_Experimental_peak_49951	48	.	3.98689	4.82503	1.66489	168
chr10	101190627	101190707	/home/mkelly95/Ovarian_Chip_Seq_Project_Mike/BRD4/remove-duplicates.sh-1.1.0/cross-correlation-macs.sh-1.0.0/BRD4_Experimental_peak_50162	54	.	4.37688	5.48562	2.20118	45
chr10	101527557	101527700	/home/mkelly95/Ovarian_Chip_Seq_Project_Mike/BRD4/remove-duplicates.sh-1.1.0/cross-correlation-macs.sh-1.0.0/BRD4_Experimental_peak_50223	32	.	3.05204	3.28341	0.74546	107
chr10	101528226	101528347	/home/mkelly95/Ovarian_Chip_Seq_Project_Mike/BRD4/remove-duplicates.sh-1.1.0/cross-correlation-macs.sh-1.0.0/BRD4_Experimental_peak_50225	23	.	2.44163	2.37956	0.37843	78
chr10	101535336	101535419	/home/mkelly95/Ovarian_Chip_Seq_Project_Mike/BRD4/remove-duplicates.sh-1.1.0/cross-correlation-macs.sh-1.0.0/BRD4_Experimental_peak_50229	34	.	3.12651	3.4164	0.85094	48
chr10	101875947	101876017	/home/mkelly95/Ovarian_Chip_Seq_Project_Mike/BRD4/remove-duplicates.sh-1.1.0/cross-correlation-macs.sh-1.0.0/BRD4_Experimental_peak_50275	31	.	2.95979	3.13446	0.67323	19
chr10	101898131	101898237	/home/mkelly95/Ovarian_Chip_Seq_Project_Mike/BRD4/remove-duplicates.sh-1.1.0/cross-correlation-macs.sh-1.0.0/BRD4_Experimental_peak_50278	43	.	3.7219	4.36305	1.40773	87
chr10	101989490	101989714	/home/mkelly95/Ovarian_Chip_Seq_Project_Mike/BRD4/remove-duplicates.sh-1.1.0/cross-correlation-macs.sh-1.0.0/BRD4_Experimental_peak_50290	40	.	3.53705	4.05799	1.17736	34
chr10	101989782	101989833	/home/mkelly95/Ovarian_Chip_Seq_Project_Mike/BRD4/remove-duplicates.sh-1.1.0/cross-correlation-macs.sh-1.0.0/BRD4_Experimental_peak_50291	22	.	2.36159	2.25348	0.34655	39
chr10	101989904	101989998	/home/mkelly95/Ovarian_Chip_Seq_Project_Mike/BRD4/remove-duplicates.sh-1.1.0/cross-correlation-macs.sh-1.0.0/BRD4_Experimental_peak_50292	34	.	3.0749	3.44079	0.86657	59
chr10	102124960	102125037	/home/mkelly95/Ovarian_Chip_Seq_Project_Mike/BRD4/remove-duplicates.sh-1.1.0/cross-correlation-macs.sh-1.0.0/BRD4_Experimental_peak_50317	33	.	3.10036	3.36296	0.80885	27
chr10	102155913	102155993	/home/mkelly95/Ovarian_Chip_Seq_Project_Mike/BRD4/remove-duplicates.sh-1.1.0/cross-correlation-macs.sh-1.0.0/BRD4_Experimental_peak_50339	38	.	3.39771	3.83539	0.99131	33
chr10	102421980	102422041	/home/mkelly95/Ovarian_Chip_Seq_Project_Mike/BRD4/remove-duplicates.sh-1.1.0/cross-correlation-macs.sh-1.0.0/BRD4_Experimental_peak_50362	48	.	3.98689	4.82503	1.66489	29
chr10	102802650	102802827	/home/mkelly95/Ovarian_Chip_Seq_Project_Mike/BRD4/remove-duplicates.sh-1.1.0/cross-correlation-macs.sh-1.0.0/BRD4_Experimental_peak_50405	58	.	4.45281	5.87499	2.50788	138
chr10	102802893	102803305	/home/mkelly95/Ovarian_Chip_Seq_Project_Mike/BRD4/remove-duplicates.sh-1.1.0/cross-correlation-macs.sh-1.0.0/BRD4_Experimental_peak_50406	47	.	3.84867	4.75629	1.66489	78
chr10	102812216	102812303	/home/mkelly95/Ovarian_Chip_Seq_Project_Mike/BRD4/remove-duplicates.sh-1.1.0/cross-correlation-macs.sh-1.0.0/BRD4_Experimental_peak_50408	27	.	2.64304	2.70134	0.37843	36
chr10	102901935	102902220	/home/mkelly95/Ovarian_Chip_Seq_Project_Mike/BRD4/remove-duplicates.sh-1.1.0/cross-correlation-macs.sh-1.0.0/BRD4_Experimental_peak_50428	39	.	3.47174	3.95294	1.09755	215
chr10	103329650	103329724	/home/mkelly95/Ovarian_Chip_Seq_Project_Mike/BRD4/remove-duplicates.sh-1.1.0/cross-correlation-macs.sh-1.0.0/BRD4_Experimental_peak_50474	42	.	3.66245	4.26359	1.32304	26
chr10	103489219	103489741	/home/mkelly95/Ovarian_Chip_Seq_Project_Mike/BRD4/remove-duplicates.sh-1.1.0/cross-correlation-macs.sh-1.0.0/BRD4_Experimental_peak_50495	56	.	4.41849	5.64663	2.33639	106
chr10	103824621	103824826	/home/mkelly95/Ovarian_Chip_Seq_Project_Mike/BRD4/remove-duplicates.sh-1.1.0/cross-correlation-macs.sh-1.0.0/BRD4_Experimental_peak_50545	48	.	3.96399	4.80268	1.66489	121
chr10	103824912	103824963	/home/mkelly95/Ovarian_Chip_Seq_Project_Mike/BRD4/remove-duplicates.sh-1.1.0/cross-correlation-macs.sh-1.0.0/BRD4_Experimental_peak_50546	42	.	3.66245	4.26359	1.32304	16
chr10	103845745	103845814	/home/mkelly95/Ovarian_Chip_Seq_Project_Mike/BRD4/remove-duplicates.sh-1.1.0/cross-correlation-macs.sh-1.0.0/BRD4_Experimental_peak_50551	41	.	3.5788	4.12583	1.23517	34
chr10	103911755	103911806	/home/mkelly95/Ovarian_Chip_Seq_Project_Mike/BRD4/remove-duplicates.sh-1.1.0/cross-correlation-macs.sh-1.0.0/BRD4_Experimental_peak_50569	27	.	2.6346	2.70049	0.37843	31
chr10	103929347	103929398	/home/mkelly95/Ovarian_Chip_Seq_Project_Mike/BRD4/remove-duplicates.sh-1.1.0/cross-correlation-macs.sh-1.0.0/BRD4_Experimental_peak_50574	23	.	2.44163	2.37956	0.37843	38
chr10	103929449	103929641	/home/mkelly95/Ovarian_Chip_Seq_Project_Mike/BRD4/remove-duplicates.sh-1.1.0/cross-correlation-macs.sh-1.0.0/BRD4_Experimental_peak_50575	37	.	3.29741	3.70018	0.93553	114
chr10	103978267	103978335	/home/mkelly95/Ovarian_Chip_Seq_Project_Mike/BRD4/remove-duplicates.sh-1.1.0/cross-correlation-macs.sh-1.0.0/BRD4_Experimental_peak_50579	39	.	3.45515	3.92647	1.07364	22
chr10	104220762	104220987	/home/mkelly95/Ovarian_Chip_Seq_Project_Mike/BRD4/remove-duplicates.sh-1.1.0/cross-correlation-macs.sh-1.0.0/BRD4_Experimental_peak_50625	66	.	4.93427	6.63734	3.08578	127
chr10	104394560	104394669	/home/mkelly95/Ovarian_Chip_Seq_Project_Mike/BRD4/remove-duplicates.sh-1.1.0/cross-correlation-macs.sh-1.0.0/BRD4_Experimental_peak_50650	45	.	3.85784	4.59593	1.58049	33
chr10	105878396	105878523	/home/mkelly95/Ovarian_Chip_Seq_Project_Mike/BRD4/remove-duplicates.sh-1.1.0/cross-correlation-macs.sh-1.0.0/BRD4_Experimental_peak_50923	38	.	3.3928	3.82765	0.99131	30
chr10	105880356	105880766	/home/mkelly95/Ovarian_Chip_Seq_Project_Mike/BRD4/remove-duplicates.sh-1.1.0/cross-correlation-macs.sh-1.0.0/BRD4_Experimental_peak_50925	49	.	3.95805	4.92452	1.74661	139
chr10	105880968	105881119	/home/mkelly95/Ovarian_Chip_Seq_Project_Mike/BRD4/remove-duplicates.sh-1.1.0/cross-correlation-macs.sh-1.0.0/BRD4_Experimental_peak_50926	34	.	3.16866	3.48047	0.88083	113
chr10	105881249	105881481	/home/mkelly95/Ovarian_Chip_Seq_Project_Mike/BRD4/remove-duplicates.sh-1.1.0/cross-correlation-macs.sh-1.0.0/BRD4_Experimental_peak_50927	46	.	3.89363	4.69056	1.65771	167
chr10	106337544	106337595	/home/mkelly95/Ovarian_Chip_Seq_Project_Mike/BRD4/remove-duplicates.sh-1.1.0/cross-correlation-macs.sh-1.0.0/BRD4_Experimental_peak_50997	37	.	3.32241	3.74463	0.93553	19
chr10	109100875	109100926	/home/mkelly95/Ovarian_Chip_Seq_Project_Mike/BRD4/remove-duplicates.sh-1.1.0/cross-correlation-macs.sh-1.0.0/BRD4_Experimental_peak_51551	35	.	3.20304	3.53593	0.92077	18
chr10	109216715	109216766	/home/mkelly95/Ovarian_Chip_Seq_Project_Mike/BRD4/remove-duplicates.sh-1.1.0/cross-correlation-macs.sh-1.0.0/BRD4_Experimental_peak_51576	26	.	2.58249	2.61117	0.37843	10
chr10	111278908	111278987	/home/mkelly95/Ovarian_Chip_Seq_Project_Mike/BRD4/remove-duplicates.sh-1.1.0/cross-correlation-macs.sh-1.0.0/BRD4_Experimental_peak_52019	34	.	3.14643	3.43989	0.86657	32
chr10	111911464	111911541	/home/mkelly95/Ovarian_Chip_Seq_Project_Mike/BRD4/remove-duplicates.sh-1.1.0/cross-correlation-macs.sh-1.0.0/BRD4_Experimental_peak_52134	46	.	3.90593	4.68032	1.64905	26
chr10	112065126	112065366	/home/mkelly95/Ovarian_Chip_Seq_Project_Mike/BRD4/remove-duplicates.sh-1.1.0/cross-correlation-macs.sh-1.0.0/BRD4_Experimental_peak_52151	39	.	3.4425	3.90633	1.05571	106
chr10	112065606	112065719	/home/mkelly95/Ovarian_Chip_Seq_Project_Mike/BRD4/remove-duplicates.sh-1.1.0/cross-correlation-macs.sh-1.0.0/BRD4_Experimental_peak_52152	21	.	2.28663	2.13853	0.2633	40
chr10	112065888	112066168	/home/mkelly95/Ovarian_Chip_Seq_Project_Mike/BRD4/remove-duplicates.sh-1.1.0/cross-correlation-macs.sh-1.0.0/BRD4_Experimental_peak_52153	112	.	6.92659	11.22591	6.76842	242
chr10	112085254	112085351	/home/mkelly95/Ovarian_Chip_Seq_Project_Mike/BRD4/remove-duplicates.sh-1.1.0/cross-correlation-macs.sh-1.0.0/BRD4_Experimental_peak_52163	21	.	2.27914	2.1272	0.25401	21
chr10	112116360	112116819	/home/mkelly95/Ovarian_Chip_Seq_Project_Mike/BRD4/remove-duplicates.sh-1.1.0/cross-correlation-macs.sh-1.0.0/BRD4_Experimental_peak_52175	66	.	5.04036	6.68122	3.12354	226
chr10	112152369	112152491	/home/mkelly95/Ovarian_Chip_Seq_Project_Mike/BRD4/remove-duplicates.sh-1.1.0/cross-correlation-macs.sh-1.0.0/BRD4_Experimental_peak_52184	44	.	3.76513	4.43625	1.45654	101
chr10	112152839	112152946	/home/mkelly95/Ovarian_Chip_Seq_Project_Mike/BRD4/remove-duplicates.sh-1.1.0/cross-correlation-macs.sh-1.0.0/BRD4_Experimental_peak_52185	20	.	2.19636	2.00353	0.18788	31
chr10	112158792	112158892	/home/mkelly95/Ovarian_Chip_Seq_Project_Mike/BRD4/remove-duplicates.sh-1.1.0/cross-correlation-macs.sh-1.0.0/BRD4_Experimental_peak_52194	39	.	3.47559	3.9591	1.10227	57
chr10	112168000	112168086	/home/mkelly95/Ovarian_Chip_Seq_Project_Mike/BRD4/remove-duplicates.sh-1.1.0/cross-correlation-macs.sh-1.0.0/BRD4_Experimental_peak_52206	58	.	4.55691	5.80051	2.46711	43
chr10	112168218	112168330	/home/mkelly95/Ovarian_Chip_Seq_Project_Mike/BRD4/remove-duplicates.sh-1.1.0/cross-correlation-macs.sh-1.0.0/BRD4_Experimental_peak_52207	29	.	2.83142	2.93288	0.50441	37
chr10	112168455	112168722	/home/mkelly95/Ovarian_Chip_Seq_Project_Mike/BRD4/remove-duplicates.sh-1.1.0/cross-correlation-macs.sh-1.0.0/BRD4_Experimental_peak_52208	82	.	5.86132	8.20979	4.33706	90
chr10	112170213	112171010	/home/mkelly95/Ovarian_Chip_Seq_Project_Mike/BRD4/remove-duplicates.sh-1.1.0/cross-correlation-macs.sh-1.0.0/BRD4_Experimental_peak_52211	121	.	7.79243	12.10816	7.50846	198
chr10	112182879	112182969	/home/mkelly95/Ovarian_Chip_Seq_Project_Mike/BRD4/remove-duplicates.sh-1.1.0/cross-correlation-macs.sh-1.0.0/BRD4_Experimental_peak_52226	24	.	2.48718	2.45299	0.37843	19
chr10	112206949	112207049	/home/mkelly95/Ovarian_Chip_Seq_Project_Mike/BRD4/remove-duplicates.sh-1.1.0/cross-correlation-macs.sh-1.0.0/BRD4_Experimental_peak_52234	22	.	2.38677	2.29276	0.37583	32
chr10	112257012	112257216	/home/mkelly95/Ovarian_Chip_Seq_Project_Mike/BRD4/remove-duplicates.sh-1.1.0/cross-correlation-macs.sh-1.0.0/BRD4_Experimental_peak_52243	21	.	2.25611	2.14528	0.26744	6
chr10	112290095	112290263	/home/mkelly95/Ovarian_Chip_Seq_Project_Mike/BRD4/remove-duplicates.sh-1.1.0/cross-correlation-macs.sh-1.0.0/BRD4_Experimental_peak_52252	48	.	3.96399	4.80268	1.66489	96
chr10	112375166	112375333	/home/mkelly95/Ovarian_Chip_Seq_Project_Mike/BRD4/remove-duplicates.sh-1.1.0/cross-correlation-macs.sh-1.0.0/BRD4_Experimental_peak_52284	34	.	3.16866	3.48047	0.88083	44
chr10	112397043	112397152	/home/mkelly95/Ovarian_Chip_Seq_Project_Mike/BRD4/remove-duplicates.sh-1.1.0/cross-correlation-macs.sh-1.0.0/BRD4_Experimental_peak_52291	21	.	2.26514	2.10608	0.23559	37
chr10	112624517	112624749	/home/mkelly95/Ovarian_Chip_Seq_Project_Mike/BRD4/remove-duplicates.sh-1.1.0/cross-correlation-macs.sh-1.0.0/BRD4_Experimental_peak_52398	26	.	2.64055	2.64337	0.37843	78
chr10	112624852	112625008	/home/mkelly95/Ovarian_Chip_Seq_Project_Mike/BRD4/remove-duplicates.sh-1.1.0/cross-correlation-macs.sh-1.0.0/BRD4_Experimental_peak_52399	29	.	2.76484	2.98143	0.54503	146
chr10	112630992	112631402	/home/mkelly95/Ovarian_Chip_Seq_Project_Mike/BRD4/remove-duplicates.sh-1.1.0/cross-correlation-macs.sh-1.0.0/BRD4_Experimental_peak_52404	79	.	5.61013	7.93296	4.10874	224
chr10	112971013	112971525	/home/mkelly95/Ovarian_Chip_Seq_Project_Mike/BRD4/remove-duplicates.sh-1.1.0/cross-correlation-macs.sh-1.0.0/BRD4_Experimental_peak_52473	70	.	5.20377	7.07661	3.4416	464
chr10	113027672	113027723	/home/mkelly95/Ovarian_Chip_Seq_Project_Mike/BRD4/remove-duplicates.sh-1.1.0/cross-correlation-macs.sh-1.0.0/BRD4_Experimental_peak_52478	22	.	2.37142	2.26877	0.35834	35
chr10	113042094	113042145	/home/mkelly95/Ovarian_Chip_Seq_Project_Mike/BRD4/remove-duplicates.sh-1.1.0/cross-correlation-macs.sh-1.0.0/BRD4_Experimental_peak_52479	30	.	2.92662	3.08177	0.62966	13
chr10	113042267	113042318	/home/mkelly95/Ovarian_Chip_Seq_Project_Mike/BRD4/remove-duplicates.sh-1.1.0/cross-correlation-macs.sh-1.0.0/BRD4_Experimental_peak_52480	30	.	2.88353	3.01397	0.57306	6
chr10	113234995	113235045	/home/mkelly95/Ovarian_Chip_Seq_Project_Mike/BRD4/remove-duplicates.sh-1.1.0/cross-correlation-macs.sh-1.0.0/BRD4_Experimental_peak_52514	31	.	2.95979	3.13446	0.67323	34
chr10	113240770	113241021	/home/mkelly95/Ovarian_Chip_Seq_Project_Mike/BRD4/remove-duplicates.sh-1.1.0/cross-correlation-macs.sh-1.0.0/BRD4_Experimental_peak_52526	34	.	3.0749	3.44079	0.86657	212
chr10	113241104	113241606	/home/mkelly95/Ovarian_Chip_Seq_Project_Mike/BRD4/remove-duplicates.sh-1.1.0/cross-correlation-macs.sh-1.0.0/BRD4_Experimental_peak_52527	54	.	4.1883	5.46398	2.18253	120
chr10	113246611	113246774	/home/mkelly95/Ovarian_Chip_Seq_Project_Mike/BRD4/remove-duplicates.sh-1.1.0/cross-correlation-macs.sh-1.0.0/BRD4_Experimental_peak_52532	38	.	3.42369	3.87648	1.02844	32
chr10	113301668	113301774	/home/mkelly95/Ovarian_Chip_Seq_Project_Mike/BRD4/remove-duplicates.sh-1.1.0/cross-correlation-macs.sh-1.0.0/BRD4_Experimental_peak_52543	53	.	4.27286	5.30894	2.06346	72
chr10	113442484	113442535	/home/mkelly95/Ovarian_Chip_Seq_Project_Mike/BRD4/remove-duplicates.sh-1.1.0/cross-correlation-macs.sh-1.0.0/BRD4_Experimental_peak_52563	23	.	2.39224	2.30133	0.37843	11
chr10	115704589	115704647	/home/mkelly95/Ovarian_Chip_Seq_Project_Mike/BRD4/remove-duplicates.sh-1.1.0/cross-correlation-macs.sh-1.0.0/BRD4_Experimental_peak_52901	30	.	2.9376	3.09915	0.64403	24
chr10	115742571	115742762	/home/mkelly95/Ovarian_Chip_Seq_Project_Mike/BRD4/remove-duplicates.sh-1.1.0/cross-correlation-macs.sh-1.0.0/BRD4_Experimental_peak_52916	34	.	3.16866	3.48047	0.88083	156
chr10	115743346	115743397	/home/mkelly95/Ovarian_Chip_Seq_Project_Mike/BRD4/remove-duplicates.sh-1.1.0/cross-correlation-macs.sh-1.0.0/BRD4_Experimental_peak_52917	23	.	2.4014	2.31574	0.37843	47
chr10	115845052	115845103	/home/mkelly95/Ovarian_Chip_Seq_Project_Mike/BRD4/remove-duplicates.sh-1.1.0/cross-correlation-macs.sh-1.0.0/BRD4_Experimental_peak_52930	46	.	3.89944	4.66888	1.64005	26
chr10	116575247	116575297	/home/mkelly95/Ovarian_Chip_Seq_Project_Mike/BRD4/remove-duplicates.sh-1.1.0/cross-correlation-macs.sh-1.0.0/BRD4_Experimental_peak_53071	24	.	2.53052	2.48105	0.37843	37
chr10	119158703	119158791	/home/mkelly95/Ovarian_Chip_Seq_Project_Mike/BRD4/remove-duplicates.sh-1.1.0/cross-correlation-macs.sh-1.0.0/BRD4_Experimental_peak_53510	32	.	3.05204	3.28341	0.74546	19
chr10	119310482	119311858	/home/mkelly95/Ovarian_Chip_Seq_Project_Mike/BRD4/remove-duplicates.sh-1.1.0/cross-correlation-macs.sh-1.0.0/BRD4_Experimental_peak_53540	144	.	8.6506	14.42963	9.43802	188
chr10	119312063	119312408	/home/mkelly95/Ovarian_Chip_Seq_Project_Mike/BRD4/remove-duplicates.sh-1.1.0/cross-correlation-macs.sh-1.0.0/BRD4_Experimental_peak_53541	110	.	7.3093	11.06628	6.63191	160
chr10	119312572	119312721	/home/mkelly95/Ovarian_Chip_Seq_Project_Mike/BRD4/remove-duplicates.sh-1.1.0/cross-correlation-macs.sh-1.0.0/BRD4_Experimental_peak_53542	71	.	5.31586	7.17402	3.47753	41
chr10	119312778	119313412	/home/mkelly95/Ovarian_Chip_Seq_Project_Mike/BRD4/remove-duplicates.sh-1.1.0/cross-correlation-macs.sh-1.0.0/BRD4_Experimental_peak_53543	58	.	4.53028	5.82652	2.47519	185
chr10	119444226	119444356	/home/mkelly95/Ovarian_Chip_Seq_Project_Mike/BRD4/remove-duplicates.sh-1.1.0/cross-correlation-macs.sh-1.0.0/BRD4_Experimental_peak_53569	53	.	4.27286	5.30894	2.06346	48
chr10	119444559	119444700	/home/mkelly95/Ovarian_Chip_Seq_Project_Mike/BRD4/remove-duplicates.sh-1.1.0/cross-correlation-macs.sh-1.0.0/BRD4_Experimental_peak_53570	77	.	5.62966	7.79839	3.99968	45
chr10	119480059	119480124	/home/mkelly95/Ovarian_Chip_Seq_Project_Mike/BRD4/remove-duplicates.sh-1.1.0/cross-correlation-macs.sh-1.0.0/BRD4_Experimental_peak_53584	30	.	2.89847	3.03739	0.59324	18
chr10	119480332	119481364	/home/mkelly95/Ovarian_Chip_Seq_Project_Mike/BRD4/remove-duplicates.sh-1.1.0/cross-correlation-macs.sh-1.0.0/BRD4_Experimental_peak_53585	106	.	6.94605	10.6287	6.29196	244
chr10	119482282	119482444	/home/mkelly95/Ovarian_Chip_Seq_Project_Mike/BRD4/remove-duplicates.sh-1.1.0/cross-correlation-macs.sh-1.0.0/BRD4_Experimental_peak_53589	42	.	3.51418	4.24643	1.32304	122
chr10	119544492	119544558	/home/mkelly95/Ovarian_Chip_Seq_Project_Mike/BRD4/remove-duplicates.sh-1.1.0/cross-correlation-macs.sh-1.0.0/BRD4_Experimental_peak_53599	23	.	2.47378	2.39846	0.37843	42
chr10	119656749	119656863	/home/mkelly95/Ovarian_Chip_Seq_Project_Mike/BRD4/remove-duplicates.sh-1.1.0/cross-correlation-macs.sh-1.0.0/BRD4_Experimental_peak_53615	51	.	4.16416	5.12788	1.92533	71
chr10	120001286	120001381	/home/mkelly95/Ovarian_Chip_Seq_Project_Mike/BRD4/remove-duplicates.sh-1.1.0/cross-correlation-macs.sh-1.0.0/BRD4_Experimental_peak_53723	40	.	3.4633	4.02383	1.14695	64
chr10	120001433	120001744	/home/mkelly95/Ovarian_Chip_Seq_Project_Mike/BRD4/remove-duplicates.sh-1.1.0/cross-correlation-macs.sh-1.0.0/BRD4_Experimental_peak_53724	64	.	4.65366	6.40866	2.88614	211
chr10	120282186	120282237	/home/mkelly95/Ovarian_Chip_Seq_Project_Mike/BRD4/remove-duplicates.sh-1.1.0/cross-correlation-macs.sh-1.0.0/BRD4_Experimental_peak_53781	41	.	3.62293	4.1982	1.29734	30
chr10	120282741	120282807	/home/mkelly95/Ovarian_Chip_Seq_Project_Mike/BRD4/remove-duplicates.sh-1.1.0/cross-correlation-macs.sh-1.0.0/BRD4_Experimental_peak_53783	32	.	3.00636	3.20919	0.72152	23
chr10	120515052	120515146	/home/mkelly95/Ovarian_Chip_Seq_Project_Mike/BRD4/remove-duplicates.sh-1.1.0/cross-correlation-macs.sh-1.0.0/BRD4_Experimental_peak_53816	21	.	2.32683	2.18759	0.29496	9
chr10	120591953	120592003	/home/mkelly95/Ovarian_Chip_Seq_Project_Mike/BRD4/remove-duplicates.sh-1.1.0/cross-correlation-macs.sh-1.0.0/BRD4_Experimental_peak_53825	27	.	2.6346	2.70049	0.37843	10
chr10	120741257	120741532	/home/mkelly95/Ovarian_Chip_Seq_Project_Mike/BRD4/remove-duplicates.sh-1.1.0/cross-correlation-macs.sh-1.0.0/BRD4_Experimental_peak_53844	53	.	4.27286	5.30894	2.06346	243
chr10	120741801	120742048	/home/mkelly95/Ovarian_Chip_Seq_Project_Mike/BRD4/remove-duplicates.sh-1.1.0/cross-correlation-macs.sh-1.0.0/BRD4_Experimental_peak_53845	26	.	2.64055	2.64337	0.37843	82
chr10	120759720	120759932	/home/mkelly95/Ovarian_Chip_Seq_Project_Mike/BRD4/remove-duplicates.sh-1.1.0/cross-correlation-macs.sh-1.0.0/BRD4_Experimental_peak_53849	29	.	2.83142	2.93288	0.50441	83
chr10	120760304	120760444	/home/mkelly95/Ovarian_Chip_Seq_Project_Mike/BRD4/remove-duplicates.sh-1.1.0/cross-correlation-macs.sh-1.0.0/BRD4_Experimental_peak_53850	29	.	2.83142	2.93288	0.50441	33
chr10	120760509	120760617	/home/mkelly95/Ovarian_Chip_Seq_Project_Mike/BRD4/remove-duplicates.sh-1.1.0/cross-correlation-macs.sh-1.0.0/BRD4_Experimental_peak_53851	54	.	4.36121	5.45878	2.18253	35
chr10	120761206	120761282	/home/mkelly95/Ovarian_Chip_Seq_Project_Mike/BRD4/remove-duplicates.sh-1.1.0/cross-correlation-macs.sh-1.0.0/BRD4_Experimental_peak_53852	25	.	2.5273	2.5188	0.37843	11
chr10	121221054	121221322	/home/mkelly95/Ovarian_Chip_Seq_Project_Mike/BRD4/remove-duplicates.sh-1.1.0/cross-correlation-macs.sh-1.0.0/BRD4_Experimental_peak_53918	48	.	3.98689	4.82503	1.66489	25
chr10	121302408	121302458	/home/mkelly95/Ovarian_Chip_Seq_Project_Mike/BRD4/remove-duplicates.sh-1.1.0/cross-correlation-macs.sh-1.0.0/BRD4_Experimental_peak_53926	22	.	2.39133	2.2999	0.37843	18
chr10	121302626	121302697	/home/mkelly95/Ovarian_Chip_Seq_Project_Mike/BRD4/remove-duplicates.sh-1.1.0/cross-correlation-macs.sh-1.0.0/BRD4_Experimental_peak_53927	23	.	2.39957	2.31284	0.37843	44
chr10	121302804	121302895	/home/mkelly95/Ovarian_Chip_Seq_Project_Mike/BRD4/remove-duplicates.sh-1.1.0/cross-correlation-macs.sh-1.0.0/BRD4_Experimental_peak_53928	32	.	3.00521	3.20733	0.71981	71
chr10	121303115	121303391	/home/mkelly95/Ovarian_Chip_Seq_Project_Mike/BRD4/remove-duplicates.sh-1.1.0/cross-correlation-macs.sh-1.0.0/BRD4_Experimental_peak_53929	47	.	3.74354	4.77816	1.66489	172
chr10	121303544	121304001	/home/mkelly95/Ovarian_Chip_Seq_Project_Mike/BRD4/remove-duplicates.sh-1.1.0/cross-correlation-macs.sh-1.0.0/BRD4_Experimental_peak_53930	94	.	6.36251	9.40142	5.29954	267
chr10	121356709	121356804	/home/mkelly95/Ovarian_Chip_Seq_Project_Mike/BRD4/remove-duplicates.sh-1.1.0/cross-correlation-macs.sh-1.0.0/BRD4_Experimental_peak_53948	31	.	2.99487	3.19066	0.70918	80
chr10	121484480	121484787	/home/mkelly95/Ovarian_Chip_Seq_Project_Mike/BRD4/remove-duplicates.sh-1.1.0/cross-correlation-macs.sh-1.0.0/BRD4_Experimental_peak_53973	58	.	4.53028	5.82652	2.47519	219
chr10	121484840	121484928	/home/mkelly95/Ovarian_Chip_Seq_Project_Mike/BRD4/remove-duplicates.sh-1.1.0/cross-correlation-macs.sh-1.0.0/BRD4_Experimental_peak_53974	25	.	2.54371	2.54603	0.37843	77
chr10	121484989	121485058	/home/mkelly95/Ovarian_Chip_Seq_Project_Mike/BRD4/remove-duplicates.sh-1.1.0/cross-correlation-macs.sh-1.0.0/BRD4_Experimental_peak_53975	67	.	5.10399	6.79273	3.21998	22
chr10	122678539	122678661	/home/mkelly95/Ovarian_Chip_Seq_Project_Mike/BRD4/remove-duplicates.sh-1.1.0/cross-correlation-macs.sh-1.0.0/BRD4_Experimental_peak_54095	37	.	3.32241	3.74463	0.93553	44
chr10	122725339	122725390	/home/mkelly95/Ovarian_Chip_Seq_Project_Mike/BRD4/remove-duplicates.sh-1.1.0/cross-correlation-macs.sh-1.0.0/BRD4_Experimental_peak_54101	31	.	2.9846	3.17416	0.70055	4
chr10	122837831	122837908	/home/mkelly95/Ovarian_Chip_Seq_Project_Mike/BRD4/remove-duplicates.sh-1.1.0/cross-correlation-macs.sh-1.0.0/BRD4_Experimental_peak_54117	45	.	3.72293	4.56394	1.55513	47
chr10	122837998	122838049	/home/mkelly95/Ovarian_Chip_Seq_Project_Mike/BRD4/remove-duplicates.sh-1.1.0/cross-correlation-macs.sh-1.0.0/BRD4_Experimental_peak_54118	20	.	2.22099	2.04009	0.21892	30
chr10	122838304	122838602	/home/mkelly95/Ovarian_Chip_Seq_Project_Mike/BRD4/remove-duplicates.sh-1.1.0/cross-correlation-macs.sh-1.0.0/BRD4_Experimental_peak_54119	56	.	4.42005	5.64912	2.33882	140
chr10	122863982	122864067	/home/mkelly95/Ovarian_Chip_Seq_Project_Mike/BRD4/remove-duplicates.sh-1.1.0/cross-correlation-macs.sh-1.0.0/BRD4_Experimental_peak_54125	28	.	2.76545	2.83156	0.4573	38
chr10	122864243	122864320	/home/mkelly95/Ovarian_Chip_Seq_Project_Mike/BRD4/remove-duplicates.sh-1.1.0/cross-correlation-macs.sh-1.0.0/BRD4_Experimental_peak_54126	36	.	3.30687	3.69316	0.93553	37
chr10	122872625	122872779	/home/mkelly95/Ovarian_Chip_Seq_Project_Mike/BRD4/remove-duplicates.sh-1.1.0/cross-correlation-macs.sh-1.0.0/BRD4_Experimental_peak_54130	34	.	3.16866	3.48047	0.88083	113
chr10	122872936	122873008	/home/mkelly95/Ovarian_Chip_Seq_Project_Mike/BRD4/remove-duplicates.sh-1.1.0/cross-correlation-macs.sh-1.0.0/BRD4_Experimental_peak_54131	34	.	3.16866	3.48047	0.88083	50
chr10	123069842	123069929	/home/mkelly95/Ovarian_Chip_Seq_Project_Mike/BRD4/remove-duplicates.sh-1.1.0/cross-correlation-macs.sh-1.0.0/BRD4_Experimental_peak_54149	33	.	3.05537	3.30905	0.76659	6
chr10	123083940	123084158	/home/mkelly95/Ovarian_Chip_Seq_Project_Mike/BRD4/remove-duplicates.sh-1.1.0/cross-correlation-macs.sh-1.0.0/BRD4_Experimental_peak_54154	45	.	3.80185	4.54582	1.54503	135
chr10	123084318	123085063	/home/mkelly95/Ovarian_Chip_Seq_Project_Mike/BRD4/remove-duplicates.sh-1.1.0/cross-correlation-macs.sh-1.0.0/BRD4_Experimental_peak_54155	151	.	8.84946	15.13169	10.04162	262
chr10	123084318	123085063	/home/mkelly95/Ovarian_Chip_Seq_Project_Mike/BRD4/remove-duplicates.sh-1.1.0/cross-correlation-macs.sh-1.0.0/BRD4_Experimental_peak_54155	151	.	8.84946	15.13169	10.04162	262
chr10	123085282	123085563	/home/mkelly95/Ovarian_Chip_Seq_Project_Mike/BRD4/remove-duplicates.sh-1.1.0/cross-correlation-macs.sh-1.0.0/BRD4_Experimental_peak_54156	68	.	4.94757	6.87023	3.27953	172
chr10	123086044	123086167	/home/mkelly95/Ovarian_Chip_Seq_Project_Mike/BRD4/remove-duplicates.sh-1.1.0/cross-correlation-macs.sh-1.0.0/BRD4_Experimental_peak_54158	28	.	2.76156	2.82561	0.45163	86
chr10	123086286	123086634	/home/mkelly95/Ovarian_Chip_Seq_Project_Mike/BRD4/remove-duplicates.sh-1.1.0/cross-correlation-macs.sh-1.0.0/BRD4_Experimental_peak_54159	48	.	3.96399	4.80268	1.66489	216
chr10	123368295	123368354	/home/mkelly95/Ovarian_Chip_Seq_Project_Mike/BRD4/remove-duplicates.sh-1.1.0/cross-correlation-macs.sh-1.0.0/BRD4_Experimental_peak_54217	37	.	3.30995	3.72242	0.93553	18
chr10	124018377	124018474	/home/mkelly95/Ovarian_Chip_Seq_Project_Mike/BRD4/remove-duplicates.sh-1.1.0/cross-correlation-macs.sh-1.0.0/BRD4_Experimental_peak_54285	27	.	2.65793	2.74119	0.37843	47
chr10	124024451	124024632	/home/mkelly95/Ovarian_Chip_Seq_Project_Mike/BRD4/remove-duplicates.sh-1.1.0/cross-correlation-macs.sh-1.0.0/BRD4_Experimental_peak_54293	47	.	3.95523	4.76802	1.66489	137
chr10	124024979	124025932	/home/mkelly95/Ovarian_Chip_Seq_Project_Mike/BRD4/remove-duplicates.sh-1.1.0/cross-correlation-macs.sh-1.0.0/BRD4_Experimental_peak_54294	64	.	4.65366	6.40866	2.88614	242
chr10	124026030	124026361	/home/mkelly95/Ovarian_Chip_Seq_Project_Mike/BRD4/remove-duplicates.sh-1.1.0/cross-correlation-macs.sh-1.0.0/BRD4_Experimental_peak_54295	47	.	3.97194	4.79804	1.66489	307
chr10	124026442	124026493	/home/mkelly95/Ovarian_Chip_Seq_Project_Mike/BRD4/remove-duplicates.sh-1.1.0/cross-correlation-macs.sh-1.0.0/BRD4_Experimental_peak_54296	27	.	2.65793	2.74119	0.37843	38
chr10	124027193	124027530	/home/mkelly95/Ovarian_Chip_Seq_Project_Mike/BRD4/remove-duplicates.sh-1.1.0/cross-correlation-macs.sh-1.0.0/BRD4_Experimental_peak_54297	53	.	4.27286	5.30894	2.06346	179
chr10	124738877	124738985	/home/mkelly95/Ovarian_Chip_Seq_Project_Mike/BRD4/remove-duplicates.sh-1.1.0/cross-correlation-macs.sh-1.0.0/BRD4_Experimental_peak_54388	36	.	3.25494	3.6256	0.93553	24
chr10	124739228	124739299	/home/mkelly95/Ovarian_Chip_Seq_Project_Mike/BRD4/remove-duplicates.sh-1.1.0/cross-correlation-macs.sh-1.0.0/BRD4_Experimental_peak_54389	37	.	3.32241	3.74463	0.93553	35
chr10	125754791	125754896	/home/mkelly95/Ovarian_Chip_Seq_Project_Mike/BRD4/remove-duplicates.sh-1.1.0/cross-correlation-macs.sh-1.0.0/BRD4_Experimental_peak_54456	27	.	2.65793	2.74119	0.37843	20
chr10	125754959	125755010	/home/mkelly95/Ovarian_Chip_Seq_Project_Mike/BRD4/remove-duplicates.sh-1.1.0/cross-correlation-macs.sh-1.0.0/BRD4_Experimental_peak_54457	48	.	3.98689	4.82503	1.66489	8
chr10	125755179	125755266	/home/mkelly95/Ovarian_Chip_Seq_Project_Mike/BRD4/remove-duplicates.sh-1.1.0/cross-correlation-macs.sh-1.0.0/BRD4_Experimental_peak_54458	27	.	2.65793	2.74119	0.37843	41
chr10	125755513	125755603	/home/mkelly95/Ovarian_Chip_Seq_Project_Mike/BRD4/remove-duplicates.sh-1.1.0/cross-correlation-macs.sh-1.0.0/BRD4_Experimental_peak_54459	37	.	3.32241	3.74463	0.93553	50
chr10	125853200	125853316	/home/mkelly95/Ovarian_Chip_Seq_Project_Mike/BRD4/remove-duplicates.sh-1.1.0/cross-correlation-macs.sh-1.0.0/BRD4_Experimental_peak_54460	71	.	5.31586	7.17402	3.47753	46
chr10	125864889	125865039	/home/mkelly95/Ovarian_Chip_Seq_Project_Mike/BRD4/remove-duplicates.sh-1.1.0/cross-correlation-macs.sh-1.0.0/BRD4_Experimental_peak_54466	42	.	3.66245	4.26359	1.32304	89
chr10	125865664	125865812	/home/mkelly95/Ovarian_Chip_Seq_Project_Mike/BRD4/remove-duplicates.sh-1.1.0/cross-correlation-macs.sh-1.0.0/BRD4_Experimental_peak_54468	38	.	3.39771	3.83539	0.99131	115
chr10	125866658	125866751	/home/mkelly95/Ovarian_Chip_Seq_Project_Mike/BRD4/remove-duplicates.sh-1.1.0/cross-correlation-macs.sh-1.0.0/BRD4_Experimental_peak_54470	37	.	3.30995	3.72242	0.93553	42
chr10	125995895	125995968	/home/mkelly95/Ovarian_Chip_Seq_Project_Mike/BRD4/remove-duplicates.sh-1.1.0/cross-correlation-macs.sh-1.0.0/BRD4_Experimental_peak_54477	37	.	3.30995	3.72242	0.93553	39
chr10	125996894	125997073	/home/mkelly95/Ovarian_Chip_Seq_Project_Mike/BRD4/remove-duplicates.sh-1.1.0/cross-correlation-macs.sh-1.0.0/BRD4_Experimental_peak_54478	48	.	3.98689	4.82503	1.66489	128
chr10	126108004	126108055	/home/mkelly95/Ovarian_Chip_Seq_Project_Mike/BRD4/remove-duplicates.sh-1.1.0/cross-correlation-macs.sh-1.0.0/BRD4_Experimental_peak_54489	27	.	2.65793	2.74119	0.37843	13
chr10	126889895	126889972	/home/mkelly95/Ovarian_Chip_Seq_Project_Mike/BRD4/remove-duplicates.sh-1.1.0/cross-correlation-macs.sh-1.0.0/BRD4_Experimental_peak_54554	48	.	3.98689	4.82503	1.66489	41
chr10	126919828	126919879	/home/mkelly95/Ovarian_Chip_Seq_Project_Mike/BRD4/remove-duplicates.sh-1.1.0/cross-correlation-macs.sh-1.0.0/BRD4_Experimental_peak_54556	37	.	3.32241	3.74463	0.93553	39
chr10	126952178	126952581	/home/mkelly95/Ovarian_Chip_Seq_Project_Mike/BRD4/remove-duplicates.sh-1.1.0/cross-correlation-macs.sh-1.0.0/BRD4_Experimental_peak_54562	59	.	4.65137	5.97099	2.52955	84
chr10	126985584	126985635	/home/mkelly95/Ovarian_Chip_Seq_Project_Mike/BRD4/remove-duplicates.sh-1.1.0/cross-correlation-macs.sh-1.0.0/BRD4_Experimental_peak_54567	35	.	3.22413	3.57218	0.93553	44
chr10	127145877	127145927	/home/mkelly95/Ovarian_Chip_Seq_Project_Mike/BRD4/remove-duplicates.sh-1.1.0/cross-correlation-macs.sh-1.0.0/BRD4_Experimental_peak_54587	47	.	3.93536	4.73253	1.66489	15
chr10	130832502	130832616	/home/mkelly95/Ovarian_Chip_Seq_Project_Mike/BRD4/remove-duplicates.sh-1.1.0/cross-correlation-macs.sh-1.0.0/BRD4_Experimental_peak_54834	47	.	3.97194	4.79804	1.66489	39
chr10	130833640	130833704	/home/mkelly95/Ovarian_Chip_Seq_Project_Mike/BRD4/remove-duplicates.sh-1.1.0/cross-correlation-macs.sh-1.0.0/BRD4_Experimental_peak_54836	45	.	3.81092	4.51464	1.51958	15
chr10	130833759	130833903	/home/mkelly95/Ovarian_Chip_Seq_Project_Mike/BRD4/remove-duplicates.sh-1.1.0/cross-correlation-macs.sh-1.0.0/BRD4_Experimental_peak_54837	33	.	3.11268	3.38342	0.82462	71
chr10	131086844	131086925	/home/mkelly95/Ovarian_Chip_Seq_Project_Mike/BRD4/remove-duplicates.sh-1.1.0/cross-correlation-macs.sh-1.0.0/BRD4_Experimental_peak_54880	32	.	3.05204	3.28341	0.74546	46
chr10	131095202	131095252	/home/mkelly95/Ovarian_Chip_Seq_Project_Mike/BRD4/remove-duplicates.sh-1.1.0/cross-correlation-macs.sh-1.0.0/BRD4_Experimental_peak_54881	27	.	2.65793	2.74119	0.37843	32
chr10	131095329	131095380	/home/mkelly95/Ovarian_Chip_Seq_Project_Mike/BRD4/remove-duplicates.sh-1.1.0/cross-correlation-macs.sh-1.0.0/BRD4_Experimental_peak_54882	37	.	3.32241	3.74463	0.93553	39
chr10	131104764	131105097	/home/mkelly95/Ovarian_Chip_Seq_Project_Mike/BRD4/remove-duplicates.sh-1.1.0/cross-correlation-macs.sh-1.0.0/BRD4_Experimental_peak_54895	45	.	3.85626	4.59317	1.57937	264
chr10	131105160	131106086	/home/mkelly95/Ovarian_Chip_Seq_Project_Mike/BRD4/remove-duplicates.sh-1.1.0/cross-correlation-macs.sh-1.0.0/BRD4_Experimental_peak_54896	80	.	5.66285	8.01954	4.16837	594
chr10	131106138	131106382	/home/mkelly95/Ovarian_Chip_Seq_Project_Mike/BRD4/remove-duplicates.sh-1.1.0/cross-correlation-macs.sh-1.0.0/BRD4_Experimental_peak_54897	53	.	4.27286	5.30894	2.06346	139
chr10	131127770	131127821	/home/mkelly95/Ovarian_Chip_Seq_Project_Mike/BRD4/remove-duplicates.sh-1.1.0/cross-correlation-macs.sh-1.0.0/BRD4_Experimental_peak_54910	48	.	3.98689	4.82503	1.66489	28
chr10	131127953	131128111	/home/mkelly95/Ovarian_Chip_Seq_Project_Mike/BRD4/remove-duplicates.sh-1.1.0/cross-correlation-macs.sh-1.0.0/BRD4_Experimental_peak_54911	59	.	4.65137	5.97099	2.52955	125
chr10	131190286	131190336	/home/mkelly95/Ovarian_Chip_Seq_Project_Mike/BRD4/remove-duplicates.sh-1.1.0/cross-correlation-macs.sh-1.0.0/BRD4_Experimental_peak_54926	37	.	3.32241	3.74463	0.93553	22
chr10	131194682	131195126	/home/mkelly95/Ovarian_Chip_Seq_Project_Mike/BRD4/remove-duplicates.sh-1.1.0/cross-correlation-macs.sh-1.0.0/BRD4_Experimental_peak_54932	71	.	5.29592	7.13743	3.47753	325
chr10	131195185	131195590	/home/mkelly95/Ovarian_Chip_Seq_Project_Mike/BRD4/remove-duplicates.sh-1.1.0/cross-correlation-macs.sh-1.0.0/BRD4_Experimental_peak_54933	71	.	5.29592	7.13743	3.47753	188
chr10	131909913	131909964	/home/mkelly95/Ovarian_Chip_Seq_Project_Mike/BRD4/remove-duplicates.sh-1.1.0/cross-correlation-macs.sh-1.0.0/BRD4_Experimental_peak_55020	37	.	3.32241	3.74463	0.93553	8
chr10	134232203	134232373	/home/mkelly95/Ovarian_Chip_Seq_Project_Mike/BRD4/remove-duplicates.sh-1.1.0/cross-correlation-macs.sh-1.0.0/BRD4_Experimental_peak_55127	83	.	5.93284	8.34008	4.45236	122
chr10	134232664	134232731	/home/mkelly95/Ovarian_Chip_Seq_Project_Mike/BRD4/remove-duplicates.sh-1.1.0/cross-correlation-macs.sh-1.0.0/BRD4_Experimental_peak_55129	27	.	2.65793	2.74119	0.37843	37
chr10	134234449	134234609	/home/mkelly95/Ovarian_Chip_Seq_Project_Mike/BRD4/remove-duplicates.sh-1.1.0/cross-correlation-macs.sh-1.0.0/BRD4_Experimental_peak_55130	38	.	3.39771	3.83539	0.99131	73
chr10	134234995	134235079	/home/mkelly95/Ovarian_Chip_Seq_Project_Mike/BRD4/remove-duplicates.sh-1.1.0/cross-correlation-macs.sh-1.0.0/BRD4_Experimental_peak_55131	48	.	3.98689	4.82503	1.66489	66
chr10	134242888	134243058	/home/mkelly95/Ovarian_Chip_Seq_Project_Mike/BRD4/remove-duplicates.sh-1.1.0/cross-correlation-macs.sh-1.0.0/BRD4_Experimental_peak_55134	71	.	5.31586	7.17402	3.47753	125
chr10	134243828	134243932	/home/mkelly95/Ovarian_Chip_Seq_Project_Mike/BRD4/remove-duplicates.sh-1.1.0/cross-correlation-macs.sh-1.0.0/BRD4_Experimental_peak_55135	34	.	3.16866	3.48047	0.88083	61
chr10	134350191	134350284	/home/mkelly95/Ovarian_Chip_Seq_Project_Mike/BRD4/remove-duplicates.sh-1.1.0/cross-correlation-macs.sh-1.0.0/BRD4_Experimental_peak_55154	31	.	2.96854	3.17916	0.70055	43
chr10	135075032	135075192	/home/mkelly95/Ovarian_Chip_Seq_Project_Mike/BRD4/remove-duplicates.sh-1.1.0/cross-correlation-macs.sh-1.0.0/BRD4_Experimental_peak_55174	59	.	4.65137	5.97099	2.52955	35
chr10	135187620	135187761	/home/mkelly95/Ovarian_Chip_Seq_Project_Mike/BRD4/remove-duplicates.sh-1.1.0/cross-correlation-macs.sh-1.0.0/BRD4_Experimental_peak_55179	53	.	4.30641	5.36555	2.10115	120
chr11	1283914	1283965	/home/mkelly95/Ovarian_Chip_Seq_Project_Mike/BRD4/remove-duplicates.sh-1.1.0/cross-correlation-macs.sh-1.0.0/BRD4_Experimental_peak_55252	48	.	3.98689	4.82503	1.66489	16
chr11	1792986	1793109	/home/mkelly95/Ovarian_Chip_Seq_Project_Mike/BRD4/remove-duplicates.sh-1.1.0/cross-correlation-macs.sh-1.0.0/BRD4_Experimental_peak_55263	27	.	2.65793	2.74119	0.37843	77
chr11	1793538	1793692	/home/mkelly95/Ovarian_Chip_Seq_Project_Mike/BRD4/remove-duplicates.sh-1.1.0/cross-correlation-macs.sh-1.0.0/BRD4_Experimental_peak_55265	37	.	3.30995	3.72242	0.93553	117
chr11	1848486	1848652	/home/mkelly95/Ovarian_Chip_Seq_Project_Mike/BRD4/remove-duplicates.sh-1.1.0/cross-correlation-macs.sh-1.0.0/BRD4_Experimental_peak_55267	59	.	4.65137	5.97099	2.52955	144
chr11	1871817	1871980	/home/mkelly95/Ovarian_Chip_Seq_Project_Mike/BRD4/remove-duplicates.sh-1.1.0/cross-correlation-macs.sh-1.0.0/BRD4_Experimental_peak_55270	37	.	3.32241	3.74463	0.93553	11
chr11	1872137	1872390	/home/mkelly95/Ovarian_Chip_Seq_Project_Mike/BRD4/remove-duplicates.sh-1.1.0/cross-correlation-macs.sh-1.0.0/BRD4_Experimental_peak_55271	47	.	3.97194	4.79804	1.66489	102
chr11	2223808	2223859	/home/mkelly95/Ovarian_Chip_Seq_Project_Mike/BRD4/remove-duplicates.sh-1.1.0/cross-correlation-macs.sh-1.0.0/BRD4_Experimental_peak_55276	37	.	3.32241	3.74463	0.93553	48
chr11	2278348	2278464	/home/mkelly95/Ovarian_Chip_Seq_Project_Mike/BRD4/remove-duplicates.sh-1.1.0/cross-correlation-macs.sh-1.0.0/BRD4_Experimental_peak_55280	37	.	3.32241	3.74463	0.93553	95
chr11	2951707	2951841	/home/mkelly95/Ovarian_Chip_Seq_Project_Mike/BRD4/remove-duplicates.sh-1.1.0/cross-correlation-macs.sh-1.0.0/BRD4_Experimental_peak_55303	48	.	3.98689	4.82503	1.66489	50
chr11	2952072	2952123	/home/mkelly95/Ovarian_Chip_Seq_Project_Mike/BRD4/remove-duplicates.sh-1.1.0/cross-correlation-macs.sh-1.0.0/BRD4_Experimental_peak_55304	27	.	2.64796	2.72374	0.37843	38
chr11	6705081	6705165	/home/mkelly95/Ovarian_Chip_Seq_Project_Mike/BRD4/remove-duplicates.sh-1.1.0/cross-correlation-macs.sh-1.0.0/BRD4_Experimental_peak_55624	26	.	2.64055	2.64337	0.37843	45
chr11	8376544	8376616	/home/mkelly95/Ovarian_Chip_Seq_Project_Mike/BRD4/remove-duplicates.sh-1.1.0/cross-correlation-macs.sh-1.0.0/BRD4_Experimental_peak_55816	37	.	3.32241	3.74463	0.93553	34
chr11	8958948	8958999	/home/mkelly95/Ovarian_Chip_Seq_Project_Mike/BRD4/remove-duplicates.sh-1.1.0/cross-correlation-macs.sh-1.0.0/BRD4_Experimental_peak_55924	29	.	2.83142	2.93288	0.50441	28
chr11	9383885	9385664	/home/mkelly95/Ovarian_Chip_Seq_Project_Mike/BRD4/remove-duplicates.sh-1.1.0/cross-correlation-macs.sh-1.0.0/BRD4_Experimental_peak_55974	181	.	10.59183	18.19989	12.61235	1143
chr11	9385719	9386144	/home/mkelly95/Ovarian_Chip_Seq_Project_Mike/BRD4/remove-duplicates.sh-1.1.0/cross-correlation-macs.sh-1.0.0/BRD4_Experimental_peak_55975	74	.	5.2811	7.40014	3.66564	200
chr11	9386287	9386609	/home/mkelly95/Ovarian_Chip_Seq_Project_Mike/BRD4/remove-duplicates.sh-1.1.0/cross-correlation-macs.sh-1.0.0/BRD4_Experimental_peak_55976	58	.	4.45281	5.87499	2.50788	235
chr11	9588826	9589066	/home/mkelly95/Ovarian_Chip_Seq_Project_Mike/BRD4/remove-duplicates.sh-1.1.0/cross-correlation-macs.sh-1.0.0/BRD4_Experimental_peak_56040	42	.	3.66245	4.26359	1.32304	175
chr11	9589219	9589374	/home/mkelly95/Ovarian_Chip_Seq_Project_Mike/BRD4/remove-duplicates.sh-1.1.0/cross-correlation-macs.sh-1.0.0/BRD4_Experimental_peak_56041	64	.	4.91583	6.46651	2.93678	110
chr11	9589684	9591781	/home/mkelly95/Ovarian_Chip_Seq_Project_Mike/BRD4/remove-duplicates.sh-1.1.0/cross-correlation-macs.sh-1.0.0/BRD4_Experimental_peak_56042	144	.	8.44976	14.46744	9.46593	782
chr11	9592677	9594055	/home/mkelly95/Ovarian_Chip_Seq_Project_Mike/BRD4/remove-duplicates.sh-1.1.0/cross-correlation-macs.sh-1.0.0/BRD4_Experimental_peak_56046	121	.	7.69546	12.17243	7.56357	236
chr11	9594143	9594432	/home/mkelly95/Ovarian_Chip_Seq_Project_Mike/BRD4/remove-duplicates.sh-1.1.0/cross-correlation-macs.sh-1.0.0/BRD4_Experimental_peak_56047	57	.	4.50451	5.70756	2.3887	43
chr11	9594143	9594432	/home/mkelly95/Ovarian_Chip_Seq_Project_Mike/BRD4/remove-duplicates.sh-1.1.0/cross-correlation-macs.sh-1.0.0/BRD4_Experimental_peak_56047	57	.	4.50451	5.70756	2.3887	43
chr11	9594566	9594731	/home/mkelly95/Ovarian_Chip_Seq_Project_Mike/BRD4/remove-duplicates.sh-1.1.0/cross-correlation-macs.sh-1.0.0/BRD4_Experimental_peak_56048	58	.	4.53028	5.82652	2.47519	122
chr11	9621626	9621746	/home/mkelly95/Ovarian_Chip_Seq_Project_Mike/BRD4/remove-duplicates.sh-1.1.0/cross-correlation-macs.sh-1.0.0/BRD4_Experimental_peak_56066	26	.	2.58249	2.61117	0.37843	25
chr11	9634881	9635231	/home/mkelly95/Ovarian_Chip_Seq_Project_Mike/BRD4/remove-duplicates.sh-1.1.0/cross-correlation-macs.sh-1.0.0/BRD4_Experimental_peak_56071	53	.	4.22488	5.33974	2.07816	87
chr11	9635846	9635934	/home/mkelly95/Ovarian_Chip_Seq_Project_Mike/BRD4/remove-duplicates.sh-1.1.0/cross-correlation-macs.sh-1.0.0/BRD4_Experimental_peak_56072	79	.	5.73965	7.99179	4.15899	37
chr11	9636130	9636303	/home/mkelly95/Ovarian_Chip_Seq_Project_Mike/BRD4/remove-duplicates.sh-1.1.0/cross-correlation-macs.sh-1.0.0/BRD4_Experimental_peak_56073	42	.	3.63413	4.21668	1.31273	17
chr11	10324559	10324802	/home/mkelly95/Ovarian_Chip_Seq_Project_Mike/BRD4/remove-duplicates.sh-1.1.0/cross-correlation-macs.sh-1.0.0/BRD4_Experimental_peak_56186	59	.	4.65137	5.97099	2.52955	117
chr11	10324885	10325011	/home/mkelly95/Ovarian_Chip_Seq_Project_Mike/BRD4/remove-duplicates.sh-1.1.0/cross-correlation-macs.sh-1.0.0/BRD4_Experimental_peak_56187	27	.	2.65793	2.74119	0.37843	86
chr11	10326115	10326166	/home/mkelly95/Ovarian_Chip_Seq_Project_Mike/BRD4/remove-duplicates.sh-1.1.0/cross-correlation-macs.sh-1.0.0/BRD4_Experimental_peak_56190	27	.	2.64796	2.72374	0.37843	13
chr11	10329273	10329417	/home/mkelly95/Ovarian_Chip_Seq_Project_Mike/BRD4/remove-duplicates.sh-1.1.0/cross-correlation-macs.sh-1.0.0/BRD4_Experimental_peak_56191	48	.	3.98689	4.82503	1.66489	39
chr11	10757123	10757194	/home/mkelly95/Ovarian_Chip_Seq_Project_Mike/BRD4/remove-duplicates.sh-1.1.0/cross-correlation-macs.sh-1.0.0/BRD4_Experimental_peak_56243	37	.	3.32241	3.74463	0.93553	46
chr11	10814140	10814253	/home/mkelly95/Ovarian_Chip_Seq_Project_Mike/BRD4/remove-duplicates.sh-1.1.0/cross-correlation-macs.sh-1.0.0/BRD4_Experimental_peak_56253	57	.	4.51007	5.71737	2.39766	74
chr11	10830641	10830794	/home/mkelly95/Ovarian_Chip_Seq_Project_Mike/BRD4/remove-duplicates.sh-1.1.0/cross-correlation-macs.sh-1.0.0/BRD4_Experimental_peak_56266	84	.	5.97052	8.40942	4.48422	65
chr11	10831091	10832077	/home/mkelly95/Ovarian_Chip_Seq_Project_Mike/BRD4/remove-duplicates.sh-1.1.0/cross-correlation-macs.sh-1.0.0/BRD4_Experimental_peak_56267	123	.	7.92379	12.35038	7.72303	374
chr11	10921480	10922243	/home/mkelly95/Ovarian_Chip_Seq_Project_Mike/BRD4/remove-duplicates.sh-1.1.0/cross-correlation-macs.sh-1.0.0/BRD4_Experimental_peak_56317	161	.	9.61304	16.11717	10.85461	95
chr11	10929585	10931531	/home/mkelly95/Ovarian_Chip_Seq_Project_Mike/BRD4/remove-duplicates.sh-1.1.0/cross-correlation-macs.sh-1.0.0/BRD4_Experimental_peak_56332	116	.	7.54235	11.65768	7.12368	376
chr11	10932231	10932567	/home/mkelly95/Ovarian_Chip_Seq_Project_Mike/BRD4/remove-duplicates.sh-1.1.0/cross-correlation-macs.sh-1.0.0/BRD4_Experimental_peak_56334	75	.	5.49368	7.56359	3.79324	250
chr11	10933761	10934460	/home/mkelly95/Ovarian_Chip_Seq_Project_Mike/BRD4/remove-duplicates.sh-1.1.0/cross-correlation-macs.sh-1.0.0/BRD4_Experimental_peak_56337	69	.	5.09656	6.90052	3.29034	236
chr11	10944895	10945006	/home/mkelly95/Ovarian_Chip_Seq_Project_Mike/BRD4/remove-duplicates.sh-1.1.0/cross-correlation-macs.sh-1.0.0/BRD4_Experimental_peak_56349	48	.	3.96399	4.80268	1.66489	30
chr11	10945116	10945316	/home/mkelly95/Ovarian_Chip_Seq_Project_Mike/BRD4/remove-duplicates.sh-1.1.0/cross-correlation-macs.sh-1.0.0/BRD4_Experimental_peak_56350	34	.	3.12509	3.40412	0.84032	118
chr11	10946549	10946677	/home/mkelly95/Ovarian_Chip_Seq_Project_Mike/BRD4/remove-duplicates.sh-1.1.0/cross-correlation-macs.sh-1.0.0/BRD4_Experimental_peak_56352	23	.	2.47378	2.39846	0.37843	37
chr11	10946954	10947102	/home/mkelly95/Ovarian_Chip_Seq_Project_Mike/BRD4/remove-duplicates.sh-1.1.0/cross-correlation-macs.sh-1.0.0/BRD4_Experimental_peak_56354	34	.	3.12385	3.40204	0.84032	88
chr11	10951691	10952325	/home/mkelly95/Ovarian_Chip_Seq_Project_Mike/BRD4/remove-duplicates.sh-1.1.0/cross-correlation-macs.sh-1.0.0/BRD4_Experimental_peak_56364	103	.	6.79542	10.37667	6.076	503
chr11	10952930	10953087	/home/mkelly95/Ovarian_Chip_Seq_Project_Mike/BRD4/remove-duplicates.sh-1.1.0/cross-correlation-macs.sh-1.0.0/BRD4_Experimental_peak_56365	122	.	7.88392	12.27642	7.6574	64
chr11	10953179	10953619	/home/mkelly95/Ovarian_Chip_Seq_Project_Mike/BRD4/remove-duplicates.sh-1.1.0/cross-correlation-macs.sh-1.0.0/BRD4_Experimental_peak_56366	58	.	4.58166	5.8448	2.4897	316
chr11	11102791	11102987	/home/mkelly95/Ovarian_Chip_Seq_Project_Mike/BRD4/remove-duplicates.sh-1.1.0/cross-correlation-macs.sh-1.0.0/BRD4_Experimental_peak_56387	32	.	3.058	3.29316	0.75433	87
chr11	11103293	11103403	/home/mkelly95/Ovarian_Chip_Seq_Project_Mike/BRD4/remove-duplicates.sh-1.1.0/cross-correlation-macs.sh-1.0.0/BRD4_Experimental_peak_56388	42	.	3.67678	4.28743	1.3434	62
chr11	11103530	11103643	/home/mkelly95/Ovarian_Chip_Seq_Project_Mike/BRD4/remove-duplicates.sh-1.1.0/cross-correlation-macs.sh-1.0.0/BRD4_Experimental_peak_56389	34	.	3.16866	3.48047	0.88083	89
chr11	11169745	11169796	/home/mkelly95/Ovarian_Chip_Seq_Project_Mike/BRD4/remove-duplicates.sh-1.1.0/cross-correlation-macs.sh-1.0.0/BRD4_Experimental_peak_56401	37	.	3.32241	3.74463	0.93553	20
chr11	11170546	11170662	/home/mkelly95/Ovarian_Chip_Seq_Project_Mike/BRD4/remove-duplicates.sh-1.1.0/cross-correlation-macs.sh-1.0.0/BRD4_Experimental_peak_56404	37	.	3.32241	3.74463	0.93553	85
chr11	11199704	11199860	/home/mkelly95/Ovarian_Chip_Seq_Project_Mike/BRD4/remove-duplicates.sh-1.1.0/cross-correlation-macs.sh-1.0.0/BRD4_Experimental_peak_56409	46	.	3.88173	4.63772	1.61494	112
chr11	11201111	11201577	/home/mkelly95/Ovarian_Chip_Seq_Project_Mike/BRD4/remove-duplicates.sh-1.1.0/cross-correlation-macs.sh-1.0.0/BRD4_Experimental_peak_56413	43	.	3.69677	4.38196	1.41151	144
chr11	11201765	11201816	/home/mkelly95/Ovarian_Chip_Seq_Project_Mike/BRD4/remove-duplicates.sh-1.1.0/cross-correlation-macs.sh-1.0.0/BRD4_Experimental_peak_56414	36	.	3.26579	3.64455	0.93553	46
chr11	11202006	11202057	/home/mkelly95/Ovarian_Chip_Seq_Project_Mike/BRD4/remove-duplicates.sh-1.1.0/cross-correlation-macs.sh-1.0.0/BRD4_Experimental_peak_56415	26	.	2.59425	2.63114	0.37843	13
chr11	11202181	11202584	/home/mkelly95/Ovarian_Chip_Seq_Project_Mike/BRD4/remove-duplicates.sh-1.1.0/cross-correlation-macs.sh-1.0.0/BRD4_Experimental_peak_56416	56	.	4.49897	5.69779	2.38086	323
chr11	12065617	12066096	/home/mkelly95/Ovarian_Chip_Seq_Project_Mike/BRD4/remove-duplicates.sh-1.1.0/cross-correlation-macs.sh-1.0.0/BRD4_Experimental_peak_56506	70	.	5.17132	7.02312	3.39594	99
chr11	12066154	12066205	/home/mkelly95/Ovarian_Chip_Seq_Project_Mike/BRD4/remove-duplicates.sh-1.1.0/cross-correlation-macs.sh-1.0.0/BRD4_Experimental_peak_56507	37	.	3.32241	3.74463	0.93553	22
chr11	12069066	12069716	/home/mkelly95/Ovarian_Chip_Seq_Project_Mike/BRD4/remove-duplicates.sh-1.1.0/cross-correlation-macs.sh-1.0.0/BRD4_Experimental_peak_56511	72	.	5.30758	7.24906	3.54537	389
chr11	12087804	12087961	/home/mkelly95/Ovarian_Chip_Seq_Project_Mike/BRD4/remove-duplicates.sh-1.1.0/cross-correlation-macs.sh-1.0.0/BRD4_Experimental_peak_56523	64	.	4.88327	6.4111	2.88614	34
chr11	12088151	12088346	/home/mkelly95/Ovarian_Chip_Seq_Project_Mike/BRD4/remove-duplicates.sh-1.1.0/cross-correlation-macs.sh-1.0.0/BRD4_Experimental_peak_56524	37	.	3.32241	3.74463	0.93553	46
chr11	12088630	12088686	/home/mkelly95/Ovarian_Chip_Seq_Project_Mike/BRD4/remove-duplicates.sh-1.1.0/cross-correlation-macs.sh-1.0.0/BRD4_Experimental_peak_56525	48	.	3.98689	4.82503	1.66489	20
chr11	12110677	12110813	/home/mkelly95/Ovarian_Chip_Seq_Project_Mike/BRD4/remove-duplicates.sh-1.1.0/cross-correlation-macs.sh-1.0.0/BRD4_Experimental_peak_56534	38	.	3.39771	3.83539	0.99131	30
chr11	12110884	12111073	/home/mkelly95/Ovarian_Chip_Seq_Project_Mike/BRD4/remove-duplicates.sh-1.1.0/cross-correlation-macs.sh-1.0.0/BRD4_Experimental_peak_56535	96	.	6.60316	9.64922	5.49979	140
chr11	12111420	12111754	/home/mkelly95/Ovarian_Chip_Seq_Project_Mike/BRD4/remove-duplicates.sh-1.1.0/cross-correlation-macs.sh-1.0.0/BRD4_Experimental_peak_56536	58	.	4.53028	5.82652	2.47519	215
chr11	12111819	12111870	/home/mkelly95/Ovarian_Chip_Seq_Project_Mike/BRD4/remove-duplicates.sh-1.1.0/cross-correlation-macs.sh-1.0.0/BRD4_Experimental_peak_56537	47	.	3.93042	4.72374	1.66489	20
chr11	12112008	12112258	/home/mkelly95/Ovarian_Chip_Seq_Project_Mike/BRD4/remove-duplicates.sh-1.1.0/cross-correlation-macs.sh-1.0.0/BRD4_Experimental_peak_56538	53	.	4.22488	5.33974	2.07816	134
chr11	12291038	12291088	/home/mkelly95/Ovarian_Chip_Seq_Project_Mike/BRD4/remove-duplicates.sh-1.1.0/cross-correlation-macs.sh-1.0.0/BRD4_Experimental_peak_56646	24	.	2.51009	2.49044	0.37843	23
chr11	12291154	12291254	/home/mkelly95/Ovarian_Chip_Seq_Project_Mike/BRD4/remove-duplicates.sh-1.1.0/cross-correlation-macs.sh-1.0.0/BRD4_Experimental_peak_56647	42	.	3.64824	4.24001	1.32304	27
chr11	12302105	12302285	/home/mkelly95/Ovarian_Chip_Seq_Project_Mike/BRD4/remove-duplicates.sh-1.1.0/cross-correlation-macs.sh-1.0.0/BRD4_Experimental_peak_56651	53	.	4.27286	5.30894	2.06346	32
chr11	12303406	12303772	/home/mkelly95/Ovarian_Chip_Seq_Project_Mike/BRD4/remove-duplicates.sh-1.1.0/cross-correlation-macs.sh-1.0.0/BRD4_Experimental_peak_56652	112	.	7.3249	11.27588	6.79992	169
chr11	12695420	12695471	/home/mkelly95/Ovarian_Chip_Seq_Project_Mike/BRD4/remove-duplicates.sh-1.1.0/cross-correlation-macs.sh-1.0.0/BRD4_Experimental_peak_56718	44	.	3.78027	4.46207	1.47788	14
chr11	13075858	13075909	/home/mkelly95/Ovarian_Chip_Seq_Project_Mike/BRD4/remove-duplicates.sh-1.1.0/cross-correlation-macs.sh-1.0.0/BRD4_Experimental_peak_56807	30	.	2.90492	3.04753	0.60124	0
chr11	13132817	13132868	/home/mkelly95/Ovarian_Chip_Seq_Project_Mike/BRD4/remove-duplicates.sh-1.1.0/cross-correlation-macs.sh-1.0.0/BRD4_Experimental_peak_56812	21	.	2.32683	2.18759	0.29496	9
chr11	13189996	13190053	/home/mkelly95/Ovarian_Chip_Seq_Project_Mike/BRD4/remove-duplicates.sh-1.1.0/cross-correlation-macs.sh-1.0.0/BRD4_Experimental_peak_56821	37	.	3.31504	3.70585	0.93553	22
chr11	13228831	13229860	/home/mkelly95/Ovarian_Chip_Seq_Project_Mike/BRD4/remove-duplicates.sh-1.1.0/cross-correlation-macs.sh-1.0.0/BRD4_Experimental_peak_56827	84	.	5.76838	8.42771	4.48434	369
chr11	13228831	13229860	/home/mkelly95/Ovarian_Chip_Seq_Project_Mike/BRD4/remove-duplicates.sh-1.1.0/cross-correlation-macs.sh-1.0.0/BRD4_Experimental_peak_56827	84	.	5.76838	8.42771	4.48434	369
chr11	13237054	13237176	/home/mkelly95/Ovarian_Chip_Seq_Project_Mike/BRD4/remove-duplicates.sh-1.1.0/cross-correlation-macs.sh-1.0.0/BRD4_Experimental_peak_56831	39	.	3.32759	3.96376	1.10425	21
chr11	13237689	13237823	/home/mkelly95/Ovarian_Chip_Seq_Project_Mike/BRD4/remove-duplicates.sh-1.1.0/cross-correlation-macs.sh-1.0.0/BRD4_Experimental_peak_56832	36	.	3.26439	3.62733	0.93553	114
chr11	13238110	13238260	/home/mkelly95/Ovarian_Chip_Seq_Project_Mike/BRD4/remove-duplicates.sh-1.1.0/cross-correlation-macs.sh-1.0.0/BRD4_Experimental_peak_56833	36	.	3.29875	3.68054	0.93553	122
chr11	13238331	13238421	/home/mkelly95/Ovarian_Chip_Seq_Project_Mike/BRD4/remove-duplicates.sh-1.1.0/cross-correlation-macs.sh-1.0.0/BRD4_Experimental_peak_56834	26	.	2.64055	2.64337	0.37843	83
chr11	13689823	13689912	/home/mkelly95/Ovarian_Chip_Seq_Project_Mike/BRD4/remove-duplicates.sh-1.1.0/cross-correlation-macs.sh-1.0.0/BRD4_Experimental_peak_56923	37	.	3.36608	3.78562	0.97178	49
chr11	13797819	13798182	/home/mkelly95/Ovarian_Chip_Seq_Project_Mike/BRD4/remove-duplicates.sh-1.1.0/cross-correlation-macs.sh-1.0.0/BRD4_Experimental_peak_56934	61	.	4.61305	6.12622	2.66746	75
chr11	13798411	13798755	/home/mkelly95/Ovarian_Chip_Seq_Project_Mike/BRD4/remove-duplicates.sh-1.1.0/cross-correlation-macs.sh-1.0.0/BRD4_Experimental_peak_56935	51	.	3.95345	5.10146	1.90174	257
chr11	13798827	13798992	/home/mkelly95/Ovarian_Chip_Seq_Project_Mike/BRD4/remove-duplicates.sh-1.1.0/cross-correlation-macs.sh-1.0.0/BRD4_Experimental_peak_56936	58	.	4.45281	5.87499	2.50788	98
chr11	13856192	13856249	/home/mkelly95/Ovarian_Chip_Seq_Project_Mike/BRD4/remove-duplicates.sh-1.1.0/cross-correlation-macs.sh-1.0.0/BRD4_Experimental_peak_56953	37	.	3.35048	3.76118	0.95022	11
chr11	13894751	13895482	/home/mkelly95/Ovarian_Chip_Seq_Project_Mike/BRD4/remove-duplicates.sh-1.1.0/cross-correlation-macs.sh-1.0.0/BRD4_Experimental_peak_56964	85	.	5.83873	8.54121	4.57257	350
chr11	13896253	13896349	/home/mkelly95/Ovarian_Chip_Seq_Project_Mike/BRD4/remove-duplicates.sh-1.1.0/cross-correlation-macs.sh-1.0.0/BRD4_Experimental_peak_56967	36	.	3.27919	3.65021	0.93553	24
chr11	13896441	13896550	/home/mkelly95/Ovarian_Chip_Seq_Project_Mike/BRD4/remove-duplicates.sh-1.1.0/cross-correlation-macs.sh-1.0.0/BRD4_Experimental_peak_56968	26	.	2.64055	2.64337	0.37843	78
chr11	13896980	13897041	/home/mkelly95/Ovarian_Chip_Seq_Project_Mike/BRD4/remove-duplicates.sh-1.1.0/cross-correlation-macs.sh-1.0.0/BRD4_Experimental_peak_56969	28	.	2.74992	2.80791	0.43694	39
chr11	13897380	13897482	/home/mkelly95/Ovarian_Chip_Seq_Project_Mike/BRD4/remove-duplicates.sh-1.1.0/cross-correlation-macs.sh-1.0.0/BRD4_Experimental_peak_56970	26	.	2.64055	2.64337	0.37843	26
chr11	13942606	13943227	/home/mkelly95/Ovarian_Chip_Seq_Project_Mike/BRD4/remove-duplicates.sh-1.1.0/cross-correlation-macs.sh-1.0.0/BRD4_Experimental_peak_57000	74	.	5.16505	7.4666	3.72487	172
chr11	13943305	13943557	/home/mkelly95/Ovarian_Chip_Seq_Project_Mike/BRD4/remove-duplicates.sh-1.1.0/cross-correlation-macs.sh-1.0.0/BRD4_Experimental_peak_57001	47	.	3.82518	4.72027	1.66489	103
chr11	13943608	13950969	/home/mkelly95/Ovarian_Chip_Seq_Project_Mike/BRD4/remove-duplicates.sh-1.1.0/cross-correlation-macs.sh-1.0.0/BRD4_Experimental_peak_57002	162	.	7.89353	16.24466	10.96483	3035
chr11	13943608	13950969	/home/mkelly95/Ovarian_Chip_Seq_Project_Mike/BRD4/remove-duplicates.sh-1.1.0/cross-correlation-macs.sh-1.0.0/BRD4_Experimental_peak_57002	162	.	7.89353	16.24466	10.96483	3035
chr11	13943608	13950969	/home/mkelly95/Ovarian_Chip_Seq_Project_Mike/BRD4/remove-duplicates.sh-1.1.0/cross-correlation-macs.sh-1.0.0/BRD4_Experimental_peak_57002	162	.	7.89353	16.24466	10.96483	3035
chr11	13943608	13950969	/home/mkelly95/Ovarian_Chip_Seq_Project_Mike/BRD4/remove-duplicates.sh-1.1.0/cross-correlation-macs.sh-1.0.0/BRD4_Experimental_peak_57002	162	.	7.89353	16.24466	10.96483	3035
chr11	13951034	13951220	/home/mkelly95/Ovarian_Chip_Seq_Project_Mike/BRD4/remove-duplicates.sh-1.1.0/cross-correlation-macs.sh-1.0.0/BRD4_Experimental_peak_57003	42	.	3.60799	4.2449	1.32304	148
chr11	13953219	13953367	/home/mkelly95/Ovarian_Chip_Seq_Project_Mike/BRD4/remove-duplicates.sh-1.1.0/cross-correlation-macs.sh-1.0.0/BRD4_Experimental_peak_57005	37	.	3.25756	3.71348	0.93553	35
chr11	13961894	13961959	/home/mkelly95/Ovarian_Chip_Seq_Project_Mike/BRD4/remove-duplicates.sh-1.1.0/cross-correlation-macs.sh-1.0.0/BRD4_Experimental_peak_57010	20	.	2.21706	2.03426	0.21349	60
chr11	13962120	13962171	/home/mkelly95/Ovarian_Chip_Seq_Project_Mike/BRD4/remove-duplicates.sh-1.1.0/cross-correlation-macs.sh-1.0.0/BRD4_Experimental_peak_57011	55	.	4.32697	5.50088	2.21502	37
chr11	13963533	13963719	/home/mkelly95/Ovarian_Chip_Seq_Project_Mike/BRD4/remove-duplicates.sh-1.1.0/cross-correlation-macs.sh-1.0.0/BRD4_Experimental_peak_57013	50	.	4.06063	5.08326	1.88965	91
chr11	13977757	13977808	/home/mkelly95/Ovarian_Chip_Seq_Project_Mike/BRD4/remove-duplicates.sh-1.1.0/cross-correlation-macs.sh-1.0.0/BRD4_Experimental_peak_57032	20	.	2.19636	2.00353	0.18788	23
chr11	14297931	14297982	/home/mkelly95/Ovarian_Chip_Seq_Project_Mike/BRD4/remove-duplicates.sh-1.1.0/cross-correlation-macs.sh-1.0.0/BRD4_Experimental_peak_57096	21	.	2.32393	2.19538	0.30068	24
chr11	14402950	14403000	/home/mkelly95/Ovarian_Chip_Seq_Project_Mike/BRD4/remove-duplicates.sh-1.1.0/cross-correlation-macs.sh-1.0.0/BRD4_Experimental_peak_57121	30	.	2.88778	3.02063	0.57916	10
chr11	14444109	14444245	/home/mkelly95/Ovarian_Chip_Seq_Project_Mike/BRD4/remove-duplicates.sh-1.1.0/cross-correlation-macs.sh-1.0.0/BRD4_Experimental_peak_57127	48	.	3.96399	4.80268	1.66489	39
chr11	15376997	15377111	/home/mkelly95/Ovarian_Chip_Seq_Project_Mike/BRD4/remove-duplicates.sh-1.1.0/cross-correlation-macs.sh-1.0.0/BRD4_Experimental_peak_57244	24	.	2.47246	2.42912	0.37843	82
chr11	15671778	15671874	/home/mkelly95/Ovarian_Chip_Seq_Project_Mike/BRD4/remove-duplicates.sh-1.1.0/cross-correlation-macs.sh-1.0.0/BRD4_Experimental_peak_57277	33	.	3.07964	3.32871	0.78227	59
chr11	15671979	15672457	/home/mkelly95/Ovarian_Chip_Seq_Project_Mike/BRD4/remove-duplicates.sh-1.1.0/cross-correlation-macs.sh-1.0.0/BRD4_Experimental_peak_57278	42	.	3.67965	4.29223	1.34781	45
chr11	15685342	15685442	/home/mkelly95/Ovarian_Chip_Seq_Project_Mike/BRD4/remove-duplicates.sh-1.1.0/cross-correlation-macs.sh-1.0.0/BRD4_Experimental_peak_57287	73	.	5.36819	7.35071	3.63759	52
chr11	15685815	15685923	/home/mkelly95/Ovarian_Chip_Seq_Project_Mike/BRD4/remove-duplicates.sh-1.1.0/cross-correlation-macs.sh-1.0.0/BRD4_Experimental_peak_57288	31	.	2.99373	3.18882	0.70749	4
chr11	15748929	15749054	/home/mkelly95/Ovarian_Chip_Seq_Project_Mike/BRD4/remove-duplicates.sh-1.1.0/cross-correlation-macs.sh-1.0.0/BRD4_Experimental_peak_57312	43	.	3.69677	4.38196	1.41151	77
chr11	15789690	15789741	/home/mkelly95/Ovarian_Chip_Seq_Project_Mike/BRD4/remove-duplicates.sh-1.1.0/cross-correlation-macs.sh-1.0.0/BRD4_Experimental_peak_57328	20	.	2.20148	2.01121	0.19415	0
chr11	15790778	15791035	/home/mkelly95/Ovarian_Chip_Seq_Project_Mike/BRD4/remove-duplicates.sh-1.1.0/cross-correlation-macs.sh-1.0.0/BRD4_Experimental_peak_57333	42	.	3.64682	4.23766	1.32304	162
chr11	15805008	15805059	/home/mkelly95/Ovarian_Chip_Seq_Project_Mike/BRD4/remove-duplicates.sh-1.1.0/cross-correlation-macs.sh-1.0.0/BRD4_Experimental_peak_57336	23	.	2.44163	2.37956	0.37843	39
chr11	15821815	15821945	/home/mkelly95/Ovarian_Chip_Seq_Project_Mike/BRD4/remove-duplicates.sh-1.1.0/cross-correlation-macs.sh-1.0.0/BRD4_Experimental_peak_57343	36	.	3.27919	3.65021	0.93553	18
chr11	15838619	15838713	/home/mkelly95/Ovarian_Chip_Seq_Project_Mike/BRD4/remove-duplicates.sh-1.1.0/cross-correlation-macs.sh-1.0.0/BRD4_Experimental_peak_57354	22	.	2.33868	2.21804	0.31961	21
chr11	15838877	15839086	/home/mkelly95/Ovarian_Chip_Seq_Project_Mike/BRD4/remove-duplicates.sh-1.1.0/cross-correlation-macs.sh-1.0.0/BRD4_Experimental_peak_57355	50	.	4.10494	5.03062	1.84194	44
chr11	15841283	15841553	/home/mkelly95/Ovarian_Chip_Seq_Project_Mike/BRD4/remove-duplicates.sh-1.1.0/cross-correlation-macs.sh-1.0.0/BRD4_Experimental_peak_57361	72	.	5.2996	7.23573	3.53331	128
chr11	15886344	15886667	/home/mkelly95/Ovarian_Chip_Seq_Project_Mike/BRD4/remove-duplicates.sh-1.1.0/cross-correlation-macs.sh-1.0.0/BRD4_Experimental_peak_57380	64	.	4.88327	6.4111	2.88614	131
chr11	15886726	15887722	/home/mkelly95/Ovarian_Chip_Seq_Project_Mike/BRD4/remove-duplicates.sh-1.1.0/cross-correlation-macs.sh-1.0.0/BRD4_Experimental_peak_57381	103	.	6.93329	10.38287	6.0807	256
chr11	15886726	15887722	/home/mkelly95/Ovarian_Chip_Seq_Project_Mike/BRD4/remove-duplicates.sh-1.1.0/cross-correlation-macs.sh-1.0.0/BRD4_Experimental_peak_57381	103	.	6.93329	10.38287	6.0807	256
chr11	15887779	15888112	/home/mkelly95/Ovarian_Chip_Seq_Project_Mike/BRD4/remove-duplicates.sh-1.1.0/cross-correlation-macs.sh-1.0.0/BRD4_Experimental_peak_57382	39	.	3.49888	3.99643	1.13209	84
chr11	15919063	15919588	/home/mkelly95/Ovarian_Chip_Seq_Project_Mike/BRD4/remove-duplicates.sh-1.1.0/cross-correlation-macs.sh-1.0.0/BRD4_Experimental_peak_57388	68	.	5.12276	6.82588	3.24833	65
chr11	15932522	15932612	/home/mkelly95/Ovarian_Chip_Seq_Project_Mike/BRD4/remove-duplicates.sh-1.1.0/cross-correlation-macs.sh-1.0.0/BRD4_Experimental_peak_57396	32	.	3.05204	3.28341	0.74546	47
chr11	18405648	18406038	/home/mkelly95/Ovarian_Chip_Seq_Project_Mike/BRD4/remove-duplicates.sh-1.1.0/cross-correlation-macs.sh-1.0.0/BRD4_Experimental_peak_57741	70	.	5.22963	7.01687	3.39075	172
chr11	19101218	19102830	/home/mkelly95/Ovarian_Chip_Seq_Project_Mike/BRD4/remove-duplicates.sh-1.1.0/cross-correlation-macs.sh-1.0.0/BRD4_Experimental_peak_57831	99	.	6.71449	9.99983	5.75917	838
chr11	19101218	19102830	/home/mkelly95/Ovarian_Chip_Seq_Project_Mike/BRD4/remove-duplicates.sh-1.1.0/cross-correlation-macs.sh-1.0.0/BRD4_Experimental_peak_57831	99	.	6.71449	9.99983	5.75917	838
chr11	19111200	19111371	/home/mkelly95/Ovarian_Chip_Seq_Project_Mike/BRD4/remove-duplicates.sh-1.1.0/cross-correlation-macs.sh-1.0.0/BRD4_Experimental_peak_57837	34	.	3.16866	3.48047	0.88083	127
chr11	19123853	19123970	/home/mkelly95/Ovarian_Chip_Seq_Project_Mike/BRD4/remove-duplicates.sh-1.1.0/cross-correlation-macs.sh-1.0.0/BRD4_Experimental_peak_57848	45	.	3.81242	4.56241	1.55513	18
chr11	19240182	19240369	/home/mkelly95/Ovarian_Chip_Seq_Project_Mike/BRD4/remove-duplicates.sh-1.1.0/cross-correlation-macs.sh-1.0.0/BRD4_Experimental_peak_57865	46	.	3.87055	4.61812	1.59949	14
chr11	22174238	22174298	/home/mkelly95/Ovarian_Chip_Seq_Project_Mike/BRD4/remove-duplicates.sh-1.1.0/cross-correlation-macs.sh-1.0.0/BRD4_Experimental_peak_58269	48	.	3.98689	4.82503	1.66489	43
chr11	22454118	22454247	/home/mkelly95/Ovarian_Chip_Seq_Project_Mike/BRD4/remove-duplicates.sh-1.1.0/cross-correlation-macs.sh-1.0.0/BRD4_Experimental_peak_58319	34	.	3.12509	3.40412	0.84032	88
chr11	22454324	22454459	/home/mkelly95/Ovarian_Chip_Seq_Project_Mike/BRD4/remove-duplicates.sh-1.1.0/cross-correlation-macs.sh-1.0.0/BRD4_Experimental_peak_58320	45	.	3.81092	4.51464	1.51958	91
chr11	22840981	22841032	/home/mkelly95/Ovarian_Chip_Seq_Project_Mike/BRD4/remove-duplicates.sh-1.1.0/cross-correlation-macs.sh-1.0.0/BRD4_Experimental_peak_58441	24	.	2.48127	2.44339	0.37843	10
chr11	23134767	23134818	/home/mkelly95/Ovarian_Chip_Seq_Project_Mike/BRD4/remove-duplicates.sh-1.1.0/cross-correlation-macs.sh-1.0.0/BRD4_Experimental_peak_58496	42	.	3.65818	4.25649	1.32304	22
chr11	23158015	23158066	/home/mkelly95/Ovarian_Chip_Seq_Project_Mike/BRD4/remove-duplicates.sh-1.1.0/cross-correlation-macs.sh-1.0.0/BRD4_Experimental_peak_58504	34	.	3.15785	3.45912	0.88013	35
chr11	25468537	25468597	/home/mkelly95/Ovarian_Chip_Seq_Project_Mike/BRD4/remove-duplicates.sh-1.1.0/cross-correlation-macs.sh-1.0.0/BRD4_Experimental_peak_58925	33	.	3.1226	3.39996	0.83887	19
chr11	27061944	27062000	/home/mkelly95/Ovarian_Chip_Seq_Project_Mike/BRD4/remove-duplicates.sh-1.1.0/cross-correlation-macs.sh-1.0.0/BRD4_Experimental_peak_59262	39	.	3.47302	3.95499	1.09854	48
chr11	27062052	27062265	/home/mkelly95/Ovarian_Chip_Seq_Project_Mike/BRD4/remove-duplicates.sh-1.1.0/cross-correlation-macs.sh-1.0.0/BRD4_Experimental_peak_59263	61	.	4.75363	6.19314	2.72635	33
chr11	27222825	27222934	/home/mkelly95/Ovarian_Chip_Seq_Project_Mike/BRD4/remove-duplicates.sh-1.1.0/cross-correlation-macs.sh-1.0.0/BRD4_Experimental_peak_59327	29	.	2.7922	2.91876	0.50441	4
chr11	27237400	27237451	/home/mkelly95/Ovarian_Chip_Seq_Project_Mike/BRD4/remove-duplicates.sh-1.1.0/cross-correlation-macs.sh-1.0.0/BRD4_Experimental_peak_59329	26	.	2.59748	2.63663	0.37843	15
chr11	27514574	27514663	/home/mkelly95/Ovarian_Chip_Seq_Project_Mike/BRD4/remove-duplicates.sh-1.1.0/cross-correlation-macs.sh-1.0.0/BRD4_Experimental_peak_59403	21	.	2.30598	2.16793	0.28652	18
chr11	27886476	27886527	/home/mkelly95/Ovarian_Chip_Seq_Project_Mike/BRD4/remove-duplicates.sh-1.1.0/cross-correlation-macs.sh-1.0.0/BRD4_Experimental_peak_59462	32	.	3.04374	3.26985	0.74546	49
chr11	27955993	27956115	/home/mkelly95/Ovarian_Chip_Seq_Project_Mike/BRD4/remove-duplicates.sh-1.1.0/cross-correlation-macs.sh-1.0.0/BRD4_Experimental_peak_59478	51	.	4.15313	5.10968	1.90931	41
chr11	27956205	27956372	/home/mkelly95/Ovarian_Chip_Seq_Project_Mike/BRD4/remove-duplicates.sh-1.1.0/cross-correlation-macs.sh-1.0.0/BRD4_Experimental_peak_59479	38	.	3.39771	3.83539	0.99131	135
chr11	28858427	28859352	/home/mkelly95/Ovarian_Chip_Seq_Project_Mike/BRD4/remove-duplicates.sh-1.1.0/cross-correlation-macs.sh-1.0.0/BRD4_Experimental_peak_59686	84	.	5.5844	8.41624	4.48422	778
chr11	32350622	32350710	/home/mkelly95/Ovarian_Chip_Seq_Project_Mike/BRD4/remove-duplicates.sh-1.1.0/cross-correlation-macs.sh-1.0.0/BRD4_Experimental_peak_60261	34	.	3.13009	3.41247	0.84771	77
chr11	32351100	32351182	/home/mkelly95/Ovarian_Chip_Seq_Project_Mike/BRD4/remove-duplicates.sh-1.1.0/cross-correlation-macs.sh-1.0.0/BRD4_Experimental_peak_60262	34	.	3.12884	3.41038	0.84585	1
chr11	32352680	32352798	/home/mkelly95/Ovarian_Chip_Seq_Project_Mike/BRD4/remove-duplicates.sh-1.1.0/cross-correlation-macs.sh-1.0.0/BRD4_Experimental_peak_60264	25	.	2.51613	2.50038	0.37843	75
chr11	32387453	32387605	/home/mkelly95/Ovarian_Chip_Seq_Project_Mike/BRD4/remove-duplicates.sh-1.1.0/cross-correlation-macs.sh-1.0.0/BRD4_Experimental_peak_60275	23	.	2.47378	2.39846	0.37843	110
chr11	32387980	32388382	/home/mkelly95/Ovarian_Chip_Seq_Project_Mike/BRD4/remove-duplicates.sh-1.1.0/cross-correlation-macs.sh-1.0.0/BRD4_Experimental_peak_60276	53	.	4.22488	5.33974	2.07816	89
chr11	32388953	32389331	/home/mkelly95/Ovarian_Chip_Seq_Project_Mike/BRD4/remove-duplicates.sh-1.1.0/cross-correlation-macs.sh-1.0.0/BRD4_Experimental_peak_60278	53	.	4.27286	5.30894	2.06346	282
chr11	32403181	32403298	/home/mkelly95/Ovarian_Chip_Seq_Project_Mike/BRD4/remove-duplicates.sh-1.1.0/cross-correlation-macs.sh-1.0.0/BRD4_Experimental_peak_60285	36	.	3.25629	3.62795	0.93553	76
chr11	32403433	32403563	/home/mkelly95/Ovarian_Chip_Seq_Project_Mike/BRD4/remove-duplicates.sh-1.1.0/cross-correlation-macs.sh-1.0.0/BRD4_Experimental_peak_60286	57	.	4.53056	5.75363	2.42845	20
chr11	32403822	32403927	/home/mkelly95/Ovarian_Chip_Seq_Project_Mike/BRD4/remove-duplicates.sh-1.1.0/cross-correlation-macs.sh-1.0.0/BRD4_Experimental_peak_60287	35	.	3.23211	3.58596	0.93553	27
chr11	32404046	32404097	/home/mkelly95/Ovarian_Chip_Seq_Project_Mike/BRD4/remove-duplicates.sh-1.1.0/cross-correlation-macs.sh-1.0.0/BRD4_Experimental_peak_60288	32	.	3.05204	3.28341	0.74546	10
chr11	32404954	32405005	/home/mkelly95/Ovarian_Chip_Seq_Project_Mike/BRD4/remove-duplicates.sh-1.1.0/cross-correlation-macs.sh-1.0.0/BRD4_Experimental_peak_60290	44	.	3.76212	4.43112	1.45324	26
chr11	33015085	33015447	/home/mkelly95/Ovarian_Chip_Seq_Project_Mike/BRD4/remove-duplicates.sh-1.1.0/cross-correlation-macs.sh-1.0.0/BRD4_Experimental_peak_60452	56	.	4.41849	5.64663	2.33639	117
chr11	33037306	33037357	/home/mkelly95/Ovarian_Chip_Seq_Project_Mike/BRD4/remove-duplicates.sh-1.1.0/cross-correlation-macs.sh-1.0.0/BRD4_Experimental_peak_60459	44	.	3.75611	4.4209	1.44379	26
chr11	33060373	33060424	/home/mkelly95/Ovarian_Chip_Seq_Project_Mike/BRD4/remove-duplicates.sh-1.1.0/cross-correlation-macs.sh-1.0.0/BRD4_Experimental_peak_60472	36	.	3.28221	3.67336	0.93553	32
chr11	33269871	33269951	/home/mkelly95/Ovarian_Chip_Seq_Project_Mike/BRD4/remove-duplicates.sh-1.1.0/cross-correlation-macs.sh-1.0.0/BRD4_Experimental_peak_60513	21	.	2.32683	2.18759	0.29496	20
chr11	33405291	33405372	/home/mkelly95/Ovarian_Chip_Seq_Project_Mike/BRD4/remove-duplicates.sh-1.1.0/cross-correlation-macs.sh-1.0.0/BRD4_Experimental_peak_60549	31	.	2.95979	3.13446	0.67323	30
chr11	33408737	33408847	/home/mkelly95/Ovarian_Chip_Seq_Project_Mike/BRD4/remove-duplicates.sh-1.1.0/cross-correlation-macs.sh-1.0.0/BRD4_Experimental_peak_60552	31	.	2.95533	3.12734	0.66827	78
chr11	33703812	33704506	/home/mkelly95/Ovarian_Chip_Seq_Project_Mike/BRD4/remove-duplicates.sh-1.1.0/cross-correlation-macs.sh-1.0.0/BRD4_Experimental_peak_60644	83	.	5.88623	8.39091	4.48422	482
chr11	33704804	33704894	/home/mkelly95/Ovarian_Chip_Seq_Project_Mike/BRD4/remove-duplicates.sh-1.1.0/cross-correlation-macs.sh-1.0.0/BRD4_Experimental_peak_60645	39	.	3.49497	3.99016	1.12745	8
chr11	33711951	33712246	/home/mkelly95/Ovarian_Chip_Seq_Project_Mike/BRD4/remove-duplicates.sh-1.1.0/cross-correlation-macs.sh-1.0.0/BRD4_Experimental_peak_60652	42	.	3.6596	4.25885	1.32304	170
chr11	33712305	33712549	/home/mkelly95/Ovarian_Chip_Seq_Project_Mike/BRD4/remove-duplicates.sh-1.1.0/cross-correlation-macs.sh-1.0.0/BRD4_Experimental_peak_60653	42	.	3.66245	4.26359	1.32304	235
chr11	33713195	33713246	/home/mkelly95/Ovarian_Chip_Seq_Project_Mike/BRD4/remove-duplicates.sh-1.1.0/cross-correlation-macs.sh-1.0.0/BRD4_Experimental_peak_60656	32	.	3.04493	3.27178	0.74546	40
chr11	33713409	33713934	/home/mkelly95/Ovarian_Chip_Seq_Project_Mike/BRD4/remove-duplicates.sh-1.1.0/cross-correlation-macs.sh-1.0.0/BRD4_Experimental_peak_60657	41	.	3.62014	4.19361	1.29332	134
chr11	33758152	33758239	/home/mkelly95/Ovarian_Chip_Seq_Project_Mike/BRD4/remove-duplicates.sh-1.1.0/cross-correlation-macs.sh-1.0.0/BRD4_Experimental_peak_60675	48	.	3.96399	4.80268	1.66489	41
chr11	33934416	33934521	/home/mkelly95/Ovarian_Chip_Seq_Project_Mike/BRD4/remove-duplicates.sh-1.1.0/cross-correlation-macs.sh-1.0.0/BRD4_Experimental_peak_60701	32	.	3.0402	3.26407	0.74546	16
chr11	33999349	33999480	/home/mkelly95/Ovarian_Chip_Seq_Project_Mike/BRD4/remove-duplicates.sh-1.1.0/cross-correlation-macs.sh-1.0.0/BRD4_Experimental_peak_60713	45	.	3.85784	4.59593	1.58049	94
chr11	34003011	34003062	/home/mkelly95/Ovarian_Chip_Seq_Project_Mike/BRD4/remove-duplicates.sh-1.1.0/cross-correlation-macs.sh-1.0.0/BRD4_Experimental_peak_60718	36	.	3.26716	3.64694	0.93553	37
chr11	34003134	34003325	/home/mkelly95/Ovarian_Chip_Seq_Project_Mike/BRD4/remove-duplicates.sh-1.1.0/cross-correlation-macs.sh-1.0.0/BRD4_Experimental_peak_60719	36	.	3.29048	3.68794	0.93553	43
chr11	34003667	34003866	/home/mkelly95/Ovarian_Chip_Seq_Project_Mike/BRD4/remove-duplicates.sh-1.1.0/cross-correlation-macs.sh-1.0.0/BRD4_Experimental_peak_60720	48	.	3.98541	4.82235	1.66489	71
chr11	34019597	34019694	/home/mkelly95/Ovarian_Chip_Seq_Project_Mike/BRD4/remove-duplicates.sh-1.1.0/cross-correlation-macs.sh-1.0.0/BRD4_Experimental_peak_60730	34	.	3.17577	3.48945	0.88632	47
chr11	34066006	34066140	/home/mkelly95/Ovarian_Chip_Seq_Project_Mike/BRD4/remove-duplicates.sh-1.1.0/cross-correlation-macs.sh-1.0.0/BRD4_Experimental_peak_60742	52	.	4.21214	5.20738	1.99616	83
chr11	34066361	34066412	/home/mkelly95/Ovarian_Chip_Seq_Project_Mike/BRD4/remove-duplicates.sh-1.1.0/cross-correlation-macs.sh-1.0.0/BRD4_Experimental_peak_60743	29	.	2.83142	2.93288	0.50441	24
chr11	34066487	34067314	/home/mkelly95/Ovarian_Chip_Seq_Project_Mike/BRD4/remove-duplicates.sh-1.1.0/cross-correlation-macs.sh-1.0.0/BRD4_Experimental_peak_60744	73	.	5.11903	7.39388	3.66564	49
chr11	34380081	34380222	/home/mkelly95/Ovarian_Chip_Seq_Project_Mike/BRD4/remove-duplicates.sh-1.1.0/cross-correlation-macs.sh-1.0.0/BRD4_Experimental_peak_60806	42	.	3.66245	4.26359	1.32304	109
chr11	34586505	34586683	/home/mkelly95/Ovarian_Chip_Seq_Project_Mike/BRD4/remove-duplicates.sh-1.1.0/cross-correlation-macs.sh-1.0.0/BRD4_Experimental_peak_60854	55	.	4.42277	5.56473	2.2694	134
chr11	34586838	34586965	/home/mkelly95/Ovarian_Chip_Seq_Project_Mike/BRD4/remove-duplicates.sh-1.1.0/cross-correlation-macs.sh-1.0.0/BRD4_Experimental_peak_60855	42	.	3.66245	4.26359	1.32304	95
chr11	34587340	34587421	/home/mkelly95/Ovarian_Chip_Seq_Project_Mike/BRD4/remove-duplicates.sh-1.1.0/cross-correlation-macs.sh-1.0.0/BRD4_Experimental_peak_60857	22	.	2.35892	2.24934	0.34279	16
chr11	34607917	34608327	/home/mkelly95/Ovarian_Chip_Seq_Project_Mike/BRD4/remove-duplicates.sh-1.1.0/cross-correlation-macs.sh-1.0.0/BRD4_Experimental_peak_60861	69	.	5.09656	6.90052	3.29034	113
chr11	34622459	34622665	/home/mkelly95/Ovarian_Chip_Seq_Project_Mike/BRD4/remove-duplicates.sh-1.1.0/cross-correlation-macs.sh-1.0.0/BRD4_Experimental_peak_60873	32	.	3.05561	3.28925	0.75083	118
chr11	34706080	34707822	/home/mkelly95/Ovarian_Chip_Seq_Project_Mike/BRD4/remove-duplicates.sh-1.1.0/cross-correlation-macs.sh-1.0.0/BRD4_Experimental_peak_60964	134	.	8.42782	13.46547	8.6415	1397
chr11	34847315	34847366	/home/mkelly95/Ovarian_Chip_Seq_Project_Mike/BRD4/remove-duplicates.sh-1.1.0/cross-correlation-macs.sh-1.0.0/BRD4_Experimental_peak_61010	22	.	2.38314	2.28707	0.37287	21
chr11	35099841	35099892	/home/mkelly95/Ovarian_Chip_Seq_Project_Mike/BRD4/remove-duplicates.sh-1.1.0/cross-correlation-macs.sh-1.0.0/BRD4_Experimental_peak_61067	25	.	2.51917	2.50538	0.37843	26
chr11	35104076	35104126	/home/mkelly95/Ovarian_Chip_Seq_Project_Mike/BRD4/remove-duplicates.sh-1.1.0/cross-correlation-macs.sh-1.0.0/BRD4_Experimental_peak_61068	27	.	2.63682	2.70434	0.37843	36
chr11	35124893	35124944	/home/mkelly95/Ovarian_Chip_Seq_Project_Mike/BRD4/remove-duplicates.sh-1.1.0/cross-correlation-macs.sh-1.0.0/BRD4_Experimental_peak_61071	47	.	3.92714	4.7179	1.66489	12
chr11	35126862	35126932	/home/mkelly95/Ovarian_Chip_Seq_Project_Mike/BRD4/remove-duplicates.sh-1.1.0/cross-correlation-macs.sh-1.0.0/BRD4_Experimental_peak_61072	29	.	2.83142	2.93288	0.50441	21
chr11	35578088	35578139	/home/mkelly95/Ovarian_Chip_Seq_Project_Mike/BRD4/remove-duplicates.sh-1.1.0/cross-correlation-macs.sh-1.0.0/BRD4_Experimental_peak_61114	28	.	2.78314	2.85858	0.48064	48
chr11	35660947	35661105	/home/mkelly95/Ovarian_Chip_Seq_Project_Mike/BRD4/remove-duplicates.sh-1.1.0/cross-correlation-macs.sh-1.0.0/BRD4_Experimental_peak_61134	55	.	4.26429	5.58169	2.28322	107
chr11	35661231	35661383	/home/mkelly95/Ovarian_Chip_Seq_Project_Mike/BRD4/remove-duplicates.sh-1.1.0/cross-correlation-macs.sh-1.0.0/BRD4_Experimental_peak_61135	51	.	3.95345	5.10146	1.90174	123
chr11	35662109	35662407	/home/mkelly95/Ovarian_Chip_Seq_Project_Mike/BRD4/remove-duplicates.sh-1.1.0/cross-correlation-macs.sh-1.0.0/BRD4_Experimental_peak_61137	65	.	4.76838	6.5884	3.04133	141
chr11	35662109	35662407	/home/mkelly95/Ovarian_Chip_Seq_Project_Mike/BRD4/remove-duplicates.sh-1.1.0/cross-correlation-macs.sh-1.0.0/BRD4_Experimental_peak_61137	65	.	4.76838	6.5884	3.04133	141
chr11	35662803	35663020	/home/mkelly95/Ovarian_Chip_Seq_Project_Mike/BRD4/remove-duplicates.sh-1.1.0/cross-correlation-macs.sh-1.0.0/BRD4_Experimental_peak_61138	29	.	2.82662	2.96927	0.53637	84
chr11	35948613	35950076	/home/mkelly95/Ovarian_Chip_Seq_Project_Mike/BRD4/remove-duplicates.sh-1.1.0/cross-correlation-macs.sh-1.0.0/BRD4_Experimental_peak_61181	108	.	6.91907	10.87694	6.50424	375
chr11	35948613	35950076	/home/mkelly95/Ovarian_Chip_Seq_Project_Mike/BRD4/remove-duplicates.sh-1.1.0/cross-correlation-macs.sh-1.0.0/BRD4_Experimental_peak_61181	108	.	6.91907	10.87694	6.50424	375
chr11	36261891	36261942	/home/mkelly95/Ovarian_Chip_Seq_Project_Mike/BRD4/remove-duplicates.sh-1.1.0/cross-correlation-macs.sh-1.0.0/BRD4_Experimental_peak_61211	32	.	3.05442	3.2873	0.74904	8
chr11	36501642	36501732	/home/mkelly95/Ovarian_Chip_Seq_Project_Mike/BRD4/remove-duplicates.sh-1.1.0/cross-correlation-macs.sh-1.0.0/BRD4_Experimental_peak_61281	25	.	2.55096	2.55812	0.37843	39
chr11	36889908	36890113	/home/mkelly95/Ovarian_Chip_Seq_Project_Mike/BRD4/remove-duplicates.sh-1.1.0/cross-correlation-macs.sh-1.0.0/BRD4_Experimental_peak_61334	38	.	3.39771	3.83539	0.99131	126
chr11	36890232	36890303	/home/mkelly95/Ovarian_Chip_Seq_Project_Mike/BRD4/remove-duplicates.sh-1.1.0/cross-correlation-macs.sh-1.0.0/BRD4_Experimental_peak_61335	42	.	3.67534	4.28503	1.34265	24
chr11	36924145	36924336	/home/mkelly95/Ovarian_Chip_Seq_Project_Mike/BRD4/remove-duplicates.sh-1.1.0/cross-correlation-macs.sh-1.0.0/BRD4_Experimental_peak_61345	40	.	3.4633	4.02383	1.14695	86
chr11	37926527	37927473	/home/mkelly95/Ovarian_Chip_Seq_Project_Mike/BRD4/remove-duplicates.sh-1.1.0/cross-correlation-macs.sh-1.0.0/BRD4_Experimental_peak_61543	45	.	3.72293	4.56394	1.55513	810
chr11	37927608	37928058	/home/mkelly95/Ovarian_Chip_Seq_Project_Mike/BRD4/remove-duplicates.sh-1.1.0/cross-correlation-macs.sh-1.0.0/BRD4_Experimental_peak_61544	87	.	6.10409	8.76124	4.7547	152
chr11	37928116	37929349	/home/mkelly95/Ovarian_Chip_Seq_Project_Mike/BRD4/remove-duplicates.sh-1.1.0/cross-correlation-macs.sh-1.0.0/BRD4_Experimental_peak_61545	69	.	5.09656	6.90052	3.29034	831
chr11	37929448	37929499	/home/mkelly95/Ovarian_Chip_Seq_Project_Mike/BRD4/remove-duplicates.sh-1.1.0/cross-correlation-macs.sh-1.0.0/BRD4_Experimental_peak_61546	23	.	2.45118	2.39485	0.37843	20
chr11	37929678	37929825	/home/mkelly95/Ovarian_Chip_Seq_Project_Mike/BRD4/remove-duplicates.sh-1.1.0/cross-correlation-macs.sh-1.0.0/BRD4_Experimental_peak_61547	48	.	3.96399	4.80268	1.66489	113
chr11	38040652	38040702	/home/mkelly95/Ovarian_Chip_Seq_Project_Mike/BRD4/remove-duplicates.sh-1.1.0/cross-correlation-macs.sh-1.0.0/BRD4_Experimental_peak_61592	26	.	2.64055	2.64337	0.37843	6
chr11	38040762	38041131	/home/mkelly95/Ovarian_Chip_Seq_Project_Mike/BRD4/remove-duplicates.sh-1.1.0/cross-correlation-macs.sh-1.0.0/BRD4_Experimental_peak_61593	52	.	4.23491	5.24533	2.03001	110
chr11	38482256	38482466	/home/mkelly95/Ovarian_Chip_Seq_Project_Mike/BRD4/remove-duplicates.sh-1.1.0/cross-correlation-macs.sh-1.0.0/BRD4_Experimental_peak_61685	34	.	3.0749	3.44079	0.86657	199
chr11	38483513	38483609	/home/mkelly95/Ovarian_Chip_Seq_Project_Mike/BRD4/remove-duplicates.sh-1.1.0/cross-correlation-macs.sh-1.0.0/BRD4_Experimental_peak_61687	33	.	3.07239	3.31678	0.77353	42
chr11	38483942	38483993	/home/mkelly95/Ovarian_Chip_Seq_Project_Mike/BRD4/remove-duplicates.sh-1.1.0/cross-correlation-macs.sh-1.0.0/BRD4_Experimental_peak_61688	32	.	3.05442	3.2873	0.74904	38
chr11	38526465	38526598	/home/mkelly95/Ovarian_Chip_Seq_Project_Mike/BRD4/remove-duplicates.sh-1.1.0/cross-correlation-macs.sh-1.0.0/BRD4_Experimental_peak_61697	36	.	3.27672	3.66371	0.93553	116
chr11	39051723	39051773	/home/mkelly95/Ovarian_Chip_Seq_Project_Mike/BRD4/remove-duplicates.sh-1.1.0/cross-correlation-macs.sh-1.0.0/BRD4_Experimental_peak_61810	27	.	2.65793	2.74119	0.37843	12
chr11	39240719	39240770	/home/mkelly95/Ovarian_Chip_Seq_Project_Mike/BRD4/remove-duplicates.sh-1.1.0/cross-correlation-macs.sh-1.0.0/BRD4_Experimental_peak_61836	24	.	2.47051	2.42597	0.37843	34
chr11	39989416	39989467	/home/mkelly95/Ovarian_Chip_Seq_Project_Mike/BRD4/remove-duplicates.sh-1.1.0/cross-correlation-macs.sh-1.0.0/BRD4_Experimental_peak_61966	22	.	2.37682	2.27719	0.36405	37
chr11	40050129	40050270	/home/mkelly95/Ovarian_Chip_Seq_Project_Mike/BRD4/remove-duplicates.sh-1.1.0/cross-correlation-macs.sh-1.0.0/BRD4_Experimental_peak_61985	42	.	3.66245	4.26359	1.32304	102
chr11	40050850	40051130	/home/mkelly95/Ovarian_Chip_Seq_Project_Mike/BRD4/remove-duplicates.sh-1.1.0/cross-correlation-macs.sh-1.0.0/BRD4_Experimental_peak_61987	45	.	3.83267	4.55221	1.55051	170
chr11	42497484	42497596	/home/mkelly95/Ovarian_Chip_Seq_Project_Mike/BRD4/remove-duplicates.sh-1.1.0/cross-correlation-macs.sh-1.0.0/BRD4_Experimental_peak_62497	31	.	2.96854	3.17916	0.70055	43
chr11	42497689	42497803	/home/mkelly95/Ovarian_Chip_Seq_Project_Mike/BRD4/remove-duplicates.sh-1.1.0/cross-correlation-macs.sh-1.0.0/BRD4_Experimental_peak_62498	61	.	4.73567	6.16327	2.70068	32
chr11	43666164	43666215	/home/mkelly95/Ovarian_Chip_Seq_Project_Mike/BRD4/remove-duplicates.sh-1.1.0/cross-correlation-macs.sh-1.0.0/BRD4_Experimental_peak_62661	29	.	2.83142	2.93288	0.50441	21
chr11	44585995	44586129	/home/mkelly95/Ovarian_Chip_Seq_Project_Mike/BRD4/remove-duplicates.sh-1.1.0/cross-correlation-macs.sh-1.0.0/BRD4_Experimental_peak_62775	42	.	3.66245	4.26359	1.32304	42
chr11	44586226	44586703	/home/mkelly95/Ovarian_Chip_Seq_Project_Mike/BRD4/remove-duplicates.sh-1.1.0/cross-correlation-macs.sh-1.0.0/BRD4_Experimental_peak_62776	71	.	5.31586	7.17402	3.47753	314
chr11	44715860	44715910	/home/mkelly95/Ovarian_Chip_Seq_Project_Mike/BRD4/remove-duplicates.sh-1.1.0/cross-correlation-macs.sh-1.0.0/BRD4_Experimental_peak_62791	37	.	3.32241	3.74463	0.93553	24
chr11	45000908	45001074	/home/mkelly95/Ovarian_Chip_Seq_Project_Mike/BRD4/remove-duplicates.sh-1.1.0/cross-correlation-macs.sh-1.0.0/BRD4_Experimental_peak_62833	48	.	3.98689	4.82503	1.66489	122
chr11	45001207	45001386	/home/mkelly95/Ovarian_Chip_Seq_Project_Mike/BRD4/remove-duplicates.sh-1.1.0/cross-correlation-macs.sh-1.0.0/BRD4_Experimental_peak_62834	48	.	3.98689	4.82503	1.66489	103
chr11	45001458	45001752	/home/mkelly95/Ovarian_Chip_Seq_Project_Mike/BRD4/remove-duplicates.sh-1.1.0/cross-correlation-macs.sh-1.0.0/BRD4_Experimental_peak_62835	84	.	5.98034	8.42756	4.48422	109
chr11	45001962	45002013	/home/mkelly95/Ovarian_Chip_Seq_Project_Mike/BRD4/remove-duplicates.sh-1.1.0/cross-correlation-macs.sh-1.0.0/BRD4_Experimental_peak_62836	37	.	3.32241	3.74463	0.93553	34
chr11	45113740	45113800	/home/mkelly95/Ovarian_Chip_Seq_Project_Mike/BRD4/remove-duplicates.sh-1.1.0/cross-correlation-macs.sh-1.0.0/BRD4_Experimental_peak_62847	37	.	3.32241	3.74463	0.93553	30
chr11	45376958	45377010	/home/mkelly95/Ovarian_Chip_Seq_Project_Mike/BRD4/remove-duplicates.sh-1.1.0/cross-correlation-macs.sh-1.0.0/BRD4_Experimental_peak_62874	58	.	4.57593	5.83451	2.48124	28
chr11	45844533	45844636	/home/mkelly95/Ovarian_Chip_Seq_Project_Mike/BRD4/remove-duplicates.sh-1.1.0/cross-correlation-macs.sh-1.0.0/BRD4_Experimental_peak_62894	26	.	2.64055	2.64337	0.37843	58
chr11	45846056	45846164	/home/mkelly95/Ovarian_Chip_Seq_Project_Mike/BRD4/remove-duplicates.sh-1.1.0/cross-correlation-macs.sh-1.0.0/BRD4_Experimental_peak_62895	45	.	3.85626	4.59317	1.57937	74
chr11	46264744	46264928	/home/mkelly95/Ovarian_Chip_Seq_Project_Mike/BRD4/remove-duplicates.sh-1.1.0/cross-correlation-macs.sh-1.0.0/BRD4_Experimental_peak_62944	91	.	6.22913	9.17942	5.10249	31
chr11	46265034	46265245	/home/mkelly95/Ovarian_Chip_Seq_Project_Mike/BRD4/remove-duplicates.sh-1.1.0/cross-correlation-macs.sh-1.0.0/BRD4_Experimental_peak_62945	45	.	3.85784	4.59593	1.58049	116
chr11	46265449	46265577	/home/mkelly95/Ovarian_Chip_Seq_Project_Mike/BRD4/remove-duplicates.sh-1.1.0/cross-correlation-macs.sh-1.0.0/BRD4_Experimental_peak_62946	46	.	3.9108	4.68893	1.65672	99
chr11	46270096	46270175	/home/mkelly95/Ovarian_Chip_Seq_Project_Mike/BRD4/remove-duplicates.sh-1.1.0/cross-correlation-macs.sh-1.0.0/BRD4_Experimental_peak_62950	69	.	5.2079	6.97771	3.35545	36
chr11	46270355	46270406	/home/mkelly95/Ovarian_Chip_Seq_Project_Mike/BRD4/remove-duplicates.sh-1.1.0/cross-correlation-macs.sh-1.0.0/BRD4_Experimental_peak_62951	36	.	3.26443	3.64217	0.93553	23
chr11	47215940	47216025	/home/mkelly95/Ovarian_Chip_Seq_Project_Mike/BRD4/remove-duplicates.sh-1.1.0/cross-correlation-macs.sh-1.0.0/BRD4_Experimental_peak_63054	48	.	3.98689	4.82503	1.66489	41
chr11	47235967	47236087	/home/mkelly95/Ovarian_Chip_Seq_Project_Mike/BRD4/remove-duplicates.sh-1.1.0/cross-correlation-macs.sh-1.0.0/BRD4_Experimental_peak_63056	59	.	4.63393	5.9392	2.52955	69
chr11	47236159	47236318	/home/mkelly95/Ovarian_Chip_Seq_Project_Mike/BRD4/remove-duplicates.sh-1.1.0/cross-correlation-macs.sh-1.0.0/BRD4_Experimental_peak_63057	59	.	4.65137	5.97099	2.52955	46
chr11	47875562	47875626	/home/mkelly95/Ovarian_Chip_Seq_Project_Mike/BRD4/remove-duplicates.sh-1.1.0/cross-correlation-macs.sh-1.0.0/BRD4_Experimental_peak_63184	46	.	3.84315	4.61075	1.59306	42
[truncated: 10,340 more rows]
