# Supplementary material for: A multi-omic dissection of super-enhancer driven oncogenic gene expression programs in ovarian cancer
Source: Nat Commun. 2022 Jul 22;13:4247. doi: 10.1038/s41467-022-31919-8 (PMC9307778; doi:10.1038/s41467-022-31919-8)
Supplement: Supplementary file 7 — Supplementary Dataset 5 [file 41467_2022_31919_MOESM7_ESM.txt]

This sheet contains all of the identified CNVeQTL at an FDR threshold of 1e-3
snps	gene	statistic	pvalue	FDR	beta
chr9_4365001_4380000	CDC37L1	21.47746098	6.79E-62	2.01E-55	1.1115327
chr9_4350001_4365000	CDC37L1	21.4715245	7.13E-62	2.01E-55	1.111523627
chr9_4335001_4350000	CDC37L1	21.41886185	1.10E-61	2.08E-55	1.107627604
chr9_4320001_4335000	CDC37L1	21.1057631	1.50E-60	2.12E-54	1.109041399
chr19_30180001_30195000	C19orf12	20.51687772	2.06E-58	2.33E-52	1.20216743
chr9_21570001_21585000	MTAP	20.32003612	1.08E-57	9.61E-52	1.215129636
chr9_21675001_21690000	MTAP	20.30829532	1.19E-57	9.61E-52	1.208637641
chr9_21585001_21600000	MTAP	20.28297649	1.47E-57	1.04E-51	1.206958036
chr3_197040001_197055000	WDR53	19.50702202	1.02E-54	5.78E-49	1.172311939
chr3_197055001_197070000	WDR53	19.50702202	1.02E-54	5.78E-49	1.172311939
chr3_197220001_197235000	WDR53	19.4690804	1.41E-54	6.54E-49	1.174354114
chr3_197175001_197190000	WDR53	19.45276051	1.62E-54	6.54E-49	1.174475836
chr3_197190001_197205000	WDR53	19.45276051	1.62E-54	6.54E-49	1.174475836
chr3_197205001_197220000	WDR53	19.45276051	1.62E-54	6.54E-49	1.174475836
chr19_40920001_40935000	C19orf47	19.35072654	3.84E-54	1.45E-48	1.207613499
chr22_30585001_30600000	ZMAT5	19.15902483	1.95E-53	6.12E-48	1.042909048
chr22_30600001_30615000	ZMAT5	19.15902483	1.95E-53	6.12E-48	1.042909048
chr22_30615001_30630000	ZMAT5	19.15893467	1.95E-53	6.12E-48	1.043068971
chr3_197025001_197040000	WDR53	19.12314119	2.64E-53	7.86E-48	1.165639861
chr22_30570001_30585000	ZMAT5	19.08246232	3.73E-53	1.05E-47	1.102628043
chr22_30585001_30600000	TBC1D10A	19.06439348	4.35E-53	1.12E-47	1.036480153
chr22_30600001_30615000	TBC1D10A	19.06439348	4.35E-53	1.12E-47	1.036480153
chr22_30615001_30630000	TBC1D10A	19.04380821	5.18E-53	1.27E-47	1.036144034
chr1_16485001_16500000	FBXO42	19.00958117	6.92E-53	1.57E-47	1.295299071
chr1_16500001_16515000	FBXO42	19.00958117	6.92E-53	1.57E-47	1.295299071
chr22_30630001_30645000	ZMAT5	18.91966535	1.49E-52	3.23E-47	1.053176808
chr22_30645001_30660000	ZMAT5	18.83547393	3.04E-52	6.36E-47	1.05038525
chr19_40935001_40950000	C19orf47	18.80869127	3.81E-52	7.69E-47	1.201283905
chr6_6690001_6705000	BLOC1S5	18.62410463	1.83E-51	3.57E-46	1.288036186
chr6_6675001_6690000	BLOC1S5	18.53363098	3.95E-51	7.45E-46	1.286653485
chr1_16515001_16530000	FBXO42	18.49111151	5.68E-51	1.03E-45	1.274893581
chr22_30630001_30645000	TBC1D10A	18.47352482	6.59E-51	1.16E-45	1.037690682
chr22_30645001_30660000	TBC1D10A	18.37760728	1.49E-50	2.55E-45	1.034529193
chr6_6690001_6705000	FARS2	18.35086357	1.87E-50	3.11E-45	1.015555191
chr6_6810001_6825000	BLOC1S5	18.32868682	2.26E-50	3.65E-45	1.293376455
chr6_6675001_6690000	FARS2	18.31932034	2.45E-50	3.85E-45	1.015913273
chr6_6795001_6810000	BLOC1S5	18.30964141	2.66E-50	4.06E-45	1.292922265
chr6_6810001_6825000	FARS2	18.2341604	5.06E-50	7.53E-45	1.024244429
chr6_6780001_6795000	BLOC1S5	18.21463219	5.98E-50	8.45E-45	1.290440955
chr6_6795001_6810000	FARS2	18.21457945	5.98E-50	8.45E-45	1.023865395
chr6_6825001_6840000	FARS2	18.17227924	8.58E-50	1.18E-44	1.02267827
chr6_6780001_6795000	FARS2	18.15972501	9.55E-50	1.28E-44	1.022933867
chr6_6825001_6840000	BLOC1S5	18.13519205	1.18E-49	1.55E-44	1.287068913
chr6_100605001_100620000	ATG5	18.05947413	2.24E-49	2.64E-44	1.072260719
chr6_100620001_100635000	ATG5	18.05947413	2.24E-49	2.64E-44	1.072260719
chr6_100650001_100665000	ATG5	18.05947413	2.24E-49	2.64E-44	1.072260719
chr6_100665001_100680000	ATG5	18.05947413	2.24E-49	2.64E-44	1.072260719
chr6_100680001_100695000	ATG5	18.05947413	2.24E-49	2.64E-44	1.072260719
chr19_30150001_30165000	C19orf12	17.95647288	5.40E-49	6.23E-44	1.160465378
chr19_30165001_30180000	C19orf12	17.9524007	5.59E-49	6.32E-44	1.160828622
chr8_116085001_116100000	EBAG9	17.91956944	7.40E-49	8.14E-44	1.157913246
chr8_116100001_116115000	EBAG9	17.91805968	7.49E-49	8.14E-44	1.160057831
chr22_30570001_30585000	TBC1D10A	17.80518464	1.96E-48	2.09E-43	1.063750323
chr19_40680001_40695000	C19orf47	17.74881886	3.18E-48	3.32E-43	1.054456393
chr19_30330001_30345000	URI1	17.7236773	3.94E-48	4.04E-43	1.017018014
chr19_30315001_30330000	URI1	17.67518431	5.95E-48	6.01E-43	0.995329453
chr19_40665001_40680000	C19orf47	17.67281493	6.07E-48	6.02E-43	1.065927204
chr19_30135001_30150000	C19orf12	17.55900091	1.60E-47	1.56E-42	1.150457487
chr19_30315001_30330000	C19orf12	17.53169654	2.03E-47	1.94E-42	1.058278007
chr22_30585001_30600000	RNF185	17.28778568	1.63E-46	1.51E-41	0.90024473
chr22_30600001_30615000	RNF185	17.28778568	1.63E-46	1.51E-41	0.90024473
chr22_30615001_30630000	RNF185	17.27571947	1.80E-46	1.64E-41	0.900074996
chr9_4350001_4365000	RCL1	17.21451437	3.04E-46	2.72E-41	0.861927963
chr9_4365001_4380000	RCL1	17.2129422	3.08E-46	2.72E-41	0.86180408
chr9_4335001_4350000	RCL1	17.14027821	5.74E-46	4.99E-41	0.857883156
chr9_21570001_21585000	CAAP1	17.13382111	6.06E-46	5.19E-41	0.971804495
chr19_30330001_30345000	C19orf12	16.94830153	2.96E-45	2.49E-40	1.062013291
chr9_21585001_21600000	CAAP1	16.92013844	3.76E-45	3.13E-40	0.959953726
chr9_21675001_21690000	CAAP1	16.91464404	3.94E-45	3.23E-40	0.960637226
chr9_4320001_4335000	RCL1	16.87593447	5.49E-45	4.43E-40	0.857239385
chr22_30630001_30645000	RNF185	16.72803777	1.94E-44	1.55E-39	0.899259393
chr22_30645001_30660000	RNF185	16.67123815	3.15E-44	2.48E-39	0.897115411
chr4_15885001_15900000	RAB28	16.65570724	3.60E-44	2.75E-39	1.060436468
chr4_15900001_15915000	RAB28	16.65570724	3.60E-44	2.75E-39	1.060436468
chr4_15915001_15930000	RAB28	16.49123127	1.47E-43	1.11E-38	1.055649926
chr9_16035001_16050000	RCL1	16.41619637	2.79E-43	2.07E-38	1.025386586
chr9_16020001_16035000	RCL1	16.40017552	3.20E-43	2.34E-38	1.034866861
chr19_30345001_30360000	URI1	16.05772927	5.94E-42	4.31E-37	0.997546862
chr4_10065001_10080000	RAB28	16.04530805	6.61E-42	4.73E-37	1.03620825
chr4_15885001_15900000	TAPT1	15.99453918	1.02E-41	7.11E-37	1.16568185
chr4_15900001_15915000	TAPT1	15.99453918	1.02E-41	7.11E-37	1.16568185
chr8_116100001_116115000	EMC2	15.94276583	1.58E-41	1.09E-36	0.97349246
chr8_116085001_116100000	EMC2	15.77337682	6.72E-41	4.57E-36	0.966111099
chr12_66105001_66120000	LEMD3	15.73928882	8.98E-41	6.04E-36	1.407147253
chr4_10050001_10065000	RAB28	15.72081101	1.05E-40	6.99E-36	1.021533904
chr4_15915001_15930000	TAPT1	15.70886408	1.16E-40	7.65E-36	1.155141514
chr12_66120001_66135000	LEMD3	15.69410962	1.32E-40	8.57E-36	1.404811685
chr4_10035001_10050000	RAB28	15.66841411	1.64E-40	1.06E-35	1.01947407
chr12_66135001_66150000	LEMD3	15.55569859	4.29E-40	2.72E-35	1.381641643
chr6_100605001_100620000	COQ3	15.52966627	5.36E-40	3.22E-35	1.340148297
chr6_100620001_100635000	COQ3	15.52966627	5.36E-40	3.22E-35	1.340148297
chr6_100650001_100665000	COQ3	15.52966627	5.36E-40	3.22E-35	1.340148297
chr6_100665001_100680000	COQ3	15.52966627	5.36E-40	3.22E-35	1.340148297
chr6_100680001_100695000	COQ3	15.52966627	5.36E-40	3.22E-35	1.340148297
chr8_87045001_87060000	RMDN1	15.420145	1.36E-39	8.09E-35	0.975298456
chr12_125190001_125205000	SPPL3	15.41639813	1.40E-39	8.27E-35	1.252646687
chr6_6810001_6825000	CDYL	15.41383229	1.44E-39	8.36E-35	1.057727877
chr6_6795001_6810000	CDYL	15.41048338	1.48E-39	8.52E-35	1.057739787
chr22_30570001_30585000	RNF185	15.40364161	1.57E-39	8.94E-35	0.897817006
chr6_6690001_6705000	CDYL	15.39589314	1.67E-39	9.45E-35	1.044983212
chr6_6675001_6690000	CDYL	15.38648665	1.81E-39	1.01E-34	1.045833031
chr12_125175001_125190000	SPPL3	15.36365859	2.20E-39	1.22E-34	1.25514093
chr6_6825001_6840000	CDYL	15.35568871	2.35E-39	1.29E-34	1.055588598
chr6_6780001_6795000	CDYL	15.33333108	2.85E-39	1.55E-34	1.055344782
chr9_35940001_35955000	ZCCHC7	15.32015346	3.18E-39	1.71E-34	1.006856991
chr9_35925001_35940000	ZCCHC7	15.31593252	3.30E-39	1.76E-34	1.007190724
chr12_12855001_12870000	BORCS5	15.29387083	3.98E-39	2.08E-34	1.102774053
chr12_12870001_12885000	BORCS5	15.29387083	3.98E-39	2.08E-34	1.102774053
chr8_86985001_87000000	RMDN1	15.27771623	4.57E-39	2.37E-34	0.956665252
chr6_100605001_100620000	PDSS2	15.26232734	5.21E-39	2.58E-34	1.051193742
chr6_100620001_100635000	PDSS2	15.26232734	5.21E-39	2.58E-34	1.051193742
chr6_100650001_100665000	PDSS2	15.26232734	5.21E-39	2.58E-34	1.051193742
chr6_100665001_100680000	PDSS2	15.26232734	5.21E-39	2.58E-34	1.051193742
chr6_100680001_100695000	PDSS2	15.26232734	5.21E-39	2.58E-34	1.051193742
chr8_87000001_87015000	RMDN1	15.24051219	6.27E-39	3.03E-34	0.955758697
chr8_87015001_87030000	RMDN1	15.24051219	6.27E-39	3.03E-34	0.955758697
chr8_87030001_87045000	RMDN1	15.24051219	6.27E-39	3.03E-34	0.955758697
chr9_16020001_16035000	PLGRKT	15.14807525	1.37E-38	6.58E-34	1.033790781
chr12_125220001_125235000	SPPL3	15.06080596	2.88E-38	1.37E-33	1.245878059
chr1_209565001_209580000	TATDN3	14.98772867	5.36E-38	2.52E-33	1.272006703
chr1_209595001_209610000	TATDN3	14.97765663	5.84E-38	2.73E-33	1.2720715
chr9_16035001_16050000	DENND4C	14.97516486	5.96E-38	2.76E-33	1.089600195
chr9_35910001_35925000	ZCCHC7	14.95464516	7.10E-38	3.26E-33	0.977246424
chr19_40680001_40695000	MAP3K10	14.95295306	7.20E-38	3.28E-33	1.17099428
chr9_16020001_16035000	ZDHHC21	14.93433481	8.43E-38	3.81E-33	1.174306792
chr1_209580001_209595000	TATDN3	14.93024261	8.73E-38	3.91E-33	1.269360723
chr13_110640001_110655000	CARS2	14.92501279	9.12E-38	4.03E-33	1.000009825
chr13_110655001_110670000	CARS2	14.92501279	9.12E-38	4.03E-33	1.000009825
chr12_125205001_125220000	SPPL3	14.91676307	9.78E-38	4.29E-33	1.244114353
chr13_110670001_110685000	CARS2	14.89321305	1.19E-37	5.19E-33	1.001397908
chr9_16035001_16050000	PLGRKT	14.82866813	2.06E-37	8.90E-33	1.011580422
chr19_40665001_40680000	MAP3K10	14.82501874	2.13E-37	9.11E-33	1.180413099
chr9_16020001_16035000	DENND4C	14.81998925	2.22E-37	9.44E-33	1.093758176
chr19_30180001_30195000	URI1	14.77939848	3.13E-37	1.32E-32	0.959328824
chr9_16035001_16050000	ZDHHC21	14.77233436	3.33E-37	1.39E-32	1.155778542
chr1_8940001_8955000	PEX14	14.74062539	4.35E-37	1.81E-32	0.906198311
chr1_8955001_8970000	PEX14	14.72315862	5.04E-37	2.07E-32	0.905497664
chr1_8970001_8985000	PEX14	14.72315862	5.04E-37	2.07E-32	0.905497664
chr3_197040001_197055000	DLG1	14.70266024	6.00E-37	2.42E-32	1.054824083
chr3_197055001_197070000	DLG1	14.70266024	6.00E-37	2.42E-32	1.054824083
chr3_197220001_197235000	DLG1	14.69354581	6.48E-37	2.60E-32	1.05717694
chr11_13950001_13965000	RRAS2	14.69070768	6.64E-37	2.64E-32	1.116863411
chr22_30585001_30600000	ASCC2	14.68796089	6.79E-37	2.67E-32	0.939765152
chr22_30600001_30615000	ASCC2	14.68796089	6.79E-37	2.67E-32	0.939765152
chr3_197175001_197190000	DLG1	14.6839014	7.03E-37	2.70E-32	1.057272965
chr3_197190001_197205000	DLG1	14.6839014	7.03E-37	2.70E-32	1.057272965
chr3_197205001_197220000	DLG1	14.6839014	7.03E-37	2.70E-32	1.057272965
chr22_30615001_30630000	ASCC2	14.68135606	7.18E-37	2.74E-32	0.939668781
chr3_197220001_197235000	SENP5	14.67706304	7.45E-37	2.83E-32	1.059523071
chr3_197040001_197055000	SENP5	14.67169961	7.80E-37	2.87E-32	1.056567733
chr3_197055001_197070000	SENP5	14.67169961	7.80E-37	2.87E-32	1.056567733
chr3_197175001_197190000	SENP5	14.6713559	7.82E-37	2.87E-32	1.059781749
chr3_197190001_197205000	SENP5	14.6713559	7.82E-37	2.87E-32	1.059781749
chr3_197205001_197220000	SENP5	14.6713559	7.82E-37	2.87E-32	1.059781749
chr19_30165001_30180000	URI1	14.65808202	8.75E-37	3.19E-32	0.977848015
chr19_30150001_30165000	URI1	14.65542464	8.95E-37	3.24E-32	0.977335238
chr19_30135001_30150000	URI1	14.64544422	9.73E-37	3.50E-32	0.978970047
chr21_18285001_18300000	USP25	14.64460416	9.80E-37	3.51E-32	1.31872943
chr3_197025001_197040000	DLG1	14.61358689	1.27E-36	4.53E-32	1.05429145
chr3_197025001_197040000	PCYT1A	14.60152629	1.41E-36	4.98E-32	0.936649906
chr14_103635001_103650000	WDR20	14.59497391	1.49E-36	5.24E-32	0.900282298
chr11_13950001_13965000	BTBD10	14.56956929	1.85E-36	6.45E-32	0.976647977
chr11_13935001_13950000	BTBD10	14.56455871	1.93E-36	6.69E-32	0.98543814
chr14_103605001_103620000	WDR20	14.55016341	2.18E-36	7.51E-32	0.895444431
chr4_74535001_74550000	MTHFD2L	14.48860301	3.66E-36	1.25E-31	1.164605099
chr22_30630001_30645000	ASCC2	14.47125079	4.24E-36	1.44E-31	0.946184391
chr14_103620001_103635000	WDR20	14.4574707	4.77E-36	1.61E-31	0.895118485
chr3_197025001_197040000	SENP5	14.44594268	5.25E-36	1.77E-31	1.050275077
chr7_20280001_20295000	KLHL7	14.43904555	5.57E-36	1.86E-31	1.101356222
chr4_74550001_74565000	MTHFD2L	14.43209663	5.90E-36	1.96E-31	1.160697413
chr4_74565001_74580000	MTHFD2L	14.42986802	6.02E-36	1.97E-31	1.160062848
chr4_74580001_74595000	MTHFD2L	14.42986802	6.02E-36	1.97E-31	1.160062848
chr4_74595001_74610000	MTHFD2L	14.42986802	6.02E-36	1.97E-31	1.160062848
chr4_74520001_74535000	MTHFD2L	14.4219778	6.43E-36	2.09E-31	1.159369192
chr6_100605001_100620000	FBXL4	14.41781253	6.66E-36	2.10E-31	1.103900148
chr6_100620001_100635000	FBXL4	14.41781253	6.66E-36	2.10E-31	1.103900148
chr6_100650001_100665000	FBXL4	14.41781253	6.66E-36	2.10E-31	1.103900148
chr6_100665001_100680000	FBXL4	14.41781253	6.66E-36	2.10E-31	1.103900148
chr6_100680001_100695000	FBXL4	14.41781253	6.66E-36	2.10E-31	1.103900148
chr22_30645001_30660000	ASCC2	14.41683816	6.71E-36	2.11E-31	0.943497193
chr4_74535001_74550000	COX18	14.40059601	7.70E-36	2.40E-31	1.136069613
chr2_1605001_1620000	TRAPPC12	14.3906349	8.38E-36	2.59E-31	1.023557599
chr2_1620001_1635000	TRAPPC12	14.3906349	8.38E-36	2.59E-31	1.023557599
chr4_74565001_74580000	COX18	14.3883464	8.54E-36	2.59E-31	1.133750076
chr4_74580001_74595000	COX18	14.3883464	8.54E-36	2.59E-31	1.133750076
chr4_74595001_74610000	COX18	14.3883464	8.54E-36	2.59E-31	1.133750076
chr4_74520001_74535000	COX18	14.38453478	8.82E-36	2.66E-31	1.1332578
chr3_197175001_197190000	PCYT1A	14.37307525	9.71E-36	2.89E-31	0.928180503
chr3_197190001_197205000	PCYT1A	14.37307525	9.71E-36	2.89E-31	0.928180503
chr3_197205001_197220000	PCYT1A	14.37307525	9.71E-36	2.89E-31	0.928180503
chr3_197220001_197235000	PCYT1A	14.37243801	9.77E-36	2.89E-31	0.927722834
chr9_4350001_4365000	PLGRKT	14.36777854	1.02E-35	2.99E-31	0.815144252
chr9_4365001_4380000	PLGRKT	14.36720526	1.02E-35	2.99E-31	0.815044913
chr4_74550001_74565000	COX18	14.3618042	1.07E-35	3.11E-31	1.133046032
chr3_197040001_197055000	PCYT1A	14.33476913	1.34E-35	3.87E-31	0.923910531
chr3_197055001_197070000	PCYT1A	14.33476913	1.34E-35	3.87E-31	0.923910531
chr9_4335001_4350000	PLGRKT	14.31946395	1.53E-35	4.38E-31	0.811458328
chr22_30570001_30585000	ASCC2	14.29975172	1.80E-35	5.14E-31	0.979996517
chr8_11715001_11730000	VPS37A	14.28792758	1.99E-35	5.57E-31	0.83271161
chr8_11730001_11745000	VPS37A	14.28792758	1.99E-35	5.57E-31	0.83271161
chr8_11745001_11760000	VPS37A	14.28792758	1.99E-35	5.57E-31	0.83271161
chr8_11760001_11775000	VPS37A	14.28792758	1.99E-35	5.57E-31	0.83271161
chr21_18255001_18270000	USP25	14.28684953	2.01E-35	5.57E-31	1.291588074
chr21_18270001_18285000	USP25	14.28684953	2.01E-35	5.57E-31	1.291588074
chr4_74775001_74790000	COX18	14.28066378	2.12E-35	5.83E-31	1.140016795
chr14_103590001_103605000	WDR20	14.20565364	3.98E-35	1.09E-30	0.882718346
chr6_100605001_100620000	C6orf203	14.17204359	5.28E-35	1.41E-30	1.044475383
chr6_100620001_100635000	C6orf203	14.17204359	5.28E-35	1.41E-30	1.044475383
chr6_100650001_100665000	C6orf203	14.17204359	5.28E-35	1.41E-30	1.044475383
chr6_100665001_100680000	C6orf203	14.17204359	5.28E-35	1.41E-30	1.044475383
chr6_100680001_100695000	C6orf203	14.17204359	5.28E-35	1.41E-30	1.044475383
chr9_4320001_4335000	PLGRKT	14.13026176	7.51E-35	2.00E-30	0.810806089
chr4_74775001_74790000	MTHFD2L	14.07701504	1.17E-34	3.12E-30	1.15468119
chr6_100605001_100620000	USP45	14.07401075	1.20E-34	3.12E-30	1.130557556
chr6_100620001_100635000	USP45	14.07401075	1.20E-34	3.12E-30	1.130557556
chr6_100650001_100665000	USP45	14.07401075	1.20E-34	3.12E-30	1.130557556
chr6_100665001_100680000	USP45	14.07401075	1.20E-34	3.12E-30	1.130557556
chr6_100680001_100695000	USP45	14.07401075	1.20E-34	3.12E-30	1.130557556
chr17_57915001_57930000	TUBD1	14.07163512	1.23E-34	3.17E-30	1.291790033
chr11_13935001_13950000	RRAS2	14.06666916	1.28E-34	3.29E-30	1.098930624
chr20_36795001_36810000	CTNNBL1	14.06343253	1.32E-34	3.37E-30	1.143548331
chr6_18270001_18285000	BLOC1S5	14.02759782	1.78E-34	4.53E-30	1.157388532
chr19_30345001_30360000	C19orf12	13.99957705	2.25E-34	5.70E-30	0.985658832
chr22_30585001_30600000	RNF215	13.97922485	2.67E-34	6.71E-30	0.984818759
chr22_30600001_30615000	RNF215	13.97922485	2.67E-34	6.71E-30	0.984818759
chr22_30615001_30630000	RNF215	13.9765815	2.73E-34	6.82E-30	0.984860538
chr8_40035001_40050000	NSD3	13.97617863	2.74E-34	6.82E-30	1.050507326
chr17_57930001_57945000	TUBD1	13.96767014	2.94E-34	7.29E-30	1.28685088
chr4_10065001_10080000	FAM86EP	13.96519746	3.00E-34	7.41E-30	1.245041005
chr6_18285001_18300000	BLOC1S5	13.90645966	4.92E-34	1.21E-29	1.143082028
chr13_110640001_110655000	TUBGCP3	13.89326077	5.49E-34	1.34E-29	1.033585294
chr13_110655001_110670000	TUBGCP3	13.89326077	5.49E-34	1.34E-29	1.033585294
chr6_18495001_18510000	BLOC1S5	13.87835883	6.22E-34	1.51E-29	1.155270116
chr8_40005001_40020000	NSD3	13.87558953	6.37E-34	1.53E-29	1.034436801
chr8_40020001_40035000	NSD3	13.87558953	6.37E-34	1.53E-29	1.034436801
chr13_110670001_110685000	TUBGCP3	13.85725191	7.43E-34	1.78E-29	1.034655408
chr6_18465001_18480000	BLOC1S5	13.81511376	1.06E-33	2.52E-29	1.148449802
chr15_93330001_93345000	LRRC28	13.8105857	1.10E-33	2.61E-29	1.071090296
chr15_93345001_93360000	LRRC28	13.78199176	1.40E-33	3.30E-29	1.070362281
chr15_93375001_93390000	LRRC28	13.76823307	1.57E-33	3.69E-29	1.067884804
chr15_93360001_93375000	LRRC28	13.74034689	1.98E-33	4.63E-29	1.066716643
chr8_123675001_123690000	NSMCE2	13.65361593	4.08E-33	9.49E-29	0.886263813
chr8_123690001_123705000	NSMCE2	13.65361593	4.08E-33	9.49E-29	0.886263813
chr4_10050001_10065000	FAM86EP	13.64432633	4.41E-33	1.02E-28	1.223609279
chr4_184305001_184320000	PRIMPOL	13.64015651	4.57E-33	1.04E-28	1.164109888
chr4_184320001_184335000	PRIMPOL	13.64015651	4.57E-33	1.04E-28	1.164109888
chr4_184335001_184350000	PRIMPOL	13.64015651	4.57E-33	1.04E-28	1.164109888
chr4_184350001_184365000	PRIMPOL	13.63836072	4.64E-33	1.06E-28	1.163103131
chr20_36810001_36825000	CTNNBL1	13.63689179	4.69E-33	1.06E-28	1.106234922
chr6_100605001_100620000	PREP	13.63538771	4.75E-33	1.06E-28	1.096504318
chr6_100620001_100635000	PREP	13.63538771	4.75E-33	1.06E-28	1.096504318
chr6_100650001_100665000	PREP	13.63538771	4.75E-33	1.06E-28	1.096504318
chr6_100665001_100680000	PREP	13.63538771	4.75E-33	1.06E-28	1.096504318
chr6_100680001_100695000	PREP	13.63538771	4.75E-33	1.06E-28	1.096504318
chr22_30630001_30645000	RNF215	13.62651102	5.12E-33	1.13E-28	0.984780532
chr8_116100001_116115000	NUDCD1	13.6220593	5.31E-33	1.17E-28	0.907181819
chr4_10035001_10050000	FAM86EP	13.61507604	5.63E-33	1.24E-28	1.221749159
chr8_116085001_116100000	NUDCD1	13.6060567	6.07E-33	1.33E-28	0.904819416
chr1_209595001_209610000	NSL1	13.59975091	6.40E-33	1.40E-28	1.072434028
chr6_18300001_18315000	DTNBP1	13.59483752	6.67E-33	1.45E-28	0.878842251
chr6_18300001_18315000	BLOC1S5	13.59182279	6.84E-33	1.48E-28	1.127496703
chr6_18270001_18285000	DTNBP1	13.59163838	6.85E-33	1.48E-28	0.885000296
chr1_209580001_209595000	NSL1	13.59052269	6.91E-33	1.49E-28	1.071621846
chr22_30645001_30660000	RNF215	13.58780325	7.07E-33	1.51E-28	0.982430393
chr6_18285001_18300000	DTNBP1	13.57972015	7.56E-33	1.61E-28	0.878133902
chr17_57915001_57930000	RPS6KB1	13.57057966	8.16E-33	1.73E-28	1.125607925
chr8_123705001_123720000	NSMCE2	13.56693568	8.42E-33	1.78E-28	0.88199865
chr7_20280001_20295000	CCDC126	13.56462723	8.58E-33	1.81E-28	1.054681505
chr13_110640001_110655000	UBAC2	13.53469996	1.10E-32	2.31E-28	0.912896986
chr13_110655001_110670000	UBAC2	13.53469996	1.10E-32	2.31E-28	0.912896986
chr8_11715001_11730000	NEIL2	13.52974634	1.15E-32	2.37E-28	1.017393302
chr8_11730001_11745000	NEIL2	13.52974634	1.15E-32	2.37E-28	1.017393302
chr8_11745001_11760000	NEIL2	13.52974634	1.15E-32	2.37E-28	1.017393302
chr8_11760001_11775000	NEIL2	13.52974634	1.15E-32	2.37E-28	1.017393302
chr8_40035001_40050000	BAG4	13.51519525	1.30E-32	2.66E-28	0.984052884
chr12_125205001_125220000	USP30	13.51385936	1.31E-32	2.68E-28	1.162633935
chr1_209565001_209580000	NSL1	13.49817908	1.49E-32	3.05E-28	1.067063271
chr13_110670001_110685000	UBAC2	13.48562365	1.66E-32	3.37E-28	0.913230387
chr6_100605001_100620000	RARS2	13.45177584	2.20E-32	4.39E-28	1.072911415
chr6_100620001_100635000	RARS2	13.45177584	2.20E-32	4.39E-28	1.072911415
chr6_100650001_100665000	RARS2	13.45177584	2.20E-32	4.39E-28	1.072911415
chr6_100665001_100680000	RARS2	13.45177584	2.20E-32	4.39E-28	1.072911415
chr6_100680001_100695000	RARS2	13.45177584	2.20E-32	4.39E-28	1.072911415
chr5_90585001_90600000	TMEM161B	13.43203103	2.59E-32	5.16E-28	0.991298334
chr8_40005001_40020000	BAG4	13.42969337	2.64E-32	5.22E-28	0.969411081
chr8_40020001_40035000	BAG4	13.42969337	2.64E-32	5.22E-28	0.969411081
chr5_90570001_90585000	TMEM161B	13.41797811	2.91E-32	5.73E-28	0.989846799
chr8_123675001_123690000	EBAG9	13.40702287	3.19E-32	6.24E-28	0.92585537
chr8_123690001_123705000	EBAG9	13.40702287	3.19E-32	6.24E-28	0.92585537
chr4_184350001_184365000	FBXO8	13.39609722	3.49E-32	6.81E-28	0.855823031
chr4_184305001_184320000	FBXO8	13.38433171	3.85E-32	7.43E-28	0.85603019
chr4_184320001_184335000	FBXO8	13.38433171	3.85E-32	7.43E-28	0.85603019
chr4_184335001_184350000	FBXO8	13.38433171	3.85E-32	7.43E-28	0.85603019
chr17_57930001_57945000	RPS6KB1	13.3591697	4.75E-32	9.13E-28	1.115442393
chr12_125220001_125235000	USP30	13.35202435	5.04E-32	9.66E-28	1.149426117
chr8_123705001_123720000	EBAG9	13.33714049	5.71E-32	1.09E-27	0.922002112
chr6_100605001_100620000	MANEA	13.30197545	7.64E-32	1.43E-27	1.218653821
chr6_100620001_100635000	MANEA	13.30197545	7.64E-32	1.43E-27	1.218653821
chr6_100650001_100665000	MANEA	13.30197545	7.64E-32	1.43E-27	1.218653821
chr6_100665001_100680000	MANEA	13.30197545	7.64E-32	1.43E-27	1.218653821
chr6_100680001_100695000	MANEA	13.30197545	7.64E-32	1.43E-27	1.218653821
chr8_123675001_123690000	MRPL13	13.29006278	8.44E-32	1.57E-27	1.039994846
chr8_123690001_123705000	MRPL13	13.29006278	8.44E-32	1.57E-27	1.039994846
chr8_123705001_123720000	MRPL13	13.2710645	9.88E-32	1.84E-27	1.038096173
chr6_18465001_18480000	CDKAL1	13.26416507	1.05E-31	1.94E-27	0.991893399
chr17_57915001_57930000	VMP1	13.25224526	1.15E-31	2.13E-27	1.088344452
chr11_72960001_72975000	MRPL48	13.21427414	1.58E-31	2.91E-27	0.992409115
chr6_18495001_18510000	CDKAL1	13.21354723	1.59E-31	2.92E-27	0.992675702
chr5_43425001_43440000	TMEM267	13.20641822	1.69E-31	3.09E-27	1.104332871
chr7_20280001_20295000	SNX13	13.19401819	1.87E-31	3.41E-27	0.94686372
chr19_40935001_40950000	RAB4B	13.17373702	2.21E-31	4.02E-27	0.899721298
chr6_18270001_18285000	CDKAL1	13.17147488	2.26E-31	4.08E-27	0.986184344
chr5_90555001_90570000	TMEM161B	13.17128512	2.26E-31	4.08E-27	0.967002405
chr3_125325001_125340000	SEC22A	13.15000812	2.70E-31	4.85E-27	0.953198093
chr17_57930001_57945000	VMP1	13.14241241	2.87E-31	5.15E-27	1.083338258
chr6_18465001_18480000	DTNBP1	13.13190606	3.13E-31	5.60E-27	0.867559579
chr12_125175001_125190000	USP30	13.12720676	3.26E-31	5.81E-27	1.133162603
chr4_10035001_10050000	TAPT1	13.09834997	4.14E-31	7.35E-27	1.03060904
chr4_10050001_10065000	TAPT1	13.0963427	4.20E-31	7.45E-27	1.030729562
chr12_125190001_125205000	USP30	13.08834821	4.49E-31	7.93E-27	1.126680158
chr6_18480001_18495000	BLOC1S5	13.07824747	4.88E-31	8.60E-27	1.073120041
chr9_16035001_16050000	KDM4C	13.06668061	5.37E-31	9.43E-27	1.012310831
chr8_11715001_11730000	PINX1	13.06097967	5.63E-31	9.77E-27	0.936325607
chr8_11730001_11745000	PINX1	13.06097967	5.63E-31	9.77E-27	0.936325607
chr8_11745001_11760000	PINX1	13.06097967	5.63E-31	9.77E-27	0.936325607
chr8_11760001_11775000	PINX1	13.06097967	5.63E-31	9.77E-27	0.936325607
chr6_6690001_6705000	LYRM4	13.05447318	5.94E-31	1.03E-26	1.138210265
chr19_40920001_40935000	RAB4B	13.0479923	6.27E-31	1.08E-26	0.887776109
chr6_100605001_100620000	QRSL1	13.03813853	6.80E-31	1.15E-26	1.050819642
chr6_100620001_100635000	QRSL1	13.03813853	6.80E-31	1.15E-26	1.050819642
chr6_100650001_100665000	QRSL1	13.03813853	6.80E-31	1.15E-26	1.050819642
chr6_100665001_100680000	QRSL1	13.03813853	6.80E-31	1.15E-26	1.050819642
chr6_100680001_100695000	QRSL1	13.03813853	6.80E-31	1.15E-26	1.050819642
chr19_30315001_30330000	CCNE1	13.02974091	7.29E-31	1.23E-26	1.334575714
chr6_6675001_6690000	LYRM4	13.02059729	7.87E-31	1.33E-26	1.137653961
chr11_72945001_72960000	MRPL48	13.01477951	8.25E-31	1.39E-26	0.99496186
chr19_30180001_30195000	CCNE1	13.00237426	9.14E-31	1.53E-26	1.411378991
chr3_46140001_46155000	CCDC12	13.00198655	9.17E-31	1.53E-26	0.999870401
chr3_46155001_46170000	CCDC12	13.00198655	9.17E-31	1.53E-26	0.999870401
chr5_73530001_73545000	MRPS27	12.9799457	1.10E-30	1.83E-26	1.269969056
chr8_87000001_87015000	WWP1	12.96882217	1.21E-30	1.99E-26	0.962172234
chr8_87015001_87030000	WWP1	12.96882217	1.21E-30	1.99E-26	0.962172234
chr8_87030001_87045000	WWP1	12.96882217	1.21E-30	1.99E-26	0.962172234
chr12_125175001_125190000	GTF2H3	12.96771675	1.22E-30	2.00E-26	1.127563339
chr6_6825001_6840000	LYRM4	12.96539969	1.24E-30	2.03E-26	1.146451992
chr14_103635001_103650000	SETD3	12.95340065	1.37E-30	2.24E-26	0.878393166
chr5_73545001_73560000	MRPS27	12.94941475	1.42E-30	2.30E-26	1.27018501
chr5_73560001_73575000	MRPS27	12.94941475	1.42E-30	2.30E-26	1.27018501
chr14_103605001_103620000	SETD3	12.94264741	1.50E-30	2.42E-26	0.874764703
chr8_86985001_87000000	WWP1	12.93930541	1.54E-30	2.49E-26	0.960396113
chr6_58770001_58785000	PRIM2	12.92729761	1.70E-30	2.74E-26	1.440969051
chr8_11715001_11730000	MCPH1	12.92378079	1.75E-30	2.79E-26	0.927037867
chr8_11730001_11745000	MCPH1	12.92378079	1.75E-30	2.79E-26	0.927037867
chr8_11745001_11760000	MCPH1	12.92378079	1.75E-30	2.79E-26	0.927037867
chr8_11760001_11775000	MCPH1	12.92378079	1.75E-30	2.79E-26	0.927037867
chr6_18285001_18300000	CDKAL1	12.92086263	1.79E-30	2.85E-26	0.967276775
chr4_184305001_184320000	UFSP2	12.9106871	1.95E-30	3.07E-26	0.892795287
chr4_184320001_184335000	UFSP2	12.9106871	1.95E-30	3.07E-26	0.892795287
chr4_184335001_184350000	UFSP2	12.9106871	1.95E-30	3.07E-26	0.892795287
chr4_184350001_184365000	UFSP2	12.90482782	2.05E-30	3.21E-26	0.891837567
chr14_103620001_103635000	SETD3	12.90265257	2.08E-30	3.26E-26	0.875969229
chr9_16020001_16035000	KDM4C	12.89737555	2.18E-30	3.40E-26	1.013790972
chr4_10065001_10080000	TAPT1	12.89145209	2.28E-30	3.56E-26	1.023918105
chr20_18225001_18240000	DTD1	12.8852854	2.40E-30	3.73E-26	1.063251771
chr3_125310001_125325000	SEC22A	12.87728693	2.57E-30	3.97E-26	0.939554543
chr17_48090001_48105000	SPOP	12.87105835	2.70E-30	4.17E-26	0.939362834
chr6_6795001_6810000	LYRM4	12.86786179	2.77E-30	4.27E-26	1.141054353
chr6_6810001_6825000	LYRM4	12.86603013	2.82E-30	4.33E-26	1.140801831
chr5_73530001_73545000	POLK	12.86406371	2.86E-30	4.38E-26	1.036324263
chr22_30585001_30600000	MTMR3	12.86195878	2.91E-30	4.44E-26	0.962481775
chr22_30600001_30615000	MTMR3	12.86195878	2.91E-30	4.44E-26	0.962481775
chr12_125190001_125205000	GTF2H3	12.85888013	2.99E-30	4.54E-26	1.117207413
chr8_123675001_123690000	WDYHV1	12.85646912	3.05E-30	4.60E-26	0.917550198
chr8_123690001_123705000	WDYHV1	12.85646912	3.05E-30	4.60E-26	0.917550198
chr22_30615001_30630000	MTMR3	12.85496911	3.09E-30	4.65E-26	0.962298157
chr13_110670001_110685000	ARHGEF7	12.84815479	3.26E-30	4.89E-26	1.020496352
chr13_110640001_110655000	ARHGEF7	12.84776597	3.27E-30	4.89E-26	1.01783244
chr13_110655001_110670000	ARHGEF7	12.84776597	3.27E-30	4.89E-26	1.01783244
chr22_30630001_30645000	MTMR3	12.83049124	3.77E-30	5.63E-26	0.975879227
chr17_48105001_48120000	SPOP	12.82895237	3.82E-30	5.68E-26	0.936743141
chr1_185520001_185535000	RNF2	12.82279466	4.02E-30	5.96E-26	1.29781854
chr5_73545001_73560000	POLK	12.8222111	4.04E-30	5.96E-26	1.035892849
chr5_73560001_73575000	POLK	12.8222111	4.04E-30	5.96E-26	1.035892849
chr6_6780001_6795000	LYRM4	12.81851932	4.17E-30	6.13E-26	1.138831233
chr20_18210001_18225000	DTD1	12.80646947	4.60E-30	6.75E-26	1.059227327
chr22_30645001_30660000	MTMR3	12.80603683	4.62E-30	6.76E-26	0.974055129
chr11_10920001_10935000	BTBD10	12.80186948	4.78E-30	6.95E-26	0.994893533
chr11_10935001_10950000	BTBD10	12.80166427	4.78E-30	6.95E-26	0.994506081
chr11_10950001_10965000	BTBD10	12.80166427	4.78E-30	6.95E-26	0.994506081
chr1_8940001_8955000	CAMTA1	12.78772421	5.37E-30	7.78E-26	1.020574258
chr17_48120001_48135000	SPOP	12.78241841	5.61E-30	8.10E-26	0.935625921
chr20_18195001_18210000	DTD1	12.77075526	6.17E-30	8.90E-26	1.05515605
chr14_103590001_103605000	SETD3	12.7699137	6.21E-30	8.93E-26	0.867029562
chr1_8955001_8970000	CAMTA1	12.76891514	6.26E-30	8.96E-26	1.019516424
chr1_8970001_8985000	CAMTA1	12.76891514	6.26E-30	8.96E-26	1.019516424
chr8_87045001_87060000	WWP1	12.76314004	6.57E-30	9.37E-26	0.965630644
chr6_18480001_18495000	DTNBP1	12.75704499	6.91E-30	9.83E-26	0.823246202
chr4_10065001_10080000	TBC1D14	12.74870453	7.40E-30	1.05E-25	1.074224145
chr6_18495001_18510000	DTNBP1	12.74265723	7.77E-30	1.10E-25	0.853867401
chr1_185505001_185520000	RNF2	12.72446585	9.03E-30	1.28E-25	1.282610663
chr8_123705001_123720000	WDYHV1	12.72172371	9.23E-30	1.30E-25	0.910535464
chr9_16035001_16050000	UHRF2	12.7174167	9.56E-30	1.34E-25	1.010040794
chr5_43410001_43425000	TMEM267	12.69106332	1.19E-29	1.67E-25	1.079089653
chr12_125220001_125235000	GTF2H3	12.63802548	1.83E-29	2.57E-25	1.113236201
chr8_11715001_11730000	MTMR9	12.63394442	1.90E-29	2.63E-25	0.918596699
chr8_11730001_11745000	MTMR9	12.63394442	1.90E-29	2.63E-25	0.918596699
chr8_11745001_11760000	MTMR9	12.63394442	1.90E-29	2.63E-25	0.918596699
chr8_11760001_11775000	MTMR9	12.63394442	1.90E-29	2.63E-25	0.918596699
chr3_197025001_197040000	PIGX	12.59414475	2.63E-29	3.63E-25	1.026702854
chr22_30570001_30585000	RNF215	12.59002238	2.72E-29	3.75E-25	0.977292116
chr21_43050001_43065000	FAM207A	12.58744337	2.78E-29	3.80E-25	0.97291959
chr21_43065001_43080000	FAM207A	12.58744337	2.78E-29	3.80E-25	0.97291959
chr21_43080001_43095000	FAM207A	12.58744337	2.78E-29	3.80E-25	0.97291959
chr20_36795001_36810000	RPRD1B	12.58586818	2.81E-29	3.84E-25	1.22516164
chr4_74550001_74565000	DCK	12.57446885	3.09E-29	4.21E-25	0.884758429
chr9_16020001_16035000	UHRF2	12.56683675	3.29E-29	4.47E-25	1.012093537
chr12_125205001_125220000	GTF2H3	12.55636288	3.58E-29	4.85E-25	1.11302311
chr1_8955001_8970000	NMNaNT1	12.55541765	3.61E-29	4.87E-25	1.222954554
chr1_8970001_8985000	NMNaNT1	12.55541765	3.61E-29	4.87E-25	1.222954554
chr4_74565001_74580000	DCK	12.54374632	3.97E-29	5.32E-25	0.882954101
chr4_74580001_74595000	DCK	12.54374632	3.97E-29	5.32E-25	0.882954101
chr4_74595001_74610000	DCK	12.54374632	3.97E-29	5.32E-25	0.882954101
chr4_74520001_74535000	DCK	12.54012336	4.09E-29	5.47E-25	0.882541882
chr6_100605001_100620000	MMS22L	12.53798557	4.16E-29	5.50E-25	1.243452972
chr6_100620001_100635000	MMS22L	12.53798557	4.16E-29	5.50E-25	1.243452972
chr6_100650001_100665000	MMS22L	12.53798557	4.16E-29	5.50E-25	1.243452972
chr6_100665001_100680000	MMS22L	12.53798557	4.16E-29	5.50E-25	1.243452972
chr6_100680001_100695000	MMS22L	12.53798557	4.16E-29	5.50E-25	1.243452972
chr4_74535001_74550000	DCK	12.53328582	4.33E-29	5.70E-25	0.88384321
chr1_8940001_8955000	NMNaNT1	12.52121549	4.78E-29	6.28E-25	1.220909573
chr6_18270001_18285000	E2F3	12.51782285	4.91E-29	6.44E-25	1.167724602
chr5_73545001_73560000	POC5	12.51114439	5.19E-29	6.77E-25	1.031727559
chr5_73560001_73575000	POC5	12.51114439	5.19E-29	6.77E-25	1.031727559
chr5_73530001_73545000	POC5	12.50532835	5.44E-29	7.08E-25	1.029704359
chr1_185505001_185520000	ACBD6	12.50285607	5.55E-29	7.21E-25	1.043055998
chr11_10920001_10935000	RNF141	12.48820844	6.26E-29	8.11E-25	0.972955697
chr9_16035001_16050000	MTAP	12.47514407	6.96E-29	9.00E-25	1.143752117
chr11_10935001_10950000	RNF141	12.47125309	7.18E-29	9.25E-25	0.971727437
chr11_10950001_10965000	RNF141	12.47125309	7.18E-29	9.25E-25	0.971727437
chr9_16020001_16035000	MTAP	12.45549825	8.17E-29	1.05E-24	1.153726809
chr6_18300001_18315000	CDKAL1	12.44113747	9.19E-29	1.18E-24	0.944135748
chr3_197220001_197235000	PIGX	12.44061698	9.23E-29	1.18E-24	1.018150184
chr3_197175001_197190000	PIGX	12.43979959	9.29E-29	1.18E-24	1.018582448
chr3_197190001_197205000	PIGX	12.43979959	9.29E-29	1.18E-24	1.018582448
chr3_197205001_197220000	PIGX	12.43979959	9.29E-29	1.18E-24	1.018582448
chr6_18480001_18495000	CDKAL1	12.43840283	9.40E-29	1.19E-24	0.920187006
chr22_30615001_30630000	SLC35E4	12.43716149	9.49E-29	1.20E-24	1.245135494
chr11_129585001_129600000	DCPS	12.43641192	9.55E-29	1.20E-24	0.741742264
chr11_129600001_129615000	DCPS	12.43641192	9.55E-29	1.20E-24	0.741742264
chr11_129615001_129630000	DCPS	12.43641192	9.55E-29	1.20E-24	0.741742264
chr22_30585001_30600000	SLC35E4	12.43390263	9.75E-29	1.22E-24	1.24472924
chr22_30600001_30615000	SLC35E4	12.43390263	9.75E-29	1.22E-24	1.24472924
chr19_30330001_30345000	CCNE1	12.4262392	1.04E-28	1.29E-24	1.32104196
chr6_18495001_18510000	E2F3	12.41367885	1.15E-28	1.43E-24	1.166706832
chr3_197040001_197055000	PIGX	12.40649759	1.22E-28	1.51E-24	1.013704641
chr3_197055001_197070000	PIGX	12.40649759	1.22E-28	1.51E-24	1.013704641
chr6_18285001_18300000	E2F3	12.39162942	1.38E-28	1.70E-24	1.151658353
chr6_18270001_18285000	KDM1B	12.36904696	1.65E-28	2.04E-24	1.136595324
chr9_35940001_35955000	UBAP1	12.32996848	2.27E-28	2.80E-24	0.979434869
chr22_30630001_30645000	SLC35E4	12.32505186	2.37E-28	2.91E-24	1.256776442
chr9_35925001_35940000	UBAP1	12.32148672	2.44E-28	2.98E-24	0.979466357
chr11_129585001_129600000	TMEM218	12.32109376	2.44E-28	2.98E-24	0.738160265
chr11_129600001_129615000	TMEM218	12.32109376	2.44E-28	2.98E-24	0.738160265
chr11_129615001_129630000	TMEM218	12.32109376	2.44E-28	2.98E-24	0.738160265
chr22_30645001_30660000	SLC35E4	12.31984994	2.47E-28	3.00E-24	1.255607923
chr3_197025001_197040000	ACAP2	12.316073	2.55E-28	3.09E-24	0.97738447
chr1_8940001_8955000	LZIC	12.31530799	2.56E-28	3.10E-24	1.116668206
chr6_18285001_18300000	KDM1B	12.31322134	2.61E-28	3.15E-24	1.125039919
chr6_18300001_18315000	E2F3	12.31086931	2.66E-28	3.20E-24	1.146879457
chr4_10050001_10065000	TBC1D14	12.30787313	2.72E-28	3.27E-24	1.046475651
chr1_16485001_16500000	PEX14	12.30610629	2.76E-28	3.31E-24	0.845158764
chr1_16500001_16515000	PEX14	12.30610629	2.76E-28	3.31E-24	0.845158764
chr1_8955001_8970000	LZIC	12.29239084	3.09E-28	3.68E-24	1.115196177
chr1_8970001_8985000	LZIC	12.29239084	3.09E-28	3.68E-24	1.115196177
chr4_10035001_10050000	TBC1D14	12.27643814	3.52E-28	4.18E-24	1.044494929
chr17_53850001_53865000	STXBP4	12.27027679	3.70E-28	4.38E-24	1.645336847
chr17_53865001_53880000	STXBP4	12.27027679	3.70E-28	4.38E-24	1.645336847
chr2_64485001_64500000	COMMD1	12.26927069	3.73E-28	4.40E-24	1.259622061
chr2_64500001_64515000	COMMD1	12.26927069	3.73E-28	4.40E-24	1.259622061
chr6_18465001_18480000	E2F3	12.26483319	3.86E-28	4.55E-24	1.153849242
chr6_18300001_18315000	KDM1B	12.2616233	3.97E-28	4.66E-24	1.122079287
chr5_73530001_73545000	PTCD2	12.25385923	4.22E-28	4.95E-24	1.067272304
chr3_197220001_197235000	ACAP2	12.25352155	4.24E-28	4.96E-24	0.973725133
chr8_11715001_11730000	INTS10	12.25065803	4.33E-28	5.03E-24	0.758063467
chr8_11730001_11745000	INTS10	12.25065803	4.33E-28	5.03E-24	0.758063467
chr8_11745001_11760000	INTS10	12.25065803	4.33E-28	5.03E-24	0.758063467
chr8_11760001_11775000	INTS10	12.25065803	4.33E-28	5.03E-24	0.758063467
chr3_197175001_197190000	ACAP2	12.24969372	4.37E-28	5.04E-24	0.973979732
chr3_197190001_197205000	ACAP2	12.24969372	4.37E-28	5.04E-24	0.973979732
chr3_197205001_197220000	ACAP2	12.24969372	4.37E-28	5.04E-24	0.973979732
chr4_74775001_74790000	DCK	12.24772327	4.44E-28	5.11E-24	0.877933436
chr15_58665001_58680000	PIGB	12.24666932	4.48E-28	5.14E-24	1.09439754
chr5_73545001_73560000	PTCD2	12.24234177	4.64E-28	5.31E-24	1.068384048
chr5_73560001_73575000	PTCD2	12.24234177	4.64E-28	5.31E-24	1.068384048
chr3_197040001_197055000	ACAP2	12.24119946	4.68E-28	5.33E-24	0.970568988
chr3_197055001_197070000	ACAP2	12.24119946	4.68E-28	5.33E-24	0.970568988
chr1_185520001_185535000	ACBD6	12.23914992	4.76E-28	5.41E-24	1.035683814
chr17_53880001_53895000	STXBP4	12.235444	4.91E-28	5.55E-24	1.642565157
chr17_53895001_53910000	STXBP4	12.235444	4.91E-28	5.55E-24	1.642565157
chr9_35925001_35940000	SLC25A51	12.231888	5.05E-28	5.71E-24	0.937059187
chr8_11715001_11730000	ERI1	12.22600832	5.30E-28	5.94E-24	0.968869568
chr8_11730001_11745000	ERI1	12.22600832	5.30E-28	5.94E-24	0.968869568
chr8_11745001_11760000	ERI1	12.22600832	5.30E-28	5.94E-24	0.968869568
chr8_11760001_11775000	ERI1	12.22600832	5.30E-28	5.94E-24	0.968869568
chr9_35940001_35955000	SLC25A51	12.21376875	5.85E-28	6.55E-24	0.935690112
chr11_13950001_13965000	PSMA1	12.19726839	6.69E-28	7.47E-24	0.83256275
chr4_25545001_25560000	TBC1D19	12.18879862	7.16E-28	7.98E-24	0.983833386
chr20_18195001_18210000	KAT14	12.18084892	7.64E-28	8.50E-24	1.097961594
chr11_13935001_13950000	PSMA1	12.17684785	7.89E-28	8.76E-24	0.839292449
chr21_18285001_18300000	CXADR	12.17216483	8.20E-28	9.08E-24	1.515123958
chr4_25530001_25545000	TBC1D19	12.1652378	8.67E-28	9.59E-24	0.980985206
chr14_103635001_103650000	PPP2R5C	12.15777908	9.21E-28	1.02E-23	0.771763928
chr4_10065001_10080000	PIGG	12.14996446	9.81E-28	1.08E-23	0.980233151
chr4_25560001_25575000	TBC1D19	12.14943968	9.86E-28	1.08E-23	0.980177383
chr1_16485001_16500000	PQLC2	12.1473946	1.00E-27	1.10E-23	1.22766666
chr1_16500001_16515000	PQLC2	12.1473946	1.00E-27	1.10E-23	1.22766666
chr9_21570001_21585000	IFT74	12.14569766	1.02E-27	1.11E-23	1.043135039
chr1_16515001_16530000	PQLC2	12.13464673	1.11E-27	1.21E-23	1.222675112
chr12_12855001_12870000	C12orf60	12.13176734	1.14E-27	1.24E-23	1.288652765
chr12_12870001_12885000	C12orf60	12.13176734	1.14E-27	1.24E-23	1.288652765
chr15_58680001_58695000	PIGB	12.12736912	1.18E-27	1.28E-23	1.090952718
chr11_72915001_72930000	MRPL48	12.12669407	1.19E-27	1.28E-23	0.97219866
chr14_103635001_103650000	MARK3	12.1257105	1.19E-27	1.29E-23	1.054932187
chr3_189645001_189660000	RPL39L	12.11993282	1.25E-27	1.35E-23	1.191327438
chr3_189660001_189675000	RPL39L	12.11993282	1.25E-27	1.35E-23	1.191327438
chr1_185505001_185520000	SWT1	12.11914191	1.26E-27	1.35E-23	1.470741526
chr13_110670001_110685000	TMCO3	12.11616261	1.29E-27	1.38E-23	0.96595561
chr1_185520001_185535000	SWT1	12.10914338	1.37E-27	1.46E-23	1.48005569
chr9_35910001_35925000	UBAP1	12.10526248	1.41E-27	1.51E-23	0.951912181
chr14_103620001_103635000	PPP2R5C	12.10104471	1.46E-27	1.56E-23	0.769162673
chr4_10050001_10065000	PIGG	12.09387859	1.55E-27	1.65E-23	0.973973006
chr20_18210001_18225000	KAT14	12.09044624	1.59E-27	1.69E-23	1.094809437
chr19_30165001_30180000	CCNE1	12.08180974	1.70E-27	1.81E-23	1.378202385
chr8_11715001_11730000	BIN3	12.07526026	1.80E-27	1.89E-23	0.73782251
chr8_11730001_11745000	BIN3	12.07526026	1.80E-27	1.89E-23	0.73782251
chr8_11745001_11760000	BIN3	12.07526026	1.80E-27	1.89E-23	0.73782251
chr8_11760001_11775000	BIN3	12.07526026	1.80E-27	1.89E-23	0.73782251
chr19_30345001_30360000	CCNE1	12.07384492	1.82E-27	1.91E-23	1.336359483
chr4_10035001_10050000	PIGG	12.07280079	1.83E-27	1.92E-23	0.972636212
chr12_66105001_66120000	C12orf66	12.06737081	1.92E-27	2.00E-23	1.141775002
chr9_21570001_21585000	DENND4C	12.06419925	1.97E-27	2.05E-23	0.781339941
chr12_66135001_66150000	C12orf66	12.06297664	1.98E-27	2.07E-23	1.127960852
chr19_30150001_30165000	CCNE1	12.05907061	2.05E-27	2.13E-23	1.375896811
chr14_103620001_103635000	MARK3	12.04810261	2.24E-27	2.33E-23	1.050150584
chr14_103605001_103620000	PPP2R5C	12.04015345	2.39E-27	2.47E-23	0.764028271
chr20_36795001_36810000	DHX35	12.02932684	2.61E-27	2.69E-23	1.189203378
chr1_16515001_16530000	PEX14	12.02926006	2.61E-27	2.69E-23	0.829715285
chr13_110640001_110655000	TMCO3	12.01169079	3.00E-27	3.09E-23	0.957913213
chr13_110655001_110670000	TMCO3	12.01169079	3.00E-27	3.09E-23	0.957913213
chr12_66120001_66135000	C12orf66	12.01048641	3.03E-27	3.12E-23	1.138059652
chr12_12855001_12870000	LPCAT3	12.00387212	3.20E-27	3.28E-23	1.153595229
chr12_12870001_12885000	LPCAT3	12.00387212	3.20E-27	3.28E-23	1.153595229
chr9_4335001_4350000	KDM4C	11.99508965	3.43E-27	3.51E-23	0.783826103
chr20_18225001_18240000	KAT14	11.98974916	3.59E-27	3.66E-23	1.088592895
chr12_42405001_42420000	YAF2	11.98624331	3.69E-27	3.76E-23	1.129402154
chr12_42420001_42435000	YAF2	11.98587472	3.70E-27	3.76E-23	1.129252089
chr18_30360001_30375000	TRAPPC8	11.98138946	3.84E-27	3.88E-23	1.179845494
chr18_30375001_30390000	TRAPPC8	11.98138946	3.84E-27	3.88E-23	1.179845494
chr18_30390001_30405000	TRAPPC8	11.98138946	3.84E-27	3.88E-23	1.179845494
chr1_185520001_185535000	TRMT1L	11.9702446	4.20E-27	4.24E-23	1.371265349
chr9_4365001_4380000	KDM4C	11.96746997	4.29E-27	4.32E-23	0.784548408
chr9_21675001_21690000	DENND4C	11.95954285	4.58E-27	4.60E-23	0.772841333
chr9_4350001_4365000	KDM4C	11.95877216	4.60E-27	4.62E-23	0.78424387
chr1_16485001_16500000	CASP9	11.95501509	4.75E-27	4.75E-23	1.223780977
chr1_16500001_16515000	CASP9	11.95501509	4.75E-27	4.75E-23	1.223780977
chr11_72885001_72900000	RNF121	11.95329081	4.81E-27	4.80E-23	0.788230833
chr11_72900001_72915000	RNF121	11.95211623	4.86E-27	4.84E-23	0.787808392
chr8_123675001_123690000	TAF2	11.95024331	4.93E-27	4.89E-23	0.79348647
chr8_123690001_123705000	TAF2	11.95024331	4.93E-27	4.89E-23	0.79348647
chr14_103605001_103620000	MARK3	11.950134	4.94E-27	4.89E-23	1.040953988
chr9_21675001_21690000	IFT74	11.93422535	5.61E-27	5.55E-23	1.02572651
chr12_42390001_42405000	YAF2	11.93265716	5.68E-27	5.61E-23	1.125117455
chr21_18255001_18270000	CXADR	11.92666721	5.96E-27	5.87E-23	1.485112117
chr21_18270001_18285000	CXADR	11.92666721	5.96E-27	5.87E-23	1.485112117
chr20_36810001_36825000	RPRD1B	11.92404202	6.09E-27	5.99E-23	1.165142137
chr12_125175001_125190000	TCTN2	11.92385695	6.10E-27	5.99E-23	1.546293648
chr9_21585001_21600000	IFT74	11.92238217	6.17E-27	6.05E-23	1.024146788
chr11_72900001_72915000	MRPL48	11.91506068	6.55E-27	6.40E-23	0.96095716
chr22_30570001_30585000	MTMR3	11.91254411	6.68E-27	6.52E-23	0.969519568
chr9_21585001_21600000	DENND4C	11.91147659	6.74E-27	6.57E-23	0.770082746
chr3_42045001_42060000	SEC22C	11.90545475	7.08E-27	6.83E-23	0.933398479
chr3_42060001_42075000	SEC22C	11.90545475	7.08E-27	6.83E-23	0.933398479
chr3_42075001_42090000	SEC22C	11.90545475	7.08E-27	6.83E-23	0.933398479
chr3_42090001_42105000	SEC22C	11.90545475	7.08E-27	6.83E-23	0.933398479
chr3_42105001_42120000	SEC22C	11.90545475	7.08E-27	6.83E-23	0.933398479
chr6_18465001_18480000	KDM1B	11.90288713	7.22E-27	6.97E-23	1.109549208
chr11_72885001_72900000	MRPL48	11.89897977	7.45E-27	7.18E-23	0.960537469
chr19_30135001_30150000	CCNE1	11.89687685	7.58E-27	7.29E-23	1.366303821
chr6_6690001_6705000	SMIM13	11.89664964	7.59E-27	7.29E-23	0.989676476
chr1_185505001_185520000	TRMT1L	11.89052524	7.98E-27	7.64E-23	1.35579866
chr4_10050001_10065000	ZBTB49	11.88499337	8.34E-27	7.98E-23	0.996685429
chr12_12855001_12870000	DERA	11.87965677	8.71E-27	8.30E-23	1.029458369
chr12_12870001_12885000	DERA	11.87965677	8.71E-27	8.30E-23	1.029458369
chr4_10035001_10050000	ZBTB49	11.87898293	8.76E-27	8.33E-23	0.996133968
chr9_35910001_35925000	SLC25A51	11.8776623	8.85E-27	8.40E-23	0.903543729
chr20_55845001_55860000	RAB22A	11.86493814	9.80E-27	9.28E-23	0.903846164
chr20_55860001_55875000	RAB22A	11.86493814	9.80E-27	9.28E-23	0.903846164
chr12_125190001_125205000	TCTN2	11.8624013	1.00E-26	9.45E-23	1.534971975
chr4_15885001_15900000	FAM86EP	11.861645	1.01E-26	9.48E-23	1.1263586
chr4_15900001_15915000	FAM86EP	11.861645	1.01E-26	9.48E-23	1.1263586
chr8_123705001_123720000	EMC2	11.86050276	1.02E-26	9.55E-23	0.760630249
chr6_6675001_6690000	SMIM13	11.84997772	1.11E-26	1.04E-22	0.988197288
chr14_103590001_103605000	PPP2R5C	11.84693702	1.13E-26	1.06E-22	0.755543415
chr6_100605001_100620000	RTN4IP1	11.84446716	1.16E-26	1.07E-22	1.032450823
chr6_100620001_100635000	RTN4IP1	11.84446716	1.16E-26	1.07E-22	1.032450823
chr6_100650001_100665000	RTN4IP1	11.84446716	1.16E-26	1.07E-22	1.032450823
chr6_100665001_100680000	RTN4IP1	11.84446716	1.16E-26	1.07E-22	1.032450823
chr6_100680001_100695000	RTN4IP1	11.84446716	1.16E-26	1.07E-22	1.032450823
chr4_10065001_10080000	ZBTB49	11.82881659	1.31E-26	1.22E-22	0.996829987
chr4_15915001_15930000	FAM86EP	11.82453202	1.36E-26	1.26E-22	1.124626031
chr1_209580001_209595000	TMEM206	11.80557289	1.58E-26	1.46E-22	1.35209841
chr8_123705001_123720000	ADCK5	11.80363151	1.60E-26	1.48E-22	0.894971161
chr6_18270001_18285000	SMIM13	11.80067223	1.64E-26	1.51E-22	1.026617005
chr12_27660001_27675000	TM7SF3	11.80026363	1.65E-26	1.52E-22	1.431103761
chr6_18495001_18510000	KDM1B	11.79883723	1.67E-26	1.53E-22	1.106508994
chr2_1605001_1620000	TAF1B	11.79734134	1.69E-26	1.55E-22	1.022389521
chr2_1620001_1635000	TAF1B	11.79734134	1.69E-26	1.55E-22	1.022389521
chr10_112170001_112185000	VTI1A	11.79421678	1.73E-26	1.58E-22	0.966954275
chr1_209595001_209610000	TMEM206	11.78727168	1.83E-26	1.67E-22	1.351145082
chr12_125220001_125235000	TCTN2	11.78412073	1.88E-26	1.71E-22	1.539698141
chr8_123675001_123690000	EMC2	11.78313868	1.89E-26	1.72E-22	0.757989173
chr8_123690001_123705000	EMC2	11.78313868	1.89E-26	1.72E-22	0.757989173
chr10_112140001_112155000	VTI1A	11.78101366	1.92E-26	1.74E-22	0.965917048
chr10_112155001_112170000	VTI1A	11.78101366	1.92E-26	1.74E-22	0.965917048
chr9_4320001_4335000	KDM4C	11.77871422	1.96E-26	1.77E-22	0.779753414
chr6_100605001_100620000	FIG4	11.77724714	1.98E-26	1.78E-22	0.940699371
chr6_100620001_100635000	FIG4	11.77724714	1.98E-26	1.78E-22	0.940699371
chr6_100650001_100665000	FIG4	11.77724714	1.98E-26	1.78E-22	0.940699371
chr6_100665001_100680000	FIG4	11.77724714	1.98E-26	1.78E-22	0.940699371
chr6_100680001_100695000	FIG4	11.77724714	1.98E-26	1.78E-22	0.940699371
chr1_209580001_209595000	FLVCR1	11.76796652	2.14E-26	1.91E-22	1.421603129
chr1_16515001_16530000	CASP9	11.76396603	2.21E-26	1.97E-22	1.206494029
chr8_123705001_123720000	TAF2	11.75953095	2.29E-26	2.04E-22	0.784198615
chr1_209595001_209610000	FLVCR1	11.75697652	2.33E-26	2.08E-22	1.42119163
chr9_21570001_21585000	RCL1	11.74178595	2.63E-26	2.34E-22	0.687010302
chr1_209565001_209580000	TMEM206	11.73549551	2.77E-26	2.46E-22	1.346545002
chr4_182865001_182880000	FBXO8	11.73507748	2.78E-26	2.46E-22	0.717819038
chr4_182880001_182895000	FBXO8	11.73507748	2.78E-26	2.46E-22	0.717819038
chr5_57120001_57135000	NDUFS4	11.73195097	2.85E-26	2.52E-22	0.85013239
chr14_103590001_103605000	MARK3	11.72976147	2.90E-26	2.56E-22	1.027641233
chr6_6795001_6810000	EEF1E1	11.72823182	2.94E-26	2.58E-22	1.188290436
chr5_57090001_57105000	NDUFS4	11.72806374	2.94E-26	2.58E-22	0.849713779
chr5_57105001_57120000	NDUFS4	11.72806374	2.94E-26	2.58E-22	0.849713779
chr6_6810001_6825000	EEF1E1	11.72647103	2.98E-26	2.61E-22	1.188014124
chr12_125205001_125220000	TCTN2	11.7253622	3.01E-26	2.63E-22	1.540642052
chr6_6810001_6825000	SMIM13	11.72099616	3.11E-26	2.72E-22	0.991099473
chr20_55890001_55905000	RAB22A	11.7204282	3.13E-26	2.73E-22	0.894597619
chr5_57135001_57150000	NDUFS4	11.71899667	3.16E-26	2.75E-22	0.849309992
chr5_57150001_57165000	NDUFS4	11.71899667	3.16E-26	2.75E-22	0.849309992
chr5_57165001_57180000	NDUFS4	11.71899667	3.16E-26	2.75E-22	0.849309992
chr5_57195001_57210000	NDUFS4	11.71894587	3.16E-26	2.75E-22	0.849307394
chr6_6795001_6810000	SMIM13	11.71812533	3.18E-26	2.76E-22	0.991064269
chr11_129585001_129600000	ZBTB44	11.71774139	3.19E-26	2.76E-22	1.095287102
chr11_129600001_129615000	ZBTB44	11.71774139	3.19E-26	2.76E-22	1.095287102
chr11_129615001_129630000	ZBTB44	11.71774139	3.19E-26	2.76E-22	1.095287102
chr6_18300001_18315000	SMIM13	11.71405469	3.29E-26	2.83E-22	1.014254243
chr1_209565001_209580000	FLVCR1	11.70666901	3.49E-26	3.00E-22	1.416455807
chr6_6780001_6795000	EEF1E1	11.70051688	3.67E-26	3.15E-22	1.18697551
chr6_18480001_18495000	E2F3	11.69687738	3.78E-26	3.24E-22	1.080377939
chr15_93345001_93360000	ABHD17C	11.6966352	3.78E-26	3.24E-22	1.219693447
chr20_55845001_55860000	VAPB	11.69186099	3.93E-26	3.35E-22	0.927215523
chr20_55860001_55875000	VAPB	11.69186099	3.93E-26	3.35E-22	0.927215523
chr15_93360001_93375000	ABHD17C	11.69184628	3.93E-26	3.35E-22	1.217427768
chr15_93375001_93390000	ABHD17C	11.68221963	4.25E-26	3.61E-22	1.216585014
chr20_55890001_55905000	VAPB	11.67925564	4.35E-26	3.69E-22	0.924682203
chr1_234645001_234660000	TBCE	11.67657784	4.44E-26	3.77E-22	0.931950274
chr22_30570001_30585000	SLC35E4	11.67494643	4.50E-26	3.81E-22	1.264153849
chr5_57180001_57195000	NDUFS4	11.67243988	4.59E-26	3.88E-22	0.846413041
chr8_123675001_123690000	ADCK5	11.6579727	5.15E-26	4.35E-22	0.888298842
chr8_123690001_123705000	ADCK5	11.6579727	5.15E-26	4.35E-22	0.888298842
chr15_93330001_93345000	ABHD17C	11.65605428	5.23E-26	4.41E-22	1.216118347
chr11_72915001_72930000	RNF121	11.65485868	5.28E-26	4.44E-22	0.774425444
chr9_21585001_21600000	RCL1	11.6507863	5.46E-26	4.58E-22	0.679304288
chr9_16020001_16035000	CNTLN	11.64647224	5.65E-26	4.74E-22	1.334327131
chr6_18285001_18300000	SMIM13	11.64531632	5.70E-26	4.77E-22	1.010074985
chr4_25545001_25560000	ZCCHC4	11.64307248	5.81E-26	4.85E-22	0.916638765
chr4_25530001_25545000	ZCCHC4	11.64087007	5.91E-26	4.93E-22	0.915038017
chr15_93330001_93345000	GDPGP1	11.63302637	6.29E-26	5.24E-22	1.004174509
chr6_6780001_6795000	SMIM13	11.62909639	6.49E-26	5.40E-22	0.986427362
chr6_6825001_6840000	EEF1E1	11.6283838	6.53E-26	5.43E-22	1.181312525
chr12_125175001_125190000	RNFT2	11.62808949	6.54E-26	5.43E-22	1.650944306
chr15_93345001_93360000	GDPGP1	11.62708021	6.60E-26	5.47E-22	1.004398185
chr5_57420001_57435000	NDUFS4	11.62155258	6.90E-26	5.71E-22	0.838966971
chr12_52530001_52545000	SPATS2	11.618868	7.04E-26	5.82E-22	1.680090011
chr9_21675001_21690000	RCL1	11.61482043	7.28E-26	5.99E-22	0.678467318
chr5_57435001_57450000	NDUFS4	11.61481622	7.28E-26	5.99E-22	0.838186709
chr9_16020001_16035000	SNaNPC3	11.61025347	7.55E-26	6.21E-22	1.06793717
chr12_26430001_26445000	SSPN	11.59011992	8.86E-26	7.28E-22	1.197222945
chr6_6690001_6705000	EEF1E1	11.58278265	9.40E-26	7.70E-22	1.164631644
chr1_234630001_234645000	TBCE	11.58270922	9.40E-26	7.70E-22	0.925892077
chr10_75645001_75660000	CAMK2G	11.57949972	9.65E-26	7.89E-22	1.16267687
chr6_6825001_6840000	SMIM13	11.57817437	9.75E-26	7.96E-22	0.982911961
chr12_26415001_26430000	SSPN	11.57654318	9.88E-26	8.05E-22	1.210965554
chr4_25560001_25575000	ZCCHC4	11.57428961	1.01E-25	8.19E-22	0.911495059
chr12_26265001_26280000	SSPN	11.57124823	1.03E-25	8.38E-22	1.183545877
chr9_16035001_16050000	SNaNPC3	11.57016349	1.04E-25	8.44E-22	1.055121109
chr15_93360001_93375000	GDPGP1	11.5647661	1.08E-25	8.80E-22	0.999136429
chr6_6675001_6690000	EEF1E1	11.55970171	1.13E-25	9.14E-22	1.16438088
chr15_93375001_93390000	GDPGP1	11.55890567	1.14E-25	9.19E-22	0.998657494
chr3_189645001_189660000	WDR53	11.5480401	1.24E-25	9.99E-22	0.792113969
chr3_189660001_189675000	WDR53	11.5480401	1.24E-25	9.99E-22	0.792113969
chr22_30585001_30600000	LIMK2	11.53893495	1.33E-25	1.07E-21	1.132394306
chr22_30600001_30615000	LIMK2	11.53893495	1.33E-25	1.07E-21	1.132394306
chr12_26280001_26295000	SSPN	11.5363991	1.36E-25	1.09E-21	1.180162038
chr10_75660001_75675000	CAMK2G	11.53439648	1.38E-25	1.11E-21	1.163133913
chr22_30615001_30630000	LIMK2	11.53218715	1.41E-25	1.13E-21	1.132116269
chr12_26445001_26460000	SSPN	11.5232586	1.51E-25	1.21E-21	1.197342816
chr12_12855001_12870000	PRH1	11.51875149	1.57E-25	1.25E-21	1.175432393
chr12_12870001_12885000	PRH1	11.51875149	1.57E-25	1.25E-21	1.175432393
chr8_116085001_116100000	TAF2	11.50830033	1.70E-25	1.35E-21	0.825474847
chr12_52530001_52545000	ATF1	11.50603438	1.73E-25	1.38E-21	1.14106236
chr12_52545001_52560000	SPATS2	11.50270865	1.78E-25	1.41E-21	1.655458609
chr8_116085001_116100000	STK3	11.49994374	1.82E-25	1.44E-21	0.756848941
chr8_116100001_116115000	STK3	11.49688973	1.86E-25	1.47E-21	0.758142708
chr6_100605001_100620000	HACE1	11.48191249	2.10E-25	1.65E-21	1.150187603
chr6_100620001_100635000	HACE1	11.48191249	2.10E-25	1.65E-21	1.150187603
chr6_100650001_100665000	HACE1	11.48191249	2.10E-25	1.65E-21	1.150187603
chr6_100665001_100680000	HACE1	11.48191249	2.10E-25	1.65E-21	1.150187603
chr6_100680001_100695000	HACE1	11.48191249	2.10E-25	1.65E-21	1.150187603
chr12_125205001_125220000	POLR3B	11.48172179	2.10E-25	1.65E-21	1.184424483
chr6_18480001_18495000	KDM1B	11.47654539	2.19E-25	1.72E-21	1.04611847
chr20_18225001_18240000	POLR3F	11.4701149	2.30E-25	1.80E-21	1.015429209
chr19_40665001_40680000	RAB4B	11.45969888	2.50E-25	1.95E-21	0.749890584
chr6_100605001_100620000	ASCC3	11.4590523	2.52E-25	1.95E-21	1.014180607
chr6_100620001_100635000	ASCC3	11.4590523	2.52E-25	1.95E-21	1.014180607
chr6_100650001_100665000	ASCC3	11.4590523	2.52E-25	1.95E-21	1.014180607
chr6_100665001_100680000	ASCC3	11.4590523	2.52E-25	1.95E-21	1.014180607
chr6_100680001_100695000	ASCC3	11.4590523	2.52E-25	1.95E-21	1.014180607
chr12_125190001_125205000	RNFT2	11.4569494	2.56E-25	1.98E-21	1.627934638
chr12_125220001_125235000	POLR3B	11.45502028	2.60E-25	2.01E-21	1.17780991
chr8_116100001_116115000	TAF2	11.45410894	2.62E-25	2.02E-21	0.824357388
chr10_112170001_112185000	SHOC2	11.45236641	2.65E-25	2.05E-21	0.966712204
chr4_15885001_15900000	PACRGL	11.45028772	2.70E-25	2.08E-21	1.114101018
chr4_15900001_15915000	PACRGL	11.45028772	2.70E-25	2.08E-21	1.114101018
chr10_112140001_112155000	SHOC2	11.44231224	2.87E-25	2.21E-21	0.965822334
chr10_112155001_112170000	SHOC2	11.44231224	2.87E-25	2.21E-21	0.965822334
chr5_141585001_141600000	SIL1	11.43871178	2.96E-25	2.26E-21	0.988129794
chr5_141600001_141615000	SIL1	11.43871178	2.96E-25	2.26E-21	0.988129794
chr5_141615001_141630000	SIL1	11.43871178	2.96E-25	2.26E-21	0.988129794
chr5_90585001_90600000	FAM172A	11.43254357	3.11E-25	2.37E-21	0.945508863
chr11_10920001_10935000	SBF2	11.43110991	3.14E-25	2.40E-21	1.130365835
chr7_20280001_20295000	FAM221A	11.42758621	3.23E-25	2.46E-21	1.220211658
chr20_36810001_36825000	DHX35	11.42673133	3.25E-25	2.47E-21	1.131771891
chr19_40680001_40695000	RAB4B	11.42310113	3.35E-25	2.54E-21	0.738663296
chr11_10935001_10950000	SBF2	11.42260939	3.36E-25	2.55E-21	1.129357743
chr11_10950001_10965000	SBF2	11.42260939	3.36E-25	2.55E-21	1.129357743
chr12_125220001_125235000	RNFT2	11.42176466	3.38E-25	2.56E-21	1.6367858
chr20_18210001_18225000	POLR3F	11.4038367	3.90E-25	2.95E-21	1.0115015
chr5_173160001_173175000	CLTB	11.39392853	4.22E-25	3.18E-21	0.884940793
chr5_173175001_173190000	CLTB	11.39392853	4.22E-25	3.18E-21	0.884940793
chr12_52545001_52560000	ATF1	11.38781005	4.43E-25	3.33E-21	1.124068314
chr14_103635001_103650000	WDR25	11.38780804	4.43E-25	3.33E-21	0.857511133
chr12_125175001_125190000	COQ5	11.3871351	4.45E-25	3.34E-21	0.931705695
chr6_18465001_18480000	SMIM13	11.38522624	4.52E-25	3.39E-21	1.003178022
chr1_209595001_209610000	RCOR3	11.3839872	4.57E-25	3.42E-21	1.376042136
chr20_36795001_36810000	TTI1	11.37508446	4.90E-25	3.66E-21	1.233736663
chr1_209580001_209595000	RCOR3	11.37458043	4.92E-25	3.67E-21	1.374784283
chr9_16035001_16050000	CNTLN	11.3729036	4.98E-25	3.72E-21	1.300047579
chr14_103620001_103635000	WDR25	11.3726698	4.99E-25	3.72E-21	0.856489044
chr9_16020001_16035000	CAAP1	11.37256929	5.00E-25	3.72E-21	0.937976634
chr22_30570001_30585000	NF2	11.36721719	5.21E-25	3.87E-21	0.897915272
chr5_173190001_173205000	CLTB	11.3604031	5.50E-25	4.08E-21	0.883932326
chr1_209565001_209580000	RCOR3	11.35614121	5.69E-25	4.22E-21	1.373122802
chr5_149835001_149850000	TTC1	11.35464677	5.76E-25	4.26E-21	0.861089289
chr4_15885001_15900000	PIGG	11.34969285	5.99E-25	4.42E-21	0.93945412
chr4_15900001_15915000	PIGG	11.34969285	5.99E-25	4.42E-21	0.93945412
chr5_149850001_149865000	TTC1	11.33602435	6.68E-25	4.91E-21	0.860112694
chr5_149865001_149880000	TTC1	11.33602435	6.68E-25	4.91E-21	0.860112694
chr6_18270001_18285000	FARS2	11.33537019	6.71E-25	4.93E-21	0.800707891
chr4_15915001_15930000	PACRGL	11.33351343	6.81E-25	5.00E-21	1.106872961
chr12_47055001_47070000	ARID2	11.32472308	7.30E-25	5.35E-21	1.293177172
chr6_6690001_6705000	BPHL	11.31936569	7.62E-25	5.58E-21	0.994712324
chr6_18495001_18510000	SMIM13	11.30729024	8.38E-25	6.11E-21	1.001588646
chr13_110640001_110655000	BIVM	11.30725683	8.38E-25	6.11E-21	1.129728569
chr13_110655001_110670000	BIVM	11.30725683	8.38E-25	6.11E-21	1.129728569
chr6_18300001_18315000	CDYL	11.29668231	9.11E-25	6.64E-21	0.892025144
chr12_125175001_125190000	MPHOSPH9	11.2907537	9.55E-25	6.95E-21	1.33985678
chr12_66105001_66120000	MDM1	11.28907586	9.68E-25	7.03E-21	1.490478057
chr5_90570001_90585000	FAM172A	11.28560684	9.95E-25	7.21E-21	0.936313933
chr12_12855001_12870000	HEBP1	11.2854353	9.96E-25	7.21E-21	1.01438966
chr12_12870001_12885000	HEBP1	11.2854353	9.96E-25	7.21E-21	1.01438966
chr22_30630001_30645000	LIMK2	11.27764045	1.06E-24	7.65E-21	1.131912802
chr13_110670001_110685000	BIVM	11.27667135	1.07E-24	7.70E-21	1.130534515
chr20_18195001_18210000	POLR3F	11.26423971	1.18E-24	8.44E-21	1.000835008
chr6_100605001_100620000	RNGTT	11.26410547	1.18E-24	8.44E-21	0.894790713
chr6_100620001_100635000	RNGTT	11.26410547	1.18E-24	8.44E-21	0.894790713
chr6_100650001_100665000	RNGTT	11.26410547	1.18E-24	8.44E-21	0.894790713
chr6_100665001_100680000	RNGTT	11.26410547	1.18E-24	8.44E-21	0.894790713
chr6_100680001_100695000	RNGTT	11.26410547	1.18E-24	8.44E-21	0.894790713
chr12_66135001_66150000	MDM1	11.26287614	1.19E-24	8.51E-21	1.470425009
chr4_15915001_15930000	PIGG	11.25806799	1.24E-24	8.83E-21	0.934718314
chr1_8940001_8955000	UBE4B	11.25299773	1.29E-24	9.18E-21	1.285904103
chr6_18270001_18285000	CDYL	11.25060809	1.31E-24	9.34E-21	0.895855449
chr12_125205001_125220000	RNFT2	11.24951856	1.32E-24	9.41E-21	1.62613013
chr6_100605001_100620000	CEP57L1	11.24699424	1.35E-24	9.54E-21	1.007661891
chr6_100620001_100635000	CEP57L1	11.24699424	1.35E-24	9.54E-21	1.007661891
chr6_100650001_100665000	CEP57L1	11.24699424	1.35E-24	9.54E-21	1.007661891
chr6_100665001_100680000	CEP57L1	11.24699424	1.35E-24	9.54E-21	1.007661891
chr6_100680001_100695000	CEP57L1	11.24699424	1.35E-24	9.54E-21	1.007661891
chr12_66120001_66135000	MDM1	11.2438694	1.38E-24	9.77E-21	1.486162346
chr22_30585001_30600000	DRG1	11.24176211	1.41E-24	9.91E-21	0.802492289
chr22_30600001_30615000	DRG1	11.24176211	1.41E-24	9.91E-21	0.802492289
chr22_30615001_30630000	DRG1	11.24087152	1.42E-24	9.97E-21	0.802572725
chr12_125190001_125205000	MPHOSPH9	11.24050815	1.42E-24	9.98E-21	1.330539996
chr4_10050001_10065000	ACOX3	11.23952614	1.43E-24	1.00E-20	0.98506359
chr12_125175001_125190000	RILPL1	11.23526487	1.48E-24	1.04E-20	1.024015213
chr1_209595001_209610000	RPS6KC1	11.23231828	1.51E-24	1.06E-20	1.149362579
chr1_8955001_8970000	UBE4B	11.23048791	1.54E-24	1.07E-20	1.28398962
chr1_8970001_8985000	UBE4B	11.23048791	1.54E-24	1.07E-20	1.28398962
chr1_16485001_16500000	DHDDS	11.22767736	1.57E-24	1.09E-20	0.960426894
chr1_16500001_16515000	DHDDS	11.22767736	1.57E-24	1.09E-20	0.960426894
chr4_10035001_10050000	ACOX3	11.22280873	1.63E-24	1.14E-20	0.983832508
chr22_30645001_30660000	LIMK2	11.21694725	1.71E-24	1.19E-20	1.126931577
chr9_16035001_16050000	CAAP1	11.21298778	1.76E-24	1.22E-20	0.919840455
chr6_6675001_6690000	BPHL	11.21181759	1.78E-24	1.23E-20	0.989265037
chr17_57915001_57930000	TLK2	11.21173098	1.78E-24	1.23E-20	1.059157125
chr1_209580001_209595000	RPS6KC1	11.21068398	1.80E-24	1.24E-20	1.147424908
chr1_16485001_16500000	ZBTB17	11.2083837	1.83E-24	1.26E-20	1.1121424
chr1_16500001_16515000	ZBTB17	11.2083837	1.83E-24	1.26E-20	1.1121424
chr4_10065001_10080000	ACOX3	11.19688908	2.00E-24	1.38E-20	0.985739095
chr1_209565001_209580000	RPS6KC1	11.19349254	2.06E-24	1.42E-20	1.146096979
chr6_100605001_100620000	MAP3K7	11.18226858	2.25E-24	1.54E-20	0.960208962
chr6_100620001_100635000	MAP3K7	11.18226858	2.25E-24	1.54E-20	0.960208962
chr6_100650001_100665000	MAP3K7	11.18226858	2.25E-24	1.54E-20	0.960208962
chr6_100665001_100680000	MAP3K7	11.18226858	2.25E-24	1.54E-20	0.960208962
chr6_100680001_100695000	MAP3K7	11.18226858	2.25E-24	1.54E-20	0.960208962
chr14_103605001_103620000	WDR25	11.18053627	2.28E-24	1.56E-20	0.843581472
chr12_125190001_125205000	RILPL1	11.17647243	2.35E-24	1.61E-20	1.016326493
chr4_15885001_15900000	ACOX3	11.17074209	2.46E-24	1.68E-20	0.987760545
chr4_15900001_15915000	ACOX3	11.17074209	2.46E-24	1.68E-20	0.987760545
chr22_30630001_30645000	DRG1	11.16609573	2.55E-24	1.74E-20	0.811101932
chr19_40920001_40935000	MAP3K10	11.16128332	2.65E-24	1.80E-20	1.070945074
chr12_43080001_43095000	YAF2	11.15427446	2.80E-24	1.90E-20	1.044047938
chr6_18285001_18300000	CDYL	11.14765023	2.95E-24	2.00E-20	0.883691833
chr19_9180001_9195000	ZNF177	11.14493171	3.02E-24	2.04E-20	1.238390113
chr22_30645001_30660000	DRG1	11.14327591	3.05E-24	2.06E-20	0.809412806
chr17_57930001_57945000	SKA2	11.13520707	3.25E-24	2.20E-20	1.165007649
chr10_75645001_75660000	FAM149B1	11.13342056	3.30E-24	2.22E-20	1.02956519
chr9_21585001_21600000	PLGRKT	11.13340854	3.30E-24	2.22E-20	0.686371003
chr6_18285001_18300000	FARS2	11.13242462	3.33E-24	2.24E-20	0.784977589
chr12_46935001_46950000	ARID2	11.13237012	3.33E-24	2.24E-20	1.184071348
chr12_125190001_125205000	POLR3B	11.13092977	3.37E-24	2.26E-20	1.145888068
chr12_125175001_125190000	POLR3B	11.12750257	3.46E-24	2.32E-20	1.150089353
chr4_15915001_15930000	ACOX3	11.12489585	3.53E-24	2.36E-20	0.985485289
chr1_201420001_201435000	CAMSAP2	11.11477324	3.82E-24	2.56E-20	1.279043812
chr1_201405001_201420000	CAMSAP2	11.10840305	4.02E-24	2.68E-20	1.277324019
chr6_6825001_6840000	BPHL	11.10540386	4.11E-24	2.74E-20	0.992948945
chr14_103590001_103605000	WDR25	11.10465554	4.14E-24	2.76E-20	0.839296867
chr12_46950001_46965000	ARID2	11.1034793	4.18E-24	2.78E-20	1.181720601
chr22_30570001_30585000	HSCB	11.10212938	4.22E-24	2.81E-20	0.70102886
chr14_103635001_103650000	ADSSL1	11.10193459	4.23E-24	2.81E-20	1.484295333
chr12_125190001_125205000	COQ5	11.10139499	4.25E-24	2.81E-20	0.911820551
chr17_57915001_57930000	SKA2	11.10138974	4.25E-24	2.81E-20	1.161841095
chr8_11715001_11730000	PPP2R2A	11.09898757	4.33E-24	2.85E-20	0.68968677
chr8_11730001_11745000	PPP2R2A	11.09898757	4.33E-24	2.85E-20	0.68968677
chr8_11745001_11760000	PPP2R2A	11.09898757	4.33E-24	2.85E-20	0.68968677
chr8_11760001_11775000	PPP2R2A	11.09898757	4.33E-24	2.85E-20	0.68968677
chr17_57930001_57945000	TLK2	11.09709552	4.39E-24	2.89E-20	1.052187009
chr9_21675001_21690000	PLGRKT	11.09323323	4.53E-24	2.98E-20	0.685232505
chr6_6810001_6825000	BPHL	11.08820261	4.71E-24	3.09E-20	0.991813232
chr8_11715001_11730000	ZDHHC2	11.0863397	4.78E-24	3.12E-20	1.234760309
chr8_11730001_11745000	ZDHHC2	11.0863397	4.78E-24	3.12E-20	1.234760309
chr8_11745001_11760000	ZDHHC2	11.0863397	4.78E-24	3.12E-20	1.234760309
chr8_11760001_11775000	ZDHHC2	11.0863397	4.78E-24	3.12E-20	1.234760309
chr3_189645001_189660000	PCYT1A	11.08543829	4.81E-24	3.14E-20	0.709848326
chr3_189660001_189675000	PCYT1A	11.08543829	4.81E-24	3.14E-20	0.709848326
chr12_125220001_125235000	RILPL1	11.08227855	4.93E-24	3.21E-20	1.017965263
chr3_46140001_46155000	SEC22C	11.08208307	4.94E-24	3.21E-20	0.922788604
chr3_46155001_46170000	SEC22C	11.08208307	4.94E-24	3.21E-20	0.922788604
chr14_103620001_103635000	ADSSL1	11.08048917	5.00E-24	3.25E-20	1.481876825
chr6_6795001_6810000	BPHL	11.07866045	5.07E-24	3.29E-20	0.99134317
chr22_30585001_30600000	EIF4ENIF1	11.0777414	5.11E-24	3.31E-20	0.704160046
chr22_30600001_30615000	EIF4ENIF1	11.0777414	5.11E-24	3.31E-20	0.704160046
chr12_125205001_125220000	RILPL1	11.07385847	5.27E-24	3.41E-20	1.021498031
chr22_30615001_30630000	EIF4ENIF1	11.07309578	5.30E-24	3.42E-20	0.70406192
chr10_75660001_75675000	FAM149B1	11.06741317	5.54E-24	3.58E-20	1.028424898
chr5_73530001_73545000	MSH3	11.06385471	5.70E-24	3.67E-20	1.0463435
chr12_47070001_47085000	ARID2	11.06236773	5.77E-24	3.71E-20	1.275604258
chr17_53850001_53865000	TUBD1	11.05552963	6.08E-24	3.91E-20	1.114978399
chr17_53865001_53880000	TUBD1	11.05552963	6.08E-24	3.91E-20	1.114978399
chr6_6780001_6795000	BPHL	11.04863351	6.42E-24	4.12E-20	0.989946656
chr11_129585001_129600000	FAM118B	11.04628453	6.54E-24	4.18E-20	0.75102285
chr11_129600001_129615000	FAM118B	11.04628453	6.54E-24	4.18E-20	0.75102285
chr11_129615001_129630000	FAM118B	11.04628453	6.54E-24	4.18E-20	0.75102285
chr3_197025001_197040000	RNF168	11.04397536	6.66E-24	4.25E-20	1.052300085
chr17_53880001_53895000	TUBD1	11.04221706	6.75E-24	4.30E-20	1.114241855
chr17_53895001_53910000	TUBD1	11.04221706	6.75E-24	4.30E-20	1.114241855
chr5_173160001_173175000	TTC1	11.04067568	6.83E-24	4.34E-20	0.757029155
chr5_173175001_173190000	TTC1	11.04067568	6.83E-24	4.34E-20	0.757029155
chr12_43095001_43110000	YAF2	11.02620476	7.66E-24	4.85E-20	1.033105114
chr12_43125001_43140000	YAF2	11.02620476	7.66E-24	4.85E-20	1.033105114
chr12_43140001_43155000	YAF2	11.02620476	7.66E-24	4.85E-20	1.033105114
chr20_36810001_36825000	TTI1	11.02430424	7.77E-24	4.92E-20	1.189515205
chr4_15885001_15900000	TBC1D14	11.02347232	7.82E-24	4.94E-20	0.977633163
chr4_15900001_15915000	TBC1D14	11.02347232	7.82E-24	4.94E-20	0.977633163
chr6_6690001_6705000	SLC35B3	11.02332628	7.83E-24	4.94E-20	0.993545764
chr1_201390001_201405000	CAMSAP2	11.02199982	7.91E-24	4.98E-20	1.285722698
chr6_6690001_6705000	DTNBP1	11.0205369	8.00E-24	5.04E-20	0.739015546
chr12_125175001_125190000	C12orf65	11.01904267	8.10E-24	5.09E-20	1.063413842
chr12_125175001_125190000	VPS33A	11.01634846	8.27E-24	5.19E-20	1.215829272
chr12_27660001_27675000	PPFIBP1	11.0161609	8.28E-24	5.19E-20	1.100917483
chr5_73530001_73545000	UTP15	11.01286937	8.50E-24	5.32E-20	1.071720035
chr5_73545001_73560000	UTP15	11.01200852	8.56E-24	5.34E-20	1.07344234
chr5_73560001_73575000	UTP15	11.01200852	8.56E-24	5.34E-20	1.07344234
chr1_94770001_94785000	RPAP2	11.01176194	8.57E-24	5.34E-20	1.170400281
chr1_94785001_94800000	RPAP2	11.01176194	8.57E-24	5.34E-20	1.170400281
chr1_94800001_94815000	RPAP2	11.01176194	8.57E-24	5.34E-20	1.170400281
chr5_73545001_73560000	MSH3	11.00317169	9.17E-24	5.70E-20	1.044030633
chr5_73560001_73575000	MSH3	11.00317169	9.17E-24	5.70E-20	1.044030633
chr6_6675001_6690000	DTNBP1	11.00033067	9.37E-24	5.82E-20	0.738908478
chr6_18300001_18315000	FARS2	10.9975349	9.58E-24	5.94E-20	0.778375993
chr6_6675001_6690000	SLC35B3	10.98624284	1.05E-23	6.49E-20	0.992326646
chr2_64485001_64500000	WDPCP	10.9751475	1.14E-23	7.06E-20	1.548352492
chr2_64500001_64515000	WDPCP	10.9751475	1.14E-23	7.06E-20	1.548352492
chr9_21570001_21585000	PLGRKT	10.97313488	1.16E-23	7.16E-20	0.683488339
chr5_173190001_173205000	TTC1	10.97279674	1.16E-23	7.17E-20	0.754419821
chr1_16515001_16530000	ZBTB17	10.96786124	1.21E-23	7.45E-20	1.091633997
chr3_46140001_46155000	LARS2	10.96634327	1.22E-23	7.52E-20	1.125854996
chr3_46155001_46170000	LARS2	10.96634327	1.22E-23	7.52E-20	1.125854996
chr6_6810001_6825000	SLC35B3	10.96608969	1.23E-23	7.53E-20	1.001333304
chr6_6795001_6810000	SLC35B3	10.9655593	1.23E-23	7.55E-20	1.001429957
chr22_30585001_30600000	SEC14L2	10.96430165	1.24E-23	7.61E-20	1.20421124
chr22_30600001_30615000	SEC14L2	10.96430165	1.24E-23	7.61E-20	1.20421124
chr12_125220001_125235000	MPHOSPH9	10.95795579	1.31E-23	7.98E-20	1.316870423
chr22_30615001_30630000	SEC14L2	10.95663795	1.32E-23	8.06E-20	1.203803084
chr3_125325001_125340000	ZNF148	10.95458684	1.34E-23	8.18E-20	1.086952598
chr12_125220001_125235000	COQ5	10.94902442	1.40E-23	8.53E-20	0.909819622
chr12_48210001_48225000	SPATS2	10.94695129	1.42E-23	8.65E-20	1.555754458
chr12_48225001_48240000	SPATS2	10.94695129	1.42E-23	8.65E-20	1.555754458
chr1_8940001_8955000	NOL9	10.94359657	1.46E-23	8.87E-20	1.228747373
chr5_149850001_149865000	TIGD6	10.94194739	1.48E-23	8.97E-20	0.881004277
chr5_149865001_149880000	TIGD6	10.94194739	1.48E-23	8.97E-20	0.881004277
chr12_125220001_125235000	VPS33A	10.93991959	1.50E-23	9.10E-20	1.214308207
chr12_125190001_125205000	VPS33A	10.93840868	1.52E-23	9.20E-20	1.205066838
chr4_25560001_25575000	SEPSECS	10.93745212	1.53E-23	9.26E-20	1.047244349
chr4_182865001_182880000	PRIMPOL	10.93467412	1.57E-23	9.44E-20	0.918770331
chr4_182880001_182895000	PRIMPOL	10.93467412	1.57E-23	9.44E-20	0.918770331
chr4_25545001_25560000	SEPSECS	10.93152802	1.60E-23	9.67E-20	1.04850007
chr12_125205001_125220000	MPHOSPH9	10.92529305	1.68E-23	1.01E-19	1.319355795
chr1_8955001_8970000	NOL9	10.92329991	1.71E-23	1.03E-19	1.227016236
chr1_8970001_8985000	NOL9	10.92329991	1.71E-23	1.03E-19	1.227016236
chr5_149835001_149850000	TIGD6	10.92217436	1.73E-23	1.04E-19	0.879874743
chr5_73530001_73545000	ANKRA2	10.9192026	1.77E-23	1.06E-19	1.02065174
chr22_30630001_30645000	HSCB	10.91297072	1.85E-23	1.11E-19	0.664051269
chr11_13950001_13965000	SERGEF	10.91227916	1.86E-23	1.12E-19	0.80074381
chr6_6780001_6795000	SLC35B3	10.90908184	1.91E-23	1.14E-19	0.99827345
chr3_149070001_149085000	RSRC1	10.90811702	1.93E-23	1.15E-19	1.022588155
chr3_149100001_149115000	RSRC1	10.90811702	1.93E-23	1.15E-19	1.022588155
chr12_43335001_43350000	YAF2	10.90713238	1.94E-23	1.15E-19	1.044871916
chr12_43350001_43365000	YAF2	10.90713238	1.94E-23	1.15E-19	1.044871916
chr4_15915001_15930000	TBC1D14	10.90230167	2.02E-23	1.20E-19	0.97057905
chr5_31050001_31065000	MTMR12	10.90087934	2.04E-23	1.20E-19	1.045658413
chr5_31065001_31080000	MTMR12	10.90087934	2.04E-23	1.20E-19	1.045658413
chr5_31080001_31095000	MTMR12	10.90087934	2.04E-23	1.20E-19	1.045658413
chr5_31095001_31110000	MTMR12	10.90087934	2.04E-23	1.20E-19	1.045658413
chr5_31110001_31125000	MTMR12	10.90087934	2.04E-23	1.20E-19	1.045658413
chr3_197025001_197040000	UBXN7	10.90086091	2.04E-23	1.20E-19	0.983629568
chr22_30645001_30660000	HSCB	10.89858231	2.08E-23	1.22E-19	0.662997094
chr9_4335001_4350000	SPATA6L	10.89501799	2.13E-23	1.26E-19	1.520051318
chr3_125310001_125325000	ZNF148	10.89105907	2.20E-23	1.30E-19	1.081200041
chr3_149115001_149130000	RSRC1	10.89000324	2.22E-23	1.30E-19	1.027977346
chr21_43050001_43065000	AGPAT3	10.88904172	2.24E-23	1.31E-19	1.19984513
chr21_43065001_43080000	AGPAT3	10.88904172	2.24E-23	1.31E-19	1.19984513
chr21_43080001_43095000	AGPAT3	10.88904172	2.24E-23	1.31E-19	1.19984513
chr4_25530001_25545000	SEPSECS	10.88825657	2.25E-23	1.32E-19	1.043864427
chr12_125205001_125220000	VPS33A	10.8881429	2.25E-23	1.32E-19	1.215080349
chr5_90555001_90570000	FAM172A	10.88340854	2.34E-23	1.36E-19	0.902023121
chr14_103605001_103620000	ADSSL1	10.88309153	2.34E-23	1.37E-19	1.458302928
chr8_123675001_123690000	C8orf76	10.87464151	2.50E-23	1.46E-19	1.033112339
chr8_123690001_123705000	C8orf76	10.87464151	2.50E-23	1.46E-19	1.033112339
chr5_73545001_73560000	ANKRA2	10.87357135	2.52E-23	1.47E-19	1.01931517
chr5_73560001_73575000	ANKRA2	10.87357135	2.52E-23	1.47E-19	1.01931517
chr12_125205001_125220000	COQ5	10.87246085	2.54E-23	1.48E-19	0.908931538
chr1_16515001_16530000	DHDDS	10.87228514	2.55E-23	1.48E-19	0.93576442
chr3_149055001_149070000	RSRC1	10.87079595	2.58E-23	1.49E-19	1.021314009
chr8_40035001_40050000	POLB	10.86765874	2.64E-23	1.53E-19	0.802148962
chr9_4365001_4380000	SPATA6L	10.86642993	2.67E-23	1.54E-19	1.520959535
chr12_125190001_125205000	C12orf65	10.86638191	2.67E-23	1.54E-19	1.048892339
chr7_20280001_20295000	ANKMY2	10.86534985	2.69E-23	1.55E-19	0.97319384
chr12_46815001_46830000	ARID2	10.86321463	2.73E-23	1.57E-19	1.147835111
chr12_46830001_46845000	ARID2	10.86321463	2.73E-23	1.57E-19	1.147835111
chr8_11715001_11730000	LONRF1	10.86126273	2.78E-23	1.59E-19	1.008141998
chr8_11730001_11745000	LONRF1	10.86126273	2.78E-23	1.59E-19	1.008141998
chr8_11745001_11760000	LONRF1	10.86126273	2.78E-23	1.59E-19	1.008141998
chr8_11760001_11775000	LONRF1	10.86126273	2.78E-23	1.59E-19	1.008141998
chr6_18465001_18480000	FARS2	10.86058118	2.79E-23	1.60E-19	0.778101108
chr7_20280001_20295000	HIBADH	10.86039272	2.79E-23	1.60E-19	0.893183151
chr8_123705001_123720000	PTK2	10.85997264	2.80E-23	1.60E-19	0.70588114
chr9_4350001_4365000	SPATA6L	10.8582656	2.84E-23	1.62E-19	1.520297019
chr22_30630001_30645000	NF2	10.85717844	2.86E-23	1.64E-19	0.833643366
chr8_40005001_40020000	POLB	10.85237518	2.97E-23	1.69E-19	0.792510999
chr8_40020001_40035000	POLB	10.85237518	2.97E-23	1.69E-19	0.792510999
chr6_6795001_6810000	DTNBP1	10.84578776	3.13E-23	1.78E-19	0.739232817
chr12_26415001_26430000	ITPR2	10.84459609	3.16E-23	1.79E-19	1.273754681
chr6_6810001_6825000	DTNBP1	10.84455073	3.16E-23	1.79E-19	0.73907622
chr6_100605001_100620000	AK9	10.84421571	3.17E-23	1.79E-19	1.310112643
chr6_100620001_100635000	AK9	10.84421571	3.17E-23	1.79E-19	1.310112643
chr6_100650001_100665000	AK9	10.84421571	3.17E-23	1.79E-19	1.310112643
chr6_100665001_100680000	AK9	10.84421571	3.17E-23	1.79E-19	1.310112643
chr6_100680001_100695000	AK9	10.84421571	3.17E-23	1.79E-19	1.310112643
chr9_4350001_4365000	UHRF2	10.84157359	3.23E-23	1.83E-19	0.743921407
chr9_4365001_4380000	UHRF2	10.83890483	3.30E-23	1.86E-19	0.743717776
chr4_74535001_74550000	RCHY1	10.83814693	3.32E-23	1.87E-19	0.802556461
chr19_40935001_40950000	MAP3K10	10.83722293	3.35E-23	1.88E-19	1.056639579
chr22_30630001_30645000	EIF4ENIF1	10.82783295	3.60E-23	2.02E-19	0.703627567
chr22_30645001_30660000	NF2	10.82747463	3.61E-23	2.03E-19	0.831476603
chr8_123705001_123720000	TSNaNRE1	10.82667054	3.63E-23	2.04E-19	0.88451996
chr9_4320001_4335000	SPATA6L	10.82565894	3.66E-23	2.05E-19	1.523841742
chr15_93330001_93345000	PEX11A	10.82276721	3.74E-23	2.10E-19	0.932763637
chr8_123705001_123720000	C8orf76	10.82083694	3.80E-23	2.13E-19	1.028508641
chr6_100605001_100620000	CDC40	10.81852034	3.87E-23	2.15E-19	0.997598163
chr6_100620001_100635000	CDC40	10.81852034	3.87E-23	2.15E-19	0.997598163
chr6_100650001_100665000	CDC40	10.81852034	3.87E-23	2.15E-19	0.997598163
chr6_100665001_100680000	CDC40	10.81852034	3.87E-23	2.15E-19	0.997598163
chr6_100680001_100695000	CDC40	10.81852034	3.87E-23	2.15E-19	0.997598163
chr12_47040001_47055000	ARID2	10.81623576	3.94E-23	2.19E-19	1.228279227
chr20_30165001_30180000	CDK5RAP1	10.81587473	3.95E-23	2.19E-19	0.920683592
chr15_93345001_93360000	PEX11A	10.81530111	3.97E-23	2.20E-19	0.932838011
chr8_116085001_116100000	ADCK5	10.81055091	4.12E-23	2.28E-19	0.899456742
chr7_20280001_20295000	SP4	10.80468501	4.31E-23	2.39E-19	1.081065172
chr8_116100001_116115000	ADCK5	10.80288315	4.37E-23	2.42E-19	0.900702947
chr6_6825001_6840000	SLC35B3	10.80160027	4.41E-23	2.44E-19	0.990701768
chr22_30645001_30660000	EIF4ENIF1	10.79763085	4.55E-23	2.51E-19	0.70176978
chr4_74550001_74565000	RCHY1	10.79485112	4.65E-23	2.57E-19	0.799398536
chr9_4335001_4350000	UHRF2	10.79353712	4.70E-23	2.59E-19	0.739674228
chr6_18480001_18495000	SMIM13	10.79171654	4.77E-23	2.62E-19	0.933791299
chr4_74565001_74580000	RCHY1	10.79121302	4.78E-23	2.63E-19	0.798841185
chr4_74580001_74595000	RCHY1	10.79121302	4.78E-23	2.63E-19	0.798841185
chr4_74595001_74610000	RCHY1	10.79121302	4.78E-23	2.63E-19	0.798841185
chr9_21570001_21585000	CDKN2A	10.7886858	4.88E-23	2.68E-19	2.174992272
chr4_74520001_74535000	RCHY1	10.78559887	5.00E-23	2.74E-19	0.798321278
chr4_15885001_15900000	ZBTB49	10.7826293	5.11E-23	2.80E-19	0.938194924
chr4_15900001_15915000	ZBTB49	10.7826293	5.11E-23	2.80E-19	0.938194924
chr6_6780001_6795000	DTNBP1	10.78022719	5.21E-23	2.85E-19	0.736412686
chr22_30570001_30585000	DRG1	10.77990863	5.22E-23	2.85E-19	0.825170063
chr1_16485001_16500000	USP48	10.77840734	5.28E-23	2.88E-19	1.030284092
chr1_16500001_16515000	USP48	10.77840734	5.28E-23	2.88E-19	1.030284092
chr20_18195001_18210000	MGME1	10.77476072	5.44E-23	2.96E-19	1.124291473
chr6_18465001_18480000	CDYL	10.77317496	5.50E-23	2.99E-19	0.870088505
chr8_116085001_116100000	NSMCE2	10.7714082	5.58E-23	3.03E-19	0.808300836
chr8_123675001_123690000	PTK2	10.77045122	5.62E-23	3.05E-19	0.702388224
chr8_123690001_123705000	PTK2	10.77045122	5.62E-23	3.05E-19	0.702388224
chr1_198570001_198585000	CDC73	10.77008969	5.64E-23	3.05E-19	1.007886645
chr1_198585001_198600000	CDC73	10.77008969	5.64E-23	3.05E-19	1.007886645
chr8_123675001_123690000	TSNaNRE1	10.76913641	5.68E-23	3.07E-19	0.881991587
chr8_123690001_123705000	TSNaNRE1	10.76913641	5.68E-23	3.07E-19	0.881991587
chr14_103590001_103605000	ADSSL1	10.75956257	6.12E-23	3.30E-19	1.446024357
chr15_93360001_93375000	PEX11A	10.75551721	6.31E-23	3.40E-19	0.927686987
chr22_30570001_30585000	LIMK2	10.75346099	6.41E-23	3.45E-19	1.141586815
chr22_30585001_30600000	NF2	10.75306212	6.43E-23	3.46E-19	0.81529556
chr22_30600001_30615000	NF2	10.75306212	6.43E-23	3.46E-19	0.81529556
chr6_18495001_18510000	FARS2	10.75029127	6.57E-23	3.53E-19	0.774913057
chr3_197220001_197235000	RNF168	10.74924192	6.63E-23	3.56E-19	1.031881223
chr15_93375001_93390000	PEX11A	10.74900528	6.64E-23	3.56E-19	0.927162505
chr22_30615001_30630000	NF2	10.74746259	6.72E-23	3.60E-19	0.815118627
chr13_110670001_110685000	TMTC4	10.74684678	6.75E-23	3.61E-19	1.064636003
chr3_197175001_197190000	RNF168	10.74572241	6.81E-23	3.63E-19	1.032121801
chr3_197190001_197205000	RNF168	10.74572241	6.81E-23	3.63E-19	1.032121801
chr3_197205001_197220000	RNF168	10.74572241	6.81E-23	3.63E-19	1.032121801
chr3_197040001_197055000	RNF168	10.74556608	6.82E-23	3.63E-19	1.028967127
chr3_197055001_197070000	RNF168	10.74556608	6.82E-23	3.63E-19	1.028967127
chr19_9165001_9180000	ZNF177	10.74303901	6.95E-23	3.70E-19	1.218649597
chr13_110640001_110655000	TMTC4	10.74282349	6.96E-23	3.70E-19	1.061592996
chr13_110655001_110670000	TMTC4	10.74282349	6.96E-23	3.70E-19	1.061592996
chr9_16035001_16050000	CDC37L1	10.74061869	7.08E-23	3.76E-19	0.922258897
chr6_18495001_18510000	CDYL	10.73597706	7.34E-23	3.89E-19	0.870696811
chr3_197220001_197235000	UBXN7	10.73423827	7.44E-23	3.94E-19	0.972502244
chr3_197175001_197190000	UBXN7	10.73163693	7.59E-23	4.01E-19	0.972788052
chr3_197190001_197205000	UBXN7	10.73163693	7.59E-23	4.01E-19	0.972788052
chr3_197205001_197220000	UBXN7	10.73163693	7.59E-23	4.01E-19	0.972788052
chr20_18225001_18240000	MGME1	10.72958544	7.72E-23	4.07E-19	1.123103976
chr1_198570001_198585000	ZBTB41	10.72724134	7.86E-23	4.14E-19	1.264722809
chr1_198585001_198600000	ZBTB41	10.72724134	7.86E-23	4.14E-19	1.264722809
chr9_21585001_21600000	CDKN2A	10.72686548	7.88E-23	4.14E-19	2.153133059
chr8_116100001_116115000	NSMCE2	10.72683975	7.88E-23	4.14E-19	0.807432739
chr12_125205001_125220000	MAPKAPK5	10.72482246	8.01E-23	4.20E-19	0.914462523
chr1_16485001_16500000	DNaNJC16	10.72277252	8.13E-23	4.26E-19	1.160000124
chr1_16500001_16515000	DNaNJC16	10.72277252	8.13E-23	4.26E-19	1.160000124
chr9_21675001_21690000	CDKN2A	10.72232835	8.16E-23	4.27E-19	2.154365657
chr3_197040001_197055000	UBXN7	10.72206309	8.18E-23	4.28E-19	0.969205322
chr3_197055001_197070000	UBXN7	10.72206309	8.18E-23	4.28E-19	0.969205322
chr19_40935001_40950000	BLVRB	10.7212337	8.23E-23	4.30E-19	0.852377354
chr5_90570001_90585000	MBLAC2	10.71880552	8.39E-23	4.38E-19	1.068490658
chr5_90585001_90600000	MBLAC2	10.71685	8.52E-23	4.44E-19	1.069227207
chr7_47625001_47640000	UBE2D4	10.71183513	8.85E-23	4.61E-19	0.85559249
chr12_125220001_125235000	C12orf65	10.7115333	8.87E-23	4.62E-19	1.046063926
chr5_173160001_173175000	RPL26L1	10.70868108	9.07E-23	4.71E-19	0.923388707
chr5_173175001_173190000	RPL26L1	10.70868108	9.07E-23	4.71E-19	0.923388707
chr17_57915001_57930000	INTS2	10.70459883	9.36E-23	4.86E-19	1.139305337
chr20_30180001_30195000	CDK5RAP1	10.70423655	9.39E-23	4.87E-19	0.913007652
chr11_72945001_72960000	PAAF1	10.70371422	9.43E-23	4.88E-19	0.969061532
chr11_129585001_129600000	TIRAP	10.7026644	9.50E-23	4.91E-19	0.914454653
chr11_129600001_129615000	TIRAP	10.7026644	9.50E-23	4.91E-19	0.914454653
chr11_129615001_129630000	TIRAP	10.7026644	9.50E-23	4.91E-19	0.914454653
chr20_18210001_18225000	MGME1	10.70014711	9.69E-23	5.00E-19	1.12102813
chr9_21570001_21585000	FOCAD	10.69897303	9.78E-23	5.04E-19	0.824387503
chr17_57915001_57930000	TRIM37	10.69773109	9.87E-23	5.09E-19	1.054034141
chr17_76365001_76380000	PRPSAP1	10.69467605	1.01E-22	5.20E-19	0.785872645
chr1_8940001_8955000	CTNNBIP1	10.69136722	1.04E-22	5.33E-19	0.972754205
chr12_125220001_125235000	MAPKAPK5	10.68721808	1.07E-22	5.50E-19	0.908523314
chr1_8955001_8970000	CTNNBIP1	10.68543331	1.09E-22	5.57E-19	0.972274165
chr1_8970001_8985000	CTNNBIP1	10.68543331	1.09E-22	5.57E-19	0.972274165
chr11_10920001_10935000	RRAS2	10.68494718	1.09E-22	5.58E-19	1.001525236
chr7_47640001_47655000	NUDCD3	10.68110539	1.12E-22	5.75E-19	0.869792606
chr1_16485001_16500000	FAM76A	10.68075836	1.13E-22	5.75E-19	0.913139165
chr1_16500001_16515000	FAM76A	10.68075836	1.13E-22	5.75E-19	0.913139165
chr22_30615001_30630000	HSCB	10.67431693	1.18E-22	6.04E-19	0.643778751
chr11_10935001_10950000	RRAS2	10.67369425	1.19E-22	6.06E-19	1.000388586
chr11_10950001_10965000	RRAS2	10.67369425	1.19E-22	6.06E-19	1.000388586
chr8_40035001_40050000	ASH2L	10.67298924	1.20E-22	6.09E-19	1.230749323
chr9_16020001_16035000	CDC37L1	10.67192599	1.21E-22	6.13E-19	0.926984503
chr20_30195001_30210000	CDK5RAP1	10.66981526	1.23E-22	6.23E-19	0.922876282
chr7_47640001_47655000	UBE2D4	10.66827979	1.24E-22	6.29E-19	0.845273168
chr4_74775001_74790000	RCHY1	10.66729405	1.25E-22	6.34E-19	0.800153301
chr7_47625001_47640000	NUDCD3	10.66719921	1.25E-22	6.34E-19	0.877021191
chr22_30585001_30600000	HSCB	10.66693408	1.25E-22	6.34E-19	0.643358997
chr22_30600001_30615000	HSCB	10.66693408	1.25E-22	6.34E-19	0.643358997
chr22_30630001_30645000	SEC14L2	10.66663836	1.26E-22	6.35E-19	1.199129828
chr5_173190001_173205000	RPL26L1	10.66427039	1.28E-22	6.46E-19	0.921465899
chr1_8940001_8955000	CEP104	10.65823586	1.34E-22	6.76E-19	1.101052361
chr3_149085001_149100000	RSRC1	10.65677158	1.36E-22	6.83E-19	0.995916997
chr8_40035001_40050000	PLEKHA2	10.65631503	1.36E-22	6.85E-19	0.812385601
chr12_125205001_125220000	C12orf65	10.65261009	1.40E-22	7.04E-19	1.046105704
chr1_8955001_8970000	CEP104	10.65003924	1.43E-22	7.17E-19	1.100338838
chr1_8970001_8985000	CEP104	10.65003924	1.43E-22	7.17E-19	1.100338838
chr11_13935001_13950000	SERGEF	10.64908144	1.44E-22	7.22E-19	0.79414772
chr4_15915001_15930000	ZBTB49	10.64834898	1.45E-22	7.25E-19	0.930342933
chr17_76350001_76365000	PRPSAP1	10.64543323	1.48E-22	7.41E-19	0.783305304
chr1_209595001_209610000	C1orf74	10.64313748	1.51E-22	7.54E-19	1.073341901
chr1_209580001_209595000	C1orf74	10.64303349	1.51E-22	7.54E-19	1.072966221
chr8_11715001_11730000	ASAH1	10.64252195	1.51E-22	7.54E-19	0.727372242
chr8_11730001_11745000	ASAH1	10.64252195	1.51E-22	7.54E-19	0.727372242
chr8_11745001_11760000	ASAH1	10.64252195	1.51E-22	7.54E-19	0.727372242
chr8_11760001_11775000	ASAH1	10.64252195	1.51E-22	7.54E-19	0.727372242
chr5_173160001_173175000	BNIP1	10.63984228	1.54E-22	7.68E-19	0.740420633
chr5_173175001_173190000	BNIP1	10.63984228	1.54E-22	7.68E-19	0.740420633
chr15_93375001_93390000	MTHFS	10.63858238	1.56E-22	7.75E-19	0.933616312
chr4_10065001_10080000	FAM193A	10.6346349	1.61E-22	7.98E-19	0.969365019
chr4_25545001_25560000	CCDC149	10.63267184	1.63E-22	8.10E-19	0.938987843
chr12_66105001_66120000	MON2	10.6325858	1.63E-22	8.10E-19	1.115946237
chr5_173190001_173205000	BNIP1	10.6261784	1.72E-22	8.50E-19	0.740400306
chr9_4320001_4335000	UHRF2	10.62502724	1.73E-22	8.57E-19	0.736540588
chr1_209565001_209580000	C1orf74	10.62200229	1.77E-22	8.76E-19	1.071347237
chr17_57930001_57945000	TRIM37	10.62100487	1.79E-22	8.82E-19	1.049215009
chr15_93360001_93375000	MTHFS	10.61773978	1.83E-22	9.04E-19	0.932423141
chr5_90585001_90600000	CAST	10.61617127	1.85E-22	9.14E-19	0.89583419
chr12_66120001_66135000	MON2	10.61356504	1.89E-22	9.32E-19	1.114387505
chr22_30645001_30660000	SEC14L2	10.61115212	1.93E-22	9.49E-19	1.193859945
chr4_25530001_25545000	CCDC149	10.61097264	1.93E-22	9.49E-19	0.936091184
chr12_26445001_26460000	ITPR2	10.60977904	1.95E-22	9.57E-19	1.243765139
chr6_6825001_6840000	DTNBP1	10.6090219	1.96E-22	9.62E-19	0.727589138
chr8_116100001_116115000	PLEKHF2	10.60778068	1.98E-22	9.70E-19	0.990131173
chr8_40005001_40020000	ASH2L	10.60718066	1.99E-22	9.73E-19	1.211776285
chr8_40020001_40035000	ASH2L	10.60718066	1.99E-22	9.73E-19	1.211776285
chr4_25560001_25575000	CCDC149	10.6057327	2.01E-22	9.83E-19	0.935792712
chr1_16515001_16530000	FAM76A	10.60172667	2.07E-22	1.01E-18	0.905211773
chr17_57930001_57945000	INTS2	10.59104064	2.25E-22	1.10E-18	1.131269489
chr2_1605001_1620000	NOL10	10.58992297	2.27E-22	1.11E-18	0.959311694
chr2_1620001_1635000	NOL10	10.58992297	2.27E-22	1.11E-18	0.959311694
chr4_15885001_15900000	FBXL5	10.58283369	2.40E-22	1.17E-18	1.070827425
chr4_15900001_15915000	FBXL5	10.58283369	2.40E-22	1.17E-18	1.070827425
chr11_13950001_13965000	GTF2H1	10.58044611	2.44E-22	1.19E-18	0.876707859
chr12_125175001_125190000	KDM2B	10.57729813	2.50E-22	1.22E-18	1.114688252
chr12_125190001_125205000	KDM2B	10.57710586	2.50E-22	1.22E-18	1.110362095
chr1_16515001_16530000	USP48	10.57511902	2.54E-22	1.23E-18	1.01287027
chr5_73530001_73545000	GFM2	10.5701397	2.64E-22	1.28E-18	1.098191959
chr5_73545001_73560000	GFM2	10.56798336	2.69E-22	1.30E-18	1.099855429
chr5_73560001_73575000	GFM2	10.56798336	2.69E-22	1.30E-18	1.099855429
chr1_234645001_234660000	NTPCR	10.56759718	2.69E-22	1.30E-18	0.942575572
chr4_15885001_15900000	TBC1D19	10.56739781	2.70E-22	1.30E-18	0.879668775
chr4_15900001_15915000	TBC1D19	10.56739781	2.70E-22	1.30E-18	0.879668775
chr5_90555001_90570000	MBLAC2	10.56724193	2.70E-22	1.30E-18	1.045177475
chr12_48210001_48225000	ATF1	10.56626567	2.72E-22	1.31E-18	1.03712309
chr12_48225001_48240000	ATF1	10.56626567	2.72E-22	1.31E-18	1.03712309
chr12_46845001_46860000	ARID2	10.5616799	2.82E-22	1.36E-18	1.127386357
chr15_93345001_93360000	MTHFS	10.56113734	2.83E-22	1.36E-18	0.930305539
chr15_93330001_93345000	MTHFS	10.55283401	3.02E-22	1.45E-18	0.929246014
chr8_116085001_116100000	PLEKHF2	10.55061893	3.07E-22	1.47E-18	0.984415838
chr11_10920001_10935000	DENND5A	10.55032156	3.08E-22	1.48E-18	1.081833567
chr11_10935001_10950000	DENND5A	10.54932781	3.10E-22	1.48E-18	1.081349721
chr11_10950001_10965000	DENND5A	10.54932781	3.10E-22	1.48E-18	1.081349721
chr5_173190001_173205000	UIMC1	10.54380814	3.24E-22	1.55E-18	0.706232247
chr5_173160001_173175000	UIMC1	10.54337635	3.25E-22	1.55E-18	0.705578062
chr5_173175001_173190000	UIMC1	10.54337635	3.25E-22	1.55E-18	0.705578062
chr1_234630001_234645000	NTPCR	10.54233959	3.27E-22	1.56E-18	0.939990668
chr15_93330001_93345000	VPS33B	10.53921845	3.35E-22	1.60E-18	1.01292153
chr12_66135001_66150000	MON2	10.52446463	3.75E-22	1.79E-18	1.094609286
chr4_15915001_15930000	FBXL5	10.52108989	3.85E-22	1.83E-18	1.066920379
chr18_30360001_30375000	SS18	10.52023379	3.88E-22	1.84E-18	0.901616439
chr18_30375001_30390000	SS18	10.52023379	3.88E-22	1.84E-18	0.901616439
chr18_30390001_30405000	SS18	10.52023379	3.88E-22	1.84E-18	0.901616439
chr5_90570001_90585000	CAST	10.51610444	4.00E-22	1.90E-18	0.889000179
chr12_12855001_12870000	DUSP16	10.51555694	4.02E-22	1.90E-18	1.120647645
chr12_12870001_12885000	DUSP16	10.51555694	4.02E-22	1.90E-18	1.120647645
chr1_16515001_16530000	DNaNJC16	10.51230175	4.12E-22	1.95E-18	1.139702433
chr9_35925001_35940000	APTX	10.51188069	4.14E-22	1.95E-18	1.070018508
chr8_116085001_116100000	TSNaNRE1	10.50407147	4.39E-22	2.07E-18	0.924577972
chr9_35940001_35955000	APTX	10.50173428	4.47E-22	2.11E-18	1.06875325
chr17_76335001_76350000	PRPSAP1	10.49636275	4.66E-22	2.20E-18	0.773747867
chr4_15915001_15930000	TBC1D19	10.49357822	4.76E-22	2.24E-18	0.875720684
chr3_189645001_189660000	SENP5	10.49288256	4.79E-22	2.25E-18	0.770118574
chr3_189660001_189675000	SENP5	10.49288256	4.79E-22	2.25E-18	0.770118574
chr15_93345001_93360000	VPS33B	10.49160542	4.83E-22	2.27E-18	1.010183588
chr8_116100001_116115000	TSNaNRE1	10.4915221	4.84E-22	2.27E-18	0.925525353
chr4_10050001_10065000	FAM193A	10.48802026	4.97E-22	2.33E-18	0.956498291
chr21_43050001_43065000	TRAPPC10	10.48793533	4.97E-22	2.33E-18	1.131510218
chr21_43065001_43080000	TRAPPC10	10.48793533	4.97E-22	2.33E-18	1.131510218
chr21_43080001_43095000	TRAPPC10	10.48793533	4.97E-22	2.33E-18	1.131510218
chr2_191490001_191505000	HIBCH	10.48771458	4.98E-22	2.33E-18	1.142401222
chr12_12855001_12870000	LOC374443	10.48748546	4.99E-22	2.33E-18	1.001858
chr12_12870001_12885000	LOC374443	10.48748546	4.99E-22	2.33E-18	1.001858
chr1_94770001_94785000	ABCD3	10.48302082	5.16E-22	2.40E-18	1.325752527
chr1_94785001_94800000	ABCD3	10.48302082	5.16E-22	2.40E-18	1.325752527
chr1_94800001_94815000	ABCD3	10.48302082	5.16E-22	2.40E-18	1.325752527
chr6_100605001_100620000	ARMC2	10.4803981	5.27E-22	2.44E-18	1.222647682
chr6_100620001_100635000	ARMC2	10.4803981	5.27E-22	2.44E-18	1.222647682
chr6_100650001_100665000	ARMC2	10.4803981	5.27E-22	2.44E-18	1.222647682
chr6_100665001_100680000	ARMC2	10.4803981	5.27E-22	2.44E-18	1.222647682
chr6_100680001_100695000	ARMC2	10.4803981	5.27E-22	2.44E-18	1.222647682
chr21_43050001_43065000	C2CD2	10.47769299	5.38E-22	2.49E-18	1.236243392
chr21_43065001_43080000	C2CD2	10.47769299	5.38E-22	2.49E-18	1.236243392
chr21_43080001_43095000	C2CD2	10.47769299	5.38E-22	2.49E-18	1.236243392
chr9_21675001_21690000	FOCAD	10.47686127	5.41E-22	2.50E-18	0.807862619
chr12_125175001_125190000	ATP6V0A2	10.47531012	5.48E-22	2.53E-18	1.113522489
chr4_10035001_10050000	FAM193A	10.47172636	5.63E-22	2.60E-18	0.95521655
chr15_93330001_93345000	C15orf40	10.4656627	5.90E-22	2.72E-18	0.775496525
chr12_125175001_125190000	GATC	10.45794553	6.26E-22	2.88E-18	1.009321277
chr15_93375001_93390000	VPS33B	10.4558775	6.36E-22	2.92E-18	1.005961264
chr17_53850001_53865000	SPOP	10.45262608	6.52E-22	2.99E-18	0.803232952
chr17_53865001_53880000	SPOP	10.45262608	6.52E-22	2.99E-18	0.803232952
chr12_125190001_125205000	GATC	10.4481034	6.74E-22	3.10E-18	1.004729888
chr17_76365001_76380000	OGFOD3	10.44729682	6.79E-22	3.11E-18	0.873329528
chr12_125205001_125220000	KDM2B	10.44224093	7.05E-22	3.23E-18	1.112859886
chr17_53880001_53895000	SPOP	10.43843451	7.26E-22	3.32E-18	0.802590562
chr17_53895001_53910000	SPOP	10.43843451	7.26E-22	3.32E-18	0.802590562
chr4_25560001_25575000	TAPT1	10.43696963	7.35E-22	3.36E-18	0.90005023
chr11_13935001_13950000	GTF2H1	10.43566788	7.42E-22	3.39E-18	0.875989241
chr15_93360001_93375000	VPS33B	10.4352059	7.45E-22	3.40E-18	1.004648884
chr15_93345001_93360000	C15orf40	10.43179892	7.64E-22	3.49E-18	0.774114922
chr4_182865001_182880000	UFSP2	10.42873099	7.82E-22	3.56E-18	0.704772268
chr4_182880001_182895000	UFSP2	10.42873099	7.82E-22	3.56E-18	0.704772268
chr14_103635001_103650000	PPP1R13B	10.42853938	7.83E-22	3.56E-18	1.155287444
chr9_21585001_21600000	FOCAD	10.42826523	7.85E-22	3.57E-18	0.804434736
chr14_103635001_103650000	BRF1	10.41819046	8.48E-22	3.85E-18	0.965876535
chr12_125190001_125205000	ATP6V0A2	10.41437186	8.73E-22	3.96E-18	1.104522868
chr1_198570001_198585000	CAMSAP2	10.41339575	8.80E-22	3.99E-18	1.297296995
chr1_198585001_198600000	CAMSAP2	10.41339575	8.80E-22	3.99E-18	1.297296995
chr15_93375001_93390000	C15orf40	10.41246991	8.86E-22	4.01E-18	0.7717476
chr8_123675001_123690000	ZNF34	10.41082193	8.97E-22	4.06E-18	0.788643734
chr8_123690001_123705000	ZNF34	10.41082193	8.97E-22	4.06E-18	0.788643734
chr19_30165001_30180000	PLEKHF1	10.40723637	9.22E-22	4.17E-18	1.173433573
chr8_40005001_40020000	PLEKHA2	10.40698289	9.24E-22	4.17E-18	0.78978558
chr8_40020001_40035000	PLEKHA2	10.40698289	9.24E-22	4.17E-18	0.78978558
chr4_25545001_25560000	TAPT1	10.40315701	9.51E-22	4.29E-18	0.89934935
chr8_123705001_123720000	DGAT1	10.39767249	9.92E-22	4.47E-18	1.018230309
chr19_30150001_30165000	PLEKHF1	10.3957217	1.01E-21	4.53E-18	1.171995104
chr12_125220001_125235000	KDM2B	10.39560119	1.01E-21	4.53E-18	1.104814552
chr15_93360001_93375000	C15orf40	10.39424873	1.02E-21	4.57E-18	0.770866037
chr5_73530001_73545000	SCAMP1	10.38971775	1.05E-21	4.73E-18	0.964258724
chr1_201390001_201405000	DDX59	10.3879614	1.07E-21	4.79E-18	0.912344603
chr4_25560001_25575000	RAB28	10.38789063	1.07E-21	4.79E-18	0.798937256
chr14_103620001_103635000	PPP1R13B	10.37795797	1.15E-21	5.16E-18	1.150889819
chr4_10035001_10050000	ZNF141	10.37607157	1.17E-21	5.24E-18	1.051673716
chr20_18225001_18240000	ZNF133	10.37496787	1.18E-21	5.27E-18	1.063569391
chr12_26430001_26445000	ITPR2	10.37489628	1.18E-21	5.27E-18	1.218784979
chr17_53880001_53895000	SKA2	10.37145655	1.21E-21	5.41E-18	1.117579941
chr17_53895001_53910000	SKA2	10.37145655	1.21E-21	5.41E-18	1.117579941
chr4_10050001_10065000	ZNF141	10.37076263	1.22E-21	5.43E-18	1.051505416
chr1_94770001_94785000	GTF2B	10.36514799	1.27E-21	5.65E-18	0.983967117
chr1_94785001_94800000	GTF2B	10.36514799	1.27E-21	5.65E-18	0.983967117
chr1_94800001_94815000	GTF2B	10.36514799	1.27E-21	5.65E-18	0.983967117
chr12_125190001_125205000	MAPKAPK5	10.36447175	1.28E-21	5.68E-18	0.881909927
chr5_57435001_57450000	MIER3	10.36222239	1.30E-21	5.77E-18	0.913017485
chr5_90585001_90600000	CETN3	10.36129415	1.31E-21	5.81E-18	0.880660649
chr15_93345001_93360000	LINS1	10.36104199	1.31E-21	5.82E-18	0.891296858
chr14_103620001_103635000	BRF1	10.36013449	1.32E-21	5.85E-18	0.961688412
chr22_30570001_30585000	THOC5	10.35985993	1.32E-21	5.86E-18	0.914476131
chr4_10065001_10080000	ZNF141	10.35793157	1.34E-21	5.94E-18	1.05406646
chr15_93330001_93345000	LINS1	10.35772084	1.35E-21	5.95E-18	0.890579315
chr5_57420001_57435000	MIER3	10.35760817	1.35E-21	5.95E-18	0.913208989
chr1_8955001_8970000	SLC25A33	10.35372681	1.39E-21	6.12E-18	1.07726057
chr1_8970001_8985000	SLC25A33	10.35372681	1.39E-21	6.12E-18	1.07726057
chr1_8940001_8955000	SLC25A33	10.35330277	1.39E-21	6.13E-18	1.077331055
chr4_15885001_15900000	CC2D2A	10.35249135	1.40E-21	6.16E-18	1.235437472
chr4_15900001_15915000	CC2D2A	10.35249135	1.40E-21	6.16E-18	1.235437472
chr5_73545001_73560000	SCAMP1	10.35138808	1.41E-21	6.20E-18	0.963260983
chr5_73560001_73575000	SCAMP1	10.35138808	1.41E-21	6.20E-18	0.963260983
chr3_177015001_177030000	PARL	10.34982056	1.43E-21	6.26E-18	0.847262719
chr3_177045001_177060000	PARL	10.34982056	1.43E-21	6.26E-18	0.847262719
chr3_177060001_177075000	PARL	10.34982056	1.43E-21	6.26E-18	0.847262719
chr17_53850001_53865000	SKA2	10.34684533	1.46E-21	6.40E-18	1.11543487
chr17_53865001_53880000	SKA2	10.34684533	1.46E-21	6.40E-18	1.11543487
chr4_25530001_25545000	TAPT1	10.34602629	1.47E-21	6.43E-18	0.894295642
chr12_125220001_125235000	GATC	10.34374281	1.50E-21	6.54E-18	1.004959449
chr14_103605001_103620000	PPP1R13B	10.3433033	1.50E-21	6.56E-18	1.144255436
chr12_66105001_66120000	TBK1	10.33689437	1.58E-21	6.88E-18	1.107667157
chr5_43425001_43440000	NNT	10.33622792	1.59E-21	6.91E-18	1.01206507
chr1_201405001_201420000	DDX59	10.32712172	1.70E-21	7.40E-18	0.8975652
chr5_57090001_57105000	MIER3	10.3265229	1.71E-21	7.42E-18	0.917168173
chr5_57105001_57120000	MIER3	10.3265229	1.71E-21	7.42E-18	0.917168173
chr5_57120001_57135000	MIER3	10.32597363	1.71E-21	7.45E-18	0.917378119
chr12_26415001_26430000	PPFIBP1	10.31420973	1.88E-21	8.14E-18	0.904177164
chr12_125175001_125190000	FBXW8	10.3120975	1.91E-21	8.27E-18	1.158306167
chr5_73545001_73560000	HEXB	10.31110384	1.92E-21	8.32E-18	0.809682605
chr5_73560001_73575000	HEXB	10.31110384	1.92E-21	8.32E-18	0.809682605
chr5_43410001_43425000	NNT	10.31000416	1.94E-21	8.38E-18	1.012311882
chr12_66135001_66150000	TBK1	10.30930351	1.95E-21	8.42E-18	1.092393867
chr1_16485001_16500000	DDI2	10.30809859	1.96E-21	8.48E-18	1.387113493
chr1_16500001_16515000	DDI2	10.30809859	1.96E-21	8.48E-18	1.387113493
chr17_76365001_76380000	PGS1	10.30729466	1.98E-21	8.53E-18	0.911986671
chr3_177000001_177015000	PARL	10.30501646	2.01E-21	8.67E-18	0.84225613
chr20_18210001_18225000	ZNF133	10.30368388	2.03E-21	8.75E-18	1.058350198
chr9_21570001_21585000	ZDHHC21	10.30157354	2.06E-21	8.89E-18	0.747849073
chr12_66120001_66135000	TBK1	10.29877942	2.11E-21	9.07E-18	1.104557919
chr12_66105001_66120000	SLC35E3	10.2967229	2.14E-21	9.21E-18	1.406578047
chr12_125175001_125190000	MAPKAPK5	10.29629189	2.15E-21	9.23E-18	0.881073302
chr5_73530001_73545000	HEXB	10.29587988	2.16E-21	9.25E-18	0.807465107
chr17_57915001_57930000	METTL2A	10.29472594	2.18E-21	9.33E-18	0.813537045
chr18_30360001_30375000	GAREM1	10.29129808	2.23E-21	9.55E-18	1.026538683
chr18_30375001_30390000	GAREM1	10.29129808	2.23E-21	9.55E-18	1.026538683
chr18_30390001_30405000	GAREM1	10.29129808	2.23E-21	9.55E-18	1.026538683
chr4_25545001_25560000	RAB28	10.29020691	2.25E-21	9.62E-18	0.794697
chr7_20280001_20295000	C7orf31	10.2897209	2.26E-21	9.65E-18	1.056274318
chr12_26265001_26280000	ITPR2	10.28827821	2.28E-21	9.75E-18	1.19883558
chr6_18480001_18495000	CDYL	10.2877327	2.29E-21	9.78E-18	0.813353582
chr1_201420001_201435000	DDX59	10.28638786	2.32E-21	9.88E-18	0.895817383
chr12_125220001_125235000	ATP6V0A2	10.28619096	2.32E-21	9.88E-18	1.102865136
chr1_209565001_209580000	PPP2R5A	10.28041061	2.43E-21	1.03E-17	0.971779968
chr12_66135001_66150000	SLC35E3	10.27867413	2.46E-21	1.05E-17	1.388111762
chr8_123705001_123720000	ZNF34	10.27810041	2.47E-21	1.05E-17	0.780554594
chr15_93360001_93375000	LINS1	10.27673753	2.49E-21	1.06E-17	0.884586836
chr14_103605001_103620000	BRF1	10.27547828	2.52E-21	1.07E-17	0.952746389
chr22_30570001_30585000	EIF4ENIF1	10.27527887	2.52E-21	1.07E-17	0.706599836
chr5_57135001_57150000	MIER3	10.26956192	2.63E-21	1.11E-17	0.913506134
chr5_57150001_57165000	MIER3	10.26956192	2.63E-21	1.11E-17	0.913506134
chr5_57165001_57180000	MIER3	10.26956192	2.63E-21	1.11E-17	0.913506134
chr5_57195001_57210000	MIER3	10.26951778	2.63E-21	1.11E-17	0.913503148
chr8_11715001_11730000	CHMP7	10.26880921	2.65E-21	1.12E-17	0.65232138
chr8_11730001_11745000	CHMP7	10.26880921	2.65E-21	1.12E-17	0.65232138
chr8_11745001_11760000	CHMP7	10.26880921	2.65E-21	1.12E-17	0.65232138
chr8_11760001_11775000	CHMP7	10.26880921	2.65E-21	1.12E-17	0.65232138
chr19_40920001_40935000	BLVRB	10.2664583	2.70E-21	1.14E-17	0.81996998
chr8_11715001_11730000	DCTN6	10.26593858	2.71E-21	1.14E-17	0.63451379
chr8_11730001_11745000	DCTN6	10.26593858	2.71E-21	1.14E-17	0.63451379
chr8_11745001_11760000	DCTN6	10.26593858	2.71E-21	1.14E-17	0.63451379
chr8_11760001_11775000	DCTN6	10.26593858	2.71E-21	1.14E-17	0.63451379
chr12_66120001_66135000	SLC35E3	10.25638664	2.91E-21	1.22E-17	1.402384131
chr9_35910001_35925000	APTX	10.25500696	2.94E-21	1.23E-17	1.033340215
chr15_93375001_93390000	LINS1	10.24860939	3.09E-21	1.29E-17	0.882693088
chr6_100605001_100620000	SMIM8	10.24651444	3.14E-21	1.31E-17	1.045799738
chr6_100620001_100635000	SMIM8	10.24651444	3.14E-21	1.31E-17	1.045799738
chr6_100650001_100665000	SMIM8	10.24651444	3.14E-21	1.31E-17	1.045799738
chr6_100665001_100680000	SMIM8	10.24651444	3.14E-21	1.31E-17	1.045799738
chr6_100680001_100695000	SMIM8	10.24651444	3.14E-21	1.31E-17	1.045799738
chr12_48210001_48225000	SENP1	10.24631905	3.14E-21	1.31E-17	1.419849396
chr12_48225001_48240000	SENP1	10.24631905	3.14E-21	1.31E-17	1.419849396
chr11_13950001_13965000	UEVLD	10.24485636	3.18E-21	1.32E-17	0.922165437
chr1_16485001_16500000	NMNaNT1	10.24189545	3.25E-21	1.35E-17	1.10698778
chr1_16500001_16515000	NMNaNT1	10.24189545	3.25E-21	1.35E-17	1.10698778
chr12_125205001_125220000	GATC	10.23792933	3.35E-21	1.39E-17	1.001414716
chr3_177075001_177090000	PARL	10.23658174	3.38E-21	1.40E-17	0.838696171
chr3_177090001_177105000	PARL	10.23658174	3.38E-21	1.40E-17	0.838696171
chr5_73530001_73545000	CDK7	10.23656452	3.38E-21	1.40E-17	0.95155769
chr12_125205001_125220000	ATP6V0A2	10.23524791	3.42E-21	1.41E-17	1.103257801
chr8_123675001_123690000	DGAT1	10.23524268	3.42E-21	1.41E-17	1.007513895
chr8_123690001_123705000	DGAT1	10.23524268	3.42E-21	1.41E-17	1.007513895
chr1_185505001_185520000	CDC73	10.23448771	3.44E-21	1.42E-17	0.987903344
chr9_35925001_35940000	NUDT2	10.23264421	3.49E-21	1.44E-17	1.07543848
chr3_197025001_197040000	RUBCN	10.23195352	3.50E-21	1.45E-17	0.915207484
chr5_173160001_173175000	RNF130	10.23176743	3.51E-21	1.45E-17	0.642543297
chr5_173175001_173190000	RNF130	10.23176743	3.51E-21	1.45E-17	0.642543297
chr15_93345001_93360000	ASB7	10.22998277	3.56E-21	1.47E-17	0.991638436
chr5_57180001_57195000	MIER3	10.22972473	3.56E-21	1.47E-17	0.910255222
chr13_110640001_110655000	ABHD13	10.22565298	3.68E-21	1.51E-17	1.009763066
chr13_110655001_110670000	ABHD13	10.22565298	3.68E-21	1.51E-17	1.009763066
chr9_35940001_35955000	NUDT2	10.22522002	3.69E-21	1.51E-17	1.074345223
chr17_57915001_57930000	RNFT1	10.22467535	3.70E-21	1.52E-17	1.084672503
chr12_42420001_42435000	PPHLN1	10.22274773	3.76E-21	1.54E-17	1.245265878
chr12_26445001_26460000	TM7SF3	10.22253786	3.76E-21	1.54E-17	1.104507069
chr12_42405001_42420000	PPHLN1	10.22172916	3.79E-21	1.55E-17	1.245314528
chr5_73545001_73560000	CDK7	10.2212263	3.80E-21	1.55E-17	0.952089709
chr5_73560001_73575000	CDK7	10.2212263	3.80E-21	1.55E-17	0.952089709
chr4_15885001_15900000	SEPSECS	10.21964345	3.85E-21	1.57E-17	0.985747146
chr4_15900001_15915000	SEPSECS	10.21964345	3.85E-21	1.57E-17	0.985747146
chr1_209580001_209595000	PPP2R5A	10.21802441	3.90E-21	1.59E-17	0.967531377
chr5_173190001_173205000	RNF130	10.21761566	3.91E-21	1.59E-17	0.642466065
chr15_93360001_93375000	ASB7	10.21409009	4.01E-21	1.64E-17	0.988940925
chr11_72960001_72975000	PAAF1	10.21261965	4.06E-21	1.65E-17	0.925285438
chr4_15915001_15930000	CC2D2A	10.21211163	4.07E-21	1.66E-17	1.223839032
chr20_18195001_18210000	ZNF133	10.20891213	4.17E-21	1.70E-17	1.049029069
chr4_10065001_10080000	PACRGL	10.20555218	4.28E-21	1.74E-17	1.022610675
chr5_90555001_90570000	CAST	10.20514671	4.29E-21	1.74E-17	0.85951665
chr1_209595001_209610000	PPP2R5A	10.20382995	4.34E-21	1.76E-17	0.9668742
chr4_184305001_184320000	TRAPPC11	10.20256629	4.38E-21	1.77E-17	1.052004616
chr4_184320001_184335000	TRAPPC11	10.20256629	4.38E-21	1.77E-17	1.052004616
chr4_184335001_184350000	TRAPPC11	10.20256629	4.38E-21	1.77E-17	1.052004616
chr4_184350001_184365000	TRAPPC11	10.20211735	4.39E-21	1.78E-17	1.051145084
chr19_30135001_30150000	PLEKHF1	10.20152122	4.41E-21	1.78E-17	1.158310482
chr5_90570001_90585000	CETN3	10.20124767	4.42E-21	1.79E-17	0.869956995
chr12_12855001_12870000	DCP1B	10.19941484	4.49E-21	1.81E-17	0.850102784
chr12_12870001_12885000	DCP1B	10.19941484	4.49E-21	1.81E-17	0.850102784
chr12_125190001_125205000	FBXW8	10.19702628	4.57E-21	1.84E-17	1.144362635
chr4_25530001_25545000	RAB28	10.19540145	4.62E-21	1.86E-17	0.788036999
chr12_26280001_26295000	ITPR2	10.19496273	4.64E-21	1.87E-17	1.189891051
chr17_76350001_76365000	PGS1	10.1933385	4.70E-21	1.89E-17	0.904612239
chr12_125175001_125190000	SBNO1	10.19260615	4.72E-21	1.90E-17	1.203717333
chr1_202020001_202035000	CAMSAP2	10.18909067	4.85E-21	1.95E-17	1.209594502
chr9_16020001_16035000	JAK2	10.18156052	5.13E-21	2.06E-17	1.014904411
chr17_57930001_57945000	METTL2A	10.18119194	5.15E-21	2.07E-17	0.807412799
chr13_110670001_110685000	ABHD13	10.18020204	5.19E-21	2.08E-17	1.009073148
chr8_11715001_11730000	R3HCC1	10.17739786	5.30E-21	2.12E-17	0.662682195
chr8_11730001_11745000	R3HCC1	10.17739786	5.30E-21	2.12E-17	0.662682195
chr8_11745001_11760000	R3HCC1	10.17739786	5.30E-21	2.12E-17	0.662682195
chr8_11760001_11775000	R3HCC1	10.17739786	5.30E-21	2.12E-17	0.662682195
chr4_10050001_10065000	PACRGL	10.17589994	5.36E-21	2.14E-17	1.017023617
chr1_16515001_16530000	DDI2	10.17232842	5.51E-21	2.20E-17	1.36903923
chr4_10035001_10050000	PACRGL	10.17211149	5.52E-21	2.20E-17	1.016527787
chr17_76335001_76350000	OGFOD3	10.17127101	5.55E-21	2.21E-17	0.854624871
chr6_18480001_18495000	FARS2	10.16970183	5.62E-21	2.24E-17	0.717081781
chr22_30570001_30585000	SEC14L2	10.15618896	6.22E-21	2.48E-17	1.206791988
chr15_93375001_93390000	ASB7	10.15566352	6.25E-21	2.48E-17	0.984640713
chr12_12855001_12870000	FAM234B	10.15505995	6.27E-21	2.49E-17	1.12553295
chr12_12870001_12885000	FAM234B	10.15505995	6.27E-21	2.49E-17	1.12553295
chr4_10050001_10065000	KIAA0232	10.15310349	6.37E-21	2.53E-17	0.978281758
chr4_10035001_10050000	KIAA0232	10.15258988	6.39E-21	2.54E-17	0.978036676
chr9_16035001_16050000	HACD4	10.15232553	6.41E-21	2.54E-17	0.940057771
chr12_42390001_42405000	PPHLN1	10.14904721	6.57E-21	2.60E-17	1.237795608
chr14_103635001_103650000	RCOR1	10.14512758	6.76E-21	2.68E-17	1.049173807
chr12_26430001_26445000	TM7SF3	10.14364665	6.84E-21	2.71E-17	1.093770644
chr9_16035001_16050000	RIC1	10.1432181	6.86E-21	2.71E-17	0.87364941
chr12_125205001_125220000	TMEM116	10.13553334	7.27E-21	2.87E-17	1.088371816
chr15_93330001_93345000	ASB7	10.13488019	7.31E-21	2.88E-17	0.98427667
chr6_18270001_18285000	SIRT5	10.13464091	7.32E-21	2.89E-17	0.927312902
chr12_125220001_125235000	TMEM116	10.13082889	7.54E-21	2.97E-17	1.083657068
chr12_125190001_125205000	SBNO1	10.1306896	7.54E-21	2.97E-17	1.193685741
chr19_40920001_40935000	PRX	10.12455182	7.90E-21	3.11E-17	1.058621225
chr17_53850001_53865000	VMP1	10.12448578	7.91E-21	3.11E-17	0.914398921
chr17_53865001_53880000	VMP1	10.12448578	7.91E-21	3.11E-17	0.914398921
chr9_16035001_16050000	JAK2	10.12397831	7.94E-21	3.12E-17	1.000901112
chr9_35925001_35940000	TMEM8B	10.12124439	8.10E-21	3.18E-17	1.15790885
chr4_10065001_10080000	TMEM175	10.11921086	8.23E-21	3.23E-17	0.902555967
chr5_173160001_173175000	ATP6V0E1	10.11860866	8.26E-21	3.24E-17	0.888909701
chr5_173175001_173190000	ATP6V0E1	10.11860866	8.26E-21	3.24E-17	0.888909701
chr5_57135001_57150000	GPBP1	10.11466719	8.51E-21	3.33E-17	0.871167008
chr5_57150001_57165000	GPBP1	10.11466719	8.51E-21	3.33E-17	0.871167008
chr5_57165001_57180000	GPBP1	10.11466719	8.51E-21	3.33E-17	0.871167008
chr5_57195001_57210000	GPBP1	10.1146471	8.52E-21	3.33E-17	0.871165628
chr11_72960001_72975000	RNF121	10.11235628	8.66E-21	3.38E-17	0.676196078
chr5_57120001_57135000	GPBP1	10.11191906	8.69E-21	3.39E-17	0.871182237
chr7_20280001_20295000	NUPL2	10.11057563	8.78E-21	3.42E-17	1.011139677
chr5_57090001_57105000	GPBP1	10.10779327	8.97E-21	3.49E-17	0.870686223
chr5_57105001_57120000	GPBP1	10.10779327	8.97E-21	3.49E-17	0.870686223
chr9_21585001_21600000	ZDHHC21	10.10389731	9.23E-21	3.59E-17	0.732856312
chr1_185520001_185535000	CDC73	10.10190454	9.37E-21	3.64E-17	0.98518912
chr9_16035001_16050000	TTC39B	10.10110476	9.43E-21	3.66E-17	1.321197938
chr4_184350001_184365000	CEP44	10.09916643	9.57E-21	3.71E-17	0.940345855
chr12_26415001_26430000	TM7SF3	10.09786867	9.66E-21	3.75E-17	1.10351789
chr12_26280001_26295000	TM7SF3	10.0975133	9.69E-21	3.76E-17	1.077980375
chr14_103620001_103635000	RCOR1	10.09647253	9.77E-21	3.78E-17	1.045167648
chr15_93360001_93375000	FAM174B	10.09589639	9.81E-21	3.80E-17	1.410102503
chr9_35940001_35955000	TMEM8B	10.09531811	9.85E-21	3.81E-17	1.155155921
chr11_72945001_72960000	RNF121	10.09444431	9.92E-21	3.83E-17	0.683543156
chr14_103605001_103620000	RCOR1	10.09306352	1.00E-20	3.87E-17	1.041422321
chr5_57180001_57195000	GPBP1	10.09192637	1.01E-20	3.90E-17	0.869098901
chr12_12855001_12870000	CCDC77	10.09157058	1.01E-20	3.91E-17	1.018030708
chr12_12870001_12885000	CCDC77	10.09157058	1.01E-20	3.91E-17	1.018030708
chr17_57930001_57945000	RNFT1	10.09095461	1.02E-20	3.92E-17	1.074824536
chr17_53880001_53895000	VMP1	10.0908832	1.02E-20	3.92E-17	0.912324439
chr17_53895001_53910000	VMP1	10.0908832	1.02E-20	3.92E-17	0.912324439
chr4_184305001_184320000	CEP44	10.08774535	1.04E-20	4.00E-17	0.940296611
chr4_184320001_184335000	CEP44	10.08774535	1.04E-20	4.00E-17	0.940296611
chr4_184335001_184350000	CEP44	10.08774535	1.04E-20	4.00E-17	0.940296611
chr5_57420001_57435000	GPBP1	10.08743729	1.05E-20	4.01E-17	0.863736905
chr5_57435001_57450000	GPBP1	10.08738775	1.05E-20	4.01E-17	0.863271957
chr5_90555001_90570000	POLR3G	10.08725614	1.05E-20	4.01E-17	1.136447249
chr15_93375001_93390000	FAM174B	10.08150777	1.09E-20	4.19E-17	1.408428003
chr4_15885001_15900000	CCDC149	10.0800573	1.11E-20	4.23E-17	0.891340657
chr4_15900001_15915000	CCDC149	10.0800573	1.11E-20	4.23E-17	0.891340657
chr12_125220001_125235000	FBXW8	10.07875978	1.12E-20	4.26E-17	1.143136936
chr15_93345001_93360000	FAM174B	10.07766843	1.13E-20	4.30E-17	1.410445559
chr5_173190001_173205000	ATP6V0E1	10.07648392	1.14E-20	4.33E-17	0.886965602
chr6_18285001_18300000	SIRT5	10.07606036	1.14E-20	4.34E-17	0.916673107
chr4_25530001_25545000	PI4K2B	10.07508049	1.15E-20	4.37E-17	0.87349144
chr11_129585001_129600000	ARHGAP32	10.07339982	1.16E-20	4.42E-17	0.989156902
chr11_129600001_129615000	ARHGAP32	10.07339982	1.16E-20	4.42E-17	0.989156902
chr11_129615001_129630000	ARHGAP32	10.07339982	1.16E-20	4.42E-17	0.989156902
chr21_18285001_18300000	C21orf91	10.07022425	1.19E-20	4.52E-17	1.292874599
chr6_18285001_18300000	ZNF184	10.06606107	1.23E-20	4.66E-17	0.991875994
chr4_25545001_25560000	PI4K2B	10.06592697	1.23E-20	4.67E-17	0.874317707
chr1_202005001_202020000	CAMSAP2	10.06411729	1.25E-20	4.73E-17	1.187702517
chr4_15885001_15900000	CPEB2	10.06346433	1.25E-20	4.74E-17	1.20677096
chr4_15900001_15915000	CPEB2	10.06346433	1.25E-20	4.74E-17	1.20677096
chr17_76335001_76350000	PGS1	10.06277508	1.26E-20	4.77E-17	0.894161726
chr15_58665001_58680000	MTFMT	10.05813241	1.30E-20	4.93E-17	0.845903455
chr9_21675001_21690000	ZDHHC21	10.05763627	1.31E-20	4.95E-17	0.731009633
chr6_18270001_18285000	LYRM4	10.05759492	1.31E-20	4.95E-17	0.992304785
chr4_10065001_10080000	NOP14-AS1	10.05505331	1.33E-20	5.04E-17	1.239498428
chr5_43425001_43440000	PAIP1	10.05240392	1.36E-20	5.14E-17	0.930569382
chr3_197175001_197190000	RUBCN	10.05128384	1.37E-20	5.17E-17	0.903309184
chr3_197190001_197205000	RUBCN	10.05128384	1.37E-20	5.17E-17	0.903309184
chr3_197205001_197220000	RUBCN	10.05128384	1.37E-20	5.17E-17	0.903309184
chr3_125310001_125325000	EEFSEC	10.04950342	1.39E-20	5.23E-17	0.879397681
chr17_76350001_76365000	OGFOD3	10.04607012	1.43E-20	5.37E-17	0.848610823
chr3_197220001_197235000	RUBCN	10.04602297	1.43E-20	5.37E-17	0.902536609
chr4_15915001_15930000	SEPSECS	10.03843767	1.51E-20	5.68E-17	0.973363419
chr12_125175001_125190000	KNTC1	10.0375715	1.52E-20	5.71E-17	1.421533733
chr9_21570001_21585000	CDKN2B-AS1	10.03543069	1.55E-20	5.80E-17	1.83373609
chr3_125325001_125340000	EEFSEC	10.03507975	1.55E-20	5.81E-17	0.879503179
chr9_16020001_16035000	HACD4	10.03437101	1.56E-20	5.84E-17	0.941055699
chr11_72915001_72930000	PAAF1	10.03269858	1.58E-20	5.91E-17	0.945492695
chr5_73530001_73545000	RAD17	10.03126819	1.60E-20	5.97E-17	0.949474394
chr6_18270001_18285000	KIF13A	10.0232046	1.70E-20	6.32E-17	1.156742267
chr8_11715001_11730000	INTS9	10.02312649	1.70E-20	6.32E-17	0.689348129
chr8_11730001_11745000	INTS9	10.02312649	1.70E-20	6.32E-17	0.689348129
chr8_11745001_11760000	INTS9	10.02312649	1.70E-20	6.32E-17	0.689348129
chr8_11760001_11775000	INTS9	10.02312649	1.70E-20	6.32E-17	0.689348129
chr14_103590001_103605000	PPP1R13B	10.02173711	1.71E-20	6.39E-17	1.117578906
chr5_43425001_43440000	C5orf34	10.01697923	1.78E-20	6.61E-17	1.256281168
chr19_9150001_9165000	ZNF177	10.01687155	1.78E-20	6.62E-17	1.155069013
chr14_52800001_52815000	CGRRF1	10.01563859	1.79E-20	6.66E-17	0.897403251
chr14_52815001_52830000	CGRRF1	10.01563859	1.79E-20	6.66E-17	0.897403251
chr14_52830001_52845000	CGRRF1	10.01563859	1.79E-20	6.66E-17	0.897403251
chr15_93330001_93345000	FAM174B	10.01439577	1.81E-20	6.72E-17	1.403068991
chr12_26265001_26280000	TM7SF3	10.01385295	1.82E-20	6.75E-17	1.072205898
chr12_125205001_125220000	FBXW8	10.01322758	1.83E-20	6.77E-17	1.142176293
chr19_9135001_9150000	ZNF177	10.0127718	1.83E-20	6.79E-17	1.147316039
chr9_16020001_16035000	RIC1	10.01229282	1.84E-20	6.81E-17	0.873725741
chr5_149835001_149850000	FAM114A2	10.0096185	1.88E-20	6.95E-17	0.737602676
chr19_9135001_9150000	2-Mar	10.00420904	1.96E-20	7.23E-17	0.869020255
chr17_48090001_48105000	UTP18	9.998550083	2.04E-20	7.54E-17	0.906678317
chr9_35910001_35925000	NUDT2	9.998404695	2.04E-20	7.54E-17	1.039527682
chr5_73545001_73560000	RAD17	9.997413021	2.06E-20	7.59E-17	0.948666633
chr5_73560001_73575000	RAD17	9.997413021	2.06E-20	7.59E-17	0.948666633
chr8_123705001_123720000	TBC1D31	9.996797388	2.07E-20	7.62E-17	0.852503648
chr9_16020001_16035000	TTC39B	9.994729397	2.10E-20	7.73E-17	1.323652891
chr17_48105001_48120000	UTP18	9.993960235	2.11E-20	7.77E-17	0.905730175
chr3_197040001_197055000	RUBCN	9.993439615	2.12E-20	7.79E-17	0.896705404
chr3_197055001_197070000	RUBCN	9.993439615	2.12E-20	7.79E-17	0.896705404
chr4_25560001_25575000	PI4K2B	9.993306976	2.12E-20	7.79E-17	0.868255463
chr9_35925001_35940000	TRMT10B	9.991791279	2.15E-20	7.88E-17	0.999267633
chr3_125325001_125340000	HSPBAP1	9.983332906	2.29E-20	8.39E-17	1.107711926
chr3_46140001_46155000	EXOSC7	9.982548563	2.30E-20	8.43E-17	1.247258583
chr3_46155001_46170000	EXOSC7	9.982548563	2.30E-20	8.43E-17	1.247258583
chr5_149850001_149865000	FAM114A2	9.980597597	2.33E-20	8.54E-17	0.736013003
chr5_149865001_149880000	FAM114A2	9.980597597	2.33E-20	8.54E-17	0.736013003
chr10_75645001_75660000	ASCC1	9.979012445	2.36E-20	8.64E-17	0.805635416
chr15_58680001_58695000	MTFMT	9.977099223	2.40E-20	8.76E-17	0.843632315
chr5_149850001_149865000	SIL1	9.975034686	2.43E-20	8.88E-17	0.88020875
chr5_149865001_149880000	SIL1	9.975034686	2.43E-20	8.88E-17	0.88020875
chr8_123705001_123720000	ZC3H3	9.974383932	2.45E-20	8.92E-17	0.742713249
chr14_103590001_103605000	RCOR1	9.973830641	2.46E-20	8.95E-17	1.031941926
chr4_10065001_10080000	KIAA0232	9.970451856	2.52E-20	9.17E-17	0.96843129
chr3_197040001_197055000	TMEM44	9.968528987	2.56E-20	9.30E-17	1.057870016
chr3_197055001_197070000	TMEM44	9.968528987	2.56E-20	9.30E-17	1.057870016
chr9_35940001_35955000	TRMT10B	9.967719043	2.57E-20	9.34E-17	0.996992695
chr5_149835001_149850000	SIL1	9.967672653	2.57E-20	9.34E-17	0.87972313
chr6_18300001_18315000	LYRM4	9.965298559	2.62E-20	9.50E-17	0.978531249
chr6_100605001_100620000	RPF2	9.962649697	2.67E-20	9.66E-17	0.797993503
chr6_100620001_100635000	RPF2	9.962649697	2.67E-20	9.66E-17	0.797993503
chr6_100650001_100665000	RPF2	9.962649697	2.67E-20	9.66E-17	0.797993503
chr6_100665001_100680000	RPF2	9.962649697	2.67E-20	9.66E-17	0.797993503
chr6_100680001_100695000	RPF2	9.962649697	2.67E-20	9.66E-17	0.797993503
chr2_1605001_1620000	MBOAT2	9.960765219	2.71E-20	9.79E-17	1.334524477
chr2_1620001_1635000	MBOAT2	9.960765219	2.71E-20	9.79E-17	1.334524477
chr3_197220001_197235000	TMEM44	9.959516772	2.73E-20	9.88E-17	1.059892118
chr19_30180001_30195000	PLEKHF1	9.957349896	2.78E-20	1.00E-16	1.109090742
chr19_9150001_9165000	2-Mar	9.956874353	2.79E-20	1.01E-16	0.871544453
chr8_123675001_123690000	EFR3A	9.956484094	2.80E-20	1.01E-16	0.789833518
chr8_123690001_123705000	EFR3A	9.956484094	2.80E-20	1.01E-16	0.789833518
chr6_18270001_18285000	ZNF184	9.956380165	2.80E-20	1.01E-16	0.990994367
chr5_73545001_73560000	XRCC4	9.956106934	2.81E-20	1.01E-16	0.913191481
chr5_73560001_73575000	XRCC4	9.956106934	2.81E-20	1.01E-16	0.913191481
chr12_26415001_26430000	PLEKHA5	9.955069313	2.83E-20	1.02E-16	0.816718597
chr6_18285001_18300000	LYRM4	9.95407563	2.85E-20	1.02E-16	0.977586316
chr3_197175001_197190000	TMEM44	9.953424343	2.86E-20	1.03E-16	1.059904081
chr3_197190001_197205000	TMEM44	9.953424343	2.86E-20	1.03E-16	1.059904081
chr3_197205001_197220000	TMEM44	9.953424343	2.86E-20	1.03E-16	1.059904081
chr7_47640001_47655000	CCM2	9.951425104	2.91E-20	1.04E-16	0.867547039
chr6_100605001_100620000	SLC35A1	9.950308104	2.93E-20	1.05E-16	0.844506589
chr6_100620001_100635000	SLC35A1	9.950308104	2.93E-20	1.05E-16	0.844506589
chr6_100650001_100665000	SLC35A1	9.950308104	2.93E-20	1.05E-16	0.844506589
chr6_100665001_100680000	SLC35A1	9.950308104	2.93E-20	1.05E-16	0.844506589
chr6_100680001_100695000	SLC35A1	9.950308104	2.93E-20	1.05E-16	0.844506589
chr8_11715001_11730000	TNKS	9.9478099	2.99E-20	1.06E-16	0.969700808
chr8_11730001_11745000	TNKS	9.9478099	2.99E-20	1.06E-16	0.969700808
chr8_11745001_11760000	TNKS	9.9478099	2.99E-20	1.06E-16	0.969700808
chr8_11760001_11775000	TNKS	9.9478099	2.99E-20	1.06E-16	0.969700808
chr1_8940001_8955000	PRKCZ	9.946457453	3.02E-20	1.07E-16	1.029030233
chr14_103590001_103605000	BRF1	9.945317369	3.04E-20	1.08E-16	0.92971402
chr12_125220001_125235000	AACS	9.943632122	3.08E-20	1.09E-16	1.077129302
chr17_48120001_48135000	UTP18	9.94339349	3.09E-20	1.10E-16	0.903333084
chr4_15915001_15930000	CPEB2	9.941560402	3.13E-20	1.11E-16	1.196570529
chr11_72915001_72930000	LRTOMT	9.938807818	3.19E-20	1.13E-16	1.014457572
chr1_8955001_8970000	PRKCZ	9.938285299	3.21E-20	1.14E-16	1.028301595
chr1_8970001_8985000	PRKCZ	9.938285299	3.21E-20	1.14E-16	1.028301595
chr8_116085001_116100000	PTK2	9.932608855	3.35E-20	1.18E-16	0.706566569
chr20_36795001_36810000	ACTR5	9.932006718	3.36E-20	1.19E-16	0.905079324
chr9_35925001_35940000	PLGRKT	9.931397163	3.38E-20	1.19E-16	0.946730869
chr1_16515001_16530000	NMNaNT1	9.929565461	3.42E-20	1.21E-16	1.078246255
chr9_4365001_4380000	PUM3	9.928666482	3.45E-20	1.22E-16	0.866905617
chr9_4350001_4365000	PUM3	9.928537988	3.45E-20	1.22E-16	0.866982693
chr12_26265001_26280000	RASSF8	9.927778018	3.47E-20	1.22E-16	1.394949483
chr5_73530001_73545000	XRCC4	9.92619424	3.51E-20	1.24E-16	0.909632351
chr3_189645001_189660000	DLG1	9.926121429	3.51E-20	1.24E-16	0.737180043
chr3_189660001_189675000	DLG1	9.926121429	3.51E-20	1.24E-16	0.737180043
chr4_15915001_15930000	CCDC149	9.926010878	3.51E-20	1.24E-16	0.88169805
chr6_18300001_18315000	KIF13A	9.922881881	3.60E-20	1.27E-16	1.139957353
chr6_58770001_58785000	GUSBP4	9.922107877	3.62E-20	1.27E-16	1.444581426
chr8_123675001_123690000	ZC3H3	9.920284818	3.67E-20	1.29E-16	0.740401668
chr8_123690001_123705000	ZC3H3	9.920284818	3.67E-20	1.29E-16	0.740401668
chr5_141585001_141600000	PCBD2	9.919425681	3.69E-20	1.29E-16	1.020170302
chr5_141600001_141615000	PCBD2	9.919425681	3.69E-20	1.29E-16	1.020170302
chr5_141615001_141630000	PCBD2	9.919425681	3.69E-20	1.29E-16	1.020170302
chr5_57135001_57150000	SETD9	9.918528541	3.72E-20	1.30E-16	1.056445164
chr5_57150001_57165000	SETD9	9.918528541	3.72E-20	1.30E-16	1.056445164
chr5_57165001_57180000	SETD9	9.918528541	3.72E-20	1.30E-16	1.056445164
chr5_57195001_57210000	SETD9	9.918491199	3.72E-20	1.30E-16	1.05644207
chr9_35940001_35955000	PLGRKT	9.916586438	3.77E-20	1.32E-16	0.945219399
chr9_16035001_16050000	KANK1	9.912032064	3.90E-20	1.36E-16	1.117334869
chr12_125205001_125220000	AACS	9.909847511	3.97E-20	1.38E-16	1.078701153
chr11_72900001_72915000	PAAF1	9.907658942	4.03E-20	1.41E-16	0.936815861
chr9_4335001_4350000	PUM3	9.905807644	4.09E-20	1.42E-16	0.863285828
chr10_75660001_75675000	ASCC1	9.905565205	4.10E-20	1.43E-16	0.803668537
chr19_40935001_40950000	PRX	9.904302407	4.13E-20	1.44E-16	1.049137352
chr12_125175001_125190000	C12orf49	9.903612787	4.16E-20	1.45E-16	0.988539054
chr21_18255001_18270000	C21orf91	9.901985705	4.21E-20	1.46E-16	1.268584956
chr21_18270001_18285000	C21orf91	9.901985705	4.21E-20	1.46E-16	1.268584956
chr7_20280001_20295000	AVL9	9.899450706	4.29E-20	1.49E-16	0.826355708
chr6_18465001_18480000	SIRT5	9.896955361	4.37E-20	1.52E-16	0.912377746
chr9_16020001_16035000	CDKN2B-AS1	9.894453624	4.45E-20	1.54E-16	2.23667883
chr3_125310001_125325000	HSPBAP1	9.893409201	4.48E-20	1.55E-16	1.098956915
chr4_184350001_184365000	TMEM192	9.893256107	4.49E-20	1.55E-16	0.945936521
chr8_116100001_116115000	PTK2	9.893127879	4.49E-20	1.56E-16	0.705800765
chr12_43095001_43110000	PPHLN1	9.891024352	4.57E-20	1.58E-16	1.177300616
chr12_43125001_43140000	PPHLN1	9.891024352	4.57E-20	1.58E-16	1.177300616
chr12_43140001_43155000	PPHLN1	9.891024352	4.57E-20	1.58E-16	1.177300616
chr12_125205001_125220000	ATXN2	9.891010649	4.57E-20	1.58E-16	1.163318033
chr6_18495001_18510000	SIRT5	9.890111228	4.60E-20	1.59E-16	0.914802703
chr4_184305001_184320000	TMEM192	9.889057493	4.63E-20	1.60E-16	0.946378937
chr4_184320001_184335000	TMEM192	9.889057493	4.63E-20	1.60E-16	0.946378937
chr4_184335001_184350000	TMEM192	9.889057493	4.63E-20	1.60E-16	0.946378937
chr6_18300001_18315000	ZNF184	9.888355931	4.66E-20	1.60E-16	0.978934191
chr5_90570001_90585000	POLR3G	9.885692683	4.75E-20	1.63E-16	1.132816297
chr3_197025001_197040000	TMEM44	9.885612732	4.75E-20	1.63E-16	1.054438958
chr11_72885001_72900000	PAAF1	9.885177483	4.77E-20	1.64E-16	0.935666226
chr5_57180001_57195000	SETD9	9.883914755	4.81E-20	1.65E-16	1.052938699
chr12_125190001_125205000	KNTC1	9.883483406	4.83E-20	1.66E-16	1.399806522
chr12_66135001_66150000	RAB3IP	9.879067401	4.99E-20	1.71E-16	1.570851507
chr11_13935001_13950000	UEVLD	9.878031824	5.03E-20	1.72E-16	0.90583219
chr6_18465001_18480000	LYRM4	9.877147011	5.06E-20	1.73E-16	0.980381283
chr8_123675001_123690000	TBC1D31	9.875163606	5.14E-20	1.76E-16	0.845545838
chr8_123690001_123705000	TBC1D31	9.875163606	5.14E-20	1.76E-16	0.845545838
chr21_43050001_43065000	SLC37A1	9.872760137	5.23E-20	1.79E-16	1.173141527
chr21_43065001_43080000	SLC37A1	9.872760137	5.23E-20	1.79E-16	1.173141527
chr21_43080001_43095000	SLC37A1	9.872760137	5.23E-20	1.79E-16	1.173141527
chr5_57120001_57135000	SETD9	9.870929348	5.30E-20	1.81E-16	1.05288247
chr12_125220001_125235000	SBNO1	9.869790417	5.35E-20	1.82E-16	1.179612918
chr14_103590001_103605000	CINP	9.867820674	5.43E-20	1.85E-16	1.081947939
chr9_21675001_21690000	CDKN2B-AS1	9.863842565	5.59E-20	1.90E-16	1.801067839
chr9_21585001_21600000	CDKN2B-AS1	9.86353736	5.61E-20	1.91E-16	1.799450505
chr5_57090001_57105000	SETD9	9.863318365	5.61E-20	1.91E-16	1.051992899
chr5_57105001_57120000	SETD9	9.863318365	5.61E-20	1.91E-16	1.051992899
chr4_15885001_15900000	FAM193A	9.863253664	5.62E-20	1.91E-16	0.920605038
chr4_15900001_15915000	FAM193A	9.863253664	5.62E-20	1.91E-16	0.920605038
chr14_103635001_103650000	CINP	9.861628087	5.69E-20	1.93E-16	1.085705114
chr20_18225001_18240000	NDUFAF5	9.860416867	5.74E-20	1.95E-16	0.867523629
chr12_125205001_125220000	SBNO1	9.85706135	5.88E-20	1.99E-16	1.183195081
chr4_10050001_10065000	TMEM175	9.856505679	5.91E-20	2.00E-16	0.882115114
chr11_72885001_72900000	LRTOMT	9.848006422	6.29E-20	2.13E-16	1.008115688
chr12_125175001_125190000	TMEM120B	9.847295568	6.33E-20	2.14E-16	1.043068924
chr9_4320001_4335000	PUM3	9.845514017	6.41E-20	2.17E-16	0.865413619
chr6_18495001_18510000	LYRM4	9.844652557	6.45E-20	2.18E-16	0.981071423
chr14_103605001_103620000	CINP	9.836910106	6.84E-20	2.31E-16	1.07975698
chr9_16035001_16050000	CDKN2B-AS1	9.834754343	6.95E-20	2.35E-16	2.205052483
chr14_103620001_103635000	CINP	9.83368298	7.00E-20	2.36E-16	1.08310289
chr1_198570001_198585000	UCHL5	9.833564501	7.01E-20	2.36E-16	0.921237179
chr1_198585001_198600000	UCHL5	9.833564501	7.01E-20	2.36E-16	0.921237179
chr8_123705001_123720000	EFR3A	9.833517956	7.01E-20	2.36E-16	0.781795964
chr6_18300001_18315000	SIRT5	9.833224002	7.03E-20	2.36E-16	0.900269826
chr12_125190001_125205000	C12orf49	9.830207902	7.19E-20	2.42E-16	0.979246046
chr5_43410001_43425000	PAIP1	9.830019797	7.20E-20	2.42E-16	0.917096673
chr4_10035001_10050000	SEPSECS	9.82594405	7.42E-20	2.49E-16	0.950500351
chr8_123705001_123720000	MED30	9.825598614	7.44E-20	2.50E-16	0.774935986
chr8_123675001_123690000	MED30	9.824520515	7.50E-20	2.51E-16	0.775599201
chr8_123690001_123705000	MED30	9.824520515	7.50E-20	2.51E-16	0.775599201
chr9_35925001_35940000	DENND4C	9.823618137	7.55E-20	2.53E-16	1.00584115
chr12_43080001_43095000	PPHLN1	9.821501834	7.67E-20	2.57E-16	1.173942729
chr3_197025001_197040000	OPA1	9.821155429	7.69E-20	2.57E-16	0.855238048
chr4_10035001_10050000	TMEM175	9.819614312	7.78E-20	2.60E-16	0.879450963
chr1_202020001_202035000	DDX59	9.817697277	7.89E-20	2.64E-16	0.87117906
chr1_8940001_8955000	DNaNJC11	9.817227572	7.91E-20	2.65E-16	1.065256106
chr5_57435001_57450000	SETD9	9.815917186	7.99E-20	2.67E-16	1.040829501
chr20_18210001_18225000	NDUFAF5	9.814258397	8.09E-20	2.70E-16	0.864579091
chr1_198570001_198585000	DDX59	9.812933388	8.17E-20	2.72E-16	0.919232014
chr1_198585001_198600000	DDX59	9.812933388	8.17E-20	2.72E-16	0.919232014
chr8_116085001_116100000	EFR3A	9.809671201	8.37E-20	2.79E-16	0.833632309
chr1_8955001_8970000	DNaNJC11	9.807604728	8.50E-20	2.83E-16	1.064370639
chr1_8970001_8985000	DNaNJC11	9.807604728	8.50E-20	2.83E-16	1.064370639
chr12_26280001_26295000	RASSF8	9.807097938	8.53E-20	2.84E-16	1.381133187
chr5_57420001_57435000	SETD9	9.806716572	8.56E-20	2.84E-16	1.04065336
chr11_72900001_72915000	LRTOMT	9.806692128	8.56E-20	2.84E-16	1.004468896
chr12_26445001_26460000	PPFIBP1	9.80661286	8.57E-20	2.84E-16	0.863901138
chr4_10050001_10065000	SEPSECS	9.803163582	8.79E-20	2.92E-16	0.949048028
chr12_26430001_26445000	PPFIBP1	9.80301493	8.80E-20	2.92E-16	0.860162562
chr5_90555001_90570000	CETN3	9.80209151	8.86E-20	2.94E-16	0.834593706
chr12_26280001_26295000	PLEKHA5	9.801019744	8.93E-20	2.96E-16	0.788582844
chr12_26265001_26280000	PLEKHA5	9.800413527	8.97E-20	2.97E-16	0.789175466
chr12_66105001_66120000	RAB3IP	9.800054026	8.99E-20	2.98E-16	1.580162412
chr4_25560001_25575000	SMIM20	9.798531528	9.10E-20	3.01E-16	1.006652861
chr12_27660001_27675000	SSPN	9.79585558	9.28E-20	3.07E-16	1.247309907
chr9_35910001_35925000	TMEM8B	9.791708018	9.57E-20	3.16E-16	1.110824216
chr8_11715001_11730000	AGPAT5	9.789913636	9.70E-20	3.20E-16	0.894038552
chr8_11730001_11745000	AGPAT5	9.789913636	9.70E-20	3.20E-16	0.894038552
chr8_11745001_11760000	AGPAT5	9.789913636	9.70E-20	3.20E-16	0.894038552
chr8_11760001_11775000	AGPAT5	9.789913636	9.70E-20	3.20E-16	0.894038552
chr9_16020001_16035000	KANK1	9.789359018	9.74E-20	3.21E-16	1.117757549
chr5_141585001_141600000	PFDN1	9.785453591	1.00E-19	3.30E-16	0.741946801
chr5_141600001_141615000	PFDN1	9.785453591	1.00E-19	3.30E-16	0.741946801
chr5_141615001_141630000	PFDN1	9.785453591	1.00E-19	3.30E-16	0.741946801
chr12_125190001_125205000	TMEM120B	9.784767811	1.01E-19	3.31E-16	1.034078219
chr1_234630001_234645000	TARBP1	9.784260596	1.01E-19	3.32E-16	1.134355628
chr9_35940001_35955000	DENND4C	9.78194043	1.03E-19	3.38E-16	1.002149295
chr5_31050001_31065000	FAM173B	9.779958419	1.04E-19	3.42E-16	0.992559537
chr5_31065001_31080000	FAM173B	9.779958419	1.04E-19	3.42E-16	0.992559537
chr5_31080001_31095000	FAM173B	9.779958419	1.04E-19	3.42E-16	0.992559537
chr5_31095001_31110000	FAM173B	9.779958419	1.04E-19	3.42E-16	0.992559537
chr5_31110001_31125000	FAM173B	9.779958419	1.04E-19	3.42E-16	0.992559537
chr12_27660001_27675000	FGFR1OP2	9.779117029	1.05E-19	3.44E-16	1.435477066
chr1_16485001_16500000	TMCO4	9.77890041	1.05E-19	3.44E-16	1.062310512
chr1_16500001_16515000	TMCO4	9.77890041	1.05E-19	3.44E-16	1.062310512
chr4_10050001_10065000	NOP14-AS1	9.771371359	1.11E-19	3.63E-16	1.209243432
chr20_18225001_18240000	SEC23B	9.771285326	1.11E-19	3.63E-16	1.002607447
chr8_116085001_116100000	ATP6V1C1	9.770554781	1.12E-19	3.65E-16	0.755787848
chr1_234645001_234660000	TARBP1	9.768579273	1.14E-19	3.70E-16	1.134141195
chr7_47625001_47640000	CCM2	9.768300045	1.14E-19	3.71E-16	0.863480239
chr12_26265001_26280000	PPFIBP1	9.763579618	1.18E-19	3.84E-16	0.848708077
chr9_16035001_16050000	CDKN2A	9.762268744	1.19E-19	3.87E-16	2.467408195
chr6_58770001_58785000	ZNF451	9.759986557	1.21E-19	3.94E-16	1.153683498
chr12_26445001_26460000	PLEKHA5	9.758177724	1.23E-19	3.99E-16	0.798055107
chr14_52800001_52815000	STYX	9.757947261	1.23E-19	3.99E-16	0.891465346
chr14_52815001_52830000	STYX	9.757947261	1.23E-19	3.99E-16	0.891465346
chr14_52830001_52845000	STYX	9.757947261	1.23E-19	3.99E-16	0.891465346
chr3_125325001_125340000	OSBPL11	9.756752976	1.24E-19	4.02E-16	1.174082328
chr12_125220001_125235000	ATXN2	9.751449756	1.29E-19	4.18E-16	1.146385748
chr1_201975001_201990000	DDX59	9.748967639	1.31E-19	4.26E-16	0.823353005
chr6_6690001_6705000	CDKAL1	9.746312752	1.34E-19	4.34E-16	0.767666316
chr4_10035001_10050000	NOP14-AS1	9.743381413	1.37E-19	4.43E-16	1.206377498
chr5_43410001_43425000	WDR70	9.741824317	1.39E-19	4.48E-16	0.670396055
chr19_40935001_40950000	ITPKC	9.740713396	1.40E-19	4.51E-16	1.046014772
chr12_66120001_66135000	RAB3IP	9.73774694	1.43E-19	4.61E-16	1.572426365
chr17_53850001_53865000	INTS2	9.736409731	1.44E-19	4.65E-16	1.072879344
chr17_53865001_53880000	INTS2	9.736409731	1.44E-19	4.65E-16	1.072879344
chr8_116100001_116115000	EFR3A	9.735948522	1.45E-19	4.67E-16	0.83048347
chr11_72885001_72900000	FCHSD2	9.733774008	1.47E-19	4.74E-16	0.900780443
chr6_6675001_6690000	CDKAL1	9.7337299	1.47E-19	4.74E-16	0.767801329
chr12_43335001_43350000	PPHLN1	9.732886066	1.48E-19	4.76E-16	1.185452021
chr12_43350001_43365000	PPHLN1	9.732886066	1.48E-19	4.76E-16	1.185452021
chr1_202005001_202020000	DDX59	9.73164701	1.49E-19	4.80E-16	0.857549265
chr12_26415001_26430000	C2CD5	9.728520889	1.53E-19	4.91E-16	0.942599388
chr11_129585001_129600000	GLB1L2	9.727736441	1.54E-19	4.93E-16	1.354584699
chr11_129600001_129615000	GLB1L2	9.727736441	1.54E-19	4.93E-16	1.354584699
chr11_129615001_129630000	GLB1L2	9.727736441	1.54E-19	4.93E-16	1.354584699
chr12_26415001_26430000	RASSF8	9.727080924	1.55E-19	4.96E-16	1.405126692
chr12_125220001_125235000	KNTC1	9.727005571	1.55E-19	4.96E-16	1.393599826
chr4_25545001_25560000	SMIM20	9.725948641	1.56E-19	4.99E-16	1.002620131
chr8_11715001_11730000	ATP6V1B2	9.724457774	1.58E-19	5.04E-16	0.627636167
chr8_11730001_11745000	ATP6V1B2	9.724457774	1.58E-19	5.04E-16	0.627636167
chr8_11745001_11760000	ATP6V1B2	9.724457774	1.58E-19	5.04E-16	0.627636167
chr8_11760001_11775000	ATP6V1B2	9.724457774	1.58E-19	5.04E-16	0.627636167
chr5_43410001_43425000	C5orf34	9.71981369	1.63E-19	5.21E-16	1.230858749
chr8_116100001_116115000	ATP6V1C1	9.71396948	1.70E-19	5.44E-16	0.753911542
chr20_18195001_18210000	NDUFAF5	9.713153315	1.71E-19	5.47E-16	0.85609722
chr12_125190001_125205000	AACS	9.710461537	1.75E-19	5.57E-16	1.050174647
chr11_72900001_72915000	FCHSD2	9.710238911	1.75E-19	5.58E-16	0.898714625
chr6_18285001_18300000	KIF13A	9.709529568	1.76E-19	5.61E-16	1.121367968
chr4_15885001_15900000	KIAA0232	9.708197486	1.78E-19	5.65E-16	0.952771437
chr4_15900001_15915000	KIAA0232	9.708197486	1.78E-19	5.65E-16	0.952771437
chr1_16485001_16500000	HMGCL	9.707672136	1.78E-19	5.67E-16	1.135184585
chr1_16500001_16515000	HMGCL	9.707672136	1.78E-19	5.67E-16	1.135184585
chr9_16020001_16035000	CDKN2A	9.707548586	1.79E-19	5.67E-16	2.480948919
chr6_6810001_6825000	CDKAL1	9.705029109	1.82E-19	5.78E-16	0.774049771
chr12_125190001_125205000	ATXN2	9.704161268	1.83E-19	5.81E-16	1.133610016
chr17_48090001_48105000	CALCOCO2	9.703583163	1.84E-19	5.83E-16	0.876708888
chr9_4365001_4380000	RIC1	9.703263985	1.84E-19	5.84E-16	0.693514824
chr9_4350001_4365000	RIC1	9.70233082	1.86E-19	5.88E-16	0.693532828
chr12_125175001_125190000	ATXN2	9.699304297	1.90E-19	6.01E-16	1.137581784
chr20_18210001_18225000	SEC23B	9.698331827	1.91E-19	6.05E-16	0.997078175
chr12_26430001_26445000	RASSF8	9.698185509	1.91E-19	6.05E-16	1.384955432
chr6_6795001_6810000	CDKAL1	9.697710689	1.92E-19	6.07E-16	0.773710175
chr17_53850001_53865000	AMZ2	9.697249862	1.93E-19	6.08E-16	0.845121579
chr17_53865001_53880000	AMZ2	9.697249862	1.93E-19	6.08E-16	0.845121579
chr17_53880001_53895000	INTS2	9.696903876	1.93E-19	6.09E-16	1.069793798
chr17_53895001_53910000	INTS2	9.696903876	1.93E-19	6.09E-16	1.069793798
chr19_9165001_9180000	2-Mar	9.696873584	1.93E-19	6.09E-16	0.85658999
chr12_125205001_125220000	KNTC1	9.694348496	1.97E-19	6.20E-16	1.395636895
chr1_16485001_16500000	CTNNBIP1	9.693621197	1.98E-19	6.23E-16	0.943156821
chr1_16500001_16515000	CTNNBIP1	9.693621197	1.98E-19	6.23E-16	0.943156821
chr1_201990001_202005000	DDX59	9.693499833	1.98E-19	6.23E-16	0.818349062
chr12_26430001_26445000	PLEKHA5	9.690117803	2.03E-19	6.38E-16	0.790636413
chr2_191490001_191505000	PMS1	9.689815318	2.04E-19	6.40E-16	1.151800092
chr4_15915001_15930000	FAM193A	9.68950143	2.04E-19	6.41E-16	0.908901037
chr17_53880001_53895000	AMZ2	9.688909092	2.05E-19	6.43E-16	0.844730551
chr17_53895001_53910000	AMZ2	9.688909092	2.05E-19	6.43E-16	0.844730551
chr20_36795001_36810000	NDRG3	9.687175059	2.08E-19	6.51E-16	0.994197981
chr9_4335001_4350000	RIC1	9.686703423	2.08E-19	6.53E-16	0.69091688
chr15_93330001_93345000	ARPIN	9.684404413	2.12E-19	6.63E-16	1.069665063
chr3_134040001_134055000	RYK	9.684071024	2.13E-19	6.65E-16	0.899729503
chr12_125175001_125190000	TMEM116	9.683779945	2.13E-19	6.66E-16	1.043889848
chr9_21570001_21585000	PLAA	9.682976654	2.14E-19	6.69E-16	0.875616883
chr5_90585001_90600000	POLR3G	9.681730852	2.16E-19	6.75E-16	1.116113013
chr1_209595001_209610000	RAB3GAP2	9.680485768	2.18E-19	6.81E-16	0.938083452
chr9_35910001_35925000	TRMT10B	9.675711223	2.26E-19	7.05E-16	0.959172621
chr4_10065001_10080000	GRK4	9.673296476	2.30E-19	7.17E-16	0.933784966
chr5_73545001_73560000	AP3B1	9.670684411	2.35E-19	7.31E-16	0.831189387
chr5_73560001_73575000	AP3B1	9.670684411	2.35E-19	7.31E-16	0.831189387
chr12_26280001_26295000	PPFIBP1	9.667109293	2.41E-19	7.50E-16	0.841702051
chr19_40935001_40950000	COQ8B	9.666852562	2.41E-19	7.51E-16	1.087007309
chr8_123675001_123690000	ATAD2	9.666658494	2.42E-19	7.51E-16	0.957508006
chr8_123690001_123705000	ATAD2	9.666658494	2.42E-19	7.51E-16	0.957508006
chr9_35910001_35925000	PLGRKT	9.666266479	2.42E-19	7.53E-16	0.912184147
chr3_134025001_134040000	RYK	9.665954979	2.43E-19	7.54E-16	0.893073074
chr17_48105001_48120000	CALCOCO2	9.665485642	2.44E-19	7.56E-16	0.873490891
chr5_73530001_73545000	AP3B1	9.664896813	2.45E-19	7.59E-16	0.829434431
chr4_15885001_15900000	GRK4	9.664793207	2.45E-19	7.59E-16	0.936606438
chr4_15900001_15915000	GRK4	9.664793207	2.45E-19	7.59E-16	0.936606438
chr1_209580001_209595000	RAB3GAP2	9.663501538	2.47E-19	7.66E-16	0.936517438
chr12_125190001_125205000	SIRT4	9.662181427	2.50E-19	7.73E-16	1.244785545
chr6_6780001_6795000	CDKAL1	9.661951923	2.50E-19	7.74E-16	0.771937883
chr20_18225001_18240000	DZANK1	9.660053377	2.54E-19	7.84E-16	1.348452174
chr19_40920001_40935000	COQ8B	9.658935758	2.56E-19	7.90E-16	1.07838529
chr12_125205001_125220000	ZNF26	9.658759933	2.56E-19	7.91E-16	1.184472611
chr12_27660001_27675000	ITPR2	9.655919326	2.62E-19	8.07E-16	1.358346631
chr12_125175001_125190000	AACS	9.655331174	2.63E-19	8.10E-16	1.04972623
chr9_21570001_21585000	KDM4C	9.655193206	2.63E-19	8.11E-16	0.671867986
chr12_26445001_26460000	RASSF8	9.654953285	2.64E-19	8.12E-16	1.385903169
chr3_125310001_125325000	OSBPL11	9.652511381	2.68E-19	8.26E-16	1.163220972
chr11_129585001_129600000	TMEM45B	9.65120428	2.71E-19	8.33E-16	1.854277183
chr11_129600001_129615000	TMEM45B	9.65120428	2.71E-19	8.33E-16	1.854277183
chr11_129615001_129630000	TMEM45B	9.65120428	2.71E-19	8.33E-16	1.854277183
chr6_18465001_18480000	ZNF184	9.649539607	2.74E-19	8.42E-16	0.969317276
chr12_125190001_125205000	TMEM116	9.649311313	2.75E-19	8.43E-16	1.037051589
chr14_103590001_103605000	EFCAB11	9.649147968	2.75E-19	8.44E-16	0.771569124
chr4_25530001_25545000	SMIM20	9.649084232	2.75E-19	8.44E-16	0.995015714
chr2_191505001_191520000	HIBCH	9.647944828	2.78E-19	8.51E-16	1.183296523
chr12_125220001_125235000	ZNF26	9.644666304	2.84E-19	8.71E-16	1.178442847
chr9_16020001_16035000	CCDC171	9.640455743	2.93E-19	8.98E-16	1.317924944
chr12_125205001_125220000	CRY1	9.638077205	2.99E-19	9.13E-16	1.000615639
chr20_18195001_18210000	SEC23B	9.637664461	2.99E-19	9.15E-16	0.990310193
chr1_16515001_16530000	TMCO4	9.637615925	3.00E-19	9.15E-16	1.047162938
chr1_16515001_16530000	CTNNBIP1	9.635437909	3.04E-19	9.30E-16	0.935705572
chr8_123675001_123690000	ZHX1	9.631026061	3.14E-19	9.59E-16	0.928070064
chr8_123690001_123705000	ZHX1	9.631026061	3.14E-19	9.59E-16	0.928070064
chr20_18195001_18210000	TASP1	9.625763365	3.27E-19	9.97E-16	0.804180859
chr9_16020001_16035000	NFIB	9.625445955	3.28E-19	9.99E-16	1.30846105
chr14_103605001_103620000	EFCAB11	9.623858715	3.31E-19	1.01E-15	0.770286087
chr9_16020001_16035000	KIAA2026	9.623530777	3.32E-19	1.01E-15	0.925684944
chr8_11715001_11730000	XPO7	9.623476009	3.32E-19	1.01E-15	0.627356758
chr8_11730001_11745000	XPO7	9.623476009	3.32E-19	1.01E-15	0.627356758
chr8_11745001_11760000	XPO7	9.623476009	3.32E-19	1.01E-15	0.627356758
chr8_11760001_11775000	XPO7	9.623476009	3.32E-19	1.01E-15	0.627356758
chr6_18480001_18495000	ZNF184	9.623439635	3.33E-19	1.01E-15	0.934926816
chr19_9180001_9195000	2-Mar	9.62077465	3.39E-19	1.03E-15	0.843089641
chr9_16035001_16050000	CCDC171	9.620622219	3.40E-19	1.03E-15	1.30315556
chr18_30360001_30375000	INO80C	9.619097479	3.43E-19	1.04E-15	1.268546064
chr18_30375001_30390000	INO80C	9.619097479	3.43E-19	1.04E-15	1.268546064
chr18_30390001_30405000	INO80C	9.619097479	3.43E-19	1.04E-15	1.268546064
chr17_53850001_53865000	RNFT1	9.618999378	3.44E-19	1.04E-15	1.046377785
chr17_53865001_53880000	RNFT1	9.618999378	3.44E-19	1.04E-15	1.046377785
chr22_30615001_30630000	THOC5	9.618403179	3.45E-19	1.04E-15	0.817123167
chr12_125175001_125190000	C12orf43	9.616860349	3.49E-19	1.05E-15	1.085370438
chr11_72960001_72975000	LRTOMT	9.616277633	3.51E-19	1.06E-15	0.955810336
chr17_48120001_48135000	CALCOCO2	9.615483535	3.53E-19	1.06E-15	0.871048532
chr6_18270001_18285000	JARID2	9.614091579	3.56E-19	1.07E-15	1.206127211
chr22_30585001_30600000	THOC5	9.612562257	3.60E-19	1.09E-15	0.816619967
chr22_30600001_30615000	THOC5	9.612562257	3.60E-19	1.09E-15	0.816619967
chr15_93345001_93360000	ARPIN	9.607151844	3.75E-19	1.13E-15	1.063806311
chr19_40680001_40695000	ZNF546	9.600918384	3.93E-19	1.18E-15	0.843972094
chr19_40920001_40935000	ITPKC	9.600878722	3.93E-19	1.18E-15	1.027069895
chr12_125175001_125190000	SIRT4	9.600868412	3.93E-19	1.18E-15	1.24360655
chr4_10065001_10080000	SEPSECS	9.600405427	3.94E-19	1.18E-15	0.937312319
chr12_125175001_125190000	CRY1	9.595611232	4.08E-19	1.23E-15	0.989656519
chr9_21675001_21690000	PLAA	9.595503934	4.08E-19	1.23E-15	0.865179916
chr4_15915001_15930000	GRK4	9.594373514	4.12E-19	1.24E-15	0.931964621
chr8_123705001_123720000	ATAD2	9.592264431	4.18E-19	1.25E-15	0.951026894
chr12_125220001_125235000	DHX37	9.592169718	4.19E-19	1.26E-15	1.268279581
chr20_18210001_18225000	DZANK1	9.587002931	4.35E-19	1.30E-15	1.340874647
chr9_21585001_21600000	PLAA	9.586074745	4.38E-19	1.31E-15	0.863778056
chr6_18495001_18510000	ACOT13	9.585932442	4.38E-19	1.31E-15	0.824115817
chr12_125205001_125220000	RBM19	9.585197401	4.41E-19	1.32E-15	1.043671322
chr6_6825001_6840000	CDKAL1	9.583327627	4.47E-19	1.34E-15	0.766732213
chr1_16485001_16500000	KAZN	9.5815795	4.53E-19	1.35E-15	1.361783351
chr1_16500001_16515000	KAZN	9.5815795	4.53E-19	1.35E-15	1.361783351
chr9_16035001_16050000	KIAA2026	9.577831788	4.65E-19	1.39E-15	0.913435316
chr3_197040001_197055000	OPA1	9.577392482	4.67E-19	1.39E-15	0.836659056
chr3_197055001_197070000	OPA1	9.577392482	4.67E-19	1.39E-15	0.836659056
chr1_209565001_209580000	RAB3GAP2	9.576802731	4.69E-19	1.40E-15	0.930060196
chr12_125220001_125235000	CRY1	9.576541929	4.70E-19	1.40E-15	0.991792171
chr5_43425001_43440000	WDR70	9.575315257	4.74E-19	1.41E-15	0.660319015
chr12_26445001_26460000	C2CD5	9.574382526	4.77E-19	1.42E-15	0.923711552
chr7_20280001_20295000	HERPUD2	9.574356284	4.77E-19	1.42E-15	0.580293388
chr22_30630001_30645000	THOC5	9.574152229	4.78E-19	1.42E-15	0.826764103
chr3_197220001_197235000	OPA1	9.570463177	4.91E-19	1.46E-15	0.838362144
chr17_53880001_53895000	RNFT1	9.567954104	5.00E-19	1.48E-15	1.042355002
chr17_53895001_53910000	RNFT1	9.567954104	5.00E-19	1.48E-15	1.042355002
chr8_116085001_116100000	MRPL13	9.567816644	5.01E-19	1.48E-15	0.883679229
chr12_125190001_125205000	C12orf43	9.567807583	5.01E-19	1.48E-15	1.076983224
chr3_197175001_197190000	OPA1	9.565033149	5.11E-19	1.51E-15	0.838392277
chr3_197190001_197205000	OPA1	9.565033149	5.11E-19	1.51E-15	0.838392277
chr3_197205001_197220000	OPA1	9.565033149	5.11E-19	1.51E-15	0.838392277
chr1_209595001_209610000	LPGAT1	9.562455977	5.21E-19	1.54E-15	1.129144004
chr1_16485001_16500000	EIF4G3	9.562000611	5.23E-19	1.54E-15	1.211783102
chr1_16500001_16515000	EIF4G3	9.562000611	5.23E-19	1.54E-15	1.211783102
chr19_40665001_40680000	ZNF546	9.558000369	5.38E-19	1.59E-15	0.852009225
chr11_72915001_72930000	FCHSD2	9.556347261	5.45E-19	1.61E-15	0.887796246
chr9_21570001_21585000	C9orf72	9.55441408	5.53E-19	1.63E-15	0.822037209
chr15_93345001_93360000	TARSL2	9.554269072	5.53E-19	1.63E-15	1.03194857
chr9_16020001_16035000	FOCAD	9.55158906	5.64E-19	1.66E-15	0.934449173
chr12_125205001_125220000	NR2C1	9.549478479	5.73E-19	1.69E-15	0.845464536
chr3_125325001_125340000	SNX4	9.547664792	5.81E-19	1.71E-15	0.980166889
chr8_87000001_87015000	TPD52	9.545901553	5.88E-19	1.73E-15	0.863421899
chr8_87015001_87030000	TPD52	9.545901553	5.88E-19	1.73E-15	0.863421899
chr8_87030001_87045000	TPD52	9.545901553	5.88E-19	1.73E-15	0.863421899
chr22_30645001_30660000	THOC5	9.543500566	5.99E-19	1.76E-15	0.824212103
chr12_125220001_125235000	C12orf49	9.540789673	6.11E-19	1.79E-15	0.964629511
chr11_72945001_72960000	LRTOMT	9.53917377	6.18E-19	1.81E-15	0.96156452
chr1_209580001_209595000	LPGAT1	9.536032515	6.32E-19	1.86E-15	1.126383039
chr4_15915001_15930000	KIAA0232	9.535724773	6.34E-19	1.86E-15	0.940451505
chr9_21675001_21690000	C9orf72	9.534549159	6.39E-19	1.87E-15	0.816546161
chr9_4320001_4335000	RIC1	9.533685365	6.43E-19	1.88E-15	0.687439055
chr11_13950001_13965000	CYP2R1	9.53266984	6.48E-19	1.90E-15	0.920779336
chr12_26430001_26445000	C2CD5	9.531885194	6.52E-19	1.91E-15	0.91686002
chr15_93360001_93375000	TARSL2	9.529943609	6.61E-19	1.93E-15	1.028321305
chr10_75645001_75660000	ADK	9.528108305	6.70E-19	1.96E-15	1.026423698
chr1_8940001_8955000	PANK4	9.527206812	6.75E-19	1.97E-15	0.881641699
chr1_202005001_202020000	ZBTB41	9.527069479	6.75E-19	1.97E-15	1.087568593
chr9_21585001_21600000	KDM4C	9.524857268	6.86E-19	2.00E-15	0.660997153
chr15_93330001_93345000	DET1	9.524755734	6.87E-19	2.00E-15	0.894050916
chr12_125205001_125220000	SFSWAP	9.523603525	6.93E-19	2.02E-15	1.019903851
chr20_18210001_18225000	TASP1	9.523204245	6.95E-19	2.02E-15	0.799311343
chr9_35925001_35940000	DCAF10	9.522269673	7.00E-19	2.04E-15	0.904888395
chr1_8955001_8970000	DFFB	9.520104369	7.11E-19	2.07E-15	0.964920815
chr1_8970001_8985000	DFFB	9.520104369	7.11E-19	2.07E-15	0.964920815
chr12_125190001_125205000	CRY1	9.519978532	7.11E-19	2.07E-15	0.979913978
chr15_93375001_93390000	ARPIN	9.518923543	7.17E-19	2.08E-15	1.054562137
chr8_116100001_116115000	MRPL13	9.517502259	7.24E-19	2.10E-15	0.881805857
chr9_21570001_21585000	UHRF2	9.517024535	7.27E-19	2.11E-15	0.674583129
chr9_35940001_35955000	DCAF10	9.514864649	7.39E-19	2.14E-15	0.903914823
chr3_46140001_46155000	CTDSPL	9.514038004	7.43E-19	2.15E-15	1.146034135
chr3_46155001_46170000	CTDSPL	9.514038004	7.43E-19	2.15E-15	1.146034135
chr1_8940001_8955000	DFFB	9.513553323	7.46E-19	2.16E-15	0.964506747
chr4_25545001_25560000	RBPJ	9.512504027	7.51E-19	2.18E-15	0.734590671
chr20_36810001_36825000	ACTR5	9.512252711	7.53E-19	2.18E-15	0.863348176
chr5_173160001_173175000	MAPK9	9.511472403	7.57E-19	2.19E-15	0.798546896
chr5_173175001_173190000	MAPK9	9.511472403	7.57E-19	2.19E-15	0.798546896
chr12_125220001_125235000	SIRT4	9.511328349	7.58E-19	2.19E-15	1.239311313
chr15_58665001_58680000	MAP2K5	9.5098171	7.66E-19	2.21E-15	0.840681301
chr1_8955001_8970000	PANK4	9.508312204	7.75E-19	2.24E-15	0.88022515
chr1_8970001_8985000	PANK4	9.508312204	7.75E-19	2.24E-15	0.88022515
chr15_93330001_93345000	TARSL2	9.508058747	7.76E-19	2.24E-15	1.027558481
chr9_21675001_21690000	KDM4C	9.50755978	7.79E-19	2.25E-15	0.660660179
chr20_18195001_18210000	DZANK1	9.50592714	7.89E-19	2.27E-15	1.329488992
chr15_93345001_93360000	DET1	9.504823016	7.95E-19	2.29E-15	0.893134854
chr9_21585001_21600000	C9orf72	9.50472011	7.96E-19	2.29E-15	0.813886436
chr15_93360001_93375000	ARPIN	9.499701127	8.25E-19	2.37E-15	1.05307791
chr4_25530001_25545000	RBPJ	9.499588523	8.26E-19	2.38E-15	0.732643062
chr1_16515001_16530000	HMGCL	9.498539208	8.32E-19	2.39E-15	1.112815196
chr20_18225001_18240000	TASP1	9.497888582	8.36E-19	2.40E-15	0.79759689
chr15_93375001_93390000	TARSL2	9.497098029	8.41E-19	2.42E-15	1.025483132
chr8_116085001_116100000	ZNF34	9.495695743	8.50E-19	2.44E-15	0.785871285
chr9_16035001_16050000	NFIB	9.493946937	8.61E-19	2.47E-15	1.282334894
chr11_10920001_10935000	CARS	9.492826256	8.68E-19	2.49E-15	0.952778504
chr12_66105001_66120000	FRS2	9.492623969	8.69E-19	2.49E-15	1.477411793
chr4_184350001_184365000	IRF2	9.492294902	8.71E-19	2.50E-15	0.764296682
chr8_86985001_87000000	TPD52	9.49201577	8.73E-19	2.50E-15	0.859358278
chr5_173190001_173205000	MAPK9	9.490545095	8.83E-19	2.53E-15	0.797922161
chr12_125220001_125235000	RBM19	9.490440115	8.83E-19	2.53E-15	1.031674753
chr12_125205001_125220000	SIRT4	9.490272464	8.84E-19	2.53E-15	1.242175351
chr3_197025001_197040000	PAK2	9.490130528	8.85E-19	2.53E-15	0.899916505
chr3_197175001_197190000	PPP1R2	9.490014048	8.86E-19	2.53E-15	0.943934905
chr3_197190001_197205000	PPP1R2	9.490014048	8.86E-19	2.53E-15	0.943934905
chr3_197205001_197220000	PPP1R2	9.490014048	8.86E-19	2.53E-15	0.943934905
chr3_197220001_197235000	PPP1R2	9.489164352	8.92E-19	2.54E-15	0.943429437
chr12_125220001_125235000	NR2C1	9.487298248	9.04E-19	2.58E-15	0.837909535
chr4_184305001_184320000	IRF2	9.484486068	9.23E-19	2.63E-15	0.764416665
chr4_184320001_184335000	IRF2	9.484486068	9.23E-19	2.63E-15	0.764416665
chr4_184335001_184350000	IRF2	9.484486068	9.23E-19	2.63E-15	0.764416665
chr11_10935001_10950000	CARS	9.481485719	9.43E-19	2.68E-15	0.951548778
chr11_10950001_10965000	CARS	9.481485719	9.43E-19	2.68E-15	0.951548778
chr4_25560001_25575000	RBPJ	9.480822076	9.48E-19	2.69E-15	0.731565475
chr3_189645001_189660000	LPP	9.480743821	9.48E-19	2.69E-15	0.76766665
chr3_189660001_189675000	LPP	9.480743821	9.48E-19	2.69E-15	0.76766665
chr1_209565001_209580000	LPGAT1	9.480113036	9.53E-19	2.70E-15	1.121246748
chr12_125205001_125220000	DHX37	9.480058481	9.53E-19	2.70E-15	1.26201502
chr12_66135001_66150000	FRS2	9.479106077	9.60E-19	2.72E-15	1.458303879
chr12_42420001_42435000	GXYLT1	9.475492279	9.85E-19	2.79E-15	1.540268277
chr12_42405001_42420000	GXYLT1	9.47400924	9.96E-19	2.82E-15	1.540257172
chr5_73545001_73560000	WDR41	9.473872346	9.97E-19	2.82E-15	0.774046645
chr5_73560001_73575000	WDR41	9.473872346	9.97E-19	2.82E-15	0.774046645
[truncated: 124,439 more rows]
