# Supplementary material for: A multi-omic dissection of super-enhancer driven oncogenic gene expression programs in ovarian cancer
Source: Nat Commun. 2022 Jul 22;13:4247. doi: 10.1038/s41467-022-31919-8 (PMC9307778; doi:10.1038/s41467-022-31919-8)
Supplement: Supplementary file 9 — Supplementary Dataset 7 [file 41467_2022_31919_MOESM9_ESM.xlsx]

## Sheet: SE60_CRISPRKO_DEGS_FDR0.0005
Within this data sheet are all DEGS detected after CRISPR-KO of SE60 at an FDR (padj) theshold of 0.0005 sorted largest negative fold to highest postive fold change
Gene	baseMean	log2FoldChange	lfcSE	stat	pvalue	padj
GATA4	51.0262	-9.44937	1.33751	-7.06488	1.60752e-12	2.56321e-10
WNT7A	56.3887	-9.30889	1.3158	-7.07472	1.49748e-12	2.40446e-10
KBTBD7	75.3561	-8.46306	1.2855	-6.58347	4.59597e-11	4.93121e-09
CNTNAP4	23.1295	-8.33562	1.39425	-5.97858	2.25095e-09	1.45939e-07
GDA	3510.46	-8.06979	0.266452	-30.2861	1.74499e-201	4.00668e-197
LINC01467	15.3253	-7.74503	1.45727	-5.31474	1.06811e-07	3.84402e-06
DOC2B	13.1453	-7.52088	1.47927	-5.08418	3.69214e-07	1.10051e-05
GBX1	28.9309	-7.35493	1.36685	-5.38094	7.40989e-08	2.8376e-06
NEFH	46.1909	-7.01703	1.30135	-5.39213	6.9628e-08	2.69146e-06
ACTC1	174.869	-6.98725	0.807249	-8.65564	4.9015e-18	3.63043e-15
PAK3	82.8052	-6.98613	0.728802	-9.58577	9.17749e-22	1.17069e-18
PRSS35	30.3144	-6.96882	1.33589	-5.21663	1.82205e-07	6.03694e-06
C10orf82	8.4421	-6.87659	1.60105	-4.29505	1.74653e-05	0.000269323
PTN	69.5136	-6.71756	0.944046	-7.11571	1.11337e-12	1.88745e-10
FLG	568.751	-6.68291	0.374359	-17.8516	2.80856e-71	3.22437e-67
EDN2	31.2958	-6.56589	1.40981	-4.65729	3.204e-06	6.61575e-05
KRT6A	881.413	-6.24954	1.0603	-5.89411	3.76714e-09	2.23737e-07
NR5A1	12.9021	-6.21162	1.45934	-4.25646	2.07688e-05	0.000309657
SRD5A2	18.1133	-6.13127	1.45494	-4.2141	2.50773e-05	0.000358978
MFAP5	64.5024	-5.95377	0.744949	-7.99219	1.32561e-15	5.15888e-13
PLEKHG4B	28.3155	-5.69006	1.01319	-5.61599	1.95441e-08	9.32955e-07
BMPER	278.361	-5.65003	0.924075	-6.11425	9.70104e-10	7.13928e-08
CPA4	181.993	-5.647	0.584031	-9.66902	4.08267e-22	5.61267e-19
KRT4	253.531	-5.43972	0.39697	-13.7031	9.73004e-43	5.58529e-39
ROS1	22.3292	-5.26878	1.17025	-4.50225	6.72387e-06	0.000120773
KRT5	901.994	-5.20673	0.752586	-6.91845	4.56626e-12	6.47197e-10
RSPO2	52.3956	-5.14994	0.618334	-8.32874	8.17053e-17	4.69009e-14
ZNF711	28.4305	-5.14353	0.778469	-6.60724	3.91549e-11	4.34316e-09
SLC7A13	20.5126	-5.10711	1.05081	-4.86016	1.17288e-06	2.87719e-05
PCBP3	43.3176	-4.94758	0.681992	-7.2546	4.02848e-13	7.64447e-11
OSBPL6	28.976	-4.93475	0.732513	-6.73673	1.61987e-11	1.96792e-09
AL161431.1	233.835	-4.91968	0.408016	-12.0576	1.76948e-33	8.12578e-30
KCNK1	26.6734	-4.81741	0.7457	-6.46025	1.04527e-10	1.03923e-08
ST8SIA4	96.1921	-4.78824	0.581636	-8.23238	1.83534e-16	9.36474e-14
BEX1	74.6915	-4.7276	0.516608	-9.15123	5.62868e-20	5.61913e-17
ALKAL2	23.3781	-4.70358	1.05409	-4.4622	8.11211e-06	0.000141752
NAP1L3	47.2797	-4.57891	0.627123	-7.30145	2.84687e-13	5.78469e-11
TCF4	39.6565	-4.50575	0.655399	-6.87481	6.20714e-12	8.53426e-10
SORCS1	58.4795	-4.47592	0.643224	-6.95858	3.4372e-12	4.99503e-10
CNGB1	429.172	-4.45888	0.274742	-16.2293	3.13049e-59	2.39597e-55
SNCAIP	34.7894	-4.41624	0.618203	-7.14368	9.08654e-13	1.56745e-10
CYP26A1	37.3294	-4.41174	0.979122	-4.50581	6.61203e-06	0.000119167
AL358613.3	37.1717	-4.40346	0.973365	-4.52396	6.06946e-06	0.000110695
HORMAD2-AS1	710.655	-4.39998	0.906291	-4.85494	1.20424e-06	2.9322e-05
SHISAL1	33.4965	-4.37075	0.906755	-4.82021	1.43407e-06	3.38762e-05
MYO16-AS1	35.0911	-4.04503	0.726744	-5.56597	2.60697e-08	1.18532e-06
FOXJ2	58.9483	-4.01495	0.498214	-8.05868	7.71216e-16	3.21962e-13
HNRNPCP1	24.9235	-3.90046	0.846614	-4.60713	4.08267e-06	8.06731e-05
TGM4	17.9999	-3.75888	0.864082	-4.35015	1.36046e-05	0.000219242
GRIN2A	49.3939	-3.75247	0.464391	-8.0804	6.45552e-16	2.85049e-13
AC122707.1	22.2979	-3.71564	0.7683	-4.83618	1.32359e-06	3.17233e-05
SLCO1A2	42.9201	-3.70238	0.597199	-6.19957	5.66175e-10	4.51387e-08
HLA-F-AS1	16.4297	-3.70006	0.810615	-4.56451	5.00666e-06	9.49281e-05
ATP8A1	91.3472	-3.69164	0.424041	-8.70585	3.15193e-18	2.41239e-15
OSTCP1	20.1911	-3.66934	0.752458	-4.87648	1.07997e-06	2.69242e-05
HPGD	21.3945	-3.58093	0.71056	-5.03959	4.66536e-07	1.32085e-05
KLK10	223.596	-3.48044	0.838202	-4.15227	3.29193e-05	0.000446726
AHNAK2	961.431	-3.46714	0.367806	-9.42654	4.23834e-21	4.86582e-18
AC139795.1	18.1214	-3.2918	0.754445	-4.3632	1.28172e-05	0.000209313
AMZ1	698.93	-3.2915	0.316394	-10.4032	2.39759e-25	6.11678e-22
DSCAML1	34.0299	-3.12984	0.708676	-4.41646	1.00331e-05	0.000170771
GNGT1	393.229	-3.12585	0.264519	-11.8171	3.18377e-32	1.21837e-28
FILIP1L	738.619	-3.09981	0.369105	-8.39819	4.53411e-17	2.66943e-14
TENM2	28.5866	-3.07593	0.637965	-4.82147	1.42506e-06	3.36981e-05
SLC4A8	121.588	-3.06705	0.302607	-10.1354	3.84611e-24	7.40505e-21
DUX4L51	441.436	-3.03623	0.303766	-9.99528	1.5983e-23	2.62133e-20
EXO5	30.3969	-2.99154	0.697171	-4.29096	1.779e-05	0.000273778
SUSD5	375.454	-2.9867	0.384533	-7.76709	8.03113e-15	2.39484e-12
PCDH10	37.5171	-2.9848	0.654584	-4.55984	5.11921e-06	9.67425e-05
SDR42E1	208.768	-2.95898	0.479344	-6.17298	6.7015e-10	5.19842e-08
KCNB1	43.8306	-2.93152	0.520389	-5.63333	1.76768e-08	8.56889e-07
TGFBI	43.0774	-2.89918	0.640468	-4.52666	5.99225e-06	0.000109632
CYP4F26P	82.1519	-2.87853	0.497423	-5.78689	7.16995e-09	3.94795e-07
NEGR1	207.165	-2.87652	0.519176	-5.54055	3.01527e-08	1.34174e-06
CCNA1	555.151	-2.84475	0.372071	-7.6457	2.07809e-14	5.48448e-12
ABLIM2	53.4387	-2.80981	0.523784	-5.36444	8.12017e-08	3.04652e-06
ADAMTS8	307.567	-2.78982	0.461715	-6.04231	1.51922e-09	1.05069e-07
EPHA7	54.168	-2.77313	0.521679	-5.31578	1.06203e-07	3.83418e-06
DNAJC15	100.587	-2.74505	0.457243	-6.00347	1.93141e-09	1.27802e-07
EPHB1	88.6152	-2.74439	0.453557	-6.05081	1.44122e-09	1.00583e-07
LGALS14	197.082	-2.74371	0.428618	-6.4013	1.54058e-10	1.44972e-08
LYPD1	1363.95	-2.72676	0.269399	-10.1216	4.42975e-24	7.82395e-21
LINC01109	182.686	-2.71977	0.38535	-7.05794	1.68992e-12	2.65769e-10
AC067773.1	157.684	-2.71607	0.381812	-7.11362	1.13037e-12	1.88745e-10
KRT15	47.8923	-2.70266	0.473866	-5.70342	1.17425e-08	6.0862e-07
CAPN6	87.82	-2.6996	0.375631	-7.18684	6.6307e-13	1.21798e-10
TRIM67	2262.24	-2.69755	0.649955	-4.15036	3.31958e-05	0.000449151
KLK5	533.47	-2.69345	0.286942	-9.38675	6.18792e-21	6.76576e-18
PCDH9	117.267	-2.69052	0.460984	-5.83647	5.33191e-09	3.04542e-07
HEPHL1	96.9186	-2.68468	0.563444	-4.76476	1.89074e-06	4.23545e-05
GPR27	84.3454	-2.68401	0.576525	-4.65549	3.23213e-06	6.65587e-05
SPOCK1	716.284	-2.65867	0.272133	-9.76976	1.51818e-22	2.32393e-19
ID2	3044.47	-2.63628	0.604647	-4.36004	1.3004e-05	0.000211462
ZNF738	62.1902	-2.63307	0.412544	-6.38253	1.74182e-10	1.61266e-08
SCN8A	138.441	-2.63205	0.340995	-7.71871	1.1751e-14	3.21207e-12
PCYT1B	42.2191	-2.63052	0.631878	-4.16302	3.14066e-05	0.000430266
ZNF480	24.1479	-2.6292	0.601682	-4.36976	1.24386e-05	0.000203711
EML5	108.491	-2.61305	0.538846	-4.84935	1.23869e-06	3.00333e-05
WNT10A	736.751	-2.60589	0.361587	-7.20681	5.72763e-13	1.06058e-10
RAB39B	32.1161	-2.60546	0.511889	-5.08989	3.58273e-07	1.07393e-05
IL18	2326.02	-2.60375	0.284924	-9.13839	6.33886e-20	6.06444e-17
PLXNA2	202.968	-2.58749	0.428577	-6.0374	1.56614e-09	1.07665e-07
DOCK5	189.687	-2.57052	0.434403	-5.91735	3.27163e-09	1.96135e-07
RCAN2	1929.06	-2.56984	0.374987	-6.85315	7.22421e-12	9.75736e-10
ZBED2	1153.09	-2.55257	0.264044	-9.66721	4.15554e-22	5.61267e-19
KRT17	211.748	-2.53987	0.586766	-4.3286	1.5006e-05	0.000237952
SMAD9	313.389	-2.53433	0.420633	-6.02503	1.69075e-09	1.14856e-07
NRXN3	383.745	-2.51399	0.235691	-10.6664	1.46109e-26	4.19351e-23
AC000403.1	31.5214	-2.49754	0.540443	-4.62129	3.81368e-06	7.66106e-05
NPY1R	36.9411	-2.48286	0.533824	-4.65109	3.3018e-06	6.7811e-05
PMEPA1	670.515	-2.45995	0.394821	-6.23055	4.6479e-10	3.85273e-08
HRK	71.3483	-2.43817	0.375635	-6.49078	8.53929e-11	8.83201e-09
PCDH20	23.3936	-2.41684	0.583943	-4.13883	3.49081e-05	0.000467908
CPA6	685.114	-2.37509	0.312027	-7.61181	2.70285e-14	6.81979e-12
AC002454.1	174.088	-2.37073	0.378939	-6.25623	3.94401e-10	3.30505e-08
LINC01029	67.2093	-2.36798	0.494945	-4.78433	1.71559e-06	3.92347e-05
ITGB6	1132.24	-2.35409	0.289604	-8.12865	4.3408e-16	1.99338e-13
PTPRR	171.624	-2.33549	0.479849	-4.86714	1.13224e-06	2.79541e-05
KRT19	1449.53	-2.30007	0.362143	-6.35128	2.13529e-10	1.90032e-08
TNFRSF11B	124.86	-2.28956	0.373317	-6.13303	8.62202e-10	6.46961e-08
LHX1	1023.4	-2.2848	0.332143	-6.87898	6.02831e-12	8.33831e-10
AL161891.1	73.4493	-2.26271	0.408538	-5.53856	3.04965e-08	1.35441e-06
AC027288.3	82.0197	-2.25507	0.46725	-4.82626	1.3912e-06	3.30797e-05
AC011586.2	195.25	-2.25188	0.460805	-4.88684	1.02466e-06	2.58088e-05
LFNG	117.968	-2.23977	0.426513	-5.25135	1.50989e-07	5.18216e-06
AC092153.1	429.044	-2.23332	0.307654	-7.25921	3.89358e-13	7.51264e-11
IGFBP5	197.026	-2.22225	0.2478	-8.96794	3.02111e-19	2.56918e-16
TCF24	162.612	-2.21316	0.372446	-5.94222	2.8119e-09	1.74027e-07
ACTBL2	177.794	-2.21086	0.463186	-4.77317	1.81349e-06	4.10647e-05
GABBR2	93.7664	-2.1891	0.492038	-4.44906	8.62481e-06	0.00014946
GATM	58.9386	-2.18627	0.50012	-4.3715	1.23398e-05	0.000202831
GJB3	102.844	-2.14911	0.388121	-5.53721	3.07331e-08	1.36228e-06
CTSE	271.693	-2.14071	0.512558	-4.17652	2.96003e-05	0.000410667
AC128709.3	45.7411	-2.1267	0.445662	-4.772	1.82408e-06	4.12638e-05
POSTN	47.2796	-2.12062	0.453281	-4.67839	2.89137e-06	6.09071e-05
RNF180	879.473	-2.10649	0.315685	-6.67275	2.51051e-11	2.97133e-09
MIR17HG	134.501	-2.10152	0.348259	-6.03438	1.59578e-09	1.09375e-07
INA	846.134	-2.09922	0.331166	-6.33886	2.31476e-10	2.05209e-08
FHL2	4392.03	-2.09373	0.341836	-6.12497	9.06998e-10	6.78358e-08
ANKRD1	425.862	-2.09231	0.360596	-5.80236	6.53882e-09	3.65299e-07
TMEM255A	46.5259	-2.08573	0.452945	-4.60481	4.12842e-06	8.12973e-05
SH3GL3	122.139	-2.08298	0.387546	-5.37479	7.66707e-08	2.90981e-06
CLSTN2	716.253	-2.08295	0.255138	-8.16401	3.24086e-16	1.55028e-13
SLITRK1	37.7713	-2.07509	0.463244	-4.47947	7.48295e-06	0.000132268
PTHLH	811.861	-2.07076	0.374423	-5.53053	3.19258e-08	1.40162e-06
EGFL6	174.627	-2.0502	0.386099	-5.31003	1.09607e-07	3.9262e-06
LRAT	52.9122	-2.04344	0.417955	-4.88914	1.01276e-06	2.55539e-05
ABLIM3	313.837	-2.02411	0.245997	-8.22818	1.90077e-16	9.48774e-14
ATOH8	316.088	-2.01924	0.339504	-5.9476	2.72101e-09	1.70238e-07
C12orf56	78.3782	-2.01545	0.349717	-5.76308	8.25927e-09	4.43316e-07
B3GALT1	70.4991	-2.01504	0.457634	-4.40316	1.06683e-05	0.000179779
CMYA5	387.563	-2.01082	0.243102	-8.27153	1.32248e-16	7.22985e-14
ZNF860	709.684	-1.99015	0.30255	-6.57794	4.77e-11	5.09414e-09
AC099568.2	57.3857	-1.97778	0.416261	-4.75129	2.02119e-06	4.48826e-05
IGFBP3	17080.5	-1.96728	0.296132	-6.64328	3.06781e-11	3.522e-09
SERPINB8	430.229	-1.94531	0.280936	-6.92441	4.37808e-12	6.24379e-10
CRISPLD2	2637.59	-1.94408	0.243953	-7.96907	1.59875e-15	6.01785e-13
CERNA2	614.392	-1.93796	0.364255	-5.32034	1.03572e-07	3.74507e-06
TLL2	1354.63	-1.92314	0.290014	-6.63119	3.32997e-11	3.76648e-09
RGCC	1305.43	-1.90409	0.329808	-5.77333	7.77183e-09	4.24879e-07
EIF4E3	87.8658	-1.89435	0.41383	-4.57759	4.70356e-06	9.02242e-05
SAMD11	961.99	-1.87945	0.390456	-4.81348	1.48322e-06	3.46451e-05
PCDH19	563.495	-1.87909	0.372242	-5.04804	4.46373e-07	1.27795e-05
ZNF385B	1678.09	-1.87632	0.234054	-8.01661	1.08706e-15	4.37894e-13
PRR34-AS1	108.318	-1.86141	0.299553	-6.21397	5.16633e-10	4.23657e-08
TTC3P1	300.042	-1.85698	0.24353	-7.62527	2.43529e-14	6.28278e-12
AC010680.2	63.6184	-1.85693	0.368107	-5.04453	4.54627e-07	1.29588e-05
SLC35G2	272.997	-1.84638	0.249308	-7.40604	1.30122e-13	2.87282e-11
ZNF264	362.174	-1.82739	0.213643	-8.55349	1.19418e-17	8.0646e-15
TMSB15A	169.175	-1.82468	0.398392	-4.58011	4.64735e-06	8.96704e-05
ATP10A	473.251	-1.82446	0.365138	-4.99663	5.83422e-07	1.59286e-05
AL356277.2	60.6436	-1.79331	0.381688	-4.69837	2.62243e-06	5.60648e-05
NCAM2	274.38	-1.79252	0.237338	-7.55258	4.26731e-14	1.03139e-11
PLEKHD1	162.458	-1.78862	0.324529	-5.51142	3.55945e-08	1.53914e-06
HMSD	90.8735	-1.77701	0.375466	-4.73279	2.2145e-06	4.86109e-05
AC078881.1	83.1111	-1.74106	0.346428	-5.02575	5.01463e-07	1.40074e-05
TRIM29	517.157	-1.72761	0.406323	-4.25182	2.12041e-05	0.000313905
LHX1-DT	502.593	-1.7135	0.241022	-7.10931	1.16622e-12	1.9234e-10
MALL	122.103	-1.71006	0.279995	-6.10745	1.01233e-09	7.40257e-08
NEXN	96.6882	-1.70792	0.412893	-4.13646	3.52699e-05	0.000470559
NMU	5870.52	-1.7013	0.293382	-5.79891	6.67457e-09	3.71077e-07
REEP1	199.149	-1.68839	0.309383	-5.45727	4.83519e-08	1.98251e-06
CAV1	4744.62	-1.68723	0.264148	-6.38743	1.68696e-10	1.56819e-08
AC016526.2	64.7431	-1.68264	0.370687	-4.53924	5.64561e-06	0.000105304
KLF5	3071.89	-1.67884	0.188864	-8.88915	6.15782e-19	5.04963e-16
RFC3	2056.46	-1.67312	0.207955	-8.04561	8.58196e-16	3.51876e-13
LBH	2265.8	-1.67096	0.215278	-7.76186	8.36923e-15	2.43248e-12
CAVIN1	3136.49	-1.65466	0.270406	-6.11918	9.40568e-10	6.98912e-08
ADGRF4	120.337	-1.6511	0.384043	-4.29925	1.71376e-05	0.000265697
XDH	835.949	-1.6272	0.367333	-4.42975	9.4341e-06	0.000161654
RINL	85.8752	-1.61918	0.363935	-4.4491	8.62316e-06	0.00014946
LRRC61	371.074	-1.60979	0.305606	-5.26754	1.38267e-07	4.81752e-06
AC100801.1	573.91	-1.60818	0.377427	-4.2609	2.0361e-05	0.000304898
COTL1	5185.98	-1.60432	0.24783	-6.47347	9.57803e-11	9.68816e-09
AP4S1	188.484	-1.60174	0.359863	-4.45098	8.54783e-06	0.00014835
ZNF215	282.235	-1.58991	0.290986	-5.46389	4.65817e-08	1.92367e-06
FAM13B	2602.45	-1.58199	0.234258	-6.75321	1.44608e-11	1.78046e-09
NAV1	313.435	-1.58124	0.23416	-6.75281	1.45005e-11	1.78046e-09
IFFO2	631.961	-1.57948	0.338844	-4.66137	3.1411e-06	6.49756e-05
LINC00680	242.508	-1.57897	0.329389	-4.79365	1.63778e-06	3.76477e-05
SERPINB7	755.697	-1.57375	0.37819	-4.16127	3.16486e-05	0.000432807
ANKS1B	104.164	-1.56722	0.358509	-4.37148	1.23407e-05	0.000202831
DLEU2	696.317	-1.55825	0.265667	-5.8654	4.48046e-09	2.60445e-07
AP005328.2	86.2506	-1.55273	0.322493	-4.81478	1.47359e-06	3.44904e-05
AC112220.2	422.433	-1.54952	0.260424	-5.95	2.68141e-09	1.68679e-07
AC008972.1	184.176	-1.54694	0.319301	-4.84478	1.26755e-06	3.06683e-05
S100A4	543.048	-1.53517	0.263495	-5.82619	5.67075e-09	3.21737e-07
KLF10	1309.47	-1.52254	0.277474	-5.48713	4.08519e-08	1.72427e-06
EPS8	1187.37	-1.5179	0.260344	-5.83038	5.53005e-09	3.15076e-07
CDRT1	184.642	-1.5141	0.26261	-5.7656	8.13669e-09	4.39592e-07
DUSP10	332.96	-1.51116	0.240097	-6.29395	3.09479e-10	2.64161e-08
AC008440.3	79.8447	-1.50632	0.357569	-4.21267	2.52365e-05	0.000360807
SMURF2	10223.7	-1.49049	0.285278	-5.22468	1.74458e-07	5.83076e-06
SMAD6	2884.53	-1.46937	0.285219	-5.15171	2.58118e-07	8.0525e-06
EMP1	1230.34	-1.4673	0.355393	-4.12866	3.64881e-05	0.000482883
TEP1	1334.39	-1.4651	0.173079	-8.46495	2.56269e-17	1.54847e-14
DIAPH3	1563.11	-1.45982	0.225021	-6.48748	8.72821e-11	8.98692e-09
ZNF551	761.874	-1.45421	0.23702	-6.13539	8.49505e-10	6.39524e-08
DOCK4	1543.81	-1.44888	0.233314	-6.21001	5.2982e-10	4.28352e-08
PCSK5	649.441	-1.4487	0.24298	-5.96224	2.48798e-09	1.57808e-07
CFL2	2633.86	-1.44555	0.224504	-6.43888	1.20361e-10	1.16608e-08
FLRT2	1305.65	-1.44474	0.325714	-4.43562	9.18075e-06	0.000157784
NOV	266.455	-1.4428	0.226365	-6.37378	1.8442e-10	1.69378e-08
ZNF35	903.133	-1.43407	0.245161	-5.84951	4.93036e-09	2.83724e-07
MPHOSPH6	671.071	-1.43172	0.261464	-5.4758	4.35546e-08	1.81499e-06
AL357507.1	524.078	-1.43157	0.246925	-5.7976	6.7269e-09	3.73083e-07
SDC3	1412.62	-1.42344	0.148879	-9.56103	1.16595e-21	1.40902e-18
RF02104	145.829	-1.42334	0.334577	-4.25413	2.09863e-05	0.000311685
PDGFD	321.25	-1.42091	0.313646	-4.5303	5.89009e-06	0.000108021
CHORDC1	3696.31	-1.40819	0.251929	-5.58963	2.27557e-08	1.06414e-06
ZNF583	124.117	-1.40632	0.317394	-4.43084	9.38677e-06	0.000160963
TNFRSF10D	1884.69	-1.3932	0.274546	-5.07457	3.88371e-07	1.14472e-05
OSGEP	1076.3	-1.38587	0.152775	-9.07131	1.17595e-19	1.0385e-16
SYNPO	1788.65	-1.38468	0.244795	-5.65647	1.54521e-08	7.63003e-07
KRT23	383.571	-1.384	0.318489	-4.34552	1.38944e-05	0.000223098
ALG5	557.888	-1.36178	0.211881	-6.4271	1.3006e-10	1.24429e-08
MX2	140.926	-1.36053	0.266387	-5.10734	3.26732e-07	9.91029e-06
RNF219	771.74	-1.35553	0.200653	-6.7556	1.42242e-11	1.76541e-09
SUPT20H	1138.51	-1.355	0.185053	-7.32222	2.439e-13	5.04521e-11
AC006460.2	342.1	-1.35402	0.193171	-7.00941	2.39325e-12	3.66342e-10
SMAD7	1622.74	-1.35165	0.219051	-6.17048	6.80809e-10	5.26332e-08
NAA16	485.714	-1.35131	0.203325	-6.64606	3.01043e-11	3.4735e-09
MICB	276.64	-1.34604	0.277075	-4.85804	1.18556e-06	2.899e-05
PARP2	1537.86	-1.34286	0.163467	-8.21485	2.12425e-16	1.03776e-13
BORA	566.898	-1.33972	0.226731	-5.90886	3.44487e-09	2.05448e-07
LINC00680-GUSBP4	392.927	-1.33331	0.262593	-5.07746	3.82513e-07	1.13036e-05
FERMT2	3060.15	-1.32931	0.238508	-5.57346	2.49734e-08	1.14913e-06
LOX	772.885	-1.32817	0.25785	-5.15094	2.59178e-07	8.06791e-06
SCNN1G	211.536	-1.32734	0.298199	-4.4512	8.53898e-06	0.00014835
AC003006.1	912.322	-1.32136	0.22036	-5.99638	2.01759e-09	1.33121e-07
AMIGO2	8761.42	-1.31904	0.230086	-5.73279	9.87905e-09	5.20259e-07
FKBP3	2549.3	-1.31605	0.183407	-7.17557	7.20075e-13	1.28168e-10
MIRLET7BHG	173.582	-1.31428	0.238913	-5.50108	3.77469e-08	1.62001e-06
DHRS2	173.994	-1.31324	0.285916	-4.59309	4.36734e-06	8.51983e-05
AC009948.1	712.143	-1.31215	0.307638	-4.26525	1.99682e-05	0.000301044
TUBB2B	750.636	-1.31034	0.257103	-5.09657	3.45854e-07	1.04215e-05
LINC00491	118.983	-1.30956	0.280156	-4.67439	2.94823e-06	6.18214e-05
IPO5	6569.1	-1.30699	0.157901	-8.27726	1.26041e-16	7.05862e-14
PSMA6	11333.4	-1.29991	0.213151	-6.09856	1.07028e-09	7.80152e-08
EFNB2	2893.68	-1.29516	0.23907	-5.4175	6.04369e-08	2.3967e-06
DLEU1	338.192	-1.29428	0.268742	-4.81608	1.46406e-06	3.44077e-05
GINS2	1303.72	-1.28993	0.221407	-5.82606	5.67499e-09	3.21737e-07
DISC1FP1	158.355	-1.28911	0.309148	-4.16988	3.04759e-05	0.00041977
UCHL3	749.297	-1.28739	0.250281	-5.14377	2.69277e-07	8.36652e-06
NMNAT2	1438.07	-1.28731	0.307546	-4.18575	2.84225e-05	0.000396482
AC092279.1	253.212	-1.28711	0.251216	-5.12354	2.99847e-07	9.19848e-06
THSD1	720.967	-1.28491	0.16198	-7.93252	2.14751e-15	7.70453e-13
POU4F1	118.216	-1.28264	0.26323	-4.8727	1.10083e-06	2.7355e-05
FAIM	382.56	-1.28192	0.277029	-4.62739	3.70301e-06	7.46903e-05
GLRX2	479.866	-1.27533	0.258149	-4.94027	7.80149e-07	2.03557e-05
CD70	829.892	-1.27306	0.27799	-4.57952	4.66041e-06	8.96963e-05
TEX30	309.435	-1.26771	0.305427	-4.15062	3.3158e-05	0.000448904
MRPS31	518.793	-1.26471	0.22451	-5.6332	1.76893e-08	8.56889e-07
AC125807.2	294.826	-1.26363	0.236757	-5.33722	9.43801e-08	3.47843e-06
RPP40	557.365	-1.25966	0.280539	-4.49015	7.11741e-06	0.000126783
FOSL2	4872.46	-1.25717	0.22093	-5.69032	1.26799e-08	6.46139e-07
GTF2F2	984.515	-1.25563	0.247463	-5.07401	3.89524e-07	1.14518e-05
PLEKHO1	364.688	-1.25536	0.287648	-4.36423	1.27568e-05	0.000208774
NIFK	4164.98	-1.24952	0.233766	-5.34515	9.03422e-08	3.35113e-06
SUGT1	975.743	-1.2471	0.196211	-6.35594	2.07163e-10	1.85084e-08
P3H2	4606.32	-1.2427	0.271345	-4.57976	4.65503e-06	8.96822e-05
NUFIP1	461.818	-1.24032	0.230201	-5.38797	7.12592e-08	2.7479e-06
ZNF778	656.953	-1.23346	0.189861	-6.49662	8.21433e-11	8.53436e-09
EML1	257.846	-1.23064	0.285468	-4.31095	1.62556e-05	0.000254775
CKAP2	2474.95	-1.22879	0.189549	-6.48271	9.00918e-11	9.23481e-09
NUDT15	828.216	-1.22744	0.231813	-5.29498	1.19027e-07	4.24376e-06
SUCLA2	1176.98	-1.22674	0.200815	-6.10884	1.00359e-09	7.36213e-08
AL121594.1	12960.3	-1.22543	0.203302	-6.02764	1.66374e-09	1.13356e-07
CPNE8	736.761	-1.22404	0.286347	-4.27468	1.91415e-05	0.000290488
CHAC2	412.633	-1.22282	0.295618	-4.13649	3.5266e-05	0.000470559
HAT1	4996.55	-1.2178	0.244426	-4.98227	6.28417e-07	1.69157e-05
KCNS1	529.066	-1.21722	0.234488	-5.19095	2.0922e-07	6.7756e-06
RNASEH2B	553.834	-1.21353	0.240553	-5.04475	4.54106e-07	1.29588e-05
SLC29A3	121.621	-1.20578	0.283047	-4.26001	2.04415e-05	0.000305771
ANKRD34B	7561.45	-1.20359	0.238771	-5.04077	4.63674e-07	1.316e-05
ZNF326	2590.09	-1.20213	0.190937	-6.29593	3.05555e-10	2.62766e-08
FANCM	730.804	-1.20139	0.198344	-6.05709	1.38604e-09	9.73235e-08
ID4	3799.66	-1.19776	0.28257	-4.23882	2.24695e-05	0.000327987
PSMC1P1	223.516	-1.19478	0.265665	-4.49733	6.8813e-06	0.000123342
AC023908.2	275.693	-1.19335	0.279102	-4.27566	1.90571e-05	0.000289398
VPS36	1024.28	-1.19109	0.147521	-8.07401	6.80244e-16	2.89242e-13
TPP2	1526.72	-1.18856	0.152558	-7.79087	6.65486e-15	2.06489e-12
GPR176	348.511	-1.18729	0.261963	-4.53229	5.83482e-06	0.000107484
PBDC1	923.242	-1.18664	0.197367	-6.01237	1.82832e-09	1.23109e-07
RCBTB2	203.222	-1.18618	0.273418	-4.33834	1.43563e-05	0.000228754
ZNF566	901.313	-1.18502	0.208443	-5.68509	1.3074e-08	6.61216e-07
BRMS1L	719.701	-1.18499	0.19644	-6.03232	1.61624e-09	1.10448e-07
ZNF112	199.843	-1.18409	0.23086	-5.12905	2.91204e-07	8.98701e-06
ATL1	235.289	-1.18141	0.265365	-4.45202	8.50671e-06	0.000147972
RAE1	5332.95	-1.1755	0.24429	-4.81189	1.49509e-06	3.48516e-05
TRIM13	525.47	-1.17441	0.22277	-5.27187	1.35042e-07	4.73256e-06
EGLN3	2926.11	-1.16996	0.212799	-5.49796	3.84206e-08	1.63669e-06
HSP90AA2P	410.193	-1.16888	0.247134	-4.72973	2.24818e-06	4.91623e-05
GEMIN2	769.431	-1.16608	0.236847	-4.92334	8.50797e-07	2.18759e-05
ELF1	817.009	-1.16568	0.180121	-6.47167	9.69234e-11	9.76078e-09
Z94721.1	219.948	-1.16492	0.273405	-4.2608	2.03699e-05	0.000304898
MED4	848.055	-1.15979	0.175903	-6.59334	4.30033e-11	4.65754e-09
FLG-AS1	233.385	-1.1587	0.278958	-4.15366	3.27199e-05	0.000444788
RETREG1	268.16	-1.15771	0.258729	-4.47462	7.65491e-06	0.000134892
ZNF780B	4759.86	-1.15307	0.162209	-7.10854	1.17275e-12	1.9234e-10
SPRYD7	205.847	-1.1494	0.266973	-4.3053	1.66758e-05	0.000260472
PNP	3633.44	-1.14937	0.130286	-8.82188	1.12552e-18	8.91142e-16
SFMBT1	2006.85	-1.14809	0.160734	-7.14276	9.14762e-13	1.56745e-10
DPF1	277.869	-1.14798	0.278244	-4.12583	3.69406e-05	0.000488029
HSP90AA1	148408	-1.14697	0.184829	-6.20561	5.44863e-10	4.37433e-08
ABCC4	928.131	-1.1418	0.247981	-4.60439	4.13669e-06	8.13903e-05
KPNA3	2350.28	-1.141	0.17265	-6.60873	3.87634e-11	4.32062e-09
S100A10	11292.9	-1.13331	0.261892	-4.32738	1.50896e-05	0.000239111
ZNF180	394.808	-1.13128	0.21566	-5.24564	1.55739e-07	5.31952e-06
TOGARAM1	681.341	-1.13005	0.186074	-6.07309	1.25473e-09	9.05972e-08
TIGAR	725.466	-1.12896	0.206652	-5.46309	4.67925e-08	1.92891e-06
ADGRL2	7685.35	-1.12866	0.149556	-7.54671	4.46374e-14	1.06762e-11
EAPP	1124.39	-1.12557	0.191734	-5.8705	4.34476e-09	2.53198e-07
DIS3	1645.74	-1.12455	0.142306	-7.90232	2.73765e-15	9.67065e-13
UPK1B	4552.53	-1.12427	0.226533	-4.96297	6.94247e-07	1.84202e-05
SERPINB5	433.053	-1.12391	0.235308	-4.77635	1.78506e-06	4.05521e-05
APEX1	3852.78	-1.12247	0.157759	-7.11506	1.11864e-12	1.88745e-10
MIS18BP1	2267.07	-1.12014	0.163661	-6.84426	7.6874e-12	1.03222e-09
BNC2	2784.03	-1.11409	0.197186	-5.64994	1.60504e-08	7.87465e-07
GALNT1	1220.28	-1.11301	0.215665	-5.16084	2.45851e-07	7.71172e-06
SMIM10L1	1034.32	-1.11139	0.234765	-4.73404	2.20095e-06	4.84061e-05
AC009879.2	1016.64	-1.10947	0.220278	-5.03671	4.73606e-07	1.33757e-05
DDIAS	1807.21	-1.10918	0.267751	-4.14258	3.43423e-05	0.000462754
RAP2A	862.759	-1.10617	0.169203	-6.53756	6.25311e-11	6.58614e-09
MAMDC2	530.43	-1.10337	0.262519	-4.20301	2.63384e-05	0.000373307
ZNF772	329.039	-1.1021	0.228881	-4.81516	1.47081e-06	3.44605e-05
CDK6	13921.6	-1.09366	0.184971	-5.91262	3.36708e-09	2.01332e-07
MTND2P28	1833.3	-1.09177	0.239226	-4.56378	5.02404e-06	9.51006e-05
TEFM	1022.23	-1.09096	0.261994	-4.16407	3.12625e-05	0.000428951
BAZ1A	2719.8	-1.0899	0.181385	-6.00875	1.8696e-09	1.24069e-07
COX20	1877.28	-1.08647	0.225019	-4.82835	1.37671e-06	3.28251e-05
PCDH18	289.14	-1.08567	0.246908	-4.39706	1.09729e-05	0.000184172
SCARA3	2312.11	-1.0835	0.180167	-6.01388	1.81137e-09	1.22326e-07
AL137782.1	1007.52	-1.08188	0.220668	-4.90273	9.45131e-07	2.40589e-05
DDX58	2184.88	-1.08161	0.162669	-6.64911	2.9487e-11	3.43681e-09
AL357153.3	556.576	-1.0734	0.215357	-4.98426	6.21997e-07	1.67822e-05
UFM1	1817.43	-1.07257	0.210124	-5.10445	3.31753e-07	1.00361e-05
SPC25	1045.16	-1.07251	0.231741	-4.62806	3.69115e-06	7.45405e-05
ZNF567	938.265	-1.07246	0.226114	-4.74302	2.10556e-06	4.65759e-05
GPRC5A	4579.74	-1.07135	0.188745	-5.67617	1.37744e-08	6.87554e-07
FBXL3	987.419	-1.06967	0.188098	-5.68675	1.29483e-08	6.56302e-07
PNN	5653.89	-1.06936	0.160318	-6.67024	2.55392e-11	3.00721e-09
EIF5	14184.7	-1.06733	0.160945	-6.63163	3.32004e-11	3.76648e-09
PLEK2	619.245	-1.06478	0.21179	-5.02751	4.96894e-07	1.39306e-05
PPA1	19927.8	-1.06269	0.208527	-5.09619	3.46556e-07	1.04289e-05
MYADM	15436.8	-1.06013	0.183734	-5.76991	7.93152e-09	4.29518e-07
ESD	1604.68	-1.05975	0.182523	-5.80611	6.39409e-09	3.5896e-07
TRAPPC6B	1181.85	-1.05704	0.227785	-4.6405	3.47564e-06	7.06858e-05
TGDS	310.62	-1.05641	0.247283	-4.27208	1.93655e-05	0.000293113
FOXO1	657.236	-1.05306	0.184384	-5.7112	1.1218e-08	5.82754e-07
GRIA4	1306.43	-1.05271	0.170048	-6.19066	5.99111e-10	4.75993e-08
NUDT11	189.725	-1.05211	0.252886	-4.16042	3.17656e-05	0.00043364
CDH18	2827.45	-1.05198	0.18961	-5.54812	2.8876e-08	1.28993e-06
NECTIN1	750.57	-1.05052	0.236708	-4.43805	9.07778e-06	0.000156483
EXOSC8	912.019	-1.04906	0.245195	-4.27849	1.88166e-05	0.000286951
KLHL13	2770.65	-1.04645	0.204231	-5.12387	2.99334e-07	9.19848e-06
C12orf75	2288.6	-1.04527	0.209281	-4.99458	5.89633e-07	1.606e-05
USP10	5092.85	-1.04419	0.143274	-7.28804	3.14494e-13	6.22508e-11
BMF	644.448	-1.04355	0.239629	-4.35484	1.33162e-05	0.000215471
RBM26	2101.54	-1.03802	0.177207	-5.85764	4.69504e-09	2.71544e-07
MTRF1	281.534	-1.0377	0.206123	-5.0344	4.79352e-07	1.35214e-05
CEP128	798.749	-1.03348	0.191638	-5.39286	6.93452e-08	2.69113e-06
PPARGC1A	674.308	-1.02717	0.18415	-5.57787	2.43484e-08	1.12262e-06
MZT1	1238.75	-1.02534	0.231763	-4.4241	9.68466e-06	0.000165453
CDC6	1985.63	-1.02398	0.223091	-4.58998	4.43295e-06	8.60396e-05
ADAMTS19	178.988	-1.02277	0.229777	-4.45112	8.54223e-06	0.00014835
LRR1	1040.36	-1.02103	0.246397	-4.14386	3.4151e-05	0.000460447
C9orf92	182.283	-1.02006	0.245588	-4.15354	3.27377e-05	0.000444788
PSMD14	7131.82	-1.0198	0.22022	-4.63083	3.64211e-06	7.36148e-05
MBIP	821.049	-1.01856	0.181947	-5.5981	2.16717e-08	1.02177e-06
ENC1	9263.48	-1.01592	0.170963	-5.94233	2.81003e-09	1.74027e-07
KBTBD6	349.767	-1.01213	0.189517	-5.34056	9.26591e-08	3.43153e-06
EXT1	2017.7	-1.00945	0.191804	-5.26292	1.41787e-07	4.93267e-06
UTP14C	1299.45	-1.00799	0.145338	-6.93548	4.04834e-12	5.80963e-10
PSMA3	5795.51	-1.00698	0.215592	-4.67078	3.00062e-06	6.2748e-05
FOXG1	959.157	-1.0041	0.236193	-4.2512	2.12628e-05	0.000314368
AKAP5	251.832	-1.00247	0.241079	-4.15826	3.20678e-05	0.000437238
AL359921.1	1151.75	-1.00051	0.154458	-6.47752	9.32411e-11	9.47304e-09
TDG	2869.71	-1.00032	0.205433	-4.86933	1.11977e-06	2.77058e-05
DDX47	4149.92	-0.997319	0.197144	-5.05885	4.21791e-07	1.22241e-05
MT-ND3	14360.2	-0.995056	0.212101	-4.69143	2.713e-06	5.77324e-05
C9orf3	2239.33	-0.994292	0.214208	-4.64171	3.45544e-06	7.04621e-05
TOE1	398.454	-0.994018	0.228936	-4.34191	1.41251e-05	0.000226053
GNPNAT1	5114.34	-0.991846	0.19218	-5.16103	2.45595e-07	7.71172e-06
ZNF45	602.702	-0.991462	0.165806	-5.97966	2.2361e-09	1.45448e-07
TM9SF2	4408.02	-0.99118	0.116953	-8.47503	2.35025e-17	1.45849e-14
TMX1	3284.63	-0.990887	0.191273	-5.18048	2.21315e-07	7.10238e-06
RRP15	1978.5	-0.989388	0.206397	-4.79362	1.638e-06	3.76477e-05
CHURC1	4507.52	-0.98911	0.2044	-4.8391	1.30431e-06	3.13267e-05
SSB	10070.8	-0.988223	0.182949	-5.40162	6.60427e-08	2.58332e-06
BCLAF1	7559.6	-0.987943	0.204102	-4.84044	1.29554e-06	3.11485e-05
NECTIN3	8641.69	-0.985498	0.196067	-5.02634	4.99929e-07	1.39964e-05
ALG11	1263.79	-0.98453	0.144785	-6.79993	1.04667e-11	1.35777e-09
MED6	1705.3	-0.981965	0.191838	-5.11872	3.07615e-07	9.405e-06
PSMC6	5558.37	-0.979161	0.202894	-4.82598	1.39316e-06	3.30799e-05
IFNAR1	4778.93	-0.977216	0.161291	-6.0587	1.37225e-09	9.69481e-08
TRMT10C	2824.94	-0.977198	0.218304	-4.47632	7.594e-06	0.000134025
ELOVL4	342.157	-0.975546	0.211292	-4.61706	3.8922e-06	7.77797e-05
EIF1AX	6243.91	-0.974432	0.224578	-4.33894	1.43173e-05	0.00022845
PHLDB2	2807.5	-0.971171	0.220759	-4.39923	1.08634e-05	0.000182737
ZNF587B	1544.6	-0.969765	0.175416	-5.52838	3.23194e-08	1.4135e-06
KIAA0586	948.199	-0.969493	0.173989	-5.57216	2.51602e-08	1.15276e-06
GOLIM4	2310.43	-0.967715	0.174231	-5.55421	2.78873e-08	1.25307e-06
PSMG1	2227.99	-0.967541	0.20618	-4.6927	2.6962e-06	5.75348e-05
ZC3H13	3147.94	-0.966911	0.170956	-5.65589	1.55041e-08	7.63928e-07
DUXAP10	804.239	-0.966774	0.143365	-6.74344	1.54675e-11	1.88909e-09
BDNF	648.933	-0.966569	0.199561	-4.84347	1.27594e-06	3.08388e-05
HTD2	925.854	-0.965614	0.189962	-5.0832	3.71137e-07	1.10242e-05
GRIN2B	649.88	-0.964626	0.161358	-5.97819	2.25636e-09	1.45939e-07
PIBF1	573.651	-0.964369	0.175842	-5.48429	4.15129e-08	1.74575e-06
DNAJC3	915.93	-0.963846	0.172216	-5.59674	2.18421e-08	1.0256e-06
AL132989.1	1913.12	-0.960123	0.213003	-4.50755	6.5581e-06	0.000118288
PSMC4	18931.5	-0.959619	0.143671	-6.67929	2.40107e-11	2.85653e-09
ASNSD1	2703.22	-0.958493	0.221701	-4.32336	1.53671e-05	0.000242671
ERCC6L	1620.11	-0.957773	0.184387	-5.19437	2.05419e-07	6.68078e-06
WDR43	5434.95	-0.954439	0.214965	-4.43997	8.99734e-06	0.000155329
C1orf112	1520.27	-0.953923	0.227118	-4.20011	2.66786e-05	0.000377196
ZNF146	13861.1	-0.95338	0.1654	-5.76408	8.21036e-09	4.42531e-07
LLPH	2085.55	-0.953196	0.213326	-4.46827	7.88547e-06	0.000138424
EIF2S1	7796.06	-0.952731	0.176137	-5.40903	6.33653e-08	2.49939e-06
NDFIP2	1513.02	-0.946318	0.193038	-4.90224	9.47499e-07	2.40658e-05
RB1	1761.79	-0.944374	0.192295	-4.91108	9.05766e-07	2.31338e-05
ZNF850	605.538	-0.942534	0.196709	-4.79153	1.65518e-06	3.80046e-05
AC068768.1	2158.34	-0.939358	0.218587	-4.29741	1.72806e-05	0.000267012
AHSA1	6968.91	-0.939249	0.149228	-6.29403	3.0932e-10	2.64161e-08
AC008012.1	852.558	-0.938243	0.200826	-4.67193	2.98387e-06	6.25032e-05
C12orf4	1533.94	-0.938017	0.203226	-4.61564	3.91894e-06	7.81101e-05
ATP2B1	6324.9	-0.93794	0.139507	-6.72324	1.77733e-11	2.14786e-09
ERH	6743.82	-0.935571	0.212718	-4.39818	1.09162e-05	0.000183355
ZNF790	331.765	-0.935515	0.184646	-5.06654	4.05105e-07	1.18386e-05
UTP20	4327.94	-0.929026	0.177694	-5.22822	1.71146e-07	5.74515e-06
CDCA2	2136.49	-0.925536	0.217359	-4.2581	2.06174e-05	0.000307799
WBP4	432.407	-0.924823	0.214911	-4.30327	1.68292e-05	0.000262332
GSE1	5590.79	-0.924196	0.152439	-6.06274	1.33823e-09	9.50479e-08
POLE2	844.544	-0.921528	0.217713	-4.23277	2.30828e-05	0.000335446
APOLD1	4345.37	-0.920354	0.189165	-4.86534	1.14258e-06	2.8149e-05
ZNF776	748.526	-0.920316	0.16195	-5.68272	1.32573e-08	6.6463e-07
SNX6	2796.41	-0.917421	0.187277	-4.89875	9.64494e-07	2.44434e-05
OSBPL10	6135.42	-0.916328	0.195849	-4.67875	2.88629e-06	6.08559e-05
CCDC66	800.594	-0.915194	0.217032	-4.21686	2.47723e-05	0.000355498
TXNL4B	777.719	-0.914964	0.203229	-4.50213	6.72743e-06	0.000120773
AC010522.1	1646.84	-0.914614	0.169444	-5.39772	6.74928e-08	2.63555e-06
UGT2B7	1347.2	-0.914422	0.178314	-5.12816	2.92594e-07	9.01778e-06
ZNF569	766.03	-0.914001	0.195876	-4.66622	3.06786e-06	6.38631e-05
GPATCH4	1904.46	-0.913097	0.19822	-4.60649	4.09524e-06	8.08519e-05
SLIRP	4437.74	-0.912711	0.194985	-4.68093	2.85574e-06	6.03225e-05
DDX20	1104.34	-0.910054	0.199778	-4.55533	5.23036e-06	9.85996e-05
AC097634.4	421.443	-0.909039	0.192686	-4.71772	2.38506e-06	5.16694e-05
PROSER1	1531.04	-0.908409	0.145105	-6.26035	3.84124e-10	3.23072e-08
SLC25A30	575.105	-0.908228	0.21373	-4.24941	2.14338e-05	0.000316693
PDE12	1830.12	-0.908121	0.21631	-4.19824	2.69003e-05	0.000379863
MPHOSPH10	2146.61	-0.907934	0.201958	-4.49565	6.93566e-06	0.000124123
ZNF527	540.248	-0.905738	0.192757	-4.69885	2.61625e-06	5.59849e-05
STK38L	1300.59	-0.904239	0.201614	-4.485	7.29129e-06	0.000129378
RPP14	1807.01	-0.900934	0.167652	-5.37383	7.70804e-08	2.92053e-06
ATMIN	2421.26	-0.900755	0.194904	-4.62154	3.80898e-06	7.65831e-05
RPL36AL	5315.8	-0.900545	0.166315	-5.41468	6.13968e-08	2.43057e-06
BAG1	2248.62	-0.89815	0.206025	-4.35943	1.30403e-05	0.000211902
PBRM1	4841.26	-0.896265	0.217252	-4.12547	3.69984e-05	0.000488511
SCFD1	1532.91	-0.895025	0.198169	-4.51647	6.28789e-06	0.000114222
ASF1A	1240.19	-0.894195	0.20456	-4.3713	1.2351e-05	0.000202854
FAM89A	1347.34	-0.892913	0.196958	-4.53352	5.8009e-06	0.000107043
AP5M1	2387.99	-0.889921	0.208001	-4.27844	1.8821e-05	0.000286951
RBM3	2207.53	-0.886955	0.196506	-4.51363	6.37264e-06	0.000115396
POP4	9684.38	-0.885659	0.163429	-5.41924	5.98529e-08	2.38177e-06
ZNF268	1195.25	-0.884869	0.157382	-5.62242	1.88304e-08	9.02638e-07
STXBP5	1087.45	-0.883388	0.168298	-5.24895	1.52967e-07	5.23438e-06
BAG5	3832.89	-0.881583	0.164188	-5.36935	7.90225e-08	2.98427e-06
NUP50	4146.81	-0.880846	0.168461	-5.22879	1.70623e-07	5.73597e-06
ZNF552	385.714	-0.880452	0.201828	-4.36239	1.28651e-05	0.000209947
GPC6	1292.73	-0.880018	0.194491	-4.52472	6.04743e-06	0.000110465
CCT2	15529.8	-0.878605	0.164743	-5.33319	9.6501e-08	3.53955e-06
SPAG1	1039.17	-0.878064	0.202203	-4.34248	1.40882e-05	0.000225735
PHF5A	1427.93	-0.873738	0.197589	-4.422	9.77901e-06	0.000166693
CENPL	1009.72	-0.870317	0.204467	-4.25651	2.07641e-05	0.000309657
C6orf132	2271.62	-0.870311	0.198567	-4.38296	1.17077e-05	0.000194657
UTP14A	2708.45	-0.869577	0.172538	-5.03992	4.65722e-07	1.32018e-05
TCP1	10469.1	-0.868315	0.210104	-4.13278	3.58399e-05	0.000475951
PPP4R3A	4351.48	-0.86687	0.1628	-5.32477	1.0108e-07	3.66073e-06
GPR180	1202.34	-0.865973	0.161532	-5.36101	8.27567e-08	3.09475e-06
EIF4G2	85705.3	-0.86452	0.181239	-4.77005	1.8418e-06	4.16237e-05
METTL8	1234.02	-0.86299	0.208552	-4.138	3.50342e-05	0.000468991
EMC8	1308.35	-0.862438	0.189972	-4.53983	5.63004e-06	0.000105184
B4GALT4-AS1	499.402	-0.861666	0.192737	-4.47068	7.79724e-06	0.000137142
ZNF530	478.558	-0.861594	0.202305	-4.25888	2.05452e-05	0.000306922
EPHA4	634.434	-0.861325	0.178742	-4.8188	1.44421e-06	3.40457e-05
AC131160.1	2973.31	-0.856546	0.18651	-4.59248	4.38e-06	8.52282e-05
CDKN2B	2195.03	-0.855306	0.196009	-4.3636	1.27938e-05	0.000209081
CENPQ	1741.32	-0.85513	0.184374	-4.63801	3.51773e-06	7.14784e-05
PARL	2875.16	-0.854506	0.18776	-4.55106	5.33759e-06	0.000100046
LRRFIP2	3560.14	-0.854057	0.20181	-4.23199	2.31632e-05	0.000336295
ZDHHC7	2339.79	-0.850086	0.146161	-5.8161	6.02379e-09	3.39833e-07
SRSF3	13018.2	-0.846055	0.201244	-4.20413	2.62094e-05	0.000371937
FBXO33	632.501	-0.843199	0.183537	-4.59415	4.34509e-06	8.48363e-05
GNL3	5651.35	-0.842467	0.195193	-4.31606	1.58837e-05	0.000249969
AC004076.1	497.847	-0.841906	0.195303	-4.31077	1.62686e-05	0.000254805
TIMM17A	4622.97	-0.838544	0.184079	-4.55536	5.22962e-06	9.85996e-05
SNW1	3874.66	-0.833606	0.135634	-6.146	7.94623e-10	6.05008e-08
ZNF260	3290.35	-0.831052	0.176499	-4.70854	2.49492e-06	5.35884e-05
LRIG3	2819.13	-0.830899	0.177078	-4.69226	2.70198e-06	5.76046e-05
COG3	750.714	-0.829718	0.169903	-4.88347	1.04234e-06	2.61852e-05
UBA2	16346.2	-0.829282	0.156644	-5.29407	1.19626e-07	4.2519e-06
NFYB	1299.85	-0.824854	0.187335	-4.40309	1.0672e-05	0.000179779
WDR75	4597.8	-0.824719	0.169675	-4.86057	1.17046e-06	2.87433e-05
ATP5MC3	9303.93	-0.823741	0.180184	-4.57166	4.83874e-06	9.22522e-05
HNRNPDL	9466.84	-0.822672	0.165091	-4.98315	6.25564e-07	1.68587e-05
ZNF780A	4531.81	-0.822131	0.120438	-6.82618	8.72061e-12	1.15077e-09
ZNF26	756.853	-0.820381	0.180824	-4.53691	5.70831e-06	0.000105871
PTPN21	1093.94	-0.819891	0.171508	-4.78049	1.74869e-06	3.98979e-05
DNAJA1	17147.6	-0.818428	0.193804	-4.22296	2.41114e-05	0.000347316
CHURC1-FNTB	5355.52	-0.817715	0.196093	-4.17004	3.04546e-05	0.000419729
ADAMTS1	2633.93	-0.817077	0.151974	-5.37642	7.59804e-08	2.89318e-06
MIOS	2253.14	-0.817056	0.183453	-4.45377	8.43773e-06	0.000146883
ATXN10	4731.73	-0.816999	0.145302	-5.62279	1.87902e-08	9.02597e-07
HSPA8	77435.9	-0.816368	0.17254	-4.73147	2.22903e-06	4.88366e-05
ALKBH1	1094.36	-0.813309	0.185936	-4.37415	1.21909e-05	0.000201233
WDR89	1203.43	-0.812969	0.191713	-4.24056	2.22963e-05	0.000326287
PNPLA3	366.335	-0.812955	0.174125	-4.6688	3.02962e-06	6.32392e-05
TPT1	27368.9	-0.811664	0.142643	-5.69017	1.26915e-08	6.46139e-07
ZDHHC3	3279.13	-0.811074	0.148179	-5.47359	4.41e-08	1.83107e-06
DHX9	12742.9	-0.810348	0.194929	-4.15714	3.22262e-05	0.000438877
EID2	2396.48	-0.809426	0.178608	-4.53186	5.84676e-06	0.000107484
HSPH1	7606.48	-0.808647	0.191276	-4.22765	2.36148e-05	0.000341019
MAK16	4295.33	-0.806888	0.168602	-4.78574	1.70355e-06	3.90372e-05
NCOA4	12908.5	-0.804277	0.166128	-4.84131	1.28987e-06	3.10447e-05
SPART	1273.82	-0.802577	0.159753	-5.02387	5.06407e-07	1.41112e-05
EXO1	2076.84	-0.801754	0.193765	-4.13776	3.50706e-05	0.000468991
GMFB	10400.6	-0.797734	0.182297	-4.37602	1.20868e-05	0.000199802
SRSF1	13418.5	-0.79771	0.17505	-4.55705	5.18776e-06	9.79574e-05
ADI1	2224.87	-0.794363	0.176912	-4.49017	7.11658e-06	0.000126783
ZC3H15	6976.78	-0.793985	0.17951	-4.42308	9.73052e-06	0.000166095
ZNF420	890.805	-0.791393	0.172663	-4.58346	4.57355e-06	8.84695e-05
SYNCRIP	14306.1	-0.790623	0.182718	-4.327	1.51151e-05	0.000239351
PPP2R3A	4088.24	-0.790538	0.162677	-4.85955	1.1765e-06	2.883e-05
FGF12	1111.75	-0.785032	0.164784	-4.764	1.8979e-06	4.2432e-05
ARHGAP5	3983.4	-0.783776	0.182243	-4.30073	1.70236e-05	0.000264286
SRP54	2823.41	-0.783546	0.158529	-4.94259	7.709e-07	2.02062e-05
VWA8	1208.19	-0.783311	0.158516	-4.94153	7.75129e-07	2.02939e-05
UBP1	7066.93	-0.783018	0.138145	-5.66809	1.44397e-08	7.17642e-07
XRCC6	11213.6	-0.781789	0.177992	-4.39227	1.12176e-05	0.000187594
PWP1	2843.37	-0.777895	0.180559	-4.30827	1.64536e-05	0.00025735
ACTN1	8087.86	-0.777441	0.18407	-4.22362	2.40408e-05	0.000346516
AC005614.2	4954.24	-0.773039	0.121615	-6.35645	2.0647e-10	1.85084e-08
CA5BP1	1771.92	-0.772823	0.185151	-4.17401	2.99283e-05	0.000413523
MIPOL1	479.392	-0.771965	0.169546	-4.55315	5.28495e-06	9.93027e-05
ZNF254	684.858	-0.771806	0.177088	-4.35832	1.31067e-05	0.000212831
AC005899.4	1813.67	-0.769193	0.185279	-4.15153	3.30256e-05	0.00044764
CCDC85C	2158.14	-0.768923	0.147124	-5.22635	1.72888e-07	5.79516e-06
PITPNB	6061.32	-0.768494	0.180151	-4.26583	1.99158e-05	0.000300451
TRMU	1025.41	-0.7665	0.164282	-4.66574	3.07506e-06	6.38973e-05
GTF2A1	3803.84	-0.765343	0.135626	-5.64302	1.6709e-08	8.1629e-07
MAP4K5	3877.87	-0.76159	0.154001	-4.94536	7.60029e-07	1.99897e-05
BTBD7	2656	-0.760188	0.136433	-5.57186	2.52029e-08	1.15276e-06
C18orf25	3895.8	-0.760151	0.160925	-4.72365	2.31647e-06	5.04155e-05
SLC35G1	824.677	-0.759185	0.167517	-4.53199	5.84311e-06	0.000107484
HMGN3	8449.38	-0.758594	0.167947	-4.51687	6.27605e-06	0.000114187
PSMC1	4093.87	-0.756799	0.145995	-5.18375	2.17472e-07	6.99352e-06
KLHL28	934.334	-0.754406	0.177649	-4.2466	2.17034e-05	0.000319854
CALM1	9847.53	-0.752956	0.177974	-4.23069	2.32971e-05	0.000337492
POLR3B	1103.26	-0.752397	0.169471	-4.43967	9.00955e-06	0.000155423
SEC23A	3488.42	-0.751897	0.143113	-5.25385	1.4895e-07	5.13519e-06
BRAP	1385.6	-0.750894	0.173198	-4.33546	1.45458e-05	0.000231612
BIVM	445.621	-0.746852	0.167029	-4.4714	7.77088e-06	0.000136831
INTS6	1171.21	-0.739536	0.143999	-5.13571	2.81086e-07	8.68644e-06
MTATP6P1	8350.82	-0.738398	0.142538	-5.18035	2.21476e-07	7.10238e-06
UTP3	2177.35	-0.738251	0.177446	-4.16042	3.17661e-05	0.00043364
KRR1	4031.06	-0.735087	0.177533	-4.14056	3.46465e-05	0.000465488
KLF12	737.818	-0.735003	0.170832	-4.30249	1.68891e-05	0.000263087
HEG1	6669.41	-0.734702	0.173201	-4.24191	2.21628e-05	0.000324748
CCT3	17653.8	-0.733919	0.166284	-4.41366	1.01639e-05	0.000172613
SLC25A38	1099.03	-0.733727	0.174554	-4.20345	2.6288e-05	0.000372822
LSG1	4734.88	-0.733719	0.174917	-4.19467	2.73264e-05	0.000384698
CCAR1	5294.26	-0.731907	0.163207	-4.48454	7.3071e-06	0.000129479
CWC22	2964.78	-0.731746	0.171521	-4.26622	1.98814e-05	0.000300193
HNRNPR	10882.3	-0.731316	0.177307	-4.12458	3.71411e-05	0.000489117
AL139353.1	897.945	-0.729857	0.177167	-4.1196	3.79535e-05	0.000498257
PPP2R5E	4448.78	-0.729855	0.143988	-5.06886	4.00214e-07	1.17319e-05
OLA1	7309.54	-0.726681	0.160276	-4.53393	5.78963e-06	0.000106948
LARP4	5682.2	-0.718434	0.164369	-4.37087	1.23753e-05	0.000203109
DDX24	6070.43	-0.716489	0.137767	-5.20072	1.98514e-07	6.47006e-06
CPSF2	6252.86	-0.714257	0.149836	-4.76692	1.8706e-06	4.20674e-05
ZC3H14	3487.71	-0.708953	0.14718	-4.81692	1.45794e-06	3.42989e-05
SAMM50	1450.14	-0.70767	0.142211	-4.97618	6.48505e-07	1.72942e-05
ACTR8	1388.15	-0.70697	0.165837	-4.26305	2.01653e-05	0.000302944
KIAA0391	1705.42	-0.704735	0.151127	-4.6632	3.11323e-06	6.45152e-05
UBR3	2001.62	-0.704706	0.130676	-5.39276	6.93851e-08	2.69113e-06
GPALPP1	717.782	-0.704265	0.15531	-4.53457	5.77202e-06	0.000106708
HNRNPU	30222.5	-0.697724	0.168905	-4.13087	3.61392e-05	0.000479095
PRPF3	2582.59	-0.693726	0.147955	-4.68877	2.74853e-06	5.82724e-05
EXOC5	6159.03	-0.69157	0.157742	-4.38419	1.16421e-05	0.000193706
AGPS	8057.2	-0.690909	0.158317	-4.36408	1.27661e-05	0.000208777
HEATR5A	1362.36	-0.684307	0.144291	-4.74255	2.11048e-06	4.66397e-05
ZFHX4	5242.72	-0.682674	0.136059	-5.0175	5.23489e-07	1.45028e-05
PAF1	10556.6	-0.682523	0.158967	-4.29349	1.75886e-05	0.00027086
DUXAP9	954.795	-0.681599	0.147905	-4.60836	4.05856e-06	8.03242e-05
TRIB2	2273.03	-0.681598	0.165016	-4.13049	3.61997e-05	0.00047962
LDHA	48268.1	-0.676711	0.14947	-4.52741	5.97102e-06	0.000109331
PLRG1	4179.89	-0.670826	0.154853	-4.332	1.4776e-05	0.00023479
KTN1	25241.3	-0.665431	0.144022	-4.62034	3.8311e-06	7.68484e-05
RABL3	1704.25	-0.664814	0.14145	-4.7	2.60159e-06	5.5723e-05
TFCP2	1205.32	-0.664609	0.160522	-4.14029	3.46872e-05	0.000465762
ERCC5	947.959	-0.66429	0.148422	-4.47568	7.61688e-06	0.000134325
AL139300.1	5339.04	-0.663613	0.142745	-4.64893	3.33658e-06	6.8403e-05
FNDC3A	1256.67	-0.661699	0.139278	-4.75092	2.02494e-06	4.49223e-05
METAP1D	899.083	-0.661253	0.15331	-4.31319	1.60916e-05	0.000252376
TUSC3	6177.23	-0.659627	0.14351	-4.59639	4.29877e-06	8.42185e-05
ZNF37A	1768.67	-0.65932	0.128865	-5.11638	3.11452e-07	9.50963e-06
C3orf62	564.12	-0.658737	0.156945	-4.19725	2.7018e-05	0.000381292
APPL1	4381.03	-0.655748	0.137175	-4.78036	1.7498e-06	3.98979e-05
VIPAS39	1364.57	-0.653496	0.13935	-4.68959	2.73751e-06	5.8146e-05
MTHFD1	5744.59	-0.639561	0.122037	-5.24071	1.59961e-07	5.43324e-06
BIVM-ERCC5	990.589	-0.636368	0.149226	-4.26445	2.00393e-05	0.000301719
FBXO28	2987.16	-0.634241	0.151384	-4.18963	2.79412e-05	0.000391433
ARHGEF19	959.358	-0.633029	0.147155	-4.30177	1.69438e-05	0.000263647
SLC12A2	3164.74	-0.628818	0.146192	-4.3013	1.69797e-05	0.000263825
AL117339.5	1792.3	-0.628585	0.130921	-4.80127	1.57663e-06	3.65384e-05
WASF1	1113.7	-0.628531	0.145303	-4.32565	1.52086e-05	0.000240665
PAPOLA	13497.1	-0.627935	0.133086	-4.71826	2.3787e-06	5.16232e-05
XPO7	5941.73	-0.626709	0.134321	-4.66577	3.07461e-06	6.38973e-05
ZBTB44	3374.34	-0.624407	0.141556	-4.41104	1.02874e-05	0.000174196
MCC	1392.08	-0.62351	0.141473	-4.40727	1.04681e-05	0.000176734
AMMECR1	1946.41	-0.620756	0.147234	-4.21611	2.48554e-05	0.000356468
PA2G4	11287.2	-0.617761	0.134643	-4.58815	4.47187e-06	8.67217e-05
URI1	16630.2	-0.617713	0.13242	-4.66479	3.0894e-06	6.41371e-05
FCF1	4591.03	-0.616268	0.145709	-4.22945	2.34261e-05	0.000339147
RPAP3	4104.44	-0.609424	0.142316	-4.28218	1.85071e-05	0.000283592
ZNF134	1204.95	-0.602188	0.141864	-4.24481	2.18779e-05	0.000322012
FBL	24241.7	-0.595137	0.135471	-4.39308	1.11755e-05	0.000187164
DYNC1I2	4236.71	-0.583281	0.140813	-4.14223	3.4394e-05	0.000462917
TIMM50	10417.9	-0.581718	0.116221	-5.00527	5.57833e-07	1.53027e-05
ZFR	6333.4	-0.577959	0.139312	-4.14867	3.34411e-05	0.000451937
MRPS6	14231.9	-0.577503	0.137814	-4.19046	2.78389e-05	0.000390238
AP000317.2	14406.2	-0.571289	0.137653	-4.15022	3.32158e-05	0.000449156
MIEF1	2179.58	-0.568736	0.12734	-4.46627	7.9597e-06	0.00013962
SMG7	6240.74	-0.562092	0.134778	-4.17052	3.0391e-05	0.000419104
SYNJ2BP	3897.92	-0.558786	0.127851	-4.3706	1.23905e-05	0.000203129
MT-CO3	126598	-0.534057	0.129334	-4.12928	3.63897e-05	0.000481859
PSMD8	11430.8	-0.528799	0.121414	-4.35534	1.3286e-05	0.000215285
ANKRD27	3129.93	-0.525465	0.124171	-4.23178	2.31852e-05	0.000336295
TMPO	19412.7	-0.524529	0.120251	-4.36194	1.28916e-05	0.000210122
RALY	9066.54	0.512836	0.123811	4.14209	3.44151e-05	0.00046292
SH3D19	11175.6	0.520486	0.123548	4.2128	2.5222e-05	0.000360807
PDXDC1	5705.86	0.538647	0.123489	4.36189	1.28941e-05	0.000210122
COX8A	2036.16	0.544861	0.128534	4.23904	2.24477e-05	0.000327876
IDH3B	2575.86	0.553168	0.128676	4.29892	1.71633e-05	0.000265915
SND1	7058.86	0.5676	0.130678	4.34352	1.40218e-05	0.000224985
BCL2L11	1514.65	0.573749	0.134176	4.2761	1.90192e-05	0.000289014
NOMO1	2562.72	0.578518	0.136311	4.24412	2.19457e-05	0.000322802
AC005943.1	3455.05	0.578832	0.13208	4.38242	1.17367e-05	0.000194997
PLS1	2341.81	0.578966	0.136053	4.25544	2.0864e-05	0.000310271
RPS2	88222.8	0.579084	0.129317	4.47802	7.53385e-06	0.000133065
IGF2BP1	2594.87	0.589673	0.132262	4.45837	8.25867e-06	0.000143984
RAPH1	1968.71	0.590974	0.136825	4.31921	1.56592e-05	0.000246774
RNF44	2165.89	0.599364	0.13488	4.44368	8.84324e-06	0.000152851
RPLP1	11687.8	0.608311	0.132857	4.57868	4.6791e-06	8.99806e-05
C2orf68	2815	0.615148	0.144585	4.25459	2.09432e-05	0.000311247
PCMTD1	2939.42	0.617308	0.138902	4.44418	8.82259e-06	0.000152765
COPS6	4316.91	0.618123	0.117974	5.23949	1.61019e-07	5.4611e-06
SMARCB1	2577.91	0.629439	0.147966	4.25394	2.10039e-05	0.000311746
TAF10	2169.68	0.636731	0.139087	4.57793	4.69596e-06	9.02242e-05
SLC25A11	1058.3	0.643097	0.154071	4.17404	2.99248e-05	0.000413523
EPHB4	2551.21	0.646731	0.152094	4.25217	2.11711e-05	0.000313822
AK2	17547.2	0.656972	0.148841	4.41391	1.01522e-05	0.000172542
RPS15	6397.71	0.659802	0.143873	4.58601	4.51798e-06	8.75421e-05
UBE2S	2945.43	0.662963	0.144021	4.60324	4.15968e-06	8.17027e-05
AL035413.1	1861.75	0.663227	0.148581	4.46373	8.05442e-06	0.000141174
SLC35B2	1675.43	0.663462	0.153745	4.31533	1.59368e-05	0.000250633
AC009133.5	2870.84	0.665011	0.139175	4.77824	1.76835e-06	4.02808e-05
PDIA4	15060.3	0.665724	0.143692	4.633	3.60403e-06	7.29094e-05
ATP6V0C	2272.82	0.667641	0.143722	4.64538	3.39448e-06	6.94659e-05
HOMER2	1860.89	0.668981	0.159102	4.20473	2.6139e-05	0.000371167
HIPK2	3316.15	0.669343	0.156896	4.26617	1.98856e-05	0.000300193
ATXN2L	3897.79	0.669812	0.1621	4.13208	3.59489e-05	0.000477124
ZCCHC3	1092.9	0.670658	0.144508	4.64096	3.46789e-06	7.05906e-05
TJP2	2200.72	0.672248	0.14559	4.61739	3.88592e-06	7.77218e-05
KLF16	842.593	0.672282	0.162385	4.14004	3.4725e-05	0.000465998
CPNE2	735.545	0.673323	0.157053	4.28724	1.80907e-05	0.000278032
TRIP6	855.262	0.675518	0.160597	4.20628	2.59608e-05	0.000368865
B4GALT5	25167.9	0.676059	0.141553	4.77601	1.78805e-06	4.05687e-05
CPSF4	1440.81	0.679132	0.143504	4.7325	2.21774e-06	4.86356e-05
HTATIP2	1417.68	0.679468	0.137852	4.92895	8.26731e-07	2.12809e-05
HDLBP	16649	0.690431	0.134427	5.13612	2.80468e-07	8.679e-06
AC093525.2	2643.89	0.691161	0.140036	4.93561	7.99023e-07	2.0707e-05
CLK3	863.051	0.691713	0.16722	4.13655	3.52563e-05	0.000470559
MGAT1	2497.4	0.691925	0.162747	4.25154	2.12303e-05	0.000314091
FNBP1	3860.68	0.693187	0.162962	4.25367	2.10294e-05	0.000311923
ZADH2	1003.46	0.695773	0.156783	4.43781	9.08779e-06	0.000156538
ALPK1	901.364	0.696596	0.163336	4.2648	2.00082e-05	0.00030145
TCF3	3459.77	0.697924	0.127301	5.48246	4.19452e-08	1.7607e-06
AC093525.1	2387.89	0.702095	0.143171	4.90389	9.39558e-07	2.39436e-05
LIMA1	1556.47	0.703545	0.155118	4.53556	5.74512e-06	0.000106382
B4GALT2	1279.14	0.705801	0.157259	4.48813	7.18508e-06	0.000127691
RAD23A	1850.58	0.706093	0.132533	5.32768	9.94772e-08	3.62555e-06
ING5	1399.17	0.70645	0.133921	5.27512	1.32672e-07	4.66506e-06
SEC14L1	3847.14	0.709097	0.13596	5.21549	1.83331e-07	6.0655e-06
RPS2P46	1077.9	0.709759	0.159051	4.46246	8.10252e-06	0.000141692
TBC1D20	1490.47	0.710236	0.16058	4.42294	9.73668e-06	0.000166095
AC004448.2	1081.39	0.711477	0.15883	4.47949	7.4821e-06	0.000132268
SLC25A39	4128	0.716053	0.157802	4.53766	5.68821e-06	0.000105669
ALDOA	23489.2	0.716509	0.170765	4.19588	2.71816e-05	0.000383363
AC093512.2	23512.6	0.717345	0.170735	4.20151	2.65143e-05	0.000375104
CD151	2783.67	0.718205	0.153077	4.69178	2.70843e-06	5.76886e-05
RNASEK	769.202	0.71925	0.172405	4.17185	3.02132e-05	0.000417152
CDC42EP4	1316.69	0.725628	0.155131	4.67753	2.90351e-06	6.10508e-05
TSKU	2137.58	0.726366	0.175739	4.13321	3.57736e-05	0.000475346
ANKZF1	856.001	0.729623	0.172787	4.22268	2.41414e-05	0.00034753
EPS8L2	2406.96	0.732685	0.170494	4.29743	1.72793e-05	0.000267012
C11orf80	1512.75	0.732748	0.154717	4.73604	2.17933e-06	4.79767e-05
AHSA2P	1389.89	0.74084	0.171597	4.31732	1.57937e-05	0.000248724
TRIM8	3570.16	0.744533	0.180017	4.13591	3.53546e-05	0.000471141
SSR4	1135.67	0.748866	0.181063	4.13595	3.53495e-05	0.000471141
AXIN1	771.57	0.75077	0.172398	4.35488	1.33142e-05	0.000215471
KIAA1549	1932.78	0.751388	0.180216	4.16938	3.05434e-05	0.000420447
PIGT	3472.1	0.751527	0.161207	4.66189	3.13325e-06	6.48716e-05
GRK2	2350.92	0.752749	0.167427	4.49597	6.92521e-06	0.000124033
SETD1A	1034.13	0.752766	0.159284	4.72594	2.29053e-06	4.99457e-05
GPX4	11954.9	0.753431	0.154665	4.87138	1.1082e-06	2.74672e-05
BBS1	1175.82	0.757113	0.165926	4.56295	5.04404e-06	9.54005e-05
SLC8A1	1003.19	0.759878	0.168167	4.51859	6.22538e-06	0.000113355
GSTP1	4710.12	0.761103	0.155343	4.89949	9.60864e-07	2.43783e-05
KLHL2	906.032	0.761428	0.18148	4.19566	2.72083e-05	0.000383505
GRK6	1392.3	0.762719	0.154401	4.93987	7.81729e-07	2.03738e-05
GM2A	2438.83	0.764775	0.169514	4.51157	6.4349e-06	0.000116432
AMOTL2	26158.6	0.765723	0.133531	5.73443	9.78406e-09	5.16441e-07
THAP4	918.36	0.769018	0.166995	4.60504	4.12384e-06	8.12768e-05
MYOF	6430.18	0.771767	0.1562	4.94089	7.77687e-07	2.03145e-05
AP1S1	1585.79	0.771882	0.153921	5.01479	5.30928e-07	1.46698e-05
CLDN7	2949.53	0.773068	0.180707	4.27802	1.88565e-05	0.000287302
HLA-C	4065.66	0.774861	0.136062	5.6949	1.23442e-08	6.35503e-07
ZFPL1	550.541	0.776148	0.185722	4.17908	2.92689e-05	0.000406806
SELENON	942.823	0.776342	0.168971	4.59453	4.3372e-06	8.48267e-05
TIMP2	6948.06	0.776728	0.144164	5.38779	7.13275e-08	2.7479e-06
CASP10	498.947	0.777516	0.187825	4.13958	3.47949e-05	0.000466663
ATP6V1F	1370.19	0.783971	0.152953	5.12558	2.96618e-07	9.12956e-06
ATG4B	1531.65	0.785363	0.149083	5.26796	1.37947e-07	4.81367e-06
SLC16A1-AS1	482.211	0.78696	0.170327	4.62028	3.83221e-06	7.68484e-05
REPIN1	3025.13	0.787735	0.156371	5.03759	4.71435e-07	1.33308e-05
ITPA	1601.56	0.787996	0.169649	4.64485	3.40316e-06	6.95814e-05
KANK1	2089.82	0.788034	0.150855	5.22378	1.75305e-07	5.85056e-06
BSG	3711.85	0.7882	0.169703	4.64458	3.40761e-06	6.96105e-05
MPPE1	808.48	0.789317	0.191344	4.12513	3.70524e-05	0.00048893
AC073111.3	3118.96	0.790559	0.157356	5.02401	5.0604e-07	1.41112e-05
CDR2	1267	0.791441	0.164747	4.80399	1.55538e-06	3.61469e-05
KAT8	1393.38	0.791848	0.133129	5.94798	2.71472e-09	1.70238e-07
CDK5	714.174	0.79207	0.15324	5.1688	2.35599e-07	7.4672e-06
RIPOR1	1681.89	0.793199	0.156568	5.06617	4.059e-07	1.18386e-05
TEAD3	740.859	0.794682	0.16723	4.75204	2.01374e-06	4.47604e-05
SERTAD2	3286.77	0.7962	0.145118	5.48655	4.09857e-08	1.72674e-06
PTOV1	1604.19	0.796952	0.188151	4.23571	2.27831e-05	0.000331931
COPE	1281.69	0.797858	0.175219	4.5535	5.27599e-06	9.92154e-05
PDXP	686.969	0.800635	0.165044	4.85105	1.22812e-06	2.98085e-05
GDI1	3555.31	0.802054	0.146163	5.4874	4.07883e-08	1.72427e-06
PTPRA	2368.54	0.80331	0.158564	5.06616	4.05916e-07	1.18386e-05
STRADA	710.49	0.805531	0.167215	4.81734	1.45487e-06	3.42618e-05
MAZ	4402.04	0.806436	0.141072	5.71646	1.08764e-08	5.66287e-07
PRKCSH	5943.12	0.811701	0.191955	4.22861	2.35141e-05	0.000340207
NXN	2655.91	0.812877	0.147846	5.49813	3.83845e-08	1.63669e-06
HLA-A	1383.04	0.813661	0.140173	5.80469	6.4485e-09	3.61132e-07
NCS1	2897.13	0.815325	0.194768	4.18614	2.83739e-05	0.000396285
ARL2-SNX15	821.575	0.815555	0.163731	4.98106	6.32373e-07	1.70022e-05
PTGFRN	3781.26	0.815995	0.145197	5.61993	1.91037e-08	9.13835e-07
ELOB	1202.69	0.817472	0.18328	4.46023	8.1872e-06	0.000142847
MBP	4065.6	0.817604	0.149519	5.46825	4.54506e-08	1.88374e-06
DTYMK	1802.65	0.819772	0.167532	4.89321	9.92027e-07	2.50858e-05
LEMD2	1806.36	0.820009	0.191875	4.27366	1.92288e-05	0.000291235
ZBTB4	2166.32	0.820986	0.180858	4.53939	5.64169e-06	0.000105304
STK35	1803.08	0.821923	0.144463	5.68952	1.27399e-08	6.47169e-07
FAM89B	641.835	0.822562	0.19108	4.3048	1.67133e-05	0.00026088
SIL1	1000.69	0.82287	0.166844	4.93196	8.14089e-07	2.10262e-05
TSR3	824.26	0.823975	0.17175	4.79753	1.60634e-06	3.70996e-05
ITPRIPL2	1280.32	0.824658	0.154845	5.3257	1.00566e-07	3.65522e-06
EPHA1	2252.7	0.824815	0.199329	4.13795	3.5043e-05	0.000468991
C20orf194	667.057	0.826657	0.16815	4.91618	8.82471e-07	2.26396e-05
ZNF771	793.77	0.826772	0.189789	4.35627	1.32297e-05	0.000214676
RHOD	805.116	0.829433	0.200631	4.13412	3.56323e-05	0.000474291
METTL21A	1409.6	0.829619	0.161065	5.15085	2.59314e-07	8.06791e-06
DGKD	867.614	0.830031	0.184758	4.49252	7.03863e-06	0.000125868
AC105052.4	496.721	0.83053	0.193212	4.29855	1.71922e-05	0.000266183
GRHPR	2110.56	0.830567	0.181983	4.56399	5.01912e-06	9.50858e-05
SLC35C1	667.121	0.830744	0.168417	4.93265	8.11197e-07	2.09751e-05
TAOK2	1165.95	0.83384	0.18812	4.43248	9.31562e-06	0.000159862
DRAP1	1141.65	0.833888	0.161714	5.15656	2.51524e-07	7.85746e-06
LIPA	2767.34	0.835448	0.135169	6.18078	6.37837e-10	5.03277e-08
UGDH-AS1	764.047	0.835561	0.186367	4.48341	7.34598e-06	0.000130047
RNF40	2259.29	0.835842	0.14918	5.6029	2.10798e-08	1.00003e-06
PPP1R18	1044.13	0.836394	0.167504	4.99327	5.93664e-07	1.61506e-05
THAP3	1346.84	0.83747	0.181675	4.60972	4.03213e-06	7.98807e-05
MIDN	2365.17	0.837639	0.177486	4.71946	2.36468e-06	5.14162e-05
PPP4C	2609.63	0.838562	0.160893	5.21192	1.86892e-07	6.15671e-06
CYC1	3086.73	0.839134	0.145908	5.7511	8.86627e-09	4.73438e-07
AC099518.3	1334.74	0.839325	0.15375	5.459	4.78812e-08	1.97025e-06
AC018512.1	1827.28	0.839523	0.16834	4.98707	6.13019e-07	1.66178e-05
TRAPPC9	562.129	0.840118	0.191544	4.38602	1.15441e-05	0.000192354
NPRL3	1070.18	0.841271	0.184023	4.57154	4.84142e-06	9.22522e-05
RHOC	3266.35	0.842132	0.166812	5.04838	4.45574e-07	1.27726e-05
AL603832.3	2096.71	0.842496	0.180949	4.65598	3.22445e-06	6.64602e-05
LY6E	1681.75	0.844798	0.191517	4.41109	1.02853e-05	0.000174196
BTN3A1	794.22	0.848314	0.190907	4.44359	8.8471e-06	0.000152851
RHBDD1	1216.82	0.84896	0.156247	5.43346	5.52719e-08	2.24222e-06
CDS2	1447.75	0.851679	0.157141	5.41983	5.9655e-08	2.37918e-06
NDUFS8	1045.07	0.85208	0.165025	5.16335	2.42563e-07	7.64685e-06
MOV10	1420.46	0.852659	0.200944	4.24327	2.20289e-05	0.000323405
RF02216	1688.24	0.853317	0.188229	4.5334	5.80412e-06	0.000107043
SLC4A2	2962.16	0.854124	0.18018	4.74038	2.13315e-06	4.70954e-05
SH2D3A	547.164	0.855853	0.207607	4.12247	3.74832e-05	0.00049321
ZNF646	579.068	0.858192	0.201063	4.26827	1.96993e-05	0.000297772
PLOD1	4233.12	0.858743	0.174777	4.91337	8.95255e-07	2.28908e-05
FOXP4	1337.45	0.85949	0.185744	4.62728	3.70508e-06	7.46903e-05
DHPS	849.979	0.862508	0.192047	4.49112	7.08486e-06	0.000126399
EFHD1	3400.05	0.864253	0.160675	5.3789	7.49434e-08	2.85843e-06
AP4M1	1163.14	0.86436	0.147163	5.87347	4.26765e-09	2.49973e-07
CPSF1	1673.81	0.865007	0.209393	4.13101	3.61168e-05	0.000479074
MIR4721	903.833	0.867313	0.209233	4.14519	3.39528e-05	0.000458313
MREG	1532.23	0.8685	0.158154	5.4915	3.98544e-08	1.69463e-06
CCDC107	402.172	0.870387	0.195298	4.45672	8.32234e-06	0.000144984
C17orf58	382.277	0.870575	0.201764	4.31482	1.59735e-05	0.000250867
VPS28	969.19	0.871544	0.167453	5.20469	1.94317e-07	6.36478e-06
TIMM17B	527.983	0.871912	0.199448	4.37163	1.23325e-05	0.000202831
KIF27	323.824	0.875769	0.204603	4.28034	1.86612e-05	0.000285112
DGAT1	701.388	0.879448	0.188546	4.66436	3.09573e-06	6.42105e-05
DDAH2	496.059	0.880923	0.198532	4.43718	9.11472e-06	0.000156884
SMARCD2	2974.2	0.880944	0.20261	4.34798	1.37398e-05	0.00022108
NAV2	2801.46	0.882039	0.153696	5.73884	9.53262e-09	5.05493e-07
DVL2	798.662	0.882742	0.181797	4.85564	1.19997e-06	2.9249e-05
TMEM267	1956.76	0.882992	0.206098	4.28432	1.83296e-05	0.000281327
LIMK1	1225.3	0.883102	0.163768	5.39238	6.95305e-08	2.69146e-06
WIPF1	376.997	0.885013	0.192809	4.5901	4.43038e-06	8.60396e-05
CDIPT	962.797	0.885361	0.166246	5.32562	1.0061e-07	3.65522e-06
LGALS1	1818	0.885507	0.164741	5.37513	7.65277e-08	2.90919e-06
ESRRA	1274.91	0.887965	0.210989	4.20858	2.56982e-05	0.000365586
POMT1	710.82	0.888045	0.208252	4.26428	2.00546e-05	0.000301752
FAHD2A	703.983	0.889581	0.176856	5.02997	4.90549e-07	1.37696e-05
TMEM259	2427.09	0.889829	0.178308	4.9904	6.0254e-07	1.63533e-05
AGAP1	2310.41	0.88997	0.183798	4.8421	1.28475e-06	3.09865e-05
NR1H3	411.994	0.890357	0.213265	4.17489	2.98136e-05	0.000412878
ARF5	2437.99	0.890882	0.195728	4.55162	5.32332e-06	9.98602e-05
MERTK	596.007	0.892451	0.211711	4.21543	2.49302e-05	0.000357095
SOCS3	2715.23	0.892697	0.161282	5.53501	3.11207e-08	1.37681e-06
ARHGEF40	920.779	0.89368	0.215056	4.15556	3.24486e-05	0.000441644
XYLT2	1154.35	0.894319	0.195558	4.57316	4.80413e-06	9.17701e-05
UBALD2	800.867	0.895054	0.198232	4.51517	6.32646e-06	0.00011465
ZFAND2B	437.433	0.896456	0.214599	4.17735	2.9492e-05	0.00040941
FASTK	1451.21	0.897953	0.17225	5.21309	1.85723e-07	6.1358e-06
PECR	1065.59	0.901172	0.161258	5.58839	2.29183e-08	1.06957e-06
LAMTOR4	1260.44	0.905448	0.197794	4.57774	4.70037e-06	9.02242e-05
AC025682.1	1089.34	0.906346	0.198086	4.57552	4.7504e-06	9.08949e-05
PDP1	2231.02	0.906607	0.133678	6.782	1.18521e-11	1.51397e-09
AP5S1	377.439	0.907659	0.208852	4.34595	1.38672e-05	0.000222816
CSNK1G2	1230.52	0.910471	0.217263	4.19063	2.78177e-05	0.000390179
PGLS	449.813	0.91091	0.206658	4.40782	1.04418e-05	0.000176473
TMEM256	418.368	0.9139	0.213816	4.27424	1.91791e-05	0.000290675
EPB41L4B	714.234	0.914025	0.210656	4.33894	1.43171e-05	0.00022845
LRRC27	244.734	0.914958	0.21498	4.25601	2.08105e-05	0.000310078
CD320	666.425	0.915056	0.215666	4.24293	2.20621e-05	0.000323479
LRSAM1	780.053	0.915608	0.210479	4.35012	1.36065e-05	0.000219242
COL26A1	5574.09	0.916398	0.220535	4.15533	3.24815e-05	0.000441829
HIP1	3786.41	0.916648	0.194585	4.7108	2.46749e-06	5.31481e-05
TBL3	2097.02	0.917951	0.202275	4.53813	5.67546e-06	0.000105603
MAGED2	2543.72	0.921809	0.207426	4.44403	8.82887e-06	0.000152765
STK25	1354.65	0.925476	0.17681	5.23431	1.65603e-07	5.59177e-06
TRAF7	3777.42	0.926804	0.187067	4.9544	7.2552e-07	1.91479e-05
SLC37A4	759.838	0.927067	0.210922	4.39531	1.10616e-05	0.000185527
TAP1	640.27	0.927538	0.173998	5.33075	9.78079e-08	3.57581e-06
KIAA1522	6133.57	0.92758	0.183726	5.04871	4.44795e-07	1.27662e-05
NR2F6	1595.42	0.927797	0.190464	4.87125	1.10893e-06	2.74672e-05
FLOT2	3509.22	0.929679	0.190564	4.87855	1.06866e-06	2.66712e-05
DMXL2	1659.01	0.931924	0.186018	5.00986	5.44709e-07	1.49965e-05
ITPKB	917.769	0.932976	0.207387	4.49872	6.83631e-06	0.000122632
ACSM3	742.747	0.937178	0.193752	4.83699	1.31821e-06	3.16273e-05
RNASEK-C17orf49	1384.93	0.938093	0.183195	5.12073	3.04355e-07	9.31772e-06
MRPS26	1382.6	0.939241	0.151041	6.21846	5.0205e-10	4.14661e-08
HLA-B	4216.87	0.939667	0.128763	7.29766	2.92821e-13	5.89778e-11
SLC38A10	519.635	0.941851	0.212386	4.43462	9.22352e-06	0.0001584
GUK1	1710.45	0.94379	0.222517	4.24143	2.22097e-05	0.000325227
CDK2AP2	1022.04	0.944023	0.203734	4.6336	3.59363e-06	7.2763e-05
RPS28	1634.44	0.944673	0.157139	6.01171	1.83578e-09	1.23249e-07
SMIM27	379.774	0.945571	0.225591	4.19153	2.7708e-05	0.000389115
LPCAT4	1130.88	0.945894	0.20247	4.67177	2.9862e-06	6.25032e-05
TMEM205	551.145	0.946243	0.22535	4.199	2.68098e-05	0.000378818
TECR	1294.65	0.947648	0.201128	4.71166	2.45712e-06	5.29745e-05
AC096677.1	256.753	0.950901	0.211729	4.49113	7.08462e-06	0.000126399
MBD3	2785.65	0.951831	0.183916	5.17535	2.27486e-07	7.28495e-06
WDR81	516.001	0.954729	0.227679	4.19331	2.74909e-05	0.000386539
TMEM38A	498.358	0.955179	0.212155	4.50226	6.72341e-06	0.000120773
USP20	522.569	0.957831	0.226545	4.228	2.35781e-05	0.000340917
PER3	1670.7	0.95793	0.218834	4.37743	1.20089e-05	0.000198657
LAMB1	15049.6	0.959446	0.173505	5.52978	3.20635e-08	1.40498e-06
ANKRD13D	730.854	0.959564	0.180793	5.30753	1.11124e-07	3.97432e-06
AC017104.5	229.788	0.960621	0.224293	4.28288	1.84489e-05	0.00028297
TRAF4	6506.21	0.962596	0.173083	5.56148	2.67493e-08	1.21142e-06
DDRGK1	1293.84	0.964151	0.167059	5.77131	7.86564e-09	4.2723e-07
NUBP2	1457.88	0.964461	0.212085	4.54753	5.42794e-06	0.000101574
CUEDC2	1745.42	0.964852	0.228556	4.22151	2.42668e-05	0.00034868
ATP6V0E2	737.709	0.966334	0.183955	5.2531	1.49557e-07	5.1484e-06
CYSTM1	1815.13	0.967326	0.164577	5.87766	4.16104e-09	2.44979e-07
CDK16	2759.83	0.967364	0.229768	4.21017	2.55176e-05	0.000363693
MGAT4B	3940	0.96756	0.183466	5.27379	1.33633e-07	4.69167e-06
CEBPB-AS1	2948.25	0.969096	0.232141	4.17461	2.98498e-05	0.000413129
HMGA1	7644.46	0.969587	0.176122	5.5052	3.68748e-08	1.58852e-06
SNN	884.704	0.970664	0.226769	4.28041	1.86546e-05	0.000285112
LTBR	2620.33	0.97265	0.180032	5.40265	6.56645e-08	2.5729e-06
SEC24D	1356.21	0.974623	0.190681	5.11127	3.19995e-07	9.73166e-06
INO80B-WBP1	1239.59	0.974886	0.227666	4.2821	1.85142e-05	0.000283592
GALE	436.427	0.975015	0.23481	4.15237	3.29055e-05	0.000446726
RMND5B	2296.47	0.975139	0.193111	5.04962	4.4269e-07	1.27217e-05
DVL1	2627.08	0.975324	0.222618	4.38116	1.18048e-05	0.000195988
IMPDH1	1655.62	0.975327	0.186102	5.24081	1.59877e-07	5.43324e-06
GSDMD	802.086	0.975553	0.213515	4.56901	4.90038e-06	9.31939e-05
AC002985.1	1647.44	0.976264	0.194574	5.01745	5.23621e-07	1.45028e-05
HES1	1032.45	0.977071	0.189436	5.15779	2.49883e-07	7.81686e-06
TMEM161A	389.833	0.978685	0.202585	4.83098	1.35859e-06	3.24607e-05
AC027097.2	755.403	0.979249	0.207125	4.7278	2.2696e-06	4.95836e-05
HOOK2	3062.34	0.980705	0.197267	4.97145	6.64537e-07	1.77012e-05
GRINA	2960.84	0.980761	0.214153	4.57973	4.65577e-06	8.96822e-05
ZNF48	482.928	0.981681	0.189701	5.17489	2.28049e-07	7.29279e-06
ASPSCR1	433.045	0.982288	0.203988	4.81541	1.46897e-06	3.44605e-05
MAFK	438.309	0.983926	0.235664	4.17512	2.97828e-05	0.000412699
AC097534.1	634.104	0.984189	0.204197	4.8198	1.43704e-06	3.39114e-05
NUDT22	655.23	0.985247	0.234458	4.20224	2.64292e-05	0.00037417
FBXL19	1030.09	0.985345	0.20846	4.72678	2.28111e-06	4.97876e-05
B3GAT3	636.228	0.986022	0.183187	5.38261	7.34143e-08	2.81884e-06
ATG4D	556.912	0.987079	0.236886	4.16689	3.08778e-05	0.000424541
INO80E	1332.12	0.987203	0.191121	5.16533	2.40014e-07	7.59085e-06
CD9	8949.67	0.987535	0.177951	5.54947	2.86541e-08	1.28251e-06
FLOT1	3499.11	0.988116	0.16968	5.82341	5.766e-09	3.26092e-07
ZDHHC18	985.722	0.988493	0.176819	5.59042	2.26519e-08	1.06145e-06
CCDC124	647.46	0.989011	0.204951	4.82559	1.39593e-06	3.31114e-05
RNH1	1240.35	0.989681	0.166448	5.94588	2.7498e-09	1.71452e-07
TRPT1	543.987	0.991801	0.240465	4.12452	3.71508e-05	0.000489117
WDR60	693.257	0.992272	0.194093	5.11236	3.18151e-07	9.68841e-06
BCHE	511.186	0.992642	0.215004	4.61685	3.8961e-06	7.77899e-05
ARL2	547.03	0.997482	0.196057	5.08771	3.62417e-07	1.08352e-05
SBNO2	2134.3	0.998263	0.207529	4.81023	1.50754e-06	3.51061e-05
CRYGS	195.416	0.99842	0.221435	4.50886	6.51777e-06	0.000117653
DCAKD	779.131	0.998779	0.196601	5.08023	3.7697e-07	1.11829e-05
ANKRA2	424.23	1.00303	0.206329	4.86129	1.16625e-06	2.86705e-05
ILVBL	636.92	1.00376	0.242362	4.14158	3.44925e-05	0.00046369
YIF1A	1252.96	1.00463	0.183038	5.48862	4.05087e-08	1.71609e-06
RMI2	662.634	1.00536	0.19471	5.16338	2.42527e-07	7.64685e-06
CEP295NL	765.837	1.00652	0.188552	5.33815	9.38998e-08	3.46629e-06
SHARPIN	2170.95	1.00654	0.202258	4.97651	6.47422e-07	1.72854e-05
TYMSOS	663.288	1.00705	0.243613	4.13381	3.56791e-05	0.00047464
RRBP1	4707.76	1.00827	0.185724	5.42885	5.67198e-08	2.28883e-06
WBP1	780.324	1.00894	0.244594	4.12498	3.70763e-05	0.00048893
NPAS2	970.326	1.0091	0.220601	4.57433	4.77747e-06	9.13368e-05
Z83844.3	1062.64	1.00939	0.167034	6.04303	1.51244e-09	1.04916e-07
FSCN3	715.531	1.01083	0.232976	4.33876	1.43288e-05	0.000228475
SLC2A11	1201.15	1.01091	0.228389	4.42627	9.58755e-06	0.000164161
SLC25A10	1128.32	1.01351	0.235155	4.30995	1.63293e-05	0.000255581
MLST8	994.781	1.01468	0.230096	4.40982	1.03458e-05	0.000175055
FAM114A1	806.446	1.01547	0.179014	5.67257	1.40675e-08	7.0066e-07
CEBPB	6536.91	1.01558	0.207159	4.9024	9.46705e-07	2.40658e-05
COL4A3BP	4272.92	1.01562	0.182424	5.56735	2.58646e-08	1.17833e-06
ZNF516	1032.05	1.01831	0.198756	5.12341	3.00059e-07	9.19848e-06
NFIC	1506.11	1.01909	0.172195	5.91822	3.25437e-09	1.96135e-07
AC027097.1	450.094	1.01926	0.246908	4.12807	3.65818e-05	0.000483845
MAGED1	4047.14	1.02201	0.193229	5.28912	1.22903e-07	4.35491e-06
PYGB	4454.18	1.02274	0.214471	4.76864	1.85472e-06	4.18601e-05
USE1	176.437	1.02438	0.237398	4.31501	1.59596e-05	0.000250821
NEK8	416.228	1.02498	0.238653	4.29487	1.74799e-05	0.000269367
RAP1GAP	1109.1	1.02572	0.226121	4.53615	5.72903e-06	0.00010617
PPOX	631.938	1.02791	0.218214	4.71055	2.47053e-06	5.31639e-05
SPRY1	1251.14	1.03023	0.20299	5.07528	3.86926e-07	1.14193e-05
MRPL28	1716.86	1.03114	0.169922	6.06828	1.29288e-09	9.2463e-08
MAVS	4234.39	1.03136	0.167244	6.16683	6.96744e-10	5.35048e-08
RRNAD1	462.785	1.03257	0.216549	4.76829	1.85797e-06	4.18654e-05
RNF213	2136	1.03315	0.225316	4.58536	4.53215e-06	8.77426e-05
YIPF2	658.593	1.03323	0.213669	4.83565	1.32713e-06	3.17751e-05
FCHSD1	630.058	1.03364	0.22453	4.6036	4.15252e-06	8.16318e-05
ELOA-AS1	407.388	1.03702	0.199665	5.19382	2.06018e-07	6.69078e-06
LRP5	1091.64	1.0374	0.216262	4.79694	1.61109e-06	3.71407e-05
BTN3A3	302.846	1.03806	0.234617	4.42448	9.66727e-06	0.000165279
TAPBP	3212.86	1.03951	0.175571	5.92073	3.20509e-09	1.94688e-07
ZNF768	1489.05	1.04175	0.170355	6.1152	9.64385e-10	7.12002e-08
PHYKPL	2172.18	1.04253	0.198152	5.26124	1.4309e-07	4.97048e-06
FBXW5	1293.68	1.04264	0.207842	5.01653	5.2614e-07	1.45551e-05
LGALS3BP	6775.74	1.04281	0.197347	5.28414	1.26298e-07	4.46144e-06
ATP1A1-AS1	8915.97	1.04283	0.195478	5.33475	9.56746e-08	3.51485e-06
WDTC1	899.505	1.04406	0.250883	4.16154	3.16111e-05	0.000432552
POMGNT1	2649.1	1.04639	0.181312	5.7712	7.87067e-09	4.2723e-07
SMIM15-AS1	241.124	1.04704	0.232152	4.51013	6.47872e-06	0.00011704
HS6ST1	2850.87	1.04773	0.241426	4.33978	1.42623e-05	0.00022789
CDK18	644.048	1.05012	0.240804	4.36089	1.29535e-05	0.00021079
TMEM129	731.236	1.05057	0.235475	4.46152	8.13819e-06	0.0001421
DKK3	3156.63	1.05186	0.248888	4.22625	2.37618e-05	0.000342711
STXBP6	1251.88	1.05233	0.223299	4.71265	2.44511e-06	5.27653e-05
PLPP2	1087.27	1.05299	0.228159	4.61517	3.92774e-06	7.81499e-05
CCS	651.223	1.05307	0.221684	4.75032	2.03095e-06	4.50123e-05
SLC2A4RG	1499.06	1.05461	0.211011	4.99789	5.79619e-07	1.58436e-05
DNASE1	1618.91	1.05759	0.17649	5.99234	2.06846e-09	1.3531e-07
CREB3L2	1660.32	1.05808	0.194875	5.42953	5.65042e-08	2.28817e-06
CTSD	2334.29	1.05941	0.253992	4.17104	3.03209e-05	0.000418389
AL645608.5	4401.41	1.06018	0.248337	4.2691	1.96267e-05	0.000296869
CIC	926.814	1.0603	0.232077	4.56875	4.90632e-06	9.31939e-05
NLGN4X	949.918	1.06055	0.196111	5.40791	6.37642e-08	2.507e-06
SEMA4C	904.378	1.0606	0.22996	4.61212	3.98581e-06	7.9168e-05
SDC4	8015.02	1.06061	0.188113	5.63815	1.7189e-08	8.37956e-07
AC002310.5	431.229	1.06102	0.188584	5.62624	1.84177e-08	8.8656e-07
KIF13B	1371.36	1.06224	0.255121	4.16368	3.13155e-05	0.000429274
MAP3K14-AS1	479.758	1.06225	0.257523	4.12487	3.7094e-05	0.00048893
SLC25A1	1646.49	1.06232	0.242995	4.37176	1.23249e-05	0.000202831
UBE2L6	1147.54	1.06423	0.217639	4.88989	1.00891e-06	2.54847e-05
LITAF	4793.47	1.06755	0.185243	5.76299	8.26354e-09	4.43316e-07
PPDPF	1841.65	1.06887	0.16525	6.46819	9.91807e-11	9.94449e-09
ZNF213	382.017	1.06897	0.204168	5.23573	1.64336e-07	5.55718e-06
WDR83	431.469	1.06946	0.246966	4.33041	1.48834e-05	0.000236332
C9orf64	302.295	1.0708	0.232676	4.60213	4.18189e-06	8.20688e-05
MFSD10	1083.63	1.07092	0.228721	4.68221	2.83796e-06	6.00575e-05
CCDC22	727.758	1.07205	0.220316	4.86596	1.139e-06	2.8091e-05
SPTBN2	2569.77	1.07227	0.220406	4.86496	1.14477e-06	2.81727e-05
DEAF1	484.886	1.07277	0.226439	4.73758	2.16282e-06	4.76589e-05
NR1H2	795.833	1.07388	0.226256	4.74631	2.07161e-06	4.5869e-05
GPAA1	2207.41	1.07669	0.189456	5.68306	1.32308e-08	6.6463e-07
PIK3R2	986.198	1.07677	0.257093	4.18823	2.81133e-05	0.000393124
NCDN	1108.95	1.07822	0.218479	4.93512	8.01035e-07	2.07357e-05
SCRIB	2348.56	1.08319	0.221659	4.88676	1.02511e-06	2.58088e-05
MINK1	1668.52	1.08432	0.233632	4.64114	3.46492e-06	7.05906e-05
COG7	600.264	1.08639	0.17218	6.30958	2.79799e-10	2.43351e-08
BTBD2	1081.68	1.08742	0.254234	4.27725	1.89218e-05	0.000287914
BAD	417.528	1.08809	0.221685	4.9083	9.18707e-07	2.34383e-05
CYHR1	1100.64	1.0908	0.198358	5.49915	3.81636e-08	1.6318e-06
AC068580.4	2346.26	1.09308	0.255465	4.27879	1.8791e-05	0.000286876
MAN2C1	567.523	1.09396	0.224359	4.87592	1.08304e-06	2.69715e-05
HOXB3	720.822	1.09438	0.218069	5.01849	5.20785e-07	1.44592e-05
MFGE8	3565.26	1.0952	0.208454	5.25391	1.48907e-07	5.13519e-06
AGTRAP	1482.93	1.09772	0.253827	4.32467	1.52763e-05	0.000241404
TAF6	2141.65	1.09984	0.149952	7.33457	2.22436e-13	4.64305e-11
ST3GAL2	417.299	1.10051	0.227988	4.82705	1.38573e-06	3.30059e-05
P3H4	461.769	1.10144	0.240887	4.57244	4.82076e-06	9.20111e-05
C17orf49	660.646	1.10155	0.218856	5.03319	4.82374e-07	1.35567e-05
TSC22D4	894.447	1.1022	0.266371	4.13782	3.50618e-05	0.000468991
AC093668.2	279.012	1.10496	0.23978	4.60821	4.06151e-06	8.03242e-05
MIF4GD	230.287	1.10506	0.254513	4.34187	1.41277e-05	0.000226053
AC002310.4	211.877	1.10539	0.227562	4.85753	1.1886e-06	2.90335e-05
IFT140	460.296	1.10576	0.244847	4.51612	6.29839e-06	0.000114279
C20orf27	1115.22	1.10727	0.164776	6.71985	1.81907e-11	2.18679e-09
BRI3	2279.14	1.10806	0.194382	5.70041	1.19522e-08	6.16709e-07
ZNF219	256.668	1.10849	0.232672	4.76418	1.89627e-06	4.2432e-05
RCE1	715.28	1.10873	0.189419	5.85333	4.81824e-09	2.77969e-07
SELENOM	279.3	1.10879	0.254653	4.35412	1.33601e-05	0.000216029
SH2B1	944.806	1.10971	0.245726	4.51603	6.301e-06	0.000114279
MAPK3	1244.16	1.10982	0.253779	4.37317	1.22457e-05	0.000201993
AC073842.2	404.716	1.11037	0.21307	5.21129	1.87536e-07	6.16906e-06
CAND2	4035.33	1.11202	0.219257	5.07178	3.94122e-07	1.15722e-05
ABHD15-AS1	2229.24	1.11262	0.181184	6.14082	8.20989e-10	6.2009e-08
CTSB	27653.3	1.11343	0.205091	5.42895	5.66859e-08	2.28883e-06
ENTPD1	395.783	1.1161	0.262259	4.25571	2.08387e-05	0.000310095
CLCN7	868.123	1.11902	0.26469	4.22767	2.36121e-05	0.000341019
TSPO	526.525	1.11983	0.258395	4.3338	1.46555e-05	0.000233198
SYNGR2	2954.9	1.11984	0.204348	5.48008	4.25145e-08	1.77486e-06
CAMSAP3	331.223	1.12269	0.253741	4.42456	9.66381e-06	0.000165279
PPM1K	479.511	1.12279	0.221934	5.05914	4.21151e-07	1.22241e-05
MORN4	350.576	1.1229	0.257477	4.36118	1.29365e-05	0.000210663
DTX2	413.58	1.12344	0.207196	5.4221	5.89033e-08	2.35623e-06
PLAU	2276.35	1.12375	0.248014	4.53099	5.87086e-06	0.000107841
SLC39A13	523.876	1.12517	0.211299	5.32501	1.00948e-07	3.66073e-06
GLIS2	1235.19	1.12543	0.225783	4.98458	6.20973e-07	1.67743e-05
CARD19	184.356	1.12606	0.266379	4.22729	2.36523e-05	0.000341346
ARID3A	743.599	1.12674	0.252443	4.46336	8.06848e-06	0.000141265
AL355987.3	787.467	1.12749	0.220382	5.11608	3.11952e-07	9.51225e-06
IL17RC	438.659	1.12942	0.269884	4.18485	2.8536e-05	0.000397824
ZDHHC12	563.506	1.13164	0.256043	4.41974	9.88182e-06	0.000168321
AKNA	756.826	1.13176	0.263123	4.30127	1.69824e-05	0.000263825
FKBP10	1309.17	1.13216	0.231873	4.88266	1.04664e-06	2.62644e-05
PCDHGA1	2984.1	1.1322	0.164761	6.87176	6.34151e-12	8.61582e-10
BBS2	1396.15	1.13467	0.216603	5.23845	1.61934e-07	5.48402e-06
AL139260.1	472.064	1.13613	0.247386	4.59254	4.37875e-06	8.52282e-05
NTHL1	817.692	1.13686	0.234272	4.85274	1.21765e-06	2.96171e-05
TMEM141	675.688	1.13693	0.215502	5.27576	1.32209e-07	4.65592e-06
ARAP1	2221.38	1.13798	0.209732	5.42589	5.76669e-08	2.3189e-06
AP006621.3	139.367	1.13821	0.270292	4.21104	2.54201e-05	0.000362754
ATG10	3537.28	1.13871	0.161323	7.05861	1.68171e-12	2.65769e-10
CST3	2658.67	1.13884	0.200401	5.68281	1.32501e-08	6.6463e-07
TMEM94	725.267	1.13906	0.260316	4.37567	1.21057e-05	0.000199971
ABHD17A	924.488	1.13959	0.25937	4.39367	1.11452e-05	0.000186792
SNHG22	530.613	1.1408	0.236377	4.82619	1.39171e-06	3.30797e-05
PLPPR2	492.485	1.142	0.204734	5.57796	2.43356e-08	1.12262e-06
FBRS	1593.16	1.14291	0.226326	5.04983	4.42192e-07	1.27217e-05
PCDHGA2	2976.45	1.1432	0.164098	6.96656	3.24784e-12	4.79693e-10
PCDHGA3	2973.8	1.14414	0.163951	6.97853	2.98281e-12	4.44729e-10
PCDHGB1	2973.17	1.14479	0.163948	6.98267	2.8962e-12	4.37498e-10
KLC4	1009.88	1.14494	0.246262	4.64929	3.3308e-06	6.83454e-05
ECHDC2	1373.61	1.14639	0.239557	4.78545	1.70602e-06	3.90547e-05
FURIN	856.082	1.14731	0.243756	4.70679	2.51651e-06	5.40015e-05
PCBP1-AS1	4113.42	1.14743	0.164867	6.95972	3.40939e-12	4.98618e-10
CPNE4	652.52	1.15014	0.191362	6.0103	1.85181e-09	1.23603e-07
VKORC1	578.613	1.15029	0.27911	4.12129	3.76763e-05	0.000495468
ANAPC11	1863.2	1.15247	0.201583	5.71709	1.08365e-08	5.65495e-07
NAA38	806.629	1.15294	0.239506	4.81383	1.48064e-06	3.46201e-05
TENT5B	450.206	1.15323	0.278407	4.14223	3.43947e-05	0.000462917
SPINT1	4179.13	1.15774	0.200578	5.77202	7.83274e-09	4.27191e-07
TP53I13	412.266	1.15888	0.263963	4.3903	1.13193e-05	0.00018902
ECE1	9364.31	1.16005	0.227477	5.09962	3.4033e-07	1.02685e-05
DOK1	191.227	1.16014	0.270096	4.29528	1.74474e-05	0.000269227
GLUL	7333.83	1.16237	0.166862	6.96607	3.25909e-12	4.79693e-10
PCDHGA4	2951.7	1.16343	0.164992	7.05143	1.77084e-12	2.76601e-10
TBC1D8	2096.99	1.16448	0.267875	4.34709	1.37956e-05	0.000221822
MED16	1148.19	1.16504	0.203063	5.73733	9.61788e-09	5.08839e-07
AC135048.2	402.762	1.1655	0.228174	5.10794	3.25696e-07	9.89195e-06
PHF8	3248.69	1.16594	0.215752	5.40409	6.51369e-08	2.5566e-06
CTDSP1	1569.31	1.16681	0.225986	5.16318	2.42784e-07	7.64685e-06
FAM3A	496.805	1.16725	0.225747	5.17062	2.33316e-07	7.43018e-06
AP003119.3	360.252	1.17141	0.209766	5.58435	2.34579e-08	1.09032e-06
MRPL55	516.648	1.17149	0.191293	6.12404	9.12305e-10	6.80111e-08
SPESP1	459.859	1.17272	0.198971	5.89394	3.77101e-09	2.23737e-07
RPUSD1	1466.54	1.17277	0.242033	4.84551	1.26285e-06	3.05869e-05
HDAC6	863.478	1.17359	0.242386	4.84182	1.28655e-06	3.09973e-05
PEX16	340.015	1.17507	0.251212	4.6776	2.90255e-06	6.10508e-05
TMEM219	933.699	1.17521	0.211168	5.56526	2.61756e-08	1.18778e-06
ERMP1	8431.08	1.17558	0.237918	4.9411	7.76813e-07	2.03145e-05
S1PR2	373.447	1.17884	0.236021	4.99465	5.89439e-07	1.606e-05
DNAJC4	335.254	1.18032	0.248174	4.756	1.97464e-06	4.40192e-05
SPNS1	809.863	1.18073	0.228709	5.16261	2.43535e-07	7.66e-06
RNF19B	631.849	1.18109	0.18998	6.21692	5.07023e-10	4.17267e-08
RNF43	236.708	1.18215	0.279254	4.23323	2.30362e-05	0.000334981
C19orf57	155.703	1.18266	0.281163	4.2063	2.59581e-05	0.000368865
ARVCF	280.043	1.18267	0.284145	4.1622	3.1519e-05	0.000431549
PCDHGB2	2928.85	1.18402	0.165267	7.16428	7.81983e-13	1.37062e-10
MROH1	806.228	1.18637	0.265807	4.46327	8.07192e-06	0.000141265
PNKD	4849.73	1.18642	0.213427	5.5589	2.71478e-08	1.22464e-06
STEAP3	524.465	1.19135	0.196332	6.06802	1.295e-09	9.2463e-08
FBXO36	245.086	1.19334	0.225617	5.28922	1.22836e-07	4.35491e-06
JMJD7	344.184	1.19594	0.242296	4.93586	7.97967e-07	2.0703e-05
ZFYVE19	424.473	1.19744	0.238243	5.02614	5.00459e-07	1.39964e-05
ULK3	421.777	1.19959	0.290232	4.13323	3.57707e-05	0.000475346
LIPC	628.04	1.2012	0.265644	4.52183	6.13079e-06	0.000111721
RABEP2	365.356	1.20297	0.238643	5.04087	4.63425e-07	1.316e-05
TECPR1	398.798	1.203	0.262839	4.57696	4.71784e-06	9.03473e-05
STK16	637.681	1.2033	0.207126	5.80949	6.26623e-09	3.52644e-07
ABCC3	531.818	1.20412	0.258014	4.6669	3.05773e-06	6.37242e-05
TMUB1	884.958	1.20472	0.238194	5.05771	4.24316e-07	1.22476e-05
TSHZ1	201.63	1.2054	0.252372	4.77629	1.78556e-06	4.05521e-05
CHCHD10	2125.41	1.20615	0.203804	5.91819	3.25505e-09	1.96135e-07
OAS3	1286.57	1.20712	0.188278	6.4114	1.44187e-10	1.36242e-08
NDUFV2-AS1	1005.28	1.20753	0.242543	4.97863	6.4037e-07	1.7117e-05
PBXIP1	1177.65	1.20763	0.286702	4.21214	2.52963e-05	0.000361343
MZT2B	875.471	1.21114	0.231994	5.22055	1.7839e-07	5.93626e-06
PLEKHG6	281.19	1.2112	0.2607	4.64596	3.38506e-06	6.93348e-05
PCDHGA5	2911.2	1.21163	0.167154	7.24856	4.21234e-13	7.92784e-11
COL18A1	4424.68	1.21181	0.279051	4.34261	1.40797e-05	0.000225735
RHBDF1	363.092	1.21342	0.277563	4.37171	1.23279e-05	0.000202831
VPS16	875.111	1.21402	0.22386	5.42313	5.8563e-08	2.35081e-06
AC109460.3	834.682	1.21458	0.232424	5.22573	1.73472e-07	5.80626e-06
CIAO3	914.594	1.2165	0.169346	7.18356	6.79186e-13	1.22794e-10
AC135050.2	646.917	1.21652	0.267103	4.5545	5.25107e-06	9.89088e-05
SDCBP2-AS1	3443.88	1.21727	0.197107	6.17566	6.58894e-10	5.12843e-08
ZNF358	312.814	1.21784	0.231527	5.26003	1.44031e-07	4.9956e-06
ZNF503-AS2	426.999	1.21899	0.248071	4.91386	8.92989e-07	2.28583e-05
IFNLR1	224.827	1.21934	0.260606	4.67886	2.88471e-06	6.08559e-05
PCDHGB3	2904.04	1.21981	0.167196	7.2957	2.97115e-13	5.93222e-11
SERPINA1	2632.77	1.22249	0.2319	5.27164	1.3521e-07	4.73256e-06
AGRN	26167	1.22352	0.24094	5.07811	3.81215e-07	1.12798e-05
ITM2C	1863.3	1.22562	0.221563	5.5317	3.17136e-08	1.39497e-06
PCDHGA6	2896.35	1.22896	0.166887	7.36404	1.78432e-13	3.79349e-11
TNFSF12-TNFSF13	459.361	1.22916	0.270876	4.5377	5.68714e-06	0.000105669
DOCK11	2018.8	1.22965	0.244288	5.03361	4.81319e-07	1.35436e-05
AC007192.1	2278.45	1.2302	0.215721	5.70274	1.179e-08	6.09706e-07
MAN2A2	516.389	1.23049	0.277325	4.43699	9.12261e-06	0.000156902
AC022400.6	646.795	1.23102	0.238171	5.16866	2.35779e-07	7.4672e-06
ERN1	359.016	1.23133	0.287101	4.28885	1.79603e-05	0.000276213
MRPL41	795.621	1.23197	0.209714	5.87454	4.24032e-09	2.49008e-07
GABPB1-AS1	749.718	1.23246	0.207607	5.93649	2.91186e-09	1.78749e-07
RRAS	234.956	1.2331	0.255739	4.82169	1.42344e-06	3.36945e-05
DCXR	612.585	1.2353	0.232425	5.31485	1.06745e-07	3.84402e-06
CEBPD	351.053	1.23603	0.290437	4.25576	2.08339e-05	0.000310095
AC135178.3	3448.25	1.23927	0.273046	4.5387	5.66029e-06	0.000105492
RHBDD2	985.387	1.23974	0.282716	4.38509	1.1594e-05	0.000193046
PCDHGA7	2888.72	1.24069	0.168236	7.37474	1.64672e-13	3.53368e-11
C5orf56	382.262	1.24085	0.237299	5.22905	1.70383e-07	5.73597e-06
FAM234A	1359	1.24268	0.225493	5.51097	3.56864e-08	1.54022e-06
LZTS3	1569.27	1.24281	0.263436	4.71769	2.38533e-06	5.16694e-05
PCDHGB4	2886.79	1.24359	0.168107	7.39762	1.38643e-13	3.03179e-11
GNB2	3053.31	1.24436	0.196765	6.32408	2.54754e-10	2.24977e-08
ALOX12-AS1	387.9	1.24537	0.190072	6.55208	5.67416e-11	6.00389e-09
PXDN	10652.3	1.24555	0.217774	5.71943	1.06881e-08	5.5902e-07
INSR	945.973	1.24815	0.224455	5.5608	2.68545e-08	1.21379e-06
TRIM45	701.133	1.24831	0.210455	5.93148	3.00222e-09	1.83335e-07
GAS2	132.548	1.24832	0.262548	4.75462	1.98822e-06	4.42789e-05
SPEG	683.138	1.24841	0.248558	5.0226	5.09768e-07	1.41704e-05
AL391422.4	514.556	1.24854	0.229688	5.4358	5.45524e-08	2.22088e-06
MMP24OS	465.807	1.2488	0.28894	4.322	1.54618e-05	0.000243999
DNM1	892.035	1.24881	0.282967	4.41326	1.01824e-05	0.0001728
TMEM266	254.65	1.25055	0.271187	4.6114	3.99975e-06	7.93761e-05
FLYWCH2	189.747	1.25171	0.29734	4.2097	2.55709e-05	0.000364001
PLOD3	2895.72	1.25184	0.193776	6.46022	1.04552e-10	1.03923e-08
BCL9L	2236.37	1.25827	0.207368	6.06781	1.29668e-09	9.2463e-08
B3GNT7	153.968	1.25856	0.293622	4.28631	1.81661e-05	0.000279005
ETV5	1519.95	1.25947	0.302335	4.1658	3.10262e-05	0.000426072
TMEM120A	226.578	1.26165	0.295957	4.26296	2.01734e-05	0.000302944
TKFC	816.062	1.26179	0.251648	5.01411	5.32806e-07	1.4704e-05
HELZ2	534.456	1.26223	0.254192	4.96566	6.84676e-07	1.81954e-05
PITPNM1	985.832	1.26635	0.266396	4.75366	1.99772e-06	4.44473e-05
D2HGDH	749.511	1.26718	0.300116	4.22229	2.41831e-05	0.000347913
TPM2	371.295	1.26868	0.256239	4.95118	7.37639e-07	1.94454e-05
BCL7C	644.252	1.26909	0.209339	6.06238	1.34121e-09	9.50479e-08
FOXP4-AS1	164.147	1.27035	0.307046	4.13732	3.51392e-05	0.000469633
CHST15	2630.41	1.27058	0.227731	5.5793	2.41495e-08	1.11794e-06
MSMO1	4940.69	1.27278	0.301471	4.22188	2.42272e-05	0.000348329
CUL7	1184.62	1.27289	0.237663	5.35587	8.51462e-08	3.16863e-06
PAXIP1-AS2	321.916	1.27357	0.228535	5.57275	2.50742e-08	1.15146e-06
NDUFS7	534.672	1.27494	0.226603	5.62632	1.84099e-08	8.8656e-07
ABHD11	680.1	1.27586	0.197576	6.45755	1.06413e-10	1.04865e-08
SRR	662.427	1.277	0.281381	4.53833	5.67028e-06	0.000105592
AL365273.1	497.935	1.27876	0.263306	4.85655	1.19447e-06	2.91458e-05
RFNG	539.261	1.27882	0.29906	4.27611	1.90184e-05	0.000289014
QPRT	3147.79	1.27965	0.256948	4.98017	6.35272e-07	1.70204e-05
TM4SF1	4318.76	1.28208	0.246301	5.20534	1.93641e-07	6.36078e-06
AC004754.1	1334.3	1.28497	0.228233	5.63006	1.80142e-08	8.70788e-07
ENDOG	404.398	1.2861	0.25297	5.08402	3.69536e-07	1.10051e-05
PCDHGA8	2830.14	1.28874	0.170231	7.57054	3.71667e-14	9.07855e-12
AC097103.2	470.353	1.29007	0.24957	5.16918	2.35123e-07	7.46704e-06
SLC2A10	626.274	1.29028	0.282415	4.56872	4.90708e-06	9.31939e-05
PCDH1	1629.13	1.29042	0.246717	5.23036	1.69184e-07	5.70431e-06
MXD3	2870.75	1.29121	0.172908	7.46759	8.16768e-14	1.89432e-11
LTBP3	2815.05	1.29301	0.254571	5.07918	3.79066e-07	1.12306e-05
CIB1	545.747	1.29447	0.215964	5.99392	2.04836e-09	1.34379e-07
TMC4	2171.46	1.29578	0.304246	4.25898	2.05366e-05	0.000306922
FGD1	369.383	1.29653	0.221903	5.84279	5.13345e-09	2.94673e-07
TPCN1	3737.84	1.29679	0.254988	5.08569	3.66301e-07	1.09371e-05
PKD1	1582.51	1.29696	0.259192	5.00387	5.61914e-07	1.53963e-05
GLRB	289.819	1.29749	0.244166	5.31396	1.07267e-07	3.85438e-06
CENPB	1535.09	1.29755	0.234551	5.53207	3.16473e-08	1.39497e-06
LHPP	406.588	1.29802	0.266327	4.87377	1.09489e-06	2.7237e-05
IL15	269.944	1.30065	0.288724	4.50483	6.64267e-06	0.000119625
SLC25A35	247.906	1.30468	0.268867	4.85251	1.21908e-06	2.96204e-05
SIRPA	2100.29	1.30849	0.198329	6.59757	4.17944e-11	4.56972e-09
TMEM8A	396.771	1.31006	0.26851	4.87899	1.06631e-06	2.66416e-05
BCKDK	705.916	1.31237	0.237242	5.53176	3.17031e-08	1.39497e-06
MSLN	3846.01	1.31474	0.301837	4.35579	1.32589e-05	0.000214998
NSUN5P1	464.904	1.31501	0.284851	4.6165	3.90269e-06	7.78537e-05
SORCS2	1140.22	1.31605	0.310139	4.24341	2.20148e-05	0.000323405
BTBD8	431.535	1.3163	0.205759	6.39728	1.58164e-10	1.48229e-08
CHTF18	1563.84	1.3166	0.238502	5.52028	3.38462e-08	1.47466e-06
DOCK6	452.414	1.31794	0.275873	4.77734	1.77626e-06	4.04209e-05
TMBIM1	4937.49	1.32109	0.251855	5.24543	1.55918e-07	5.31952e-06
WIPI1	573.985	1.32137	0.287443	4.59699	4.28633e-06	8.40464e-05
AC010646.1	717.234	1.32151	0.220594	5.99069	2.08959e-09	1.36304e-07
IFI30	1291.9	1.32185	0.207545	6.36895	1.90329e-10	1.7411e-08
LARGE2	463.894	1.32427	0.259392	5.10528	3.30299e-07	1.00053e-05
LRRK1	165.142	1.32461	0.309886	4.27452	1.91554e-05	0.000290506
DBNDD2	436.831	1.32639	0.238621	5.55856	2.72011e-08	1.22464e-06
AMN1	911.134	1.32808	0.232198	5.7196	1.06778e-08	5.5902e-07
CCDC18-AS1	2814.27	1.32872	0.213899	6.2119	5.23474e-10	4.26223e-08
LAMA5	9276.5	1.32893	0.322538	4.12024	3.78482e-05	0.000497159
ALKBH7	349.342	1.33039	0.270637	4.91576	8.84394e-07	2.26636e-05
SLC26A2	4848.91	1.33049	0.178691	7.44574	9.64043e-14	2.19162e-11
RPS6KA2	3941.08	1.33327	0.167038	7.98187	1.44133e-15	5.51573e-13
LTBP4	221.251	1.3358	0.31503	4.24024	2.2328e-05	0.000326544
AC010504.1	254.865	1.33822	0.315829	4.23717	2.26357e-05	0.000330202
CCDC180	129.292	1.33866	0.321897	4.15867	3.20111e-05	0.000436724
RUSC1-AS1	1426.59	1.33994	0.244436	5.48177	4.21097e-08	1.7624e-06
SOX12	1945.43	1.34171	0.208373	6.43899	1.20269e-10	1.16608e-08
GPCPD1	1815.51	1.34372	0.155758	8.62697	6.29999e-18	4.52044e-15
RBCK1	2482.09	1.34582	0.203199	6.62313	3.51671e-11	3.95819e-09
PSMB9	639.216	1.34589	0.219117	6.14231	8.13307e-10	6.16315e-08
NRSN2-AS1	1688.73	1.34643	0.219082	6.14577	7.95751e-10	6.05008e-08
FERMT1	186.846	1.34768	0.321382	4.1934	2.74805e-05	0.000386539
NAPA-AS1	595.493	1.34873	0.306607	4.39889	1.08807e-05	0.000182894
TMC6	1886.59	1.35066	0.286401	4.71598	2.40548e-06	5.20078e-05
AC090912.1	231.899	1.35256	0.252371	5.35941	8.34927e-08	3.1128e-06
PYCR1	1136.86	1.35527	0.265984	5.09529	3.48199e-07	1.04647e-05
ARHGAP45	1821.39	1.35812	0.149304	9.09637	9.34039e-20	8.57859e-17
JMJD7-PLA2G4B	641.586	1.35984	0.253642	5.36126	8.26437e-08	3.09475e-06
NLGN2	1075.5	1.3608	0.313473	4.34103	1.41816e-05	0.000226757
PRC1-AS1	711.28	1.36296	0.326202	4.17827	2.93732e-05	0.000408008
TMEM132A	655.103	1.36435	0.262265	5.20218	1.96961e-07	6.44219e-06
LINC01060	88.0326	1.36621	0.326485	4.1846	2.8567e-05	0.000398013
ME3	281.199	1.36754	0.24851	5.50298	3.73429e-08	1.60567e-06
TMEM187	116.251	1.36809	0.280232	4.88199	1.05022e-06	2.62968e-05
PTPRF	5539.19	1.36997	0.241202	5.67975	1.34896e-08	6.74801e-07
DLG4	480.126	1.37037	0.304367	4.50237	6.72006e-06	0.000120773
AL133227.1	425.746	1.37048	0.277561	4.93759	7.90955e-07	2.05908e-05
PCDHGB5	2781.67	1.3719	0.178118	7.70218	1.33759e-14	3.61323e-12
PCDHGA9	2777.77	1.37443	0.178541	7.69809	1.38113e-14	3.68745e-12
C20orf96	451.292	1.37493	0.313385	4.38734	1.14743e-05	0.000191331
ZNF862	444.858	1.37546	0.298376	4.60983	4.03001e-06	7.98807e-05
TMEM184A	448.167	1.37601	0.243524	5.65042	1.60056e-08	7.86945e-07
IDI2-AS1	598.269	1.37614	0.295349	4.65935	3.17203e-06	6.55562e-05
LRRC24	468.377	1.37801	0.32501	4.2399	2.23621e-05	0.000326834
FKBP8	1310.52	1.37896	0.283839	4.85825	1.18426e-06	2.89892e-05
AC006064.4	15828.7	1.38321	0.253459	5.45732	4.83369e-08	1.98251e-06
AC073342.1	980.778	1.38361	0.315965	4.37899	1.19229e-05	0.000197661
AC026704.1	435.257	1.38374	0.25959	5.33047	9.79568e-08	3.57581e-06
PCDHGB6	2773.31	1.38392	0.178555	7.75066	9.14166e-15	2.59138e-12
AL627171.2	669.389	1.38436	0.288303	4.80176	1.57275e-06	3.65136e-05
AC073111.5	167.75	1.38867	0.334015	4.15752	3.21716e-05	0.000438393
KRT18	23561.3	1.39075	0.280412	4.95967	7.06124e-07	1.87005e-05
MT-TS1	1981.7	1.39203	0.328081	4.24294	2.2061e-05	0.000323479
C9orf16	555.117	1.39298	0.2905	4.79513	1.62567e-06	3.74392e-05
HDAC5	1084.57	1.39366	0.278295	5.00786	5.50375e-07	1.51343e-05
LLGL2	703.319	1.39373	0.289624	4.81219	1.49282e-06	3.48339e-05
AC040977.2	787.792	1.39612	0.179333	7.78511	6.96523e-15	2.13238e-12
POR	2974.89	1.39813	0.266733	5.24169	1.59113e-07	5.42048e-06
AC024270.4	581.721	1.39922	0.298533	4.68697	2.77283e-06	5.87333e-05
RNF150	2799.47	1.39923	0.249997	5.59701	2.18085e-08	1.0256e-06
MICALL2	252.404	1.39932	0.303263	4.61419	3.94623e-06	7.84498e-05
CYB5D2	788.212	1.40023	0.217042	6.45141	1.10817e-10	1.08738e-08
C1orf54	370.518	1.40041	0.292791	4.78298	1.72716e-06	3.94601e-05
SEZ6L2	506.846	1.40049	0.296902	4.71701	2.39334e-06	5.17941e-05
PCDHGC4	1523.93	1.40268	0.196112	7.15244	8.52463e-13	1.48283e-10
AL158151.1	547.595	1.40433	0.329419	4.26307	2.01638e-05	0.000302944
RHOT2	1621.62	1.40613	0.236501	5.94555	2.75536e-09	1.71452e-07
Z84485.1	74.205	1.40629	0.340166	4.13412	3.56312e-05	0.000474291
PCDHGA10	2746.62	1.40818	0.181599	7.75434	8.88007e-15	2.54869e-12
B4GAT1	662.055	1.41011	0.213457	6.60608	3.94633e-11	4.35633e-09
MKNK2	7402.65	1.4105	0.238354	5.91768	3.26522e-09	1.96135e-07
PDE6A	99.6741	1.41209	0.31167	4.53074	5.87788e-06	0.000107883
RAB43	379.128	1.41334	0.272265	5.19105	2.09108e-07	6.7756e-06
MCRIP1	703.909	1.41502	0.22067	6.41237	1.43276e-10	1.3594e-08
PCDHGB7	2730.42	1.41573	0.185815	7.61902	2.55617e-14	6.52136e-12
SLC37A1	1048.95	1.41706	0.228168	6.21061	5.27793e-10	4.28221e-08
PCDHGC5	1517.8	1.42093	0.198231	7.16805	7.60753e-13	1.34367e-10
GLUD1P2	107.678	1.42175	0.32911	4.31999	1.56037e-05	0.000246068
PALM	679.829	1.42537	0.312246	4.56489	4.99766e-06	9.48357e-05
NOL3	664.935	1.42712	0.289399	4.93132	8.16764e-07	2.10479e-05
ZDHHC24	902.804	1.42941	0.240689	5.93885	2.8702e-09	1.77158e-07
AC243964.2	1805.55	1.42955	0.297279	4.80879	1.51844e-06	3.53241e-05
DENND2A	1337.14	1.43015	0.223646	6.3947	1.60865e-10	1.50147e-08
AC073111.4	317.556	1.4324	0.295803	4.84243	1.28261e-06	3.09673e-05
TMEM54	943.854	1.4331	0.210924	6.79438	1.08776e-11	1.40315e-09
FBXL15	284.071	1.43601	0.331418	4.33294	1.47134e-05	0.000233957
PKD1P1	126.121	1.43607	0.340654	4.21564	2.4907e-05	0.000356985
MYCL	703.293	1.43777	0.338832	4.24332	2.20236e-05	0.000323405
ALDH2	1528.61	1.44287	0.273233	5.28074	1.28665e-07	4.53807e-06
AC124066.1	461.5	1.4431	0.321248	4.49216	7.05034e-06	0.000125979
PCDHGA11	2625.05	1.44521	0.184219	7.84506	4.3274e-15	1.4612e-12
TLR5	264.78	1.44546	0.323326	4.47059	7.80052e-06	0.000137142
AL591895.1	972.19	1.45102	0.267824	5.41781	6.03347e-08	2.3967e-06
PPP1R35	358.786	1.45204	0.271205	5.35404	8.60105e-08	3.19561e-06
HCFC1R1	395.287	1.45394	0.303072	4.79736	1.60769e-06	3.70996e-05
NME4	1919.63	1.45481	0.187386	7.76371	8.24812e-15	2.42801e-12
AL355987.4	1209.9	1.45572	0.235617	6.17832	6.47862e-10	5.05972e-08
SIPA1	329.692	1.45658	0.255956	5.69076	1.26474e-08	6.46139e-07
RNF24	864.397	1.46209	0.187188	7.81081	5.68237e-15	1.7873e-12
FAM81A	685.133	1.46488	0.288167	5.08343	3.70688e-07	1.10242e-05
ANKRD7	222.552	1.46538	0.289403	5.06346	4.11708e-07	1.19813e-05
PCDHGA12	2607.3	1.46632	0.187597	7.81633	5.43847e-15	1.74587e-12
H1FX-AS1	3037.4	1.46796	0.270094	5.43498	5.48022e-08	2.2271e-06
TMPRSS4	1870.85	1.47	0.350615	4.19261	2.75758e-05	0.000387495
CCDC189	203.877	1.47211	0.286526	5.1378	2.77978e-07	8.61355e-06
PELI3	294.156	1.47739	0.247368	5.97241	2.33774e-09	1.49749e-07
GCNT2	1002.18	1.4781	0.19455	7.59756	3.01776e-14	7.5316e-12
PCDHGC3	2591.22	1.47855	0.189182	7.8155	5.47462e-15	1.74587e-12
UBR5-AS1	80.1687	1.47879	0.358276	4.12751	3.66714e-05	0.000484751
NINJ1	203.811	1.48051	0.326881	4.52918	5.92118e-06	0.000108504
FAM131C	161.681	1.48246	0.338609	4.37808	1.19731e-05	0.000198209
CORO1B	1873.17	1.48472	0.266607	5.56897	2.5625e-08	1.16973e-06
AL356599.1	174.977	1.48632	0.299491	4.96283	6.94739e-07	1.84202e-05
IL15RA	136.374	1.48681	0.322846	4.60532	4.11829e-06	8.12371e-05
AL365273.2	560.687	1.48742	0.261386	5.69052	1.26652e-08	6.46139e-07
GABRP	182.121	1.48869	0.324913	4.58181	4.60962e-06	8.90171e-05
IDH2	541.52	1.48918	0.226848	6.56464	5.21572e-11	5.54436e-09
ATP5F1D	1796.98	1.49041	0.200668	7.42722	1.10907e-13	2.47237e-11
LAMA1	2905.07	1.49352	0.354713	4.21051	2.54795e-05	0.000363376
GSTA4	751.075	1.49377	0.205846	7.25672	3.96596e-13	7.58854e-11
FABP6	116.731	1.49515	0.360599	4.14629	3.37907e-05	0.000456393
SPSB3	2167.78	1.49531	0.228869	6.53346	6.42682e-11	6.73819e-09
Z98883.1	433.682	1.49716	0.341788	4.38036	1.18483e-05	0.000196567
RNF32	216.74	1.50059	0.313307	4.78951	1.6719e-06	3.835e-05
NRSN2	1216.95	1.50202	0.219544	6.84156	7.83358e-12	1.03969e-09
RAB40C	564.705	1.50301	0.221009	6.80069	1.0412e-11	1.35777e-09
PRR36	274.816	1.50317	0.352699	4.26191	2.0269e-05	0.000303982
AL135999.1	306.58	1.50326	0.324176	4.63718	3.53189e-06	7.17027e-05
PLA2G4B	298.503	1.50367	0.308064	4.88105	1.05522e-06	2.6393e-05
SPAG17	753.811	1.50458	0.23296	6.45851	1.05736e-10	1.04647e-08
CASKIN1	560.311	1.50459	0.363021	4.14462	3.40374e-05	0.000459185
STARD4-AS1	313.703	1.5118	0.353117	4.28132	1.8579e-05	0.000284394
ABHD8	354.681	1.51234	0.304404	4.96819	6.75804e-07	1.79804e-05
AC135048.1	265.756	1.51251	0.329145	4.59529	4.32157e-06	8.4593e-05
EXD3	162.007	1.51259	0.344738	4.38764	1.14586e-05	0.000191206
PIGQ	1205.79	1.51295	0.274425	5.51317	3.52436e-08	1.52684e-06
AC007216.4	1305.84	1.51298	0.313147	4.83153	1.35488e-06	3.24057e-05
GNG12-AS1	677.805	1.51635	0.250581	6.05131	1.43669e-09	1.00573e-07
USP18	382.945	1.51797	0.307501	4.93649	7.95431e-07	2.06737e-05
AC010619.2	3408.69	1.51925	0.254534	5.96875	2.39075e-09	1.52061e-07
PCED1A	676.8	1.51932	0.293016	5.18513	2.15864e-07	6.95155e-06
CAPN12	1582.01	1.52398	0.364389	4.18228	2.88603e-05	0.000401369
PLEKHF1	1670.47	1.53138	0.287051	5.33487	9.56133e-08	3.51485e-06
AP001107.9	690.535	1.53949	0.325238	4.73342	2.20769e-06	4.85079e-05
GPC1	675.243	1.5401	0.305308	5.04442	4.54892e-07	1.29588e-05
HSPB1	13673.5	1.54162	0.190917	8.07481	6.75845e-16	2.89242e-13
N4BP3	391.874	1.54288	0.325585	4.73879	2.14999e-06	4.74216e-05
CFLAR	1507.62	1.54317	0.239453	6.44455	1.15945e-10	1.13286e-08
PLXND1	3017.25	1.54383	0.314022	4.91631	8.81897e-07	2.26396e-05
STUB1	3213.01	1.55009	0.200661	7.72493	1.11912e-14	3.13367e-12
OBSCN	831.073	1.55344	0.331222	4.69002	2.73184e-06	5.80794e-05
SEMA4B	1114.12	1.55471	0.246328	6.31154	2.7628e-10	2.41204e-08
HOXB-AS3	250.981	1.55474	0.314138	4.94923	7.45067e-07	1.96187e-05
ATP6AP1L	204.6	1.55618	0.282171	5.51505	3.48685e-08	1.51632e-06
C16orf58	1348.74	1.55716	0.260737	5.97216	2.34135e-09	1.49749e-07
HOXB-AS1	262.541	1.55807	0.299567	5.2011	1.98114e-07	6.47006e-06
ADAMTS13	382.631	1.56078	0.340579	4.58274	4.58932e-06	8.86999e-05
AC002996.1	657.981	1.5626	0.313049	4.99154	5.99009e-07	1.62767e-05
MCRIP2	654.052	1.56296	0.241214	6.47958	9.19801e-11	9.38646e-09
PLCG2	1282.7	1.56344	0.323776	4.82878	1.37369e-06	3.27873e-05
MRPL23	173.935	1.56391	0.363759	4.29931	1.71334e-05	0.000265697
PMEL	597.4	1.56648	0.290964	5.38377	7.29433e-08	2.80544e-06
PRR14	382.102	1.56671	0.222337	7.04655	1.83413e-12	2.8455e-10
SBK1	218.286	1.56816	0.337731	4.64322	3.43026e-06	7.00108e-05
HCK	882.429	1.56982	0.289648	5.41975	5.96841e-08	2.37918e-06
TAZ	498.483	1.56995	0.277401	5.6595	1.51816e-08	7.51259e-07
NR1D1	213.377	1.57093	0.294242	5.33891	9.35069e-08	3.45735e-06
VASN	1251.16	1.57305	0.261441	6.01685	1.7784e-09	1.20454e-07
SLC29A2	2398.56	1.57319	0.299601	5.25096	1.51308e-07	5.18533e-06
RNPEPL1	772.889	1.57396	0.23679	6.64708	2.98958e-11	3.46685e-09
AC069281.2	524.115	1.57533	0.293939	5.35937	8.35106e-08	3.1128e-06
SH3BP1	382.87	1.57611	0.265903	5.92741	3.07746e-09	1.87431e-07
HGD	485.824	1.58409	0.298152	5.31304	1.07813e-07	3.86797e-06
RAB11FIP3	964.814	1.58522	0.254123	6.238	4.43195e-10	3.68703e-08
AC011603.2	14327.8	1.586	0.295162	5.37334	7.72927e-08	2.92375e-06
CFL1P1	107.29	1.58626	0.304048	5.21713	1.81714e-07	6.0294e-06
SLC4A3	250.208	1.58672	0.318569	4.98079	6.3326e-07	1.70062e-05
KIFC2	406.193	1.58715	0.366957	4.32518	1.52408e-05	0.000241008
AL109804.1	133.661	1.58823	0.36497	4.35167	1.35103e-05	0.000218151
AC015813.1	514.22	1.59235	0.250507	6.35654	2.06355e-10	1.85084e-08
MIB2	722.581	1.5926	0.308047	5.17001	2.34081e-07	7.44422e-06
SIX5	163.982	1.59967	0.335553	4.76727	1.86735e-06	4.20354e-05
IQGAP2	2703.24	1.6022	0.269268	5.9502	2.67809e-09	1.68679e-07
METTL7A	211.176	1.60303	0.372223	4.30663	1.65763e-05	0.000259094
CERS4	638.855	1.60347	0.365031	4.3927	1.1195e-05	0.000187353
ISYNA1	365.64	1.60554	0.320655	5.00708	5.52628e-07	1.51781e-05
AP000350.4	7006.55	1.60599	0.215547	7.45075	9.28109e-14	2.13103e-11
MMP25-AS1	91.0504	1.60627	0.383737	4.18587	2.84072e-05	0.000396482
PRKAR2A-AS1	232.837	1.61327	0.36541	4.41497	1.01025e-05	0.000171825
MDK	5423.12	1.61331	0.253631	6.36088	2.00603e-10	1.8134e-08
RGS14	191.836	1.61332	0.287678	5.60808	2.04583e-08	9.72555e-07
MEF2C	251.82	1.6139	0.307084	5.25556	1.47574e-07	5.10307e-06
MLPH	363.018	1.61481	0.272826	5.91884	3.24228e-09	1.96135e-07
RAC3	368.257	1.62202	0.261082	6.21269	5.20856e-10	4.25601e-08
DECR2	215.109	1.62336	0.252766	6.42237	1.34165e-10	1.27824e-08
STARD10	791.29	1.63102	0.197289	8.26716	1.37186e-16	7.32539e-14
AC016717.2	639.877	1.63163	0.272134	5.99567	2.02644e-09	1.33321e-07
SHROOM4	608.937	1.63227	0.207759	7.85655	3.94843e-15	1.35313e-12
TMEM198	120.74	1.63376	0.375563	4.35016	1.36041e-05	0.000219242
LINC02009	146.131	1.63419	0.360596	4.53193	5.84476e-06	0.000107484
ATRNL1	673.809	1.63481	0.321153	5.09044	3.57239e-07	1.07223e-05
CTXN1	380.871	1.63581	0.343045	4.76851	1.85591e-06	4.18601e-05
KREMEN2	214.279	1.63884	0.380817	4.30348	1.68137e-05	0.000262269
CTHRC1	651.538	1.63921	0.285632	5.73888	9.53045e-09	5.05493e-07
AC245140.2	1170.99	1.64345	0.366088	4.48922	7.1485e-06	0.000127139
NABP1	5402.73	1.64433	0.218096	7.5395	4.71786e-14	1.10745e-11
JMJD8	2241.55	1.64714	0.203749	8.08416	6.25923e-16	2.81801e-13
ZNF774	167.798	1.64757	0.351351	4.68924	2.74224e-06	5.81927e-05
ISG15	689.592	1.64799	0.306272	5.38081	7.415e-08	2.8376e-06
MKRN2OS	169.991	1.65059	0.33388	4.94368	7.66634e-07	2.01404e-05
LRCH4	617.21	1.65407	0.291017	5.68375	1.31775e-08	6.6463e-07
2022-09-05	100.103	1.65432	0.394723	4.1911	2.77604e-05	0.000389613
PIK3IP1	93.5412	1.65568	0.350906	4.71831	2.37807e-06	5.16232e-05
OTOF	695.361	1.65643	0.3758	4.40775	1.0445e-05	0.000176473
CASTOR1	169.97	1.65878	0.393125	4.21948	2.44869e-05	0.000351622
DPP7	459.33	1.66429	0.320815	5.18771	2.12892e-07	6.88481e-06
PWWP2B	622.898	1.6645	0.287188	5.79585	6.79778e-09	3.75963e-07
FAM110A	459.639	1.66768	0.212916	7.83258	4.77958e-15	1.59049e-12
SYNGAP1-AS1	162.639	1.66972	0.335334	4.97925	6.38296e-07	1.70815e-05
IL1R2	498.255	1.67034	0.204864	8.15343	3.53748e-16	1.65764e-13
LINC00592	1691.14	1.67087	0.40094	4.16738	3.08127e-05	0.0004239
H1FX	4125.7	1.68399	0.180499	9.32963	1.06238e-20	1.10879e-17
ESPN	196.839	1.68796	0.394355	4.28031	1.86631e-05	0.000285112
GYG2	762.543	1.68913	0.279352	6.04659	1.47942e-09	1.02936e-07
TMEM53	699.428	1.68994	0.301222	5.61029	2.01993e-08	9.62234e-07
SH2B2	294.193	1.69087	0.346221	4.88378	1.04069e-06	2.61723e-05
SLC9A3R2	2469.2	1.69898	0.340773	4.98566	6.17492e-07	1.66999e-05
AL122035.1	1030.6	1.702	0.317253	5.36481	8.1036e-08	3.04587e-06
AC012123.1	557.736	1.70428	0.371079	4.59275	4.37433e-06	8.52282e-05
CD81-AS1	177.922	1.70769	0.337638	5.05775	4.24233e-07	1.22476e-05
SORBS2	447.966	1.70831	0.285914	5.97492	2.30197e-09	1.48471e-07
AC116353.4	952.898	1.70977	0.244183	7.002	2.52341e-12	3.83709e-10
TCIM	1013.96	1.7122	0.3677	4.65651	3.21616e-06	6.63489e-05
EAF1-AS1	416.832	1.71392	0.34567	4.95825	7.11292e-07	1.88157e-05
GAA	281.04	1.71528	0.416229	4.12099	3.77243e-05	0.000495814
LRIG1	1793.57	1.71529	0.296515	5.78482	7.25879e-09	3.9873e-07
MSC-AS1	544.867	1.71561	0.287193	5.97371	2.31913e-09	1.49158e-07
C22orf34	83.7664	1.71746	0.37179	4.61942	3.84808e-06	7.70993e-05
TMEM8B	309.517	1.71774	0.332172	5.17123	2.32559e-07	7.41638e-06
MEF2C-AS1	77.7247	1.72045	0.372771	4.6153	3.92523e-06	7.81499e-05
TNFSF12	108.354	1.72115	0.356812	4.82369	1.40925e-06	3.3393e-05
UGT1A10	141.53	1.72237	0.407044	4.2314	2.32239e-05	0.000336644
UGT1A8	141.913	1.72302	0.40674	4.23617	2.27365e-05	0.000331463
TTC39A	222.852	1.72324	0.365924	4.70929	2.48578e-06	5.34419e-05
SNX22	2361.75	1.72636	0.333718	5.17312	2.30219e-07	7.35195e-06
NECAB3	778.738	1.72828	0.332324	5.20059	1.98658e-07	6.47006e-06
GPX3	3381.42	1.72949	0.268951	6.43049	1.27191e-10	1.22194e-08
UGT1A7	119.718	1.73072	0.413793	4.18258	2.88222e-05	0.000401083
JAK3	94.2618	1.73094	0.413198	4.18914	2.80017e-05	0.000392041
UGT1A9	119.917	1.73111	0.413753	4.18393	2.86511e-05	0.000398944
CERCAM	821.065	1.73608	0.371234	4.6765	2.91819e-06	6.13034e-05
METTL26	804.012	1.7369	0.204932	8.47553	2.34012e-17	1.45849e-14
C2	144.783	1.74024	0.383056	4.54304	5.54486e-06	0.000103677
SHC4	716.289	1.74358	0.323061	5.39706	6.77416e-08	2.64077e-06
FAM47E	83.3296	1.7457	0.346127	5.04352	4.57048e-07	1.30041e-05
HAPLN3	481.671	1.75509	0.247095	7.10289	1.22179e-12	1.98961e-10
TARID	392.168	1.75656	0.329459	5.33163	9.73337e-08	3.5644e-06
ZC3H6	318.532	1.75872	0.244922	7.18071	6.93507e-13	1.24403e-10
MAOA	944.3	1.76099	0.369449	4.76653	1.8743e-06	4.21094e-05
CHPF	1465.22	1.76108	0.223926	7.86458	3.70347e-15	1.28841e-12
TMEM269	94.6807	1.76129	0.42197	4.17398	2.99323e-05	0.000413523
AC015712.6	54.8188	1.76354	0.418917	4.20975	2.55649e-05	0.000364001
PLEKHH3	463.099	1.76381	0.34016	5.18522	2.15762e-07	6.95155e-06
AC092115.3	237.707	1.76614	0.326382	5.41126	6.25829e-08	2.47326e-06
IGSF10	565.307	1.76615	0.41442	4.26172	2.02857e-05	0.000304034
RORA	1171.03	1.76885	0.323082	5.47494	4.37663e-08	1.8205e-06
CIITA	224.083	1.77279	0.344818	5.14124	2.72931e-07	8.46859e-06
CD72	164.366	1.77388	0.368389	4.81523	1.47034e-06	3.44605e-05
METRN	2861.17	1.77481	0.308107	5.76038	8.39248e-09	4.49183e-07
ERFE	413.037	1.77749	0.377061	4.71406	2.42827e-06	5.2451e-05
YPEL3	174.297	1.78064	0.392623	4.53523	5.75404e-06	0.000106461
DNAI1	69.0041	1.78716	0.417799	4.27755	1.88961e-05	0.000287715
PKN1	1649.48	1.78718	0.289249	6.1787	6.46324e-10	5.05972e-08
HSD17B6	130.29	1.78954	0.304154	5.88367	4.01279e-09	2.36858e-07
ARSG	507.895	1.79856	0.306752	5.86323	4.53953e-09	2.63213e-07
ENO3	3965.45	1.80031	0.22613	7.96138	1.70132e-15	6.20064e-13
AC006160.1	502.232	1.80057	0.356133	5.05589	4.2838e-07	1.23413e-05
GALK1	274.663	1.81049	0.318009	5.69321	1.24671e-08	6.40395e-07
GNRHR2	220.386	1.81072	0.370034	4.89339	9.91145e-07	2.50858e-05
WDR24	582.556	1.8185	0.220718	8.23899	1.73663e-16	9.06246e-14
RHOV	265.915	1.81984	0.264796	6.87262	6.30312e-12	8.61464e-10
TTLL3	665.241	1.82338	0.262557	6.94469	3.79287e-12	5.47724e-10
PLCG1-AS1	1368.42	1.82521	0.326769	5.58562	2.32866e-08	1.08455e-06
AP001029.2	166.558	1.82525	0.386278	4.72524	2.29842e-06	5.00703e-05
AL133346.1	1354.05	1.82833	0.39057	4.68118	2.85225e-06	6.03044e-05
STX1A	152.535	1.82937	0.361565	5.05958	4.20191e-07	1.22127e-05
MPG	354.133	1.83408	0.290929	6.30422	2.89642e-10	2.50961e-08
ST6GALNAC2	636.199	1.83658	0.348623	5.26809	1.37847e-07	4.81367e-06
TMEM140	772.713	1.83784	0.432954	4.2449	2.18695e-05	0.000322012
FAM171A1	381.197	1.8463	0.330891	5.57979	2.40803e-08	1.11699e-06
MFSD3	161.107	1.84873	0.378654	4.88238	1.04815e-06	2.62736e-05
SIGIRR	260.914	1.86269	0.33932	5.4895	4.03075e-08	1.71072e-06
PKP4-AS1	761.425	1.86801	0.330968	5.64407	1.66073e-08	8.13047e-07
LRRC39	138.492	1.87136	0.435405	4.29799	1.72356e-05	0.000266676
GSDMB	289.79	1.87634	0.375313	4.99938	5.75143e-07	1.574e-05
PLXDC2	839.34	1.88024	0.284748	6.60316	4.0248e-11	4.4217e-09
PARP10	2363.84	1.8829	0.328645	5.72929	1.00855e-08	5.29914e-07
PC	1288.64	1.88298	0.358543	5.25174	1.50666e-07	5.1788e-06
FZD4	762.095	1.88386	0.407152	4.62692	3.71136e-06	7.47514e-05
SLC1A3	1933.68	1.88684	0.310455	6.07766	1.2195e-09	8.83309e-08
CDC25B	6915.84	1.89178	0.245083	7.71897	1.17272e-14	3.21207e-12
TCIRG1	521.383	1.8995	0.242934	7.81902	5.32377e-15	1.74587e-12
AC004890.2	96.5533	1.90015	0.452911	4.19541	2.7238e-05	0.000383688
DAPP1	483.344	1.91544	0.345032	5.55148	2.83258e-08	1.27029e-06
LIMD2	73.3241	1.91563	0.452665	4.23189	2.3174e-05	0.000336295
NYAP2	341.176	1.91758	0.3191	6.00935	1.86274e-09	1.23972e-07
AL445205.1	65.3838	1.91839	0.444636	4.31451	1.59956e-05	0.000251042
CAPS	92.4395	1.92319	0.400719	4.79936	1.59174e-06	3.68055e-05
ORAI3	156.669	1.92549	0.40405	4.76549	1.88396e-06	4.2285e-05
PIDD1	190.523	1.92551	0.327164	5.88544	3.96991e-09	2.34931e-07
ATG16L2	963.041	1.92647	0.292386	6.58879	4.43431e-11	4.7801e-09
LRFN4	873.052	1.93134	0.271517	7.11313	1.1344e-12	1.88745e-10
PLLP	944.274	1.93348	0.224321	8.61926	6.73895e-18	4.68888e-15
BBC3	140.609	1.93544	0.431335	4.4871	7.21995e-06	0.000128211
ZSWIM8-AS1	298.92	1.93613	0.333742	5.80127	6.58131e-09	3.6678e-07
NGEF	373.172	1.94113	0.360823	5.37973	7.4599e-08	2.85003e-06
SEMA6A	611.866	1.9419	0.263271	7.37606	1.6304e-13	3.53166e-11
SNX32	7941.55	1.94331	0.323328	6.01032	1.85155e-09	1.23603e-07
MIF-AS1	5708.09	1.94364	0.307491	6.32096	2.59936e-10	2.27801e-08
CATSPER2P1	1682.35	1.94598	0.192009	10.1348	3.87007e-24	7.40505e-21
OBSL1	1372.2	1.94668	0.284506	6.84232	7.79217e-12	1.03969e-09
UGT1A6	116.306	1.95304	0.429011	4.55243	5.30294e-06	9.95591e-05
VIM-AS1	466.848	1.95632	0.425823	4.59421	4.34394e-06	8.48363e-05
RASSF4	164.383	1.95936	0.414211	4.73035	2.24129e-06	4.90583e-05
MIR762HG	324.721	1.96037	0.370296	5.29408	1.19617e-07	4.2519e-06
SLC16A3	2575.99	1.96319	0.341881	5.74232	9.33854e-09	4.97499e-07
AC008781.1	540.101	1.96496	0.362077	5.42692	5.73343e-08	2.30957e-06
CLIP2	1581.42	1.96521	0.268694	7.31395	2.59395e-13	5.31782e-11
CDH26	43.8809	1.96994	0.452973	4.34891	1.36817e-05	0.000220298
PRSS53	55.0692	1.97284	0.464461	4.2476	2.16075e-05	0.000318792
AC009086.2	554.078	1.97595	0.391491	5.04725	4.48221e-07	1.28164e-05
AC138150.1	255.642	1.98173	0.388361	5.1028	3.34666e-07	1.01109e-05
AC026461.1	162.457	1.98557	0.394448	5.03381	4.80836e-07	1.35436e-05
MT1X	162.301	1.99229	0.393837	5.05867	4.22181e-07	1.22241e-05
NOTCH3	2536.85	1.99307	0.315266	6.32187	2.58418e-10	2.27339e-08
ACPP	172.779	1.99645	0.454675	4.39093	1.12865e-05	0.000188609
WNK2	348.998	1.99835	0.302974	6.59577	4.23046e-11	4.60359e-09
ITGA2B	119.979	1.9993	0.400915	4.98685	6.13732e-07	1.66178e-05
TMEM9B-AS1	109.329	2.00052	0.322337	6.20628	5.4254e-10	4.37096e-08
ACSBG1	240.326	2.00473	0.446527	4.4896	7.13572e-06	0.00012701
HAGHL	1146.05	2.00822	0.320628	6.26338	3.76729e-10	3.18017e-08
AL109811.1	290.91	2.0086	0.358592	5.60136	2.12682e-08	1.00481e-06
ST3GAL6	3192.87	2.01232	0.252595	7.96658	1.6312e-15	6.04095e-13
HSF4	152.268	2.01465	0.407584	4.9429	7.69675e-07	2.01972e-05
FBXL16	245.34	2.02877	0.310831	6.52692	6.71367e-11	7.00694e-09
TMEM273	99.6681	2.02902	0.447176	4.5374	5.69527e-06	0.000105715
TJP3	369.118	2.03078	0.469139	4.32875	1.49959e-05	0.000237952
JSRP1	1540.25	2.03467	0.412179	4.93636	7.95938e-07	2.06737e-05
YBX2	225.237	2.03583	0.351277	5.79551	6.81157e-09	3.75963e-07
SOX9-AS1	422.734	2.03879	0.303573	6.716	1.86787e-11	2.23375e-09
NEIL1	109.309	2.04117	0.425266	4.79974	1.58868e-06	3.67719e-05
HIST1H4I	230.327	2.04762	0.43587	4.69778	2.63004e-06	5.61752e-05
IFIT2	317.14	2.049	0.361995	5.6603	1.51108e-08	7.49373e-07
SEMA3F	3864.37	2.04907	0.336026	6.09794	1.07443e-09	7.80695e-08
AC005697.1	104.887	2.05498	0.376957	5.45149	4.99488e-08	2.04434e-06
AP002490.1	1204.05	2.05562	0.409243	5.02298	5.08754e-07	1.41594e-05
AC010226.1	963.553	2.05647	0.431553	4.76527	1.88598e-06	4.22891e-05
DSCAS	163.086	2.06513	0.457787	4.51113	6.44832e-06	0.000116582
LYRM9	103.745	2.06885	0.375217	5.51375	3.51264e-08	1.52464e-06
METTL27	202.013	2.08511	0.436706	4.77462	1.80051e-06	4.08109e-05
DBP	328.698	2.09078	0.477543	4.37821	1.19659e-05	0.000198209
FAM171A2	909.169	2.09162	0.328824	6.36091	2.00564e-10	1.8134e-08
CCDC183	747.3	2.09535	0.383399	5.4652	4.62376e-08	1.9129e-06
AZIN2	281.566	2.10167	0.341485	6.15451	7.53119e-10	5.76412e-08
MIR6513	417.633	2.10467	0.31701	6.63913	3.15547e-11	3.60461e-09
SRRM3	116.546	2.11092	0.423846	4.9804	6.34541e-07	1.70204e-05
OBSCN-AS1	87.5422	2.11195	0.385276	5.48164	4.21392e-08	1.7624e-06
ABCA7	260.685	2.11778	0.405768	5.21919	1.7971e-07	5.97151e-06
AC097460.1	1439.05	2.11802	0.311071	6.8088	9.84135e-12	1.29124e-09
AKR1C3	354.131	2.11838	0.342863	6.1785	6.47141e-10	5.05972e-08
ALDOC	232.643	2.12163	0.356264	5.95523	2.59708e-09	1.64274e-07
AL049780.2	2874.38	2.12197	0.385816	5.49995	3.79902e-08	1.62741e-06
SYCE2	76.6873	2.13968	0.406908	5.2584	1.45318e-07	5.03265e-06
SPATA21	2196.65	2.14557	0.480178	4.46828	7.88509e-06	0.000138424
TGM2	3237.49	2.14783	0.347023	6.1893	6.0433e-10	4.78483e-08
FAM173A	750.056	2.15636	0.338906	6.36272	1.98207e-10	1.80596e-08
VWA1	159.693	2.15753	0.466568	4.62425	3.75955e-06	7.56555e-05
SAT1	1692.44	2.16251	0.348627	6.20293	5.54213e-10	4.43389e-08
AC004466.1	529.483	2.1661	0.427578	5.06599	4.06289e-07	1.18386e-05
MSC	69.0116	2.17336	0.416273	5.221	1.77962e-07	5.9306e-06
MSLNL	262.63	2.17559	0.457111	4.75943	1.94141e-06	4.33626e-05
AC068888.1	3581.99	2.18132	0.367452	5.93634	2.91459e-09	1.78749e-07
DM1-AS	138.491	2.18897	0.500846	4.37054	1.23942e-05	0.000203129
GUCA1B	58.8486	2.19537	0.527227	4.16399	3.12732e-05	0.000428951
RAB26	109.135	2.19541	0.451047	4.86737	1.13093e-06	2.79519e-05
FOXB1	268.854	2.19581	0.482177	4.55396	5.26455e-06	9.90815e-05
AC010761.1	6184.96	2.20297	0.473268	4.65481	3.24286e-06	6.66601e-05
PROM2	109.461	2.20823	0.500567	4.41146	1.02678e-05	0.00017412
HSD17B1	100.699	2.21023	0.527928	4.18661	2.83149e-05	0.000395702
CRAT	109.239	2.21417	0.437791	5.05759	4.24594e-07	1.22476e-05
HES6	58.7971	2.22562	0.491964	4.52395	6.06966e-06	0.000110695
SPAG5-AS1	994.025	2.22568	0.511331	4.35272	1.34459e-05	0.000217263
SLC51A	672.452	2.22624	0.334522	6.655	2.83297e-11	3.31877e-09
GDF9	1121.68	2.2307	0.323551	6.89442	5.40864e-12	7.57243e-10
TMC8	52.9286	2.23844	0.536049	4.17582	2.96908e-05	0.000411673
THCAT158	2344.57	2.24217	0.381791	5.87276	4.28597e-09	2.50408e-07
AKR1C2	153.36	2.25148	0.358894	6.27339	3.5328e-10	3.00432e-08
AC010273.1	348.937	2.25599	0.408166	5.52714	3.25502e-08	1.42088e-06
MT-TR	194.736	2.27556	0.490955	4.63497	3.56983e-06	7.23451e-05
AC015802.6	1000.02	2.27768	0.330933	6.8826	5.87693e-12	8.1782e-10
BEST1	35083.1	2.28032	0.35442	6.43395	1.24331e-10	1.19948e-08
ABCC6	53.9629	2.28419	0.442631	5.16048	2.46318e-07	7.71584e-06
ZNF91	162.1	2.28447	0.29931	7.63243	2.30371e-14	6.01085e-12
KCNE1B	39.7038	2.29808	0.51245	4.48451	7.30823e-06	0.000129479
ZP3	245.223	2.29961	0.339631	6.77091	1.27978e-11	1.61456e-09
MXRA8	149.752	2.30108	0.543362	4.23489	2.28662e-05	0.000332719
MIF	5746.52	2.3026	0.225017	10.233	1.41105e-24	3.23991e-21
PGGHG	99.9076	2.30368	0.441948	5.21254	1.8627e-07	6.14502e-06
AC087645.2	89.0246	2.31007	0.556419	4.15167	3.30063e-05	0.00044764
FBXO24	78.7662	2.31106	0.54222	4.26221	2.02415e-05	0.000303768
OAS1	298.206	2.31122	0.42731	5.40876	6.34616e-08	2.49939e-06
CP	3563.02	2.31831	0.343135	6.75626	1.41599e-11	1.76541e-09
AL158198.1	46.7331	2.32328	0.513393	4.52533	6.03004e-06	0.000110236
RHBDL1	98.4086	2.32436	0.458087	5.07406	3.89412e-07	1.14518e-05
AP002807.1	157.329	2.36895	0.327946	7.2236	5.06298e-13	9.4513e-11
CD82	1088.55	2.37584	0.319758	7.43012	1.08503e-13	2.44249e-11
TP53I11	558.396	2.38456	0.439759	5.42242	5.87969e-08	2.35609e-06
LINC00173	86.9518	2.39039	0.575816	4.15132	3.3057e-05	0.0004478
HES4	657.16	2.41111	0.317587	7.59197	3.15089e-14	7.77932e-12
PRCD	53.2947	2.41316	0.507143	4.75834	1.9519e-06	4.35545e-05
AC245052.4	2718.37	2.41773	0.3856	6.27005	3.60934e-10	3.05808e-08
MIR100HG	210.192	2.42554	0.525124	4.61899	3.85616e-06	7.71939e-05
KCNIP3	235.393	2.43288	0.359687	6.76389	1.34338e-11	1.68554e-09
AC019131.1	133.163	2.4384	0.523817	4.65506	3.23892e-06	6.66387e-05
CCDC159	329.755	2.44145	0.287026	8.506	1.80033e-17	1.18107e-14
FAM3D-AS1	419.738	2.46429	0.426053	5.784	7.29437e-09	3.99728e-07
AL049780.1	340.645	2.46439	0.539181	4.57063	4.86266e-06	9.25801e-05
CSGALNACT1	102.092	2.46724	0.492099	5.01371	5.33913e-07	1.47169e-05
PADI2	779.196	2.48829	0.310913	8.00318	1.21243e-15	4.79976e-13
WFDC2	4287.86	2.49409	0.320716	7.77662	7.44876e-15	2.25041e-12
PRSS8	1351.76	2.50463	0.354022	7.07477	1.497e-12	2.40446e-10
ZNF710-AS1	146.489	2.51964	0.417195	6.03947	1.54617e-09	1.06611e-07
LANCL1-AS1	678.257	2.52957	0.396421	6.38101	1.75922e-10	1.62222e-08
AC005828.3	691.356	2.54982	0.369513	6.90048	5.18253e-12	7.30038e-10
STAG3	328.97	2.55839	0.493223	5.18708	2.13612e-07	6.89836e-06
UBA7	182.871	2.55909	0.428604	5.97076	2.36154e-09	1.5062e-07
CSF1	946.999	2.5596	0.40986	6.24504	4.23679e-10	3.53749e-08
PCDH7	1270.36	2.56979	0.3527	7.28604	3.19206e-13	6.26435e-11
TUBB8	62.2978	2.56999	0.424263	6.05753	1.38231e-09	9.73235e-08
SGK2	76.6531	2.57224	0.610685	4.21206	2.53055e-05	0.000361343
RUFY4	49.2718	2.57615	0.585246	4.40183	1.07341e-05	0.000180694
SERHL2	109.345	2.58114	0.486429	5.30631	1.11867e-07	3.99468e-06
AL121987.2	462.161	2.58818	0.601662	4.30172	1.6948e-05	0.000263647
AL122035.2	287.103	2.59063	0.476234	5.43983	5.33302e-08	2.17498e-06
CLDN4	3734.93	2.59545	0.353784	7.33627	2.19625e-13	4.62642e-11
SLC26A10	121.29	2.5979	0.444928	5.83893	5.2536e-09	3.00817e-07
AC100793.3	161.208	2.61269	0.536267	4.87199	1.10481e-06	2.74244e-05
MT2A	363.824	2.61396	0.486882	5.36878	7.92715e-08	2.98876e-06
SCART1	58.1305	2.62379	0.489078	5.36477	8.10517e-08	3.04587e-06
ZNF750	27.1293	2.63206	0.621494	4.23505	2.28502e-05	0.000332697
AP002449.1	850.515	2.63302	0.62658	4.20221	2.6432e-05	0.00037417
MAT1A	39.9095	2.64927	0.601308	4.40584	1.05373e-05	0.000177771
MUC15	454.629	2.65824	0.392193	6.77788	1.21948e-11	1.54699e-09
AL138760.1	246.877	2.66869	0.504985	5.28469	1.25918e-07	4.45486e-06
GRIN3B	100.316	2.67789	0.623361	4.29589	1.73992e-05	0.000268663
NCMAP	63.3133	2.75832	0.447109	6.16925	6.86168e-10	5.28695e-08
AC004112.1	504.706	2.78041	0.591468	4.70087	2.59056e-06	5.55387e-05
NLRP1	201.192	2.79518	0.383872	7.28155	3.29996e-13	6.42121e-11
ZNF716	156.883	2.80376	0.500542	5.60145	2.12569e-08	1.00481e-06
FCGBP	54.6365	2.82541	0.509401	5.54652	2.91409e-08	1.29923e-06
DDO	25.4955	2.82573	0.609458	4.63647	3.54414e-06	7.18877e-05
CA12	490.858	2.83725	0.418362	6.7818	1.18686e-11	1.51397e-09
GSTM1	88.0875	2.85171	0.623024	4.57721	4.71215e-06	9.03137e-05
GSTA9P	21.2759	2.89118	0.690194	4.18893	2.80269e-05	0.000392155
AC074212.1	130.009	2.90111	0.683009	4.24754	2.16127e-05	0.000318792
DHRS9	73.8602	2.90544	0.53853	5.39514	6.84699e-08	2.66464e-06
AC067930.6	2316.04	2.9104	0.58729	4.95565	7.20877e-07	1.90472e-05
NMUR1	144.983	2.91943	0.573635	5.08935	3.59292e-07	1.07558e-05
PRSS22	238.921	2.92555	0.415763	7.03656	1.97039e-12	3.03638e-10
MT1F	63.367	2.93812	0.691729	4.24749	2.16175e-05	0.000318792
AC067930.2	1621.34	2.98761	0.702639	4.25198	2.1189e-05	0.000313884
TP53TG5	170.641	2.99168	0.590228	5.06868	4.00583e-07	1.17319e-05
AP006621.1	1661.12	3.01367	0.724267	4.161	3.16854e-05	0.000433053
PSD	105.327	3.04523	0.540213	5.63709	1.72951e-08	8.41343e-07
LRRN4	191.439	3.07653	0.681153	4.51666	6.28241e-06	0.000114212
CLDN3	451.521	3.07726	0.42833	7.18431	6.75454e-13	1.22794e-10
CX3CL1	398.93	3.13402	0.473909	6.61312	3.76305e-11	4.2148e-09
AL449106.1	108.647	3.15028	0.673865	4.67494	2.94045e-06	6.17145e-05
PALMD	297.645	3.15075	0.500199	6.29899	2.99593e-10	2.58607e-08
ST7-AS1	56.5094	3.18268	0.611477	5.2049	1.94098e-07	6.36478e-06
B3GALT4	416.159	3.21079	0.459971	6.98042	2.94304e-12	4.41668e-10
INHA	279.28	3.36913	0.554924	6.07134	1.26847e-09	9.13019e-08
KLHL4	65.393	3.64521	0.794031	4.59076	4.41634e-06	8.58624e-05
MEIOB	119.496	3.81633	0.700536	5.44773	5.10166e-08	2.08433e-06
SDS	73.9982	3.83496	0.646043	5.93607	2.91933e-09	1.78749e-07
LPAR6	42.4481	4.04664	0.866607	4.66952	3.01909e-06	6.30768e-05
ANKRD30B	59.526	4.31812	0.706061	6.11579	9.60778e-10	7.11627e-08
WDR86	389.253	4.56564	0.605582	7.53925	4.72672e-14	1.10745e-11
STC1	788.621	4.85158	0.425202	11.4101	3.72489e-30	1.22182e-26
DNMBP-AS1	45.7687	5.45939	1.31041	4.16617	3.09754e-05	0.000425629
ART3	40.5882	5.49322	1.14413	4.80122	1.577e-06	3.65384e-05
SERHL	160.765	5.76361	1.23501	4.66686	3.05841e-06	6.37242e-05
RBM5-AS1	68.7328	5.85022	1.28614	4.54865	5.39912e-06	0.000101117
AP001107.6	584.065	6.13834	1.24471	4.93153	8.15861e-07	2.10479e-05

## Sheet: SE14_CRISPRKO_DEGS_FDR0.0005
Within this data sheet are all DEGS detected after CRISPR-KO of SE14 at an FDR (padj) theshold of 0.0005 sorted largest negative fold to highest postive fold change
Gene	baseMean	log2FoldChange	lfcSE	stat	pvalue	padj
LINC01835	123.371	-10.0052	1.47696	-6.77416	1.25127e-11	8.27102e-10
AC104072.1	72.6773	-9.95523	1.52788	-6.51569	7.23548e-11	4.27732e-09
WNT7A	111.831	-9.6865	1.47562	-6.56438	5.22491e-11	3.17888e-09
GABRA2	4036.1	-9.32799	0.422322	-22.0874	4.17756e-108	4.79104e-104
PLA2G5	34.5223	-8.69277	1.52304	-5.70751	1.14641e-08	4.41194e-07
EXO5	26.8144	-8.62535	1.5505	-5.56295	2.65251e-08	9.37454e-07
GATA4	50.9349	-8.1219	1.49057	-5.44885	5.06954e-08	1.6755e-06
COX7B2	140.084	-7.80384	0.889147	-8.77677	1.6824e-18	2.47366e-16
TMEM178B	1898.09	-7.77729	0.37956	-20.4903	2.62831e-93	1.50714e-89
QPCT	403.909	-7.68143	0.588208	-13.059	5.6429e-39	4.31438e-36
DOC2B	13.2467	-7.59705	1.6477	-4.61071	4.01306e-06	8.3833e-05
GBX1	1094.36	-7.30637	1.4524	-5.03053	4.89124e-07	1.28487e-05
GDA	3500.36	-7.18178	0.343602	-20.9015	5.19221e-97	3.96979e-93
VIT	1305.52	-7.10927	0.373881	-19.0148	1.28691e-80	4.91965e-77
LINC00052	54.4729	-7.05187	1.18974	-5.92726	3.08038e-09	1.32809e-07
CD70	594.736	-6.99367	0.421074	-16.6091	5.98666e-62	1.52573e-58
CNTNAP4	23.1236	-6.98049	1.54656	-4.51355	6.37525e-06	0.000124239
AC095060.1	13.7791	-6.80739	1.62434	-4.19087	2.77882e-05	0.000439855
GATA5	65.5669	-6.7528	1.57494	-4.28765	1.80577e-05	0.000305
STAC	41.1105	-6.65125	1.1279	-5.89703	3.70094e-09	1.55759e-07
WNT10A	331.771	-6.30778	0.7994	-7.89065	3.00625e-15	3.12628e-13
NEFH	44.3856	-6.1619	0.941668	-6.54361	6.00531e-11	3.61532e-09
CAPN6	84.6716	-6.11577	0.690374	-8.85864	8.09984e-19	1.29018e-16
IRX3	262.499	-6.053	1.05921	-5.71465	1.09928e-08	4.25916e-07
ATP10A	155.6	-6.01633	0.706967	-8.51006	1.73843e-17	2.26559e-15
ZNF625	35.9035	-5.94344	1.15479	-5.14678	2.64997e-07	7.38542e-06
CCDC68	72.6674	-5.93562	0.81403	-7.29164	3.062e-13	2.54468e-11
S100A9	27.9507	-5.74535	1.1832	-4.85577	1.19922e-06	2.82698e-05
AL078590.3	32.6656	-5.62151	1.03648	-5.42363	5.83996e-08	1.90814e-06
ADAMTS8	197.759	-5.53217	0.423709	-13.0565	5.83251e-39	4.31549e-36
CALCA	53.2476	-5.35896	0.781737	-6.8552	7.12133e-12	4.9648e-10
LINC01460	49.3001	-5.35647	0.788636	-6.79207	1.10535e-11	7.43505e-10
PTHLH	901.646	-5.29425	0.825758	-6.41138	1.44213e-10	8.14731e-09
CHRDL1	528.985	-5.24905	0.338428	-15.5101	2.96476e-54	4.85733e-51
ADRA1B	288.347	-5.15693	0.545767	-9.44895	3.42233e-21	7.13618e-19
RARRES2	582.541	-5.12563	0.419751	-12.2111	2.71104e-34	1.48055e-31
AMZ1	777.991	-5.00749	0.422645	-11.848	2.20411e-32	1.05324e-29
AC011586.2	153.243	-4.94096	0.487649	-10.1322	3.97558e-24	1.09865e-21
UCA1	993.174	-4.93427	0.342425	-14.4098	4.49103e-47	6.05945e-44
HPN	16.6032	-4.89396	1.16848	-4.18832	2.81029e-05	0.000443327
AC003681.1	734.267	-4.88122	1.05698	-4.6181	3.87262e-06	8.13428e-05
KANK4	461.274	-4.85226	0.860115	-5.6414	1.68669e-08	6.28047e-07
SYT13	65.6877	-4.83154	0.929468	-5.19818	2.01253e-07	5.8655e-06
ACKR3	36.6598	-4.81277	0.756305	-6.36352	1.97175e-10	1.08717e-08
TNF	180.705	-4.78362	0.846984	-5.64783	1.62484e-08	6.07976e-07
ZNF229	15.5821	-4.74991	1.1324	-4.19455	2.73412e-05	0.000433697
AC245748.2	15.7819	-4.74905	1.10194	-4.30973	1.63453e-05	0.000281466
MSR1	248.321	-4.65705	0.360014	-12.9358	2.82795e-38	1.9656e-35
GREM1	1244.93	-4.65005	1.05703	-4.39917	1.08668e-05	0.000197818
THRSP	61.7282	-4.64726	0.727228	-6.39038	1.65472e-10	9.23463e-09
RF02202	147.624	-4.63661	0.622231	-7.4516	9.2217e-14	8.10414e-12
PAK3	84.3374	-4.63304	0.481102	-9.63007	5.96877e-22	1.38289e-19
TMPRSS15	20.1219	-4.63203	1.08727	-4.26024	2.04206e-05	0.000336244
DSCAML1	32.4906	-4.60551	0.819792	-5.6179	1.93298e-08	7.03757e-07
APOL1	64.7845	-4.59207	0.696559	-6.59251	4.32447e-11	2.65926e-09
HORMAD2-AS1	692.747	-4.58554	0.684264	-6.70142	2.06407e-11	1.31876e-09
AC100801.1	479.066	-4.44605	0.275231	-16.1539	1.06587e-58	2.44479e-55
POSTN	39.9809	-4.44182	0.785278	-5.65638	1.54603e-08	5.80381e-07
SLCO1A2	55.8597	-4.42269	0.612859	-7.21649	5.33472e-13	4.2784e-11
CCKAR	42.0399	-4.4203	0.889207	-4.97106	6.65883e-07	1.69166e-05
NNMT	114.223	-4.39904	0.622473	-7.06703	1.58282e-12	1.20615e-10
IL18	2344.41	-4.26903	0.301169	-14.1749	1.31024e-45	1.6696e-42
GJA1	735.612	-4.20247	0.324172	-12.9637	1.96547e-38	1.40881e-35
KRT4	256.143	-4.18717	0.337435	-12.4088	2.34022e-35	1.38873e-32
MMP1	234.376	-4.13941	0.457434	-9.0492	1.4402e-19	2.46271e-17
MKX-AS1	144.815	-4.12484	0.810724	-5.08785	3.62144e-07	9.81854e-06
GNGT1	576.586	-4.11183	0.306449	-13.4177	4.76587e-41	4.37259e-38
LRRC61	338.833	-4.07118	0.447232	-9.10306	8.78194e-20	1.51452e-17
PTN	98.9376	-4.0671	0.467591	-8.69798	3.37831e-18	4.84302e-16
HTR1D	36.7801	-3.95232	0.824184	-4.79543	1.62328e-06	3.70479e-05
MMP2	413.321	-3.93678	0.43122	-9.1294	6.88779e-20	1.21527e-17
FLRT2	1202.49	-3.92104	0.193824	-20.2299	5.34503e-91	2.45198e-87
CD4	46.9227	-3.90168	0.642123	-6.07621	1.23054e-09	5.6905e-08
PM20D1	35.1564	-3.88567	0.748164	-5.19361	2.06257e-07	5.9885e-06
HRH1	355.494	-3.859	0.278347	-13.864	1.04724e-43	1.20103e-40
FAM110C	90.0788	-3.84533	0.525818	-7.31304	2.61175e-13	2.21054e-11
SLC7A13	26.5726	-3.80936	0.854515	-4.45792	8.27605e-06	0.000156237
STC1	607.133	-3.80768	0.612248	-6.21918	4.9976e-10	2.53046e-08
CALCB	55.0908	-3.77149	0.541153	-6.96935	3.184e-12	2.31112e-10
LINC01151	67.3136	-3.76032	0.489367	-7.68403	1.54155e-14	1.46716e-12
MILR1	34.9944	-3.74015	0.689917	-5.42116	5.92121e-08	1.92645e-06
ALKAL2	30.3193	-3.73975	0.787117	-4.7512	2.0221e-06	4.52056e-05
CLDN1	14084.2	-3.72065	0.294688	-12.6257	1.52356e-36	9.99072e-34
CNGB1	455.458	-3.68098	0.27947	-13.1713	1.28376e-39	1.05163e-36
ZNF528	34.6804	-3.67031	0.619569	-5.92397	3.14263e-09	1.34766e-07
TENM2	28.3308	-3.66225	0.740102	-4.94831	7.48604e-07	1.87249e-05
B4GALNT2	45.349	-3.66159	0.614752	-5.95621	2.58162e-09	1.13874e-07
CASP1	152.294	-3.65823	0.546135	-6.69841	2.10705e-11	1.34248e-09
ZNF385B	1627.17	-3.64415	0.278977	-13.0626	5.38873e-39	4.26212e-36
TGM2	442.897	-3.62631	0.410287	-8.83849	9.70224e-19	1.50365e-16
DLX2	159.566	-3.61032	0.40974	-8.81123	1.23777e-18	1.8556e-16
Z86062.2	52.0977	-3.60613	0.516437	-6.98272	2.89527e-12	2.12169e-10
SHISAL1	20.5083	-3.58814	0.809989	-4.42986	9.42954e-06	0.000175556
CASC9	99.7332	-3.58417	0.44259	-8.09816	5.57954e-16	6.24282e-14
GRIN2A	53.7331	-3.56813	0.490262	-7.27799	3.38824e-13	2.7657e-11
NKILA	32.7203	-3.56292	0.778258	-4.57807	4.69285e-06	9.58503e-05
ADGRF2	35.3623	-3.55376	0.681698	-5.2131	1.8571e-07	5.46105e-06
STEAP4	164.135	-3.54602	0.427958	-8.28592	1.17203e-16	1.40015e-14
CTSE	78.1004	-3.54466	0.614807	-5.76548	8.14252e-09	3.20902e-07
AL136298.1	34.768	-3.50621	0.710657	-4.93376	8.06625e-07	1.99801e-05
CACNG6	61.9119	-3.4913	0.779569	-4.4785	7.51678e-06	0.000144278
TRIM67	2429.02	-3.4871	0.798639	-4.3663	1.2637e-05	0.000225217
TTC9B	36.3522	-3.48139	0.799414	-4.35493	1.33112e-05	0.000234861
KIT	70.2128	-3.4694	0.560649	-6.18818	6.08631e-10	3.04143e-08
PRKG1	517.692	-3.44273	0.338294	-10.1767	2.51848e-24	7.13166e-22
DNAJA4	150.988	-3.43929	0.359992	-9.55378	1.25045e-21	2.72799e-19
RCAN2	1639.34	-3.42691	0.394611	-8.68428	3.81156e-18	5.39665e-16
DOCK5	176.005	-3.41144	0.317774	-10.7354	6.94005e-27	2.56748e-24
ZBED6CL	146.771	-3.4092	0.439013	-7.7656	8.1259e-15	7.93122e-13
KLK6	230.678	-3.40789	0.456085	-7.47205	7.89577e-14	6.99248e-12
NCCRP1	182.933	-3.39943	0.57825	-5.87882	4.13196e-09	1.71693e-07
CDA	62.2081	-3.39832	0.52551	-6.46671	1.00162e-10	5.81625e-09
ANKRD19P	80.0093	-3.39244	0.697281	-4.86524	1.14318e-06	2.70733e-05
DHRS3	376.049	-3.37996	0.438571	-7.70676	1.29051e-14	1.23851e-12
SYBU	127.627	-3.36748	0.342196	-9.84078	7.51263e-23	1.89359e-20
ARAP3	671.848	-3.34165	0.264873	-12.6161	1.7221e-36	1.09722e-33
MMP10	351.394	-3.32225	0.492643	-6.74373	1.54368e-11	1.01454e-09
CGNL1	506.988	-3.31484	0.225763	-14.6828	8.30399e-49	1.19043e-45
SNCG	39.0325	-3.30608	0.721482	-4.58234	4.59798e-06	9.43327e-05
ARL4C	1128.56	-3.2966	0.206059	-15.9983	1.31298e-57	2.50965e-54
KLK5	881.02	-3.29615	0.313601	-10.5107	7.71584e-26	2.60262e-23
CLMP	237.615	-3.28564	0.288618	-11.384	5.02236e-30	2.09451e-27
HSPA8P4	425.944	-3.2807	0.282928	-11.5955	4.34268e-31	1.91554e-28
ADGRF4	66.6061	-3.25862	0.558371	-5.83594	5.3489e-09	2.19477e-07
2022-03-03	1977.63	-3.25101	0.257492	-12.6257	1.5245e-36	9.99072e-34
ZNF114	103.518	-3.24861	0.484372	-6.70684	1.9889e-11	1.27785e-09
TGFA	1487.32	-3.24189	0.181286	-17.8827	1.6077e-71	5.26798e-68
RINL	87.561	-3.22534	0.542334	-5.94716	2.72837e-09	1.19429e-07
AC025569.1	30.4687	-3.21026	0.771365	-4.1618	3.15753e-05	0.000489354
PRUNE2	1054.07	-3.20942	0.265005	-12.1108	9.26115e-34	4.92414e-31
CYP4F26P	123.112	-3.196	0.420779	-7.59543	3.06766e-14	2.80331e-12
ABLIM2	42.1911	-3.19105	0.6545	-4.87555	1.08508e-06	2.58986e-05
SCN8A	157.11	-3.19067	0.318919	-10.0046	1.45406e-23	3.78999e-21
IL7R	127.895	-3.1644	0.58468	-5.41219	6.22601e-08	2.01703e-06
LINC02428	45.8993	-3.15276	0.517631	-6.09075	1.12385e-09	5.29319e-08
ARHGEF4	125.269	-3.14443	0.460515	-6.82807	8.60641e-12	5.92808e-10
SHOX2	154.951	-3.14187	0.360197	-8.72264	2.71789e-18	3.94558e-16
CERNA2	505.151	-3.14008	0.367286	-8.54941	1.23719e-17	1.6508e-15
VSTM1	62.9617	-3.13825	0.688162	-4.56033	5.10728e-06	0.000103212
MAL	1195.53	-3.13045	0.349801	-8.94922	3.57994e-19	5.86522e-17
NXPH2	255.026	-3.12956	0.297557	-10.5175	7.17513e-26	2.45636e-23
MALL	94.8106	-3.1269	0.45604	-6.85665	7.04947e-12	4.92969e-10
TACR1	51.1237	-3.1112	0.623986	-4.98601	6.16402e-07	1.57093e-05
AHNAK2	1018.43	-3.1062	0.262952	-11.8128	3.3518e-32	1.56898e-29
XDH	650.8	-3.0964	0.226629	-13.6629	1.69225e-42	1.76433e-39
FOXI3	310.006	-3.08947	0.275958	-11.1954	4.29268e-29	1.72739e-26
AC005336.1	417.385	-3.07522	0.264729	-11.6165	3.39848e-31	1.52845e-28
EGFL6	136.649	-3.04676	0.383496	-7.9447	1.94667e-15	2.09628e-13
AC005537.1	46.1209	-3.04542	0.495821	-6.14217	8.14023e-10	3.96417e-08
FXYD5	177.162	-3.01965	0.311121	-9.70571	2.85097e-22	6.95667e-20
GJA3	70.0001	-3.01403	0.496574	-6.06966	1.28179e-09	5.87999e-08
FLG	627.684	-2.98245	0.217722	-13.6985	1.03685e-42	1.13249e-39
KLHL29	481.963	-2.97229	0.329937	-9.00868	2.0856e-19	3.49178e-17
TNFSF9	517.625	-2.96645	0.333755	-8.88811	6.21575e-19	1.00402e-16
GPAT3	377.084	-2.94805	0.316475	-9.31529	1.21618e-20	2.42571e-18
PRKCG	969.643	-2.92547	0.345842	-8.45898	2.69728e-17	3.39931e-15
AC015712.2	141.239	-2.92407	0.686725	-4.25799	2.06276e-05	0.000339165
NMNAT2	1346.77	-2.89028	0.350651	-8.24261	1.68491e-16	1.96177e-14
GJB2	2478.17	-2.88597	0.181999	-15.857	1.25686e-56	2.21759e-53
CLDN16	4591.57	-2.88075	0.213735	-13.4781	2.10377e-41	2.09801e-38
CYP4F11	1169.63	-2.86514	0.168714	-16.9822	1.11161e-64	3.18712e-61
AMIGO2	7437.78	-2.85423	0.248723	-11.4755	1.75108e-30	7.43786e-28
LINC02492	32.5299	-2.84297	0.676807	-4.20056	2.66259e-05	0.000423521
MAMDC2	469.217	-2.83995	0.245952	-11.5468	7.66479e-31	3.31712e-28
VSIR	238.489	-2.83295	0.369029	-7.67676	1.63158e-14	1.54007e-12
AC073130.2	834.8	-2.8324	0.658513	-4.3012	1.69875e-05	0.000290178
SELL	79.7744	-2.83034	0.48747	-5.80617	6.39167e-09	2.59021e-07
KRT15	52.136	-2.82759	0.487118	-5.80473	6.4471e-09	2.60347e-07
LINC00649	836.602	-2.7859	0.387573	-7.18806	6.57203e-13	5.19802e-11
NRN1	229.976	-2.78345	0.289106	-9.62779	6.10254e-22	1.39974e-19
AC092153.1	407.171	-2.78161	0.310919	-8.94643	3.67178e-19	5.97302e-17
PRKN	978.284	-2.77087	0.180702	-15.334	4.535e-53	6.93462e-50
MAB21L3	345.619	-2.76572	0.248322	-11.1376	8.22893e-29	3.23393e-26
AC004982.1	79.5547	-2.76489	0.501792	-5.51003	3.58765e-08	1.21551e-06
CLDN23	43.8063	-2.76133	0.632561	-4.36532	1.26935e-05	0.00022605
BGN	278.435	-2.75396	0.430245	-6.40089	1.54471e-10	8.66286e-09
RBFOX3	87.7418	-2.74532	0.552905	-4.96527	6.86047e-07	1.73302e-05
SCARA3	1412.95	-2.73019	0.220405	-12.3871	3.06805e-35	1.7593e-32
AC012020.1	36.9158	-2.71832	0.649616	-4.1845	2.85797e-05	0.000449611
ITGB6	1086.62	-2.71546	0.307871	-8.82013	1.14325e-18	1.73661e-16
CHSY3	7037.98	-2.71278	0.203828	-13.3092	2.04713e-40	1.73908e-37
COL7A1	328.624	-2.69382	0.457288	-5.89085	3.84209e-09	1.61108e-07
MEGF10	244.483	-2.68983	0.322782	-8.33328	7.86303e-17	9.74888e-15
AC006460.2	213.038	-2.67768	0.343352	-7.79866	6.25705e-15	6.23505e-13
CYP1A1	45.9608	-2.66992	0.516714	-5.16712	2.37731e-07	6.74052e-06
ANKRD18B	124.318	-2.64629	0.336216	-7.8708	3.52392e-15	3.59236e-13
NPAS2	588.372	-2.64211	0.256107	-10.3164	5.93803e-25	1.86576e-22
AC018816.1	37.6306	-2.64025	0.575199	-4.59015	4.42933e-06	9.16101e-05
TCF7	357.141	-2.63455	0.286133	-9.20745	3.33971e-20	6.33081e-18
MEIS3	137.964	-2.63233	0.510347	-5.15793	2.49698e-07	7.03602e-06
LCK	118.047	-2.62952	0.618035	-4.25466	2.09371e-05	0.000343516
PCBP3	50.3447	-2.62869	0.457924	-5.74044	9.44309e-09	3.68988e-07
AC128709.3	47.2092	-2.62371	0.472522	-5.55257	2.815e-08	9.81406e-07
CASC19	190.97	-2.60633	0.438463	-5.94424	2.77742e-09	1.21113e-07
AC078881.1	71.3355	-2.6045	0.421462	-6.17968	6.42313e-10	3.1889e-08
TSPAN11	172.286	-2.60054	0.376212	-6.91243	4.76419e-12	3.38316e-10
DPYSL2	194.048	-2.59634	0.284547	-9.12449	7.2076e-20	1.26199e-17
CPA6	481.637	-2.59289	0.360053	-7.20141	5.95943e-13	4.74623e-11
PURPL	100.275	-2.59191	0.344944	-7.51399	5.73536e-14	5.13874e-12
STK31	68.0793	-2.58054	0.506448	-5.09536	3.48072e-07	9.47062e-06
SNCAIP	36.766	-2.57819	0.544414	-4.73573	2.1827e-06	4.84185e-05
PLXNA2	137.807	-2.56262	0.35132	-7.29426	3.00299e-13	2.50886e-11
KCND1	93.7513	-2.55416	0.455666	-5.60532	2.07867e-08	7.53213e-07
FHL2	3017.41	-2.55011	0.347042	-7.34812	2.01011e-13	1.70763e-11
CHMP1B-AS1	772.895	-2.54251	0.460361	-5.52286	3.33532e-08	1.14012e-06
CDK14	243.203	-2.53337	0.27566	-9.19021	3.92086e-20	7.37153e-18
HMCN1	307.674	-2.52397	0.236771	-10.66	1.56625e-26	5.70238e-24
GJB3	135.451	-2.52162	0.403739	-6.24567	4.21989e-10	2.16951e-08
EPHB1	85.1454	-2.52095	0.479502	-5.25744	1.46073e-07	4.38545e-06
FUT9	607.488	-2.51673	0.186851	-13.4692	2.3751e-41	2.26991e-38
HPCAL4	84.6007	-2.50339	0.468809	-5.33988	9.30083e-08	2.90645e-06
ACP7	213.492	-2.50224	0.384993	-6.49945	8.0614e-11	4.74114e-09
LINC00636	100.701	-2.48501	0.378496	-6.56547	5.18674e-11	3.16807e-09
ARMC4	418.864	-2.47493	0.267887	-9.23871	2.4949e-20	4.89106e-18
AC004982.2	122.833	-2.46431	0.356817	-6.90637	4.97218e-12	3.51996e-10
HOXA10	195.836	-2.45326	0.502141	-4.8856	1.03116e-06	2.47402e-05
EPAS1	1433.76	-2.45114	0.195381	-12.5455	4.20949e-36	2.60954e-33
ICOSLG	95.5578	-2.45057	0.428889	-5.71376	1.10506e-08	4.27432e-07
CDHR1	68.3241	-2.44952	0.446237	-5.48927	4.03592e-08	1.35935e-06
KCNB1	48.2829	-2.44254	0.487829	-5.00695	5.52983e-07	1.42835e-05
AC016717.2	382.4	-2.43066	0.230304	-10.5541	4.86137e-26	1.71546e-23
SYNPO	1499.45	-2.42789	0.248021	-9.78904	1.25478e-22	3.09471e-20
TEP1	1238.05	-2.42606	0.204142	-11.8842	1.42984e-32	7.1296e-30
C1orf116	692.104	-2.41503	0.365097	-6.61475	3.72169e-11	2.3134e-09
AREG	140.16	-2.41441	0.354403	-6.8126	9.58522e-12	6.50462e-10
SLC7A8	981.033	-2.38169	0.38844	-6.13141	8.71049e-10	4.20616e-08
TMEM155	105.74	-2.37522	0.400953	-5.92393	3.14338e-09	1.34766e-07
ABCA4	422.499	-2.37512	0.288288	-8.23873	1.74049e-16	2.01624e-14
PADI2	194.463	-2.34671	0.474965	-4.9408	7.78009e-07	1.9313e-05
ANKRD2	77.0966	-2.34415	0.453375	-5.17045	2.33531e-07	6.65403e-06
BVES	162.552	-2.34405	0.332228	-7.05557	1.71896e-12	1.29272e-10
EVA1A	1054.94	-2.33897	0.270583	-8.64419	5.41874e-18	7.57864e-16
ZNF738	63.0831	-2.33772	0.556557	-4.20032	2.66537e-05	0.00042367
PAPLN	86.6947	-2.3296	0.445851	-5.22505	1.74104e-07	5.14617e-06
FBN1	363.997	-2.32369	0.382902	-6.06863	1.29005e-09	5.88269e-08
C3	10312.7	-2.32361	0.25219	-9.2137	3.1508e-20	6.07311e-18
KCNH7	691.42	-2.32136	0.337669	-6.87465	6.21441e-12	4.37239e-10
DLGAP1-AS2	274.853	-2.31669	0.24639	-9.40253	5.32649e-21	1.10066e-18
LRRK1	164.312	-2.3136	0.428194	-5.40317	6.54733e-08	2.11516e-06
KCNJ2	40.0362	-2.30878	0.512188	-4.50769	6.55387e-06	0.000127611
GJB6	596.41	-2.28839	0.250351	-9.14072	6.20406e-20	1.12049e-17
OTUD1	140.725	-2.2736	0.39381	-5.77335	7.77126e-09	3.0839e-07
DNM3	1257.35	-2.26526	0.223026	-10.1569	3.08632e-24	8.63304e-22
AC016903.2	136.639	-2.26349	0.470269	-4.81318	1.48546e-06	3.42089e-05
KIF5C	1090.77	-2.25648	0.255611	-8.82776	1.06789e-18	1.6439e-16
SQOR	60.0097	-2.25511	0.449587	-5.01597	5.2767e-07	1.36914e-05
UGT3A2	209.507	-2.24725	0.26421	-8.50554	1.80747e-17	2.34226e-15
RP1	108.364	-2.2457	0.470641	-4.77157	1.82792e-06	4.11048e-05
BMP6	189.713	-2.23877	0.354054	-6.32325	2.56125e-10	1.3694e-08
LINC-PINT	40.5105	-2.21589	0.529021	-4.18867	2.80596e-05	0.000442947
LINC01111	244.375	-2.21478	0.300548	-7.36915	1.71725e-13	1.47522e-11
LETM2	335.801	-2.20509	0.307761	-7.16495	7.78141e-13	6.09154e-11
SHE	165.361	-2.20213	0.451258	-4.87998	1.06095e-06	2.53753e-05
AL022318.4	263.137	-2.18913	0.282559	-7.74751	9.37153e-15	9.10825e-13
OAS3	665.055	-2.1888	0.227042	-9.64053	5.39089e-22	1.26174e-19
APOBEC3C	261.665	-2.18731	0.282907	-7.73158	1.0622e-14	1.02368e-12
AC012020.2	63.1081	-2.18013	0.430797	-5.0607	4.17723e-07	1.12457e-05
ZNF853	259.613	-2.17242	0.28309	-7.67395	1.66784e-14	1.56784e-12
LINC02450	340.852	-2.1652	0.278223	-7.78226	7.12404e-15	7.04328e-13
C12orf56	75.6456	-2.16374	0.428249	-5.05252	4.36028e-07	1.15889e-05
ATP6V0D2	824.221	-2.15874	0.24381	-8.85418	8.43021e-19	1.32441e-16
GATM	67.5394	-2.15401	0.382242	-5.63521	1.74846e-08	6.45803e-07
AC090109.1	1134.78	-2.139	0.205488	-10.4094	2.24684e-25	7.25856e-23
KSR2	153.666	-2.13572	0.297036	-7.19012	6.47359e-13	5.13788e-11
SLC2A9	2385.48	-2.13293	0.278765	-7.65135	1.98878e-14	1.85433e-12
SLC35G2	272.112	-2.1326	0.321317	-6.63704	3.20039e-11	2.00567e-09
SMOC2	98.7674	-2.12933	0.467837	-4.55145	5.32787e-06	0.000106543
KCNK6	695.406	-2.12903	0.220832	-9.64094	5.36938e-22	1.26174e-19
ALDH1A3	175.28	-2.12759	0.423322	-5.02595	5.00955e-07	1.30721e-05
FAM198B	196.231	-2.12281	0.503321	-4.2176	2.46911e-05	0.000397991
ERICH5	84.784	-2.11775	0.362306	-5.84519	5.06004e-09	2.07997e-07
TRABD2A	11736.9	-2.11719	0.249047	-8.50117	1.8769e-17	2.41857e-15
HKDC1	619.145	-2.11604	0.223125	-9.48367	2.455e-21	5.21392e-19
PPP1R14C	1244.85	-2.10648	0.219053	-9.61628	6.82542e-22	1.53485e-19
FRMD5	1764.67	-2.10542	0.259602	-8.1102	5.05363e-16	5.71011e-14
BMF	550.967	-2.10499	0.268216	-7.84811	4.22344e-15	4.28641e-13
NYAP2	298.057	-2.10452	0.295035	-7.1331	9.81312e-13	7.60418e-11
SNTB1	716.763	-2.10073	0.347597	-6.04359	1.50718e-09	6.83207e-08
FAM86B1	62.0509	-2.08762	0.461679	-4.52179	6.13175e-06	0.000120109
MKX	2226.15	-2.07873	0.225725	-9.20911	3.28852e-20	6.28573e-18
DNAJC22	84.7166	-2.07761	0.373279	-5.56583	2.60907e-08	9.23522e-07
MST1R	132.033	-2.07443	0.386313	-5.36983	7.88125e-08	2.48997e-06
EPHA2	14251.7	-2.0733	0.186901	-11.093	1.35606e-28	5.18399e-26
PLEKHD1	199.283	-2.06967	0.261313	-7.92029	2.36956e-15	2.49315e-13
FLNC	575.247	-2.06481	0.327825	-6.2985	3.00537e-10	1.58469e-08
LGR6	83.3139	-2.05261	0.443105	-4.63234	3.61562e-06	7.64346e-05
NRP2	1033.71	-2.04667	0.354542	-5.77271	7.8006e-09	3.0902e-07
TCF4	43.5854	-2.0432	0.459575	-4.44586	8.75427e-06	0.000164318
COL23A1	88.8667	-2.04042	0.478702	-4.2624	2.0224e-05	0.000333966
LINC01226	2501.02	-2.03169	0.19704	-10.3111	6.27834e-25	1.92571e-22
AC005674.1	85.016	-2.03003	0.392133	-5.17689	2.25611e-07	6.46047e-06
LMO2	299.262	-2.02411	0.404524	-5.00368	5.62451e-07	1.44954e-05
ADAMTS9	512.617	-2.01341	0.338921	-5.94066	2.83873e-09	1.23318e-07
ALMS1-IT1	140.796	-2.01243	0.310143	-6.48871	8.65764e-11	5.06582e-09
RGS20	1083.81	-2.01077	0.384519	-5.22932	1.70135e-07	5.04836e-06
S100A16	618.838	-2.01015	0.335157	-5.99765	2.00197e-09	8.9337e-08
LBH	2601.32	-2.0056	0.219188	-9.15013	5.68646e-20	1.04344e-17
SLC4A5	198.247	-2.00302	0.377745	-5.30257	1.14186e-07	3.49211e-06
SGIP1	408.609	-1.99585	0.250138	-7.97897	1.47559e-15	1.59649e-13
IRF8	459.892	-1.99366	0.252798	-7.88641	3.11008e-15	3.21333e-13
MICB	294.103	-1.98534	0.232565	-8.5367	1.38107e-17	1.83107e-15
TINAGL1	7168.38	-1.98423	0.208841	-9.50116	2.07565e-21	4.44945e-19
AL356277.2	56.7258	-1.97912	0.410679	-4.81914	1.44179e-06	3.32788e-05
PCDH1	715.276	-1.97862	0.359404	-5.50527	3.68594e-08	1.24697e-06
TPK1	2330.89	-1.96665	0.232349	-8.46419	2.57938e-17	3.26869e-15
PLEKHN1	129.639	-1.965	0.418266	-4.69797	2.62756e-06	5.73438e-05
AC009414.2	94.1461	-1.95786	0.369735	-5.29531	1.18816e-07	3.62405e-06
AFAP1L1	436.387	-1.95496	0.264133	-7.40142	1.34731e-13	1.17058e-11
SYTL2	781.976	-1.95466	0.228633	-8.54934	1.2379e-17	1.6508e-15
TUBB3	2247.26	-1.95239	0.322463	-6.05463	1.40739e-09	6.40501e-08
SH2D5	96.5563	-1.94987	0.453741	-4.29731	1.7288e-05	0.000294384
LIF	922.519	-1.94909	0.221593	-8.79582	1.42013e-18	2.11517e-16
FGFBP1	2816.24	-1.94803	0.211012	-9.23182	2.66078e-20	5.17207e-18
CYP2S1	157.925	-1.9433	0.351095	-5.53496	3.11296e-08	1.0721e-06
FAM49A	722.037	-1.93627	0.296827	-6.52324	6.88045e-11	4.09914e-09
CRIM1	12434.3	-1.93611	0.156036	-12.4081	2.36127e-35	1.38873e-32
AL451042.2	885.596	-1.93428	0.461762	-4.18891	2.80298e-05	0.000442782
ZNF503	856.666	-1.93387	0.213723	-9.0485	1.44947e-19	2.46271e-17
DOK5	80.4262	-1.92385	0.352338	-5.46025	4.75462e-08	1.58513e-06
PXDN	7474.47	-1.9196	0.260151	-7.37881	1.59713e-13	1.38239e-11
LINC01936	136.39	-1.90999	0.285352	-6.69345	2.17969e-11	1.38492e-09
CCDC80	9307.11	-1.90465	0.368603	-5.16721	2.37618e-07	6.74052e-06
C1QL1	168.474	-1.90263	0.3711	-5.127	2.94403e-07	8.08258e-06
ATOH8	393.959	-1.90207	0.416971	-4.56163	5.07582e-06	0.000102667
NRG1	1229.05	-1.89892	0.193808	-9.79793	1.14914e-22	2.86497e-20
CHAC1	133.881	-1.89622	0.449422	-4.21923	2.45138e-05	0.000395966
CHODL	203.985	-1.89094	0.293167	-6.45004	1.11818e-10	6.44415e-09
ENPEP	125.734	-1.88609	0.364838	-5.16967	2.34509e-07	6.6736e-06
AL590004.3	87.6253	-1.88447	0.442703	-4.25672	2.07446e-05	0.0003406
POPDC3	194.108	-1.86372	0.293854	-6.34232	2.26331e-10	1.23018e-08
TRIM7	166.489	-1.85514	0.376847	-4.92279	8.53172e-07	2.0885e-05
ADAMTS14	395.216	-1.85168	0.359226	-5.15463	2.54132e-07	7.15217e-06
LINC00960	69.2783	-1.8431	0.401763	-4.58754	4.4851e-06	9.23167e-05
AC002066.1	856.818	-1.84135	0.372392	-4.94466	7.62759e-07	1.90167e-05
HCAR1	97.2136	-1.83782	0.358115	-5.13192	2.868e-07	7.89717e-06
AC002454.1	203.672	-1.83689	0.377685	-4.86356	1.15291e-06	2.72622e-05
KLRG2	2043.74	-1.82807	0.190843	-9.5789	9.8081e-22	2.16316e-19
STARD5	139.14	-1.82705	0.33089	-5.5216	3.35923e-08	1.14549e-06
MAP3K7CL	290.356	-1.82503	0.298183	-6.1205	9.32834e-10	4.45758e-08
SLC7A5	8314.88	-1.82482	0.2609	-6.99432	2.6655e-12	1.95957e-10
AC083855.2	260.816	-1.82318	0.286554	-6.36244	1.98572e-10	1.09224e-08
AL357507.1	471.067	-1.82016	0.256467	-7.09704	1.27461e-12	9.81062e-11
PDLIM3	104.191	-1.815	0.400041	-4.53702	5.70537e-06	0.000113009
IGFBP7	393.853	-1.81274	0.30597	-5.92456	3.13133e-09	1.34753e-07
PLCD3	1716.88	-1.80873	0.343783	-5.26126	1.43075e-07	4.30106e-06
DLX1	449.09	-1.80404	0.245214	-7.35701	1.88071e-13	1.60962e-11
ANKS1B	128.335	-1.79714	0.364853	-4.92564	8.40827e-07	2.0671e-05
SCARF2	425.735	-1.79675	0.335981	-5.34778	8.90413e-08	2.79008e-06
DYNC1I1	89.5963	-1.78804	0.392476	-4.5558	5.21877e-06	0.000104911
TNFSF10	125.693	-1.78775	0.36301	-4.92481	8.4444e-07	2.07376e-05
AC008591.1	1467.29	-1.78767	0.208285	-8.58282	9.25778e-18	1.26396e-15
SH3PXD2A	115.534	-1.78746	0.356248	-5.01745	5.23607e-07	1.36322e-05
ARHGAP24	997.179	-1.78732	0.157122	-11.3753	5.54852e-30	2.27261e-27
ST8SIA1	191.814	-1.78317	0.331414	-5.3805	7.42801e-08	2.37293e-06
PDGFB	1238.96	-1.78147	0.260559	-6.83711	8.08051e-12	5.59947e-10
AC092143.1	2274.75	-1.78006	0.295568	-6.0225	1.7174e-09	7.69375e-08
DENND3	495.805	-1.77242	0.224257	-7.90349	2.71191e-15	2.84032e-13
P2RY6	750.079	-1.77106	0.366832	-4.82798	1.37925e-06	3.2085e-05
RASL12	357.724	-1.76504	0.306669	-5.75553	8.63694e-09	3.39804e-07
DAAM2	473.991	-1.76287	0.264932	-6.65406	2.85108e-11	1.79657e-09
AC006059.1	458.594	-1.76164	0.409979	-4.2969	1.73202e-05	0.000294714
LRRN1	10089.6	-1.76025	0.212345	-8.28959	1.13638e-16	1.36467e-14
DACT2	285.891	-1.76022	0.348174	-5.05557	4.29101e-07	1.14312e-05
AC104162.2	324.963	-1.75727	0.246315	-7.13426	9.73116e-13	7.56623e-11
KLK10	562.265	-1.75673	0.36142	-4.86063	1.17015e-06	2.7613e-05
CACNG4	2828.71	-1.75489	0.302961	-5.79245	6.9368e-09	2.79139e-07
FOSL2	4681.25	-1.7513	0.238283	-7.34968	1.98676e-13	1.69406e-11
CA2	59543.2	-1.74858	0.232182	-7.53107	5.03256e-14	4.52674e-12
NBL1	10254.4	-1.74083	0.205018	-8.49113	2.04636e-17	2.6222e-15
COL16A1	138.483	-1.73985	0.384281	-4.52754	5.96756e-06	0.000117492
GSE1	4609.32	-1.73561	0.171642	-10.1118	4.8966e-24	1.33706e-21
CAPN12	1186.89	-1.72623	0.402256	-4.29136	1.77579e-05	0.000301041
EHD4	3786.53	-1.72489	0.218606	-7.8904	3.0122e-15	3.12628e-13
NID1	646.909	-1.72447	0.268476	-6.42316	1.33477e-10	7.57813e-09
CA8	518.738	-1.72395	0.291548	-5.91309	3.35756e-09	1.43145e-07
RBKS	261.933	-1.71604	0.239377	-7.16876	7.56785e-13	5.94465e-11
PTGIS	507.078	-1.70786	0.340931	-5.00942	5.45954e-07	1.41338e-05
CDC42EP1	520.187	-1.70775	0.275252	-6.2043	5.49417e-10	2.75754e-08
UACA	5841.27	-1.70666	0.26521	-6.43512	1.23375e-10	7.05699e-09
OTULINL	1705.27	-1.70576	0.219512	-7.77067	7.80691e-15	7.68528e-13
CYP1B1	166.695	-1.70087	0.279415	-6.08725	1.14864e-09	5.38778e-08
COL4A6	59.7845	-1.69915	0.40824	-4.16213	3.15289e-05	0.000488964
BHLHE40	2619.73	-1.69874	0.195452	-8.69137	3.58107e-18	5.10179e-16
PIK3CD	1604.62	-1.69531	0.205299	-8.2578	1.48377e-16	1.73639e-14
AC010680.2	67.0981	-1.68577	0.387712	-4.34801	1.37379e-05	0.000241063
AC097059.2	64.4759	-1.67657	0.400978	-4.18121	2.89958e-05	0.000454598
NTRK2	136.551	-1.67018	0.383442	-4.35574	1.32618e-05	0.00023453
COL5A2	1306.55	-1.66973	0.16229	-10.2886	7.93618e-25	2.36405e-22
NCALD	698.2	-1.66778	0.24752	-6.73797	1.60612e-11	1.05256e-09
KCNK2	504.178	-1.65648	0.280557	-5.90424	3.54266e-09	1.49646e-07
FAT1	11265.2	-1.65599	0.186994	-8.85584	8.30589e-19	1.31388e-16
TNFAIP3	2339.33	-1.65535	0.352295	-4.69876	2.61742e-06	5.71769e-05
AK5	188.262	-1.64144	0.360119	-4.55805	5.16314e-06	0.000104066
NKX6-1	181.71	-1.64064	0.32542	-5.0416	4.61652e-07	1.21852e-05
ERICH2	103.491	-1.6379	0.347807	-4.70923	2.48658e-06	5.45785e-05
AC006499.7	669.574	-1.63765	0.191259	-8.5625	1.10443e-17	1.49013e-15
AC017074.1	276.465	-1.6367	0.249955	-6.54796	5.83275e-11	3.52068e-09
NTN1	5834.09	-1.63007	0.181334	-8.98932	2.48757e-19	4.13459e-17
FBXO27	1394.16	-1.62761	0.22758	-7.15184	8.56201e-13	6.67983e-11
RAB11FIP5	327.789	-1.6275	0.24665	-6.59842	4.15558e-11	2.56918e-09
APOL6	174.093	-1.62357	0.38647	-4.20103	2.65706e-05	0.000422936
KRT19	2963.51	-1.62028	0.24145	-6.71062	1.93793e-11	1.25566e-09
ADAP2	214.525	-1.6101	0.320133	-5.02948	4.91815e-07	1.28923e-05
FTH1P10	134.822	-1.60374	0.350763	-4.57214	4.82777e-06	9.8169e-05
AEBP1	225.77	-1.60195	0.317654	-5.04306	4.5815e-07	1.21206e-05
AC007388.1	542.06	-1.60151	0.210065	-7.62387	2.46174e-14	2.2586e-12
LRP1B	131.123	-1.5995	0.338303	-4.728	2.26745e-06	5.01967e-05
EXT1	1814.17	-1.59698	0.167172	-9.55294	1.2607e-21	2.72799e-19
PTK2B	1538.2	-1.58913	0.19499	-8.14977	3.64613e-16	4.14016e-14
ZBED2	1226.18	-1.58869	0.228404	-6.95561	3.51028e-12	2.53193e-10
NFU1	556.871	-1.58741	0.243471	-6.51991	7.03518e-11	4.18046e-09
TACSTD2	2956.72	-1.58404	0.281747	-5.62222	1.88514e-08	6.89625e-07
PCED1B	978.715	-1.57987	0.25976	-6.08203	1.1867e-09	5.52118e-08
SLC4A11	1269.43	-1.57983	0.28455	-5.55202	2.82394e-08	9.81406e-07
TMEM154	266.93	-1.57921	0.317921	-4.96728	6.78969e-07	1.71703e-05
ID2-AS1	133.049	-1.57883	0.298629	-5.28694	1.24382e-07	3.77875e-06
SH2D4A	1671.25	-1.56152	0.209701	-7.44639	9.59286e-14	8.36622e-12
WT1	1093.65	-1.55897	0.180631	-8.63068	6.09864e-18	8.37632e-16
DUX4L51	484.161	-1.55773	0.335687	-4.64041	3.47712e-06	7.37786e-05
AC091212.1	157.703	-1.5566	0.342225	-4.54848	5.40343e-06	0.000107669
ZDHHC2	2333	-1.55645	0.146339	-10.6359	2.02823e-26	7.26897e-24
AXL	584.456	-1.54194	0.27152	-5.67893	1.35543e-08	5.15582e-07
MAFB	314.993	-1.54183	0.318822	-4.83602	1.32461e-06	3.09711e-05
GALNT6	556.631	-1.53254	0.260117	-5.89172	3.82192e-09	1.60556e-07
FILIP1L	832.685	-1.52941	0.367017	-4.16713	3.08454e-05	0.000479337
NRCAM	5163.05	-1.52784	0.260005	-5.87621	4.19765e-09	1.74108e-07
SERINC2	1078.48	-1.52663	0.200118	-7.62861	2.37301e-14	2.18593e-12
TGFB1	1617.64	-1.52238	0.20908	-7.28135	3.30504e-13	2.71198e-11
MAP3K10	2271.12	-1.52159	0.275133	-5.53038	3.19534e-08	1.09554e-06
BMPER	365.422	-1.51872	0.297133	-5.11126	3.20014e-07	8.74871e-06
TRIM29	278.168	-1.51823	0.247	-6.14666	7.91297e-10	3.86993e-08
IL15	117.023	-1.51306	0.325209	-4.6526	3.27782e-06	6.97434e-05
PTPRB	220.267	-1.51136	0.309504	-4.88318	1.04389e-06	2.50196e-05
SYT1	272.235	-1.5055	0.244012	-6.16975	6.83959e-10	3.38103e-08
SPOCK2	2347.42	-1.50047	0.283781	-5.28744	1.24043e-07	3.77345e-06
DNAH5	158.615	-1.49982	0.290767	-5.15814	2.4941e-07	7.03602e-06
PRKAG2	5311.78	-1.49585	0.306159	-4.88587	1.02973e-06	2.47317e-05
SLC1A4	367.437	-1.49467	0.273791	-5.45917	4.78373e-08	1.59021e-06
IVNS1ABP	28553.2	-1.49334	0.180049	-8.2941	1.09408e-16	1.32078e-14
GAB2	505.659	-1.49327	0.295357	-5.0558	4.2859e-07	1.14312e-05
IFT57	7391.12	-1.48856	0.146161	-10.1844	2.32834e-24	6.67565e-22
CYP24A1	174.563	-1.48725	0.264343	-5.62624	1.84184e-08	6.7526e-07
LOXL2	196.209	-1.4847	0.311136	-4.77188	1.82519e-06	4.10837e-05
DCBLD2	22450.9	-1.48307	0.190181	-7.79821	6.27936e-15	6.23505e-13
SLC7A11	1390.61	-1.48133	0.220834	-6.7079	1.97449e-11	1.27575e-09
ENC1	8982.13	-1.47453	0.170635	-8.64143	5.55157e-18	7.71736e-16
FAM129A	2333.74	-1.47388	0.23654	-6.23097	4.63568e-10	2.35762e-08
CRNDE	235.961	-1.47374	0.292064	-5.04595	4.51264e-07	1.19522e-05
SLC35F5	10198.7	-1.4724	0.147047	-10.0132	1.33399e-23	3.59975e-21
NOVA1	357.557	-1.46986	0.290205	-5.06489	4.08627e-07	1.10137e-05
BTC	1487.01	-1.46469	0.34898	-4.19708	2.70383e-05	0.000429487
PSMD6-AS2	616.417	-1.46449	0.220315	-6.64727	2.98587e-11	1.87635e-09
SCEL	992.954	-1.4635	0.175947	-8.31784	8.95812e-17	1.10469e-14
MSLN	1974.36	-1.46327	0.328167	-4.45892	8.23741e-06	0.000155764
LFNG	242.237	-1.46109	0.308304	-4.73912	2.14645e-06	4.77527e-05
MYLK	2458.71	-1.46005	0.21115	-6.91474	4.68722e-12	3.33885e-10
AF117829.1	170.567	-1.45948	0.290335	-5.02688	4.98531e-07	1.30237e-05
ZNF860	742.158	-1.45662	0.348394	-4.18097	2.90273e-05	0.000454781
ALK	675.7	-1.45577	0.348029	-4.18291	2.87807e-05	0.000452153
TUBA4A	2823.9	-1.455	0.268151	-5.42604	5.76196e-08	1.88803e-06
CLIP4	700.533	-1.45319	0.197009	-7.37625	1.62809e-13	1.40389e-11
RUNX2	342.546	-1.4504	0.238288	-6.08676	1.15217e-09	5.39332e-08
ITGA5	227.308	-1.44808	0.310548	-4.66297	3.11673e-06	6.68741e-05
PAX8-AS1	10587.3	-1.44684	0.340855	-4.24475	2.18835e-05	0.000357001
ATP8B2	327.066	-1.44533	0.271607	-5.32138	1.02982e-07	3.17485e-06
KIAA0513	251.658	-1.44254	0.265323	-5.43693	5.42062e-08	1.78639e-06
EDARADD	190.008	-1.44093	0.3374	-4.27069	1.94871e-05	0.000323661
IAH1	693.282	-1.43751	0.182428	-7.87985	3.27767e-15	3.35624e-13
DNAJC6	861.618	-1.42713	0.233057	-6.1235	9.15396e-10	4.38339e-08
FTH1P7	131.606	-1.42654	0.309515	-4.60896	4.04685e-06	8.43734e-05
KLF4	432.929	-1.42455	0.234425	-6.07677	1.22626e-09	5.68216e-08
ITGAV	12223.5	-1.42419	0.190038	-7.49424	6.66858e-14	5.92858e-12
PFKFB3	1238.48	-1.42406	0.257157	-5.53771	3.06457e-08	1.0578e-06
MERTK	391.632	-1.42185	0.263997	-5.38585	7.21019e-08	2.30978e-06
ARSJ	794.414	-1.4209	0.257351	-5.52125	3.36599e-08	1.14549e-06
SPSB1	300.37	-1.41785	0.289571	-4.89639	9.76122e-07	2.35925e-05
MAP1A	277.381	-1.41588	0.337859	-4.19073	2.78062e-05	0.000439855
GUCY1A2	1208.97	-1.41582	0.174728	-8.10297	5.36355e-16	6.03057e-14
CARD10	297.962	-1.41346	0.285441	-4.95186	7.35087e-07	1.84674e-05
CDRT1	182.513	-1.41341	0.256287	-5.51496	3.48857e-08	1.18544e-06
RIMS1	1754.78	-1.41112	0.141066	-10.0032	1.47476e-23	3.80074e-21
ERRFI1	3727.52	-1.41038	0.148945	-9.46915	2.82135e-21	5.937e-19
SSC4D	633.05	-1.4101	0.315017	-4.47626	7.59612e-06	0.000145679
ETS1	4207.82	-1.41007	0.281046	-5.01722	5.24243e-07	1.36333e-05
HMGN3-AS1	456.664	-1.40726	0.271941	-5.17488	2.28056e-07	6.50611e-06
INMT-MINDY4	96.3523	-1.40224	0.326965	-4.28867	1.79744e-05	0.000304058
NEMP2	579.43	-1.40196	0.180523	-7.7661	8.09374e-15	7.93122e-13
MINDY4	96.2414	-1.39937	0.326647	-4.28404	1.83532e-05	0.000308854
PRICKLE2	984.305	-1.39327	0.224419	-6.20834	5.35457e-10	2.69929e-08
FTH1	68262.6	-1.38973	0.151644	-9.1644	4.98235e-20	9.21614e-18
CHD7	2025.36	-1.38887	0.14783	-9.39506	5.71834e-21	1.16072e-18
FAM107B	815.767	-1.38498	0.252075	-5.49434	3.92175e-08	1.32284e-06
AC016831.6	124.401	-1.38488	0.285403	-4.85237	1.21995e-06	2.87289e-05
TFCP2L1	124.766	-1.38384	0.284189	-4.86944	1.11913e-06	2.66282e-05
PLXND1	1567.25	-1.38259	0.259224	-5.33358	9.62966e-08	2.99289e-06
FCHO2	5323.38	-1.37668	0.151076	-9.11246	8.05366e-20	1.39944e-17
TGFB2	1737.18	-1.37409	0.26691	-5.14814	2.63088e-07	7.34118e-06
PCSK5	573.538	-1.37277	0.306785	-4.4747	7.65186e-06	0.000146079
SRP14-AS1	304.769	-1.37166	0.318559	-4.30583	1.66359e-05	0.000285825
PLK2	22500.7	-1.36728	0.214501	-6.37422	1.83895e-10	1.01884e-08
INHBB	1018.4	-1.36549	0.164415	-8.30514	9.97059e-17	1.22297e-14
MIR222HG	125.319	-1.36286	0.310117	-4.39467	1.1094e-05	0.000200838
TBC1D2	478.661	-1.36257	0.22337	-6.10003	1.06048e-09	5.00498e-08
CKMT1A	278.97	-1.36253	0.229342	-5.94105	2.83209e-09	1.23263e-07
DOCK3	865.011	-1.35829	0.161419	-8.4147	3.93902e-17	4.93712e-15
EHD3	1262.42	-1.35476	0.204833	-6.61395	3.7419e-11	2.31967e-09
TMEM178A	931.756	-1.35419	0.235986	-5.73844	9.55499e-09	3.72093e-07
WNT7B	794.499	-1.35258	0.235363	-5.74676	9.09684e-09	3.56065e-07
NAB1	6095.66	-1.35139	0.205838	-6.56529	5.19334e-11	3.16807e-09
EPHA4	460.789	-1.35079	0.186263	-7.25207	4.10454e-13	3.31499e-11
LRRFIP2	3337.09	-1.34788	0.205798	-6.54952	5.77216e-11	3.4933e-09
B3GNT5	892.237	-1.34386	0.225528	-5.95872	2.54228e-09	1.12355e-07
SH3KBP1	1484	-1.34315	0.171275	-7.84208	4.43142e-15	4.47769e-13
GALNT3	4358.89	-1.34037	0.163158	-8.21516	2.11881e-16	2.44217e-14
SPEG	614.11	-1.33848	0.290126	-4.61346	3.96016e-06	8.30621e-05
ADAMTS5	1481.45	-1.33329	0.277879	-4.79811	1.60171e-06	3.65921e-05
ITPR1	288.782	-1.32676	0.206703	-6.41867	1.37474e-10	7.78575e-09
TGFB2-OT1	478.577	-1.32659	0.286891	-4.62401	3.76389e-06	7.92767e-05
NCAM1	2067.6	-1.32493	0.243914	-5.43195	5.57401e-08	1.83168e-06
MALINC1	121.508	-1.32215	0.31339	-4.21887	2.45533e-05	0.000396325
OSGEP	1085.36	-1.31982	0.164937	-8.00195	1.22466e-15	1.33129e-13
TMEM169	376.792	-1.31916	0.277977	-4.74558	2.07914e-06	4.63903e-05
ENTPD3-AS1	167.753	-1.31548	0.252582	-5.20813	1.90757e-07	5.59514e-06
RTKN	620.504	-1.30932	0.23466	-5.57968	2.40966e-08	8.63886e-07
ACSS1	1304.19	-1.30514	0.292127	-4.46772	7.90583e-06	0.000150362
FAM151B	111.257	-1.30501	0.303251	-4.30339	1.68205e-05	0.00028832
SLC12A4	374.182	-1.30072	0.239857	-5.42291	5.8637e-08	1.91045e-06
TANC2	2007.79	-1.29762	0.163748	-7.92453	2.29002e-15	2.42056e-13
OTUD3	1344.16	-1.29656	0.148213	-8.74801	2.17149e-18	3.17245e-16
GBP5	1398.37	-1.29425	0.278825	-4.64179	3.45397e-06	7.34233e-05
PLAU	3364.59	-1.29381	0.160021	-8.08529	6.20177e-16	6.90534e-14
DUSP10	373.14	-1.29103	0.262784	-4.91288	8.97465e-07	2.18063e-05
SH3BP5-AS1	374.316	-1.28171	0.259411	-4.94084	7.77848e-07	1.9313e-05
ATP6V1E2	319.156	-1.27758	0.20024	-6.38026	1.76793e-10	9.84248e-09
PSMD6-AS1	612.805	-1.27408	0.233368	-5.45956	4.77326e-08	1.58903e-06
CPS1	336.77	-1.27162	0.270759	-4.69648	2.64686e-06	5.76552e-05
PLEC	8907.57	-1.26878	0.230556	-5.50314	3.73091e-08	1.26032e-06
RHEX	21592.6	-1.26843	0.162242	-7.81813	5.36126e-15	5.36992e-13
PPP3CB-AS1	445.769	-1.26619	0.218458	-5.79604	6.78981e-09	2.73705e-07
GRAMD2B	2035.65	-1.26513	0.186425	-6.7863	1.15045e-11	7.69329e-10
F3	565.754	-1.25708	0.29965	-4.19517	2.72667e-05	0.000432813
MINOS1-NBL1	5905.63	-1.25683	0.201499	-6.23742	4.44832e-10	2.27241e-08
TTC7A	1045.92	-1.25416	0.202108	-6.2054	5.45562e-10	2.7442e-08
AC113386.1	590.057	-1.25136	0.253205	-4.94207	7.72965e-07	1.92503e-05
KRT23	348.369	-1.24511	0.219993	-5.65975	1.51592e-08	5.70948e-07
CASZ1	503.304	-1.24406	0.221354	-5.62024	1.90697e-08	6.95393e-07
ICA1L	198.49	-1.24157	0.290505	-4.27385	1.92128e-05	0.000320032
PLIN2	894.244	-1.23985	0.205776	-6.02526	1.68834e-09	7.57838e-08
SPON1-AS1	6504.93	-1.23834	0.200438	-6.17814	6.48624e-10	3.21328e-08
GALNT18	498.305	-1.23705	0.232385	-5.32327	1.01921e-07	3.15062e-06
RASGEF1A	800.16	-1.23493	0.178938	-6.90146	5.14723e-12	3.63268e-10
MIOS	2053.59	-1.23346	0.196763	-6.2688	3.63851e-10	1.9054e-08
GSDME	621.624	-1.23323	0.243797	-5.05844	4.22707e-07	1.13212e-05
OVOL2	3706.26	-1.23145	0.180882	-6.80799	9.89721e-12	6.67683e-10
2022-09-08	3944.54	-1.22892	0.201975	-6.08453	1.1683e-09	5.4466e-08
OSMR	1152.61	-1.22784	0.206334	-5.95077	2.66876e-09	1.17267e-07
BICC1	2315.11	-1.2273	0.154763	-7.93019	2.18808e-15	2.32352e-13
DISC1FP1	151.574	-1.22574	0.290565	-4.21848	2.45959e-05	0.000396735
AC005324.3	2193.89	-1.22203	0.179249	-6.81747	9.26572e-12	6.32523e-10
GPR160	1259.56	-1.22169	0.208967	-5.84634	5.02511e-09	2.06932e-07
AHNAK	44890.6	-1.21632	0.174414	-6.97371	3.0868e-12	2.24768e-10
MCAM	1365.71	-1.21519	0.198042	-6.13603	8.46112e-10	4.10302e-08
UGT2B7	1208.29	-1.21259	0.191054	-6.34686	2.19761e-10	1.20015e-08
RAP1GAP	514.847	-1.21257	0.274263	-4.42119	9.81599e-06	0.000181865
TRAK1	4258.96	-1.21211	0.262749	-4.61319	3.96534e-06	8.30621e-05
SORBS3	537.251	-1.20715	0.261665	-4.61333	3.96263e-06	8.30621e-05
EDEM1	727.723	-1.20709	0.190297	-6.34321	2.25025e-10	1.22599e-08
SDR42E1	267.484	-1.20381	0.247435	-4.86514	1.14374e-06	2.70733e-05
SOWAHC	2921.44	-1.20341	0.157292	-7.6508	1.99729e-14	1.85473e-12
BX571818.1	14736.3	-1.20308	0.177433	-6.78045	1.19801e-11	7.95119e-10
CD109	1635.12	-1.20259	0.2544	-4.72716	2.27686e-06	5.03124e-05
JUN	2737.97	-1.20092	0.178512	-6.72738	1.72743e-11	1.12883e-09
MMD	1404.03	-1.20064	0.183622	-6.53867	6.20699e-11	3.72696e-09
AC019069.1	135.569	-1.1958	0.272794	-4.38351	1.16781e-05	0.000210368
TM4SF1	2067.24	-1.19444	0.260983	-4.57667	4.72433e-06	9.64074e-05
PNP	3744.05	-1.1899	0.194209	-6.12688	8.9619e-10	4.3004e-08
DOCK4	1635.5	-1.18619	0.201425	-5.88899	3.88551e-09	1.62631e-07
PLA2G16	237.954	-1.17688	0.226128	-5.20451	1.94511e-07	5.68608e-06
MEST	22787	-1.17445	0.218914	-5.36487	8.10066e-08	2.55227e-06
EML4	4098.82	-1.16887	0.133175	-8.77696	1.67958e-18	2.47366e-16
SIK1B	180.445	-1.16795	0.274826	-4.24979	2.13975e-05	0.000350318
FAM136A	5065.42	-1.16561	0.184013	-6.33441	2.38255e-10	1.28585e-08
KIF6	165.157	-1.16509	0.271024	-4.29886	1.71676e-05	0.000292551
PRTG	1568.76	-1.16429	0.224047	-5.19663	2.02937e-07	5.90705e-06
WT1-AS	443.484	-1.16422	0.252759	-4.60605	4.10384e-06	8.53398e-05
PTGS1	6972.88	-1.16096	0.233546	-4.97103	6.65984e-07	1.69166e-05
ADGRF1	623.276	-1.15938	0.27535	-4.21058	2.54717e-05	0.000407707
PSD4	1484.53	-1.1585	0.231819	-4.99742	5.81033e-07	1.49073e-05
ERG	681.657	-1.15701	0.207835	-5.56698	2.59191e-08	9.18867e-07
GLS	5180.26	-1.15415	0.226756	-5.08985	3.58339e-07	9.73841e-06
RNF144B	4686.81	-1.1531	0.201827	-5.7133	1.10805e-08	4.2787e-07
MTMR10	2425.89	-1.15117	0.254583	-4.52179	6.13193e-06	0.000120109
ASNS	4140.76	-1.14988	0.247092	-4.65365	3.26117e-06	6.94535e-05
FBXL2	1382.22	-1.14714	0.174111	-6.58854	4.44168e-11	2.72403e-09
MTA3	2023.39	-1.1458	0.162336	-7.05824	1.6863e-12	1.28075e-10
BHLHE40-AS1	186.232	-1.14485	0.264012	-4.33637	1.44856e-05	0.000252092
MEMO1	1606.64	-1.14259	0.249046	-4.58786	4.47803e-06	9.22845e-05
NFKBIZ	1011.76	-1.13478	0.209109	-5.42674	5.73913e-08	1.88324e-06
DUSP4	519.316	-1.13466	0.210472	-5.39103	7.00556e-08	2.25367e-06
PARD3B	3541.29	-1.13454	0.258945	-4.38138	1.1793e-05	0.000211822
CEBPZOS	1982.31	-1.12992	0.150512	-7.50719	6.04099e-14	5.39152e-12
GFOD1	1815.41	-1.12948	0.184248	-6.13021	8.77653e-10	4.22915e-08
SPAG1	1053.39	-1.12533	0.263133	-4.27667	1.89713e-05	0.000316699
GBP3	349.844	-1.12521	0.219186	-5.13358	2.84289e-07	7.84686e-06
STIM1	2497.57	-1.12367	0.179727	-6.25206	4.05065e-10	2.09256e-08
MTHFD2	8193.64	-1.12354	0.252461	-4.45035	8.57298e-06	0.000161179
SERPINB8	449.784	-1.11536	0.256496	-4.34845	1.37106e-05	0.000240797
ANKRD34B	7127.03	-1.11437	0.215692	-5.16648	2.38538e-07	6.74642e-06
ACVR1	697.682	-1.11243	0.205125	-5.42319	5.85453e-08	1.91018e-06
LTBP1	13659.8	-1.11182	0.226152	-4.91623	8.82269e-07	2.15054e-05
VLDLR-AS1	440.022	-1.11086	0.208323	-5.33241	9.69164e-08	3.00808e-06
CD47	43190.4	-1.1107	0.236479	-4.69685	2.64208e-06	5.7606e-05
SGK1	330.715	-1.10852	0.245071	-4.52325	6.08973e-06	0.000119487
ACOT11	360.077	-1.10621	0.252392	-4.38292	1.17099e-05	0.000210658
FIGN	3529.35	-1.10308	0.251851	-4.37989	1.18738e-05	0.000212773
ITGB5	5000.5	-1.10264	0.198535	-5.55388	2.79403e-08	9.78424e-07
AC124312.1	1493.36	-1.10104	0.187633	-5.86805	4.40944e-09	1.82562e-07
PEX14	1589.25	-1.10043	0.186486	-5.90086	3.61609e-09	1.52468e-07
OGFRL1	2118.99	-1.10025	0.156323	-7.03829	1.94614e-12	1.4493e-10
LINC01547	199.005	-1.09882	0.252563	-4.35067	1.35722e-05	0.000239064
MAP3K6	425.658	-1.09779	0.239072	-4.59186	4.39312e-06	9.10253e-05
TIMP3	10140.8	-1.09774	0.242113	-4.53399	5.78792e-06	0.000114446
COX7A2L	4064.42	-1.09319	0.14439	-7.57107	3.70162e-14	3.36921e-12
MINOS1	4015.59	-1.08776	0.231012	-4.70869	2.4932e-06	5.46716e-05
DLX6-AS1	619.789	-1.08612	0.245299	-4.42775	9.52219e-06	0.000176851
BCAR3	1622.67	-1.08561	0.214283	-5.06624	4.05754e-07	1.09491e-05
LHX1	1065.54	-1.08143	0.206838	-5.22836	1.71018e-07	5.068e-06
DZANK1	497.585	-1.08131	0.189535	-5.70507	1.16294e-08	4.46061e-07
GRB14	606.056	-1.08097	0.18673	-5.78893	7.08342e-09	2.83547e-07
PARP2	1578.57	-1.07971	0.177776	-6.07344	1.25201e-09	5.75498e-08
CD40	255.39	-1.07939	0.241586	-4.46793	7.89789e-06	0.000150335
SP140L	506.545	-1.0774	0.193261	-5.57484	2.47763e-08	8.83815e-07
RIN2	2490.92	-1.07539	0.147696	-7.28112	3.31061e-13	2.71198e-11
SLC25A37	1582.38	-1.0706	0.146777	-7.29404	3.00796e-13	2.50886e-11
SNHG14	2421.24	-1.06693	0.200987	-5.30843	1.10574e-07	3.39068e-06
MYO1E	2094.4	-1.06446	0.155964	-6.82506	8.78912e-12	6.03581e-10
SFXN5	380.658	-1.06055	0.21744	-4.87743	1.07479e-06	2.56796e-05
SMAD3	5808.33	-1.05981	0.166748	-6.35577	2.07379e-10	1.13524e-08
CDR2L	1473.57	-1.05729	0.225897	-4.68039	2.86328e-06	6.17246e-05
GLI3	600.89	-1.05648	0.191729	-5.51028	3.58262e-08	1.21551e-06
DUBR	507.75	-1.05567	0.231679	-4.55658	5.19939e-06	0.000104613
SLC5A3	8653.89	-1.05115	0.184209	-5.70629	1.15465e-08	4.4362e-07
F2R	4213.71	-1.0483	0.173417	-6.04496	1.49445e-09	6.78776e-08
CYTOR	490.761	-1.04591	0.226821	-4.61118	4.00394e-06	8.37941e-05
AL451164.3	798.911	-1.04335	0.201029	-5.19006	2.10229e-07	6.08072e-06
GFPT1	2438.78	-1.04229	0.153015	-6.81167	9.6472e-12	6.52737e-10
PXK	769.352	-1.04209	0.162681	-6.40572	1.4966e-10	8.41361e-09
CHST11	802.907	-1.04041	0.187439	-5.55064	2.84632e-08	9.84925e-07
TRIB2	2437.9	-1.03706	0.184132	-5.63215	1.77982e-08	6.55275e-07
PTX3	503.933	-1.03359	0.225512	-4.5833	4.57696e-06	9.39855e-05
GPR157	708.674	-1.03354	0.223225	-4.63002	3.65627e-06	7.71518e-05
CACNA2D3	730.193	-1.03278	0.171054	-6.03775	1.56277e-09	7.07008e-08
DFFA	8060.38	-1.03175	0.190712	-5.40996	6.30393e-08	2.0394e-06
KALRN	601.597	-1.03125	0.193704	-5.32386	1.01589e-07	3.14459e-06
PXDC1	1757.31	-1.02873	0.191552	-5.37049	7.85211e-08	2.48419e-06
MINDY2	9371.37	-1.02717	0.190463	-5.39302	6.92841e-08	2.23198e-06
LRP12	2743	-1.02019	0.207405	-4.91881	8.70721e-07	2.12918e-05
VPS13D	2608.85	-1.0201	0.232167	-4.39382	1.11378e-05	0.000201472
FAM98A	3072	-1.01617	0.214264	-4.7426	2.10991e-06	4.69988e-05
SHISA9	1961.92	-1.01456	0.166986	-6.07573	1.23427e-09	5.69627e-08
SPRED2	1207.16	-1.00939	0.150317	-6.71507	1.8797e-11	1.22138e-09
ORMDL1	2120.67	-1.00877	0.218877	-4.60885	4.04901e-06	8.43734e-05
SPDYA	21954.7	-1.00538	0.191842	-5.24065	1.60013e-07	4.76034e-06
AFAP1	6112.53	-1.00536	0.139163	-7.22434	5.03537e-13	4.0525e-11
KLF13	2028.17	-1.00476	0.220844	-4.54963	5.37397e-06	0.000107265
DPY30	3582.54	-1.00394	0.215517	-4.65829	3.18849e-06	6.82225e-05
PPP1CB	24998.3	-1.00196	0.19104	-5.24478	1.5647e-07	4.66703e-06
IFNAR2	1178.93	-0.995031	0.189287	-5.25673	1.46641e-07	4.39673e-06
INAFM2	480.983	-0.994712	0.23281	-4.27263	1.93183e-05	0.000321556
HK2	2599.1	-0.992913	0.188958	-5.25467	1.48289e-07	4.43455e-06
NEDD4	886.145	-0.992594	0.171391	-5.7914	6.98005e-09	2.80388e-07
NQO1	3357.76	-0.988489	0.172725	-5.72292	1.04708e-08	4.06375e-07
PRAG1	513.171	-0.986314	0.232002	-4.25132	2.12517e-05	0.000348179
GRIN2B	658.602	-0.985901	0.216071	-4.56287	5.04596e-06	0.000102153
PRKD3	5029.12	-0.984494	0.169114	-5.82149	5.83243e-09	2.3804e-07
AP000295.1	2277.53	-0.984316	0.169142	-5.81947	5.90337e-09	2.40507e-07
SLC16A1-AS1	318.923	-0.984167	0.20683	-4.75833	1.95204e-06	4.38102e-05
DLX3	1223.35	-0.983881	0.170098	-5.78419	7.28615e-09	2.91154e-07
NCKAP5	1173.84	-0.982436	0.199193	-4.93208	8.13568e-07	2.01091e-05
ELK3	881.818	-0.982033	0.231857	-4.2355	2.28039e-05	0.000370172
ZFP36L2	2824.8	-0.980721	0.15466	-6.34113	2.2808e-10	1.23675e-08
SLC39A14	5759.51	-0.980645	0.164427	-5.964	2.4614e-09	1.0899e-07
DTD1	2477.36	-0.980122	0.168836	-5.80518	6.4296e-09	2.60098e-07
GFRA1	1985.48	-0.977253	0.228733	-4.27246	1.93332e-05	0.000321571
IL10RB	1103.55	-0.971999	0.177501	-5.47601	4.35015e-08	1.45876e-06
GNB1	13334.5	-0.970685	0.145157	-6.68712	2.27602e-11	1.44213e-09
G2E3	902.376	-0.970538	0.204185	-4.75322	2.00201e-06	4.48001e-05
CA3-AS1	1871.69	-0.968542	0.191577	-5.05562	4.28994e-07	1.14312e-05
AC079781.5	4715.67	-0.966533	0.229584	-4.20994	2.5544e-05	0.000408579
RNF152	895.986	-0.964361	0.22623	-4.26275	2.01924e-05	0.000333684
CMTM3	1084.95	-0.963495	0.208057	-4.63091	3.6406e-06	7.68917e-05
UGDH	3263.14	-0.962381	0.169273	-5.68538	1.30521e-08	4.97301e-07
FBLIM1	2946.03	-0.958483	0.222824	-4.30152	1.69629e-05	0.000290141
YIPF4	2831.88	-0.955329	0.143158	-6.67326	2.50183e-11	1.58084e-09
LINC01687	945.166	-0.951879	0.213693	-4.45442	8.41215e-06	0.000158545
AC010542.3	563.023	-0.951558	0.215341	-4.41884	9.92313e-06	0.000183702
TMTC2	1164.34	-0.944312	0.202548	-4.66216	3.12912e-06	6.70772e-05
PTPRJ	7674.35	-0.943956	0.183415	-5.14655	2.65317e-07	7.38542e-06
RHOQ	1447.55	-0.941034	0.16743	-5.62045	1.90455e-08	6.95393e-07
KAZN	3149.21	-0.941007	0.178464	-5.27281	1.34348e-07	4.05577e-06
UBIAD1	1456.2	-0.938142	0.166267	-5.64239	1.67707e-08	6.25979e-07
MTUS1	3375.67	-0.937047	0.218365	-4.2912	1.77708e-05	0.000301041
TLE4	404.49	-0.936088	0.195556	-4.7868	1.69459e-06	3.85604e-05
DPH6	533.271	-0.932368	0.187639	-4.96896	6.73142e-07	1.70795e-05
PDLIM1	3420.2	-0.930026	0.210683	-4.41433	1.01323e-05	0.000186521
UBE3A	3219.52	-0.927731	0.175308	-5.29202	1.20973e-07	3.68495e-06
MYO1B	5959.37	-0.924641	0.215601	-4.28866	1.79755e-05	0.000304058
TMEM68	1014.63	-0.922889	0.188366	-4.89945	9.61038e-07	2.32525e-05
SKI	5515.28	-0.922601	0.174723	-5.28038	1.2892e-07	3.9011e-06
ZNF518B	577.606	-0.922564	0.173813	-5.30779	1.10965e-07	3.39813e-06
PYGL	2253.15	-0.921969	0.209888	-4.39268	1.11963e-05	0.000202371
AJUBA	4459.17	-0.918165	0.185169	-4.95853	7.10302e-07	1.78839e-05
SNURF	792.733	-0.917528	0.163617	-5.6078	2.04917e-08	7.43699e-07
HIPK2	2033.43	-0.91618	0.208631	-4.39138	1.12634e-05	0.000203424
DRAM1	934.6	-0.915161	0.201209	-4.54832	5.40762e-06	0.000107669
IFNAR1	4677.7	-0.914846	0.165366	-5.53226	3.16123e-08	1.08547e-06
PPP2R3A	4008	-0.911962	0.155754	-5.85513	4.7665e-09	1.96635e-07
SNRPN	868.049	-0.911364	0.162824	-5.59722	2.17818e-08	7.85551e-07
APEX1	3976.19	-0.909312	0.1847	-4.9232	8.51417e-07	2.0869e-05
NHSL1	1202.66	-0.908415	0.153623	-5.91327	3.35388e-09	1.43145e-07
BIRC6	5603.87	-0.90833	0.190221	-4.77513	1.7959e-06	4.05475e-05
EIF2AK4	2464.63	-0.90621	0.159785	-5.67144	1.41598e-08	5.36834e-07
DSE	886.49	-0.904376	0.19489	-4.64045	3.47656e-06	7.37786e-05
LGALS1	1922.09	-0.90298	0.16257	-5.55441	2.78553e-08	9.76938e-07
PLSCR1	3272.58	-0.9014	0.216482	-4.16386	3.12917e-05	0.000485614
SFMBT1	1987.55	-0.898389	0.159506	-5.63232	1.77798e-08	6.55275e-07
DSC2	3861.59	-0.897438	0.160959	-5.57556	2.4674e-08	8.81537e-07
RUNX1	2672.58	-0.897371	0.171441	-5.23427	1.65638e-07	4.92129e-06
PRKAA2	1217.92	-0.897036	0.203173	-4.41513	1.00949e-05	0.000185981
EFR3A	3176.74	-0.896117	0.152302	-5.8838	4.00964e-09	1.67521e-07
PLEKHA3	1361.17	-0.895574	0.199381	-4.49177	7.06335e-06	0.000136489
TMEM35B	502.608	-0.895426	0.196727	-4.55161	5.32378e-06	0.000106543
PIP4K2A	946.464	-0.894779	0.15904	-5.62613	1.84293e-08	6.7526e-07
TNFRSF10B	3519.86	-0.894771	0.158959	-5.62893	1.81336e-08	6.66556e-07
ACTR3	20045.4	-0.894273	0.143863	-6.21615	5.09487e-10	2.57403e-08
2022-09-10	3122.21	-0.890209	0.134482	-6.61953	3.60351e-11	2.24602e-09
SRGAP1	871.94	-0.887093	0.201767	-4.39661	1.09953e-05	0.000199488
NXPE3	1095.25	-0.885594	0.164806	-5.37356	7.71953e-08	2.45239e-06
METTL8	1203.85	-0.885442	0.201878	-4.38602	1.15445e-05	0.000208337
GCA	1516.46	-0.88514	0.178814	-4.95006	7.41917e-07	1.85982e-05
WHAMM	365.709	-0.884196	0.20265	-4.36317	1.28194e-05	0.00022776
AKR7A2	1029.63	-0.877586	0.182055	-4.82045	1.43232e-06	3.31182e-05
ZMYM1	3046.53	-0.874682	0.1699	-5.14822	2.6297e-07	7.34118e-06
AC133644.3	565.779	-0.873572	0.20957	-4.16841	3.06729e-05	0.00047698
TMCO4	898.753	-0.870303	0.195502	-4.45162	8.52237e-06	0.000160491
SOX4	2558.92	-0.869714	0.155873	-5.57962	2.41046e-08	8.63886e-07
PFKP	2037.91	-0.86951	0.168008	-5.1754	2.27424e-07	6.49618e-06
ITSN2	1331.79	-0.868578	0.159419	-5.4484	5.08238e-08	1.67733e-06
PLEKHM2	3242.22	-0.868084	0.189861	-4.57222	4.8259e-06	9.8169e-05
RAB1A	4629.28	-0.863637	0.201858	-4.27844	1.88204e-05	0.000314638
GANC	359.583	-0.860732	0.197049	-4.36811	1.25325e-05	0.000223877
PIP4P1	549.139	-0.860388	0.195623	-4.3982	1.09152e-05	0.000198228
HTRA2	1024.79	-0.859773	0.185883	-4.62534	3.73983e-06	7.88424e-05
MGME1	2859.26	-0.859604	0.169867	-5.06044	4.18288e-07	1.12477e-05
TBC1D1	2540.97	-0.854718	0.154459	-5.53363	3.13675e-08	1.07868e-06
TRMT61B	826.64	-0.854544	0.191318	-4.46663	7.94626e-06	0.00015088
CKMT1B	397.709	-0.853419	0.200622	-4.25387	2.10109e-05	0.00034448
CLIC4	15033.9	-0.847995	0.162569	-5.21622	1.82608e-07	5.37675e-06
AC114490.3	549.423	-0.845963	0.196778	-4.29907	1.71513e-05	0.000292491
EFHD2	1641.01	-0.843557	0.197923	-4.26205	2.02556e-05	0.000334247
KIF13A	5814.93	-0.843431	0.197656	-4.26716	1.97977e-05	0.000328581
CCDC18	2512.94	-0.841236	0.172642	-4.87271	1.10076e-06	2.62454e-05
ACTR2	15092.2	-0.837437	0.162802	-5.1439	2.69099e-07	7.46351e-06
HIGD1A	8300.9	-0.836392	0.189492	-4.41386	1.01544e-05	0.000186777
TANC1	3111.28	-0.835222	0.182045	-4.588	4.47523e-06	9.22845e-05
MOB1A	8561.35	-0.830665	0.16133	-5.14887	2.62057e-07	7.3392e-06
RBP7	555.016	-0.829936	0.182299	-4.55262	5.29831e-06	0.000106137
AC006059.2	8429.25	-0.829867	0.187379	-4.42881	9.47552e-06	0.000176127
ALMS1	2994.7	-0.827867	0.154641	-5.35349	8.62729e-08	2.71074e-06
CAMK4	568.386	-0.827712	0.193318	-4.2816	1.85552e-05	0.000310885
CDCP1	2885.95	-0.82759	0.168764	-4.90382	9.39925e-07	2.27656e-05
SRBD1	1499.78	-0.8261	0.171821	-4.8079	1.52525e-06	3.50548e-05
ARL8B	1095.2	-0.824034	0.187274	-4.40016	1.08169e-05	0.000197223
UGCG	7016.6	-0.821676	0.18831	-4.36343	1.28038e-05	0.000227659
GOLGA4	6606.55	-0.819928	0.142561	-5.75141	8.85041e-09	3.47606e-07
AC099329.1	5217.98	-0.816538	0.181349	-4.50257	6.71376e-06	0.000130392
SLC25A33	1965.24	-0.815838	0.164891	-4.94774	7.50788e-07	1.87591e-05
FHDC1	3204.73	-0.812277	0.179959	-4.51367	6.37168e-06	0.000124239
AL132780.3	5043.8	-0.81202	0.177747	-4.5684	4.91453e-06	9.98447e-05
KIF3C	1275.15	-0.811333	0.15771	-5.14447	2.68279e-07	7.44978e-06
WWC2	7616.87	-0.810959	0.173435	-4.67586	2.92719e-06	6.30431e-05
PDXK	3224.93	-0.810689	0.169454	-4.78412	1.71737e-06	3.90012e-05
ARMCX2	899.367	-0.809668	0.154946	-5.22547	1.73711e-07	5.14116e-06
MANF	2944.56	-0.801822	0.149267	-5.37173	7.79839e-08	2.47402e-06
ASPH	7016.34	-0.80163	0.165806	-4.83475	1.33313e-06	3.11097e-05
FEZ2	3322.73	-0.801353	0.134577	-5.95459	2.60722e-09	1.14783e-07
OSGEPL1	526.536	-0.797725	0.17824	-4.47557	7.62072e-06	0.000145895
ULK4	1138.62	-0.796644	0.154679	-5.1503	2.60075e-07	7.31047e-06
TXNRD1	27975.4	-0.795141	0.177053	-4.49098	7.08957e-06	0.00013688
TANK	1777.42	-0.791132	0.152368	-5.19223	2.07791e-07	6.02542e-06
CASC4	4014.75	-0.790245	0.13021	-6.06902	1.2869e-09	5.87999e-08
MYO10	14619.3	-0.786789	0.15158	-5.19059	2.09629e-07	6.07104e-06
CD302	647.785	-0.785221	0.178602	-4.39648	1.1002e-05	0.000199488
ATP8B1	1822.24	-0.783231	0.173459	-4.51538	6.32039e-06	0.000123484
MRPS6	13589.6	-0.782998	0.16945	-4.62083	3.82203e-06	8.04274e-05
AP000317.2	13768.5	-0.7723	0.168614	-4.58029	4.64322e-06	9.50058e-05
TUSC3	5923.34	-0.767245	0.141414	-5.42552	5.77858e-08	1.89078e-06
HMG20A	3088.3	-0.764281	0.168737	-4.52943	5.91433e-06	0.000116644
DNAJC16	2163.67	-0.764277	0.135608	-5.63592	1.74122e-08	6.44166e-07
NCOA2	4227.13	-0.761167	0.176166	-4.32073	1.55514e-05	0.000269412
AGPS	8226.49	-0.759255	0.160094	-4.74254	2.11051e-06	4.69988e-05
OPHN1	7957.5	-0.753198	0.135697	-5.5506	2.84695e-08	9.84925e-07
AUTS2	2468.41	-0.749738	0.148791	-5.03886	4.68322e-07	1.2347e-05
NFKB2	1919.86	-0.742637	0.15746	-4.71636	2.40102e-06	5.28523e-05
FNBP1L	12668.2	-0.739193	0.13768	-5.36892	7.92095e-08	2.49908e-06
ANTXR1	4075.08	-0.738705	0.147841	-4.99662	5.83442e-07	1.49524e-05
UBR4	9296.55	-0.735561	0.175778	-4.1846	2.85666e-05	0.000449611
KIF1B	7464.15	-0.735078	0.14904	-4.93208	8.13588e-07	2.01091e-05
SLC30A6	3256.52	-0.732865	0.171802	-4.26575	1.99235e-05	0.000330273
THADA	2246.42	-0.731757	0.169902	-4.30694	1.65529e-05	0.000284614
AC108488.2	2538.89	-0.729357	0.160288	-4.55029	5.35715e-06	0.000107036
NDST1	17299.5	-0.729015	0.159711	-4.56458	5.00504e-06	0.000101414
EIF2AK2	4414.4	-0.728775	0.144347	-5.04877	4.4467e-07	1.18048e-05
AKAP13	3773.36	-0.72826	0.147926	-4.92315	8.51612e-07	2.0869e-05
ADAM17	2743.08	-0.727301	0.131725	-5.52137	3.36366e-08	1.14549e-06
ST6GAL2	3516.45	-0.72395	0.139029	-5.20719	1.91724e-07	5.61633e-06
SCRN3	1289.03	-0.723504	0.149163	-4.85044	1.2319e-06	2.8951e-05
CXXC5	1308.61	-0.722227	0.171875	-4.20205	2.64514e-05	0.000421561
PAX8	24624	-0.722054	0.151097	-4.77876	1.76379e-06	3.99368e-05
ZNF608	2274.16	-0.720651	0.150456	-4.78978	1.66967e-06	3.80687e-05
PPM1B	1734.02	-0.718757	0.150521	-4.77511	1.79606e-06	4.05475e-05
AC007996.1	707.922	-0.716409	0.167997	-4.26442	2.00419e-05	0.000331436
MYD88	922.647	-0.715885	0.163241	-4.38546	1.15741e-05	0.000208707
SOS1	2921.89	-0.714857	0.139914	-5.10926	3.23428e-07	8.83152e-06
AC013717.1	1857.62	-0.713043	0.146554	-4.86539	1.1423e-06	2.70733e-05
MRPL19	4522.48	-0.708958	0.163097	-4.34684	1.38111e-05	0.000242005
DTX3L	5813.9	-0.706899	0.136271	-5.18746	2.13187e-07	6.13535e-06
LEPROT	2280.42	-0.705301	0.14198	-4.96762	6.77785e-07	1.71593e-05
TRIM16	2476.71	-0.705017	0.15412	-4.57447	4.77422e-06	9.7339e-05
AL121900.2	2807.07	-0.704508	0.156326	-4.50666	6.5855e-06	0.000128118
DNAJC10	7503.27	-0.700243	0.142112	-4.92742	8.3323e-07	2.05282e-05
TUBGCP5	690.468	-0.69735	0.163024	-4.27759	1.88924e-05	0.000315612
AC092620.2	2254.73	-0.692239	0.149286	-4.63698	3.53536e-06	7.49142e-05
AUP1	2532.68	-0.69124	0.161398	-4.28284	1.84527e-05	0.000309845
VLDLR	3354.79	-0.68794	0.160553	-4.28483	1.82882e-05	0.000308212
HDAC9	2423.58	-0.685543	0.158179	-4.33397	1.46441e-05	0.000254488
SPOPL	3117.62	-0.679409	0.144694	-4.6955	2.65962e-06	5.78782e-05
RAB29	1980.66	-0.67858	0.145785	-4.65467	3.24495e-06	6.91723e-05
MTOR	5618.9	-0.678486	0.151767	-4.47059	7.80039e-06	0.000148603
LDAH	1077.2	-0.675839	0.148842	-4.54063	5.60854e-06	0.000111379
SPRED1	1542.48	-0.672557	0.159478	-4.21725	2.47298e-05	0.000398334
ASAP2	2632.23	-0.668869	0.154729	-4.32283	1.54042e-05	0.000267065
USP4	1735.44	-0.66145	0.144883	-4.56541	4.98518e-06	0.00010119
SLC41A1	4551.13	-0.654068	0.149281	-4.38146	1.17884e-05	0.000211822
CCNB1IP1	2528.2	-0.650846	0.142891	-4.55484	5.24247e-06	0.000105295
DDI2	7865.95	-0.650651	0.134724	-4.82952	1.36865e-06	3.18708e-05
STRN	2372.63	-0.638849	0.143265	-4.45921	8.22615e-06	0.000155679
ZNF638	5945.18	-0.636818	0.139976	-4.54948	5.37798e-06	0.000107265
WWP1	5010.17	-0.632488	0.150489	-4.20289	2.63527e-05	0.000420442
RBMS2	3657.4	-0.632036	0.147607	-4.28189	1.85315e-05	0.000310714
MAP4	12214.3	-0.63021	0.142649	-4.41789	9.96686e-06	0.000184363
RCAN3	1505.3	-0.626796	0.144707	-4.33148	1.48108e-05	0.000257165
LEPR	2554.11	-0.619892	0.139048	-4.45812	8.26833e-06	0.00015622
RCN1	9583.69	-0.619251	0.141808	-4.36683	1.26064e-05	0.000224847
ANKRD28	3906.21	-0.618663	0.144366	-4.28538	1.82427e-05	0.000307671
TRPM7	2626.69	-0.591777	0.138299	-4.27896	1.87773e-05	0.000314146
CCDC25	3896.97	-0.581647	0.136548	-4.25967	2.04732e-05	0.000336868
CTNNB1	21058.1	-0.567609	0.133897	-4.23915	2.24367e-05	0.000365246
SLC4A7	4522.4	-0.550312	0.130573	-4.21458	2.5024e-05	0.000402225
PSME4	7821.6	-0.5478	0.130814	-4.18763	2.81878e-05	0.000444359
FEM1B	4681.05	0.583772	0.127334	4.58456	4.54934e-06	9.3502e-05
PHF20	3757.53	0.587416	0.134494	4.36759	1.25627e-05	0.000224241
TTC17	8521.26	0.596515	0.139492	4.27634	1.89989e-05	0.000316929
RAB12	3747.34	0.602373	0.143775	4.1897	2.79319e-05	0.000441539
SIX4	2730.81	0.610143	0.139926	4.36046	1.2979e-05	0.000229883
PIK3C3	1358.83	0.613579	0.147444	4.16142	3.1627e-05	0.000489823
THOC2	6380.66	0.618364	0.128316	4.81909	1.44217e-06	3.32788e-05
DIDO1	3848.24	0.628101	0.14439	4.35002	1.36126e-05	0.000239258
GNAQ	3496.17	0.629975	0.147076	4.28332	1.84126e-05	0.000309551
TRPC4AP	2610.38	0.631673	0.144256	4.37882	1.19322e-05	0.000213652
AL139011.2	5160.53	0.638436	0.139616	4.57281	4.81233e-06	9.80288e-05
ZNF131	3769.9	0.63867	0.145179	4.3992	1.08649e-05	0.000197818
COA1	3930.02	0.646245	0.153014	4.22345	2.40596e-05	0.000389453
PDXDC1	5545.65	0.648044	0.142775	4.53892	5.6544e-06	0.000112096
DCTN5	4142.5	0.648461	0.132549	4.89223	9.96976e-07	2.40206e-05
CSTF2T	1635.75	0.648712	0.148698	4.36261	1.2852e-05	0.000228164
SAV1	2190.63	0.654575	0.157489	4.15632	3.23421e-05	0.000498542
BRD4	1941.18	0.654606	0.146715	4.46176	8.12898e-06	0.000153967
MARCKS	9103.89	0.655214	0.150791	4.34518	1.39161e-05	0.000243659
OXCT1	3479.12	0.655784	0.146923	4.46345	8.06512e-06	0.000153011
PRUNE1	1958.59	0.66046	0.148468	4.4485	8.64709e-06	0.000162439
PRKCA	1597.69	0.66131	0.147184	4.49308	7.02002e-06	0.000135766
ERGIC3	7788.21	0.665236	0.149652	4.44521	8.78048e-06	0.000164675
GNAL	4218.74	0.666642	0.138238	4.82243	1.41821e-06	3.28321e-05
BLCAP	1571.11	0.667986	0.13974	4.7802	1.75117e-06	3.96904e-05
BEX3	7805.37	0.669999	0.141139	4.7471	2.06358e-06	4.60879e-05
SLC35E1	2184.89	0.676251	0.13897	4.86615	1.13792e-06	2.70191e-05
ZFAND5	7972.19	0.676475	0.146718	4.6107	4.01311e-06	8.3833e-05
RIC1	3468.98	0.678502	0.146327	4.63687	3.53717e-06	7.49142e-05
HPS5	2960.16	0.681523	0.142736	4.77472	1.79958e-06	4.05869e-05
RPS2	89049.5	0.683347	0.164235	4.16079	3.17155e-05	0.000490862
VPS35L	1637.57	0.683823	0.150145	4.55443	5.25271e-06	0.000105316
CRCP	2329.17	0.686145	0.16001	4.28813	1.80187e-05	0.000304565
RB1CC1	8363.46	0.689498	0.132867	5.18941	2.10964e-07	6.08666e-06
UNC13B	1483.64	0.692677	0.150819	4.59277	4.37408e-06	9.07128e-05
PPIA	33349.7	0.693228	0.162825	4.25751	2.06719e-05	0.000339651
MEX3A	5971.49	0.694438	0.140618	4.93848	7.87335e-07	1.95233e-05
CHMP1B	3795.65	0.695677	0.141105	4.9302	8.21449e-07	2.02816e-05
AC068234.1	4747.16	0.695893	0.165155	4.21358	2.51354e-05	0.000403451
ATG2B	1912.68	0.69763	0.15996	4.36129	1.29299e-05	0.00022919
C5orf30	1958.21	0.700091	0.163477	4.28249	1.8481e-05	0.000310094
AC010463.1	1662.26	0.702003	0.162804	4.31197	1.6181e-05	0.000279265
BABAM1	1660.6	0.702165	0.162736	4.31476	1.59779e-05	0.000275967
TSPAN14	3215.2	0.70346	0.16593	4.2395	2.24022e-05	0.000364942
GAPVD1	5443.25	0.706068	0.142733	4.94678	7.54528e-07	1.8832e-05
GAREM1	854.843	0.707101	0.167524	4.2209	2.43327e-05	0.000393597
SNRPD2	9160.83	0.707687	0.167929	4.2142	2.50671e-05	0.000402635
CHMP4B	3022.46	0.708488	0.132532	5.34578	9.00303e-08	2.81722e-06
TTC28-AS1	728.152	0.709348	0.161202	4.40038	1.08063e-05	0.000197223
MARF1	2393.41	0.710009	0.164929	4.30495	1.67024e-05	0.000286753
2022-03-06	10552.3	0.71026	0.147676	4.80959	1.51244e-06	3.47952e-05
FBXL12	993.802	0.711423	0.159704	4.45464	8.40354e-06	0.000158513
ZNF468	1536.86	0.712222	0.152375	4.67414	2.95187e-06	6.3515e-05
DBNL	1377.47	0.712428	0.161971	4.39849	1.09006e-05	0.00019812
ACSL4	4629.87	0.713289	0.142975	4.98889	6.07263e-07	1.55109e-05
ZMYND8	1547.51	0.714902	0.165598	4.3171	1.58091e-05	0.000273258
TIPARP	1625.72	0.716362	0.165923	4.31743	1.57855e-05	0.000273057
STK4	4117.86	0.721199	0.141184	5.10822	3.25204e-07	8.86944e-06
AC008764.1	4003.53	0.72228	0.134024	5.38917	7.07846e-08	2.27393e-06
PSTK	1148.75	0.724718	0.15001	4.83114	1.35754e-06	3.16442e-05
ANKRD10	2188.78	0.726561	0.174678	4.15943	3.19037e-05	0.000492779
APOOL	2758.71	0.727411	0.144374	5.03839	4.69474e-07	1.23632e-05
UHRF2	3001.49	0.728083	0.152086	4.78732	1.69025e-06	3.84997e-05
PHLPP1	535.056	0.732313	0.173383	4.22368	2.40342e-05	0.000389317
AC019205.1	480.344	0.734117	0.173789	4.2242	2.39791e-05	0.000388699
PYGO2	3745.38	0.735437	0.13535	5.43358	5.52331e-08	1.81762e-06
CARMIL1	1684.74	0.736633	0.176297	4.17836	2.93625e-05	0.000458466
CARS2	921.343	0.73734	0.173604	4.24724	2.16415e-05	0.000353808
NORAD	15272.4	0.739676	0.140282	5.27276	1.34385e-07	4.05577e-06
NUAK1	816.77	0.740095	0.165666	4.46738	7.91829e-06	0.000150474
SYNJ2	492.046	0.741372	0.173088	4.28321	1.84216e-05	0.000309551
LSM4	2412.1	0.745128	0.173147	4.30343	1.68174e-05	0.00028832
ALDH5A1	804.179	0.745497	0.161809	4.60727	4.07981e-06	8.4917e-05
DNMT1	7277.71	0.746909	0.15682	4.76283	1.90895e-06	4.28851e-05
IFT52	1552.05	0.747489	0.169479	4.4105	1.0313e-05	0.00018924
TRIR	2163.49	0.748827	0.171933	4.35535	1.32852e-05	0.000234764
RPS27	29481.8	0.749529	0.151688	4.94127	7.76164e-07	1.9309e-05
ITGB3	2939.56	0.751323	0.172703	4.35036	1.35911e-05	0.000239064
RNF167	1835.99	0.751928	0.166369	4.51963	6.19466e-06	0.000121131
ZSCAN32	829.423	0.758515	0.170406	4.45123	8.53807e-06	0.000160654
MORC2	2272.57	0.758835	0.153082	4.95704	7.15736e-07	1.80009e-05
TRAPPC1	1049.77	0.759388	0.174554	4.35044	1.35863e-05	0.000239064
AAR2	1938.58	0.759513	0.181382	4.18736	2.82219e-05	0.000444591
ZNF317	2961.87	0.7604	0.148008	5.13756	2.78335e-07	7.71034e-06
ADAM22	1082.86	0.763256	0.180094	4.2381	2.25418e-05	0.000366695
TM9SF4	4282.65	0.763882	0.155007	4.92806	8.30491e-07	2.04828e-05
NCSTN	2695.67	0.765502	0.161557	4.73827	2.15552e-06	4.79081e-05
LINC01234	726.143	0.768184	0.171503	4.47912	7.4951e-06	0.000144103
PIN1	788.828	0.775443	0.185544	4.1793	2.92409e-05	0.000457191
AKAP11	1839.76	0.775977	0.151355	5.12687	2.94591e-07	8.08258e-06
PHF6	6357.21	0.776001	0.157945	4.91311	8.96426e-07	2.18042e-05
ASF1B	1132.11	0.776299	0.170324	4.55778	5.16963e-06	0.000104105
ARPC5L	4565.66	0.776624	0.181262	4.28454	1.83121e-05	0.000308387
VPS72	1977.06	0.77675	0.161007	4.82434	1.4047e-06	3.25981e-05
ZNF263	1213.21	0.778253	0.151942	5.12205	3.02229e-07	8.28223e-06
PIAS3	1301.59	0.778818	0.169127	4.60493	4.126e-06	8.57229e-05
NADK2	1338.96	0.779066	0.158117	4.92716	8.34329e-07	2.05333e-05
NEDD4L	1549.6	0.779554	0.142333	5.47697	4.32673e-08	1.45303e-06
XXYLT1	1497.1	0.78029	0.183644	4.24892	2.14801e-05	0.000351419
RAB11B	770.937	0.781718	0.181985	4.29552	1.74287e-05	0.000296168
SOX17	1642.31	0.784909	0.156671	5.00991	5.44569e-07	1.41139e-05
SEPHS2	1534.75	0.785489	0.183008	4.2921	1.76991e-05	0.000300269
ISOC1	1305.73	0.78769	0.170485	4.62028	3.83214e-06	8.05663e-05
MOCS3	904.789	0.788906	0.162252	4.86223	1.16069e-06	2.74179e-05
AC120114.4	720.535	0.789521	0.187224	4.21698	2.47594e-05	0.000398531
PEX19	2365.77	0.790161	0.157913	5.00377	5.62191e-07	1.44954e-05
RNASEH2C	1050.71	0.794037	0.176896	4.48873	7.16487e-06	0.000138101
NUDCD3	1648.18	0.795048	0.16808	4.73018	2.24325e-06	4.97136e-05
AL355312.4	881.839	0.795667	0.176743	4.50183	6.73702e-06	0.000130734
CD99L2	1092.86	0.796503	0.186108	4.27979	1.87071e-05	0.0003132
PAGR1	705.232	0.797381	0.18191	4.38339	1.16846e-05	0.000210368
CTSA	3029.26	0.802847	0.182456	4.40023	1.08134e-05	0.000197223
SDHA	2150.33	0.803291	0.182205	4.40871	1.03988e-05	0.000190509
ARHGEF7	1583.75	0.804098	0.156272	5.14551	2.66801e-07	7.41772e-06
C6orf48	1277.79	0.805257	0.151117	5.32869	9.89244e-08	3.06626e-06
PCCA	395.288	0.812734	0.184521	4.40456	1.05998e-05	0.000193882
UQCR11	1936.14	0.814133	0.186122	4.37418	1.21889e-05	0.000218079
GSTP1	6580.62	0.815349	0.173714	4.69364	2.68386e-06	5.83505e-05
ANO6	4231.42	0.818651	0.133206	6.14577	7.95781e-10	3.88358e-08
GOLGA1	1750.53	0.819147	0.159105	5.14848	2.62599e-07	7.34118e-06
GRHL2	3643.73	0.820937	0.170523	4.81423	1.47766e-06	3.40634e-05
ACOT8	550.46	0.823489	0.180593	4.55993	5.11718e-06	0.000103321
DDA1	791.638	0.82504	0.197384	4.17987	2.91671e-05	0.00045666
SH3BP5L	2049.72	0.826388	0.187876	4.39859	1.08958e-05	0.00019812
RANBP6	3188.01	0.827157	0.196251	4.21479	2.50005e-05	0.00040213
WIZ	894.799	0.830028	0.178216	4.65744	3.2017e-06	6.83774e-05
CLUAP1	528.062	0.831635	0.191439	4.34412	1.39837e-05	0.000244655
NNT	2905.62	0.836492	0.155617	5.37533	7.64428e-08	2.43186e-06
ARHGEF26	345.408	0.837652	0.200465	4.17854	2.93389e-05	0.00045841
NCOA5	2217.8	0.840114	0.179409	4.68267	2.83169e-06	6.12163e-05
STON2	5840.23	0.842001	0.16844	4.99881	5.76842e-07	1.4833e-05
METTL22	381.204	0.84434	0.195994	4.30799	1.64743e-05	0.000283475
RPL23A	22116.1	0.846858	0.142324	5.95021	2.67797e-09	1.17447e-07
TARBP1	2035.68	0.847453	0.18937	4.47512	7.637e-06	0.000145975
CHERP	1466.65	0.848253	0.170976	4.96123	7.0048e-07	1.76559e-05
C19orf53	1067.79	0.848541	0.17736	4.78428	1.716e-06	3.90012e-05
MID1	2180.92	0.85028	0.192674	4.41305	1.01926e-05	0.000187329
TPGS2	3215.4	0.851527	0.138383	6.15341	7.58367e-10	3.71681e-08
KRI1	1305.05	0.851845	0.188323	4.52333	6.08746e-06	0.000119487
KXD1	1055.56	0.853248	0.202952	4.20418	2.62032e-05	0.000418539
MARK1	320.894	0.853572	0.200293	4.26162	2.02954e-05	0.000334662
WASF1	1673.22	0.854457	0.144579	5.90998	3.42157e-09	1.45334e-07
MBNL3	905.883	0.855802	0.189079	4.52616	6.00656e-06	0.000118158
GTF3C1	3851.92	0.859884	0.183695	4.68104	2.85421e-06	6.1587e-05
GNAS	36252.8	0.865501	0.138613	6.24403	4.2645e-10	2.18337e-08
SCAI	1952.07	0.866033	0.195509	4.42963	9.4393e-06	0.000175595
PPP1R12B	763.342	0.86664	0.193846	4.47076	7.79433e-06	0.000148603
JAG1	15925.4	0.869945	0.202169	4.30306	1.68454e-05	0.000288345
DHX35	1142.17	0.87194	0.177569	4.91043	9.08781e-07	2.20579e-05
SSR4	1223.03	0.873685	0.199796	4.37289	1.22612e-05	0.000219201
MPZL2	687.826	0.875292	0.166107	5.26945	1.36835e-07	4.12428e-06
PIAS4	453.605	0.87545	0.201351	4.34787	1.37468e-05	0.000241063
DYNLRB1	2380.4	0.875783	0.169498	5.16692	2.37984e-07	6.74052e-06
MAP3K21	1176.74	0.876834	0.169074	5.1861	2.14744e-07	6.16468e-06
GK5	1747.78	0.87862	0.148137	5.93113	3.00854e-09	1.29957e-07
EYA4	4724.5	0.878909	0.206099	4.26451	2.00344e-05	0.000331436
ST3GAL6	8704.13	0.880847	0.196513	4.48239	7.38101e-06	0.000142029
KDM6A	1929.89	0.881463	0.139588	6.31476	2.70575e-10	1.43995e-08
TLCD1	614.838	0.881677	0.193154	4.56463	5.00374e-06	0.000101414
CARM1	1202.68	0.883983	0.21217	4.16638	3.09474e-05	0.000480596
RPL18A	7099.27	0.884021	0.141983	6.22626	4.77705e-10	2.42414e-08
UTP14A	4255.76	0.890802	0.171762	5.18626	2.14554e-07	6.16468e-06
CLPB	1644.6	0.892807	0.200085	4.46214	8.11465e-06	0.000153823
PODXL2	1750.94	0.892953	0.205887	4.33711	1.4437e-05	0.000251437
MAU2	779.433	0.89479	0.186456	4.79892	1.59523e-06	3.64804e-05
NME4	1773.24	0.896936	0.18856	4.75677	1.96712e-06	4.40624e-05
PDXP	762.45	0.897885	0.204976	4.38043	1.18444e-05	0.000212412
POGZ	4410.36	0.902075	0.167686	5.37954	7.46757e-08	2.37894e-06
LRRC75A-AS1	14190.3	0.90907	0.141022	6.44632	1.14599e-10	6.58785e-09
ZNF320	1035.98	0.909271	0.179758	5.05831	4.22998e-07	1.13212e-05
TTC33	817.882	0.909382	0.161295	5.63801	1.72024e-08	6.37435e-07
FAR2	790.401	0.910454	0.21784	4.17947	2.9219e-05	0.00045716
GDF11	2554.9	0.913217	0.206052	4.43197	9.3374e-06	0.000173982
GCDH	541.01	0.913558	0.186884	4.88837	1.01673e-06	2.44451e-05
FAM122B	4060.13	0.915543	0.160511	5.70394	1.17069e-08	4.48284e-07
AC010422.5	970.402	0.916638	0.211033	4.34358	1.40182e-05	0.000245073
XIAP	4437	0.917956	0.13523	6.78812	1.13602e-11	7.61894e-10
NUBP2	1354.78	0.919617	0.215627	4.26484	2.00043e-05	0.000331291
NR2F6	2106.53	0.920623	0.200975	4.58077	4.63257e-06	9.49572e-05
RRAGB	540.389	0.921938	0.211751	4.35388	1.33747e-05	0.0002358
WDR83OS	871.742	0.923009	0.212583	4.34188	1.41266e-05	0.00024678
DDX28	538.39	0.923271	0.201181	4.58925	4.44835e-06	9.18379e-05
GALC	1551.1	0.924061	0.216626	4.26569	1.99284e-05	0.000330273
ARHGAP26	902.316	0.924978	0.16968	5.45131	4.99991e-08	1.65488e-06
UQCRC2	7498.71	0.927093	0.150351	6.1662	6.99498e-10	3.4504e-08
MED16	1235.15	0.927749	0.211088	4.39507	1.10735e-05	0.000200627
FJX1	2056.09	0.930538	0.222951	4.17373	2.99649e-05	0.000466602
NT5C2	5124.86	0.93099	0.17011	5.47288	4.42779e-08	1.48263e-06
TMEM181	2185.9	0.931266	0.142462	6.53696	6.27831e-11	3.75993e-09
AC011511.4	1009.74	0.933479	0.220366	4.23604	2.27493e-05	0.000369547
PRKCSH	6684.38	0.938546	0.204338	4.5931	4.36719e-06	9.06518e-05
RAB34	5236.71	0.939601	0.152396	6.16554	7.02434e-10	3.45745e-08
PDE5A	804.625	0.939834	0.18692	5.02799	4.95638e-07	1.29629e-05
NUAK2	773.651	0.941259	0.21269	4.4255	9.62207e-06	0.000178417
MAP3K1	1242.9	0.941981	0.163011	5.77865	7.53025e-09	2.99864e-07
RPS15	7426.37	0.942323	0.182049	5.17621	2.26438e-07	6.47606e-06
HOOK2	3361.03	0.946633	0.206674	4.58032	4.64265e-06	9.50058e-05
RMI2	540.25	0.947067	0.215234	4.40018	1.08161e-05	0.000197223
ABHD17B	878.45	0.94945	0.199547	4.75803	1.95491e-06	4.38316e-05
ADORA2B	274.268	0.951933	0.228911	4.15853	3.20302e-05	0.000494398
ZNF32	449.933	0.952139	0.194501	4.8953	9.81583e-07	2.36746e-05
AC092329.3	787.983	0.953296	0.185685	5.13394	2.83739e-07	7.8411e-06
COG7	502.387	0.95372	0.194117	4.91313	8.9636e-07	2.18042e-05
UBA52	9105.71	0.954191	0.156944	6.07981	1.20322e-09	5.58669e-08
RAVER1	1622.39	0.956182	0.215711	4.4327	9.30603e-06	0.000173539
TNC	4373.5	0.961242	0.173124	5.55233	2.81895e-08	9.81406e-07
TXNDC16	1609.26	0.961922	0.204426	4.70547	2.5328e-06	5.5487e-05
AIFM1	2817.12	0.962637	0.158472	6.0745	1.24372e-09	5.72834e-08
SEMA3A	4536.87	0.965183	0.164065	5.88292	4.03102e-09	1.68108e-07
RALY	8595.97	0.965681	0.141085	6.84469	7.6643e-12	5.32716e-10
PIGT	3288.96	0.965994	0.157888	6.11822	9.46247e-10	4.51228e-08
HADH	3440.12	0.966881	0.159311	6.06915	1.28589e-09	5.87999e-08
SOX11	3489.23	0.96794	0.188716	5.12908	2.91162e-07	8.00766e-06
BMPR1B	704.332	0.969127	0.197411	4.90918	9.14599e-07	2.21756e-05
CD2BP2	2190.87	0.972818	0.19466	4.99753	5.80705e-07	1.49073e-05
PCDH19	1075.61	0.973263	0.195878	4.96871	6.74001e-07	1.70824e-05
METTL9	3496.69	0.974374	0.152095	6.40633	1.4906e-10	8.40047e-09
TGIF2	2128.56	0.974861	0.185518	5.2548	1.48182e-07	4.43455e-06
NR2F2	1006.09	0.976245	0.159309	6.12798	8.90041e-10	4.27984e-08
NTF3	583.546	0.976495	0.19947	4.89546	9.80758e-07	2.36746e-05
OCRL	4921.82	0.982576	0.137011	7.1715	7.4178e-13	5.84681e-11
AC010422.8	1936.54	0.982761	0.184098	5.33826	9.38446e-08	2.92463e-06
AC010422.3	253.132	0.982984	0.229002	4.29247	1.76698e-05	0.000299995
FKBP14	609.486	0.986506	0.193171	5.10689	3.27499e-07	8.92142e-06
FUT8	6023.48	0.990008	0.174553	5.67166	1.4142e-08	5.36834e-07
ZNF266	1374.72	0.991949	0.169257	5.8606	4.61185e-09	1.90598e-07
NMRAL1	1503.07	0.992588	0.191579	5.18109	2.20597e-07	6.32478e-06
SAMHD1	1544.54	0.993897	0.179057	5.55074	2.84462e-08	9.84925e-07
LIMA1	1778.09	0.995877	0.194051	5.13202	2.86644e-07	7.89717e-06
GPR161	1813.28	0.997066	0.205633	4.84877	1.24228e-06	2.91649e-05
ZBED3	842.17	0.999272	0.159822	6.25239	4.04218e-10	2.09256e-08
TP53	3428.52	0.999304	0.143698	6.9542	3.54575e-12	2.5495e-10
PGRMC1	11221.8	0.99943	0.14245	7.016	2.28315e-12	1.68388e-10
VCAN	13378.7	0.999499	0.223371	4.47461	7.65516e-06	0.000146079
CAMK2D	937.517	1.00008	0.216993	4.6088	4.05001e-06	8.43734e-05
LDOC1	726.946	1.00061	0.179284	5.58114	2.38943e-08	8.59033e-07
JMJD8	1785.99	1.00265	0.225861	4.43921	9.02877e-06	0.000168917
MAML2	1563.47	1.00456	0.174674	5.75105	8.86929e-09	3.47752e-07
MAPRE2	734.327	1.00524	0.240867	4.17342	3.00058e-05	0.000466921
PPAN	935.953	1.00614	0.233923	4.30116	1.69904e-05	0.000290178
TRMT10B	608.203	1.00626	0.174487	5.76693	8.07265e-09	3.19245e-07
SMARCA2	4116.1	1.00766	0.23734	4.24564	2.17966e-05	0.000356089
MECOM	3343.91	1.00876	0.137982	7.31081	2.65532e-13	2.23916e-11
SLAIN2	6867.96	1.00935	0.224227	4.50147	6.74849e-06	0.000130845
HDHD5	523.341	1.01485	0.214265	4.73643	2.17516e-06	4.82978e-05
AC092329.1	371.445	1.01564	0.195709	5.18952	2.10842e-07	6.08666e-06
RRN3P1	321.069	1.02344	0.232136	4.40878	1.03957e-05	0.000190509
CPE	1532.95	1.02367	0.166746	6.13907	8.30085e-10	4.03383e-08
DISP1	397.466	1.02414	0.209738	4.88294	1.04516e-06	2.5024e-05
AC011448.1	1418.06	1.02458	0.204867	5.00119	5.69772e-07	1.46676e-05
FBXO46	925.256	1.02548	0.218923	4.6842	2.8106e-06	6.08752e-05
FITM2	575.595	1.02834	0.191476	5.37061	7.84714e-08	2.48419e-06
BCHE	525.331	1.02962	0.2268	4.53978	5.63124e-06	0.000111733
PELI2	1469.35	1.03126	0.182554	5.64905	1.61339e-08	6.04679e-07
IPO5P1	291.439	1.03207	0.213821	4.82678	1.38758e-06	3.22461e-05
LIX1L	324.893	1.03287	0.233317	4.42689	9.55993e-06	0.000177408
PLEKHG1	2795.18	1.03409	0.175016	5.90852	3.45204e-09	1.46358e-07
RPL35	19943.7	1.03461	0.204584	5.05715	4.25571e-07	1.13768e-05
SLFN13	647.482	1.03613	0.222589	4.65489	3.24158e-06	6.91647e-05
ST6GAL1	1939.38	1.03726	0.186245	5.56935	2.55689e-08	9.07853e-07
TNPO2	2592.69	1.04305	0.185002	5.63803	1.72003e-08	6.37435e-07
CDIP1	994.439	1.0448	0.190362	5.48849	4.05377e-08	1.36336e-06
ZNF473	1293.69	1.04687	0.20115	5.20442	1.94601e-07	5.68608e-06
RAB40C	470.671	1.04933	0.242318	4.33036	1.48864e-05	0.000258282
NFS1	1573.15	1.05029	0.153058	6.86203	6.7888e-12	4.76191e-10
ZNF121	4658.3	1.05477	0.155447	6.78542	1.15752e-11	7.71804e-10
GLIPR2	1086.24	1.05683	0.251512	4.20192	2.64659e-05	0.000421561
NDUFS7	530.747	1.05961	0.225998	4.68857	2.7512e-06	5.97012e-05
ENOX2	1449	1.05983	0.175752	6.03028	1.63677e-09	7.37576e-08
DCXR	559.927	1.06509	0.252852	4.2123	2.52787e-05	0.000405184
RTL8C	715.181	1.06651	0.19186	5.55879	2.71658e-08	9.57147e-07
NCR3LG1	217.174	1.06922	0.254996	4.19308	2.75192e-05	0.000435916
MRPL4	1125.82	1.07054	0.207193	5.16688	2.38035e-07	6.74052e-06
LMO7	1533.96	1.07296	0.173517	6.18361	6.26535e-10	3.11732e-08
CIRBP	2776.85	1.0766	0.240003	4.4858	7.26406e-06	0.000139896
DHPS	909.001	1.07664	0.20172	5.33727	9.4357e-08	2.93659e-06
MIDN	3391.08	1.07966	0.144967	7.44762	9.50395e-14	8.32031e-12
RPL10P16	215.37	1.08019	0.23073	4.68163	2.84597e-06	6.1467e-05
TGFBR1	1538.29	1.08161	0.203429	5.3169	1.0555e-07	3.24531e-06
SOCS3	2828.24	1.0817	0.169957	6.36456	1.95854e-10	1.08248e-08
RUNX3	439.288	1.08451	0.224029	4.84093	1.29233e-06	3.0255e-05
DSEL	3218.72	1.08912	0.25478	4.27477	1.91337e-05	0.000318946
LPCAT1	3513.5	1.09224	0.143103	7.63259	2.30092e-14	2.12807e-12
AC008543.1	230.489	1.09591	0.262066	4.1818	2.89206e-05	0.00045404
CTSH	343.936	1.09787	0.193731	5.66699	1.45326e-08	5.49149e-07
RTL8A	789.478	1.09824	0.16657	6.59329	4.30193e-11	2.65251e-09
SYK	2727.2	1.09857	0.219914	4.99547	5.86935e-07	1.50252e-05
ZNF783	403.921	1.09986	0.249087	4.41558	1.00742e-05	0.000185898
PXMP4	1332.97	1.10236	0.198543	5.55225	2.82023e-08	9.81406e-07
TCF3	6150.17	1.10499	0.152092	7.2653	3.72212e-13	3.02746e-11
F8A1	437.065	1.10626	0.210964	5.24382	1.57282e-07	4.68518e-06
SLC7A6	367.97	1.11026	0.244965	4.53233	5.83369e-06	0.000115153
ARL15	696.301	1.11211	0.174466	6.37433	1.83767e-10	1.01884e-08
MBP	4103.7	1.11236	0.13129	8.47252	2.40132e-17	3.05995e-15
PPAN-P2RY11	1175.44	1.11279	0.209191	5.31952	1.04043e-07	3.20325e-06
RPS28	1927.33	1.11307	0.188453	5.90635	3.49776e-09	1.48022e-07
SIGMAR1	2067.72	1.11621	0.17698	6.30695	2.8459e-10	1.50754e-08
ZSWIM3	202.886	1.1289	0.25439	4.43769	9.09305e-06	0.000169981
ENPP1	510.774	1.13036	0.184918	6.11276	9.79232e-10	4.65988e-08
PLPP2	1119.08	1.13355	0.234123	4.84171	1.28724e-06	3.01896e-05
RABEP2	333.157	1.13579	0.26808	4.23676	2.26766e-05	0.000368627
CYB5R3	1312.67	1.1376	0.236691	4.80628	1.53766e-06	3.53047e-05
ICAM1	784.161	1.13882	0.204379	5.57211	2.51675e-08	8.96379e-07
AC005943.1	4186.46	1.13935	0.133733	8.5196	1.60103e-17	2.09845e-15
ARL4A	281.024	1.14488	0.220211	5.19901	2.00354e-07	5.84673e-06
ZNF273	518.668	1.14524	0.259597	4.41161	1.02605e-05	0.000188426
VANGL2	1167.15	1.1453	0.22405	5.11182	3.19069e-07	8.73329e-06
CIART	295.059	1.14641	0.265899	4.31147	1.62174e-05	0.000279684
NBEA	278.61	1.14854	0.267889	4.28738	1.80792e-05	0.000305137
ZSWIM4	504.404	1.15121	0.206644	5.571	2.53288e-08	9.00722e-07
SNORD49B	1051.62	1.15244	0.193802	5.94646	2.74006e-09	1.19712e-07
ZNRF2P2	481.293	1.1601	0.20231	5.73427	9.79312e-09	3.8072e-07
NID2	7339.5	1.16129	0.225523	5.14931	2.61444e-07	7.33402e-06
RPL10	15876.1	1.16131	0.163662	7.09578	1.28626e-12	9.8672e-11
GPCPD1	1499.96	1.16171	0.261616	4.4405	8.97521e-06	0.000168053
WDR24	499.616	1.16218	0.261477	4.44466	8.80307e-06	0.000164964
ARHGAP18	482.879	1.16283	0.238834	4.8688	1.12279e-06	2.66874e-05
AC108025.2	797.703	1.16479	0.214952	5.41884	5.99854e-08	1.94885e-06
IBA57	334.872	1.1662	0.220188	5.2964	1.18105e-07	3.60716e-06
PP7080	366.083	1.1687	0.210153	5.56118	2.67958e-08	9.45564e-07
TEC	574.907	1.17183	0.195904	5.98165	2.20889e-09	9.83794e-08
SLC9A3	222.164	1.17371	0.235911	4.97523	6.51687e-07	1.65902e-05
ZNF117	1199.88	1.17624	0.273338	4.30325	1.68314e-05	0.00028832
LIFR	1639.5	1.17727	0.25211	4.66966	3.01694e-06	6.48542e-05
LINC00668	179.076	1.17777	0.256627	4.58943	4.44466e-06	9.18379e-05
MBNL1-AS1	445.463	1.17999	0.262278	4.49899	6.82772e-06	0.00013227
MDK	6072.16	1.18384	0.188863	6.26825	3.65136e-10	1.90777e-08
C9orf72	908.28	1.19041	0.218313	5.45274	4.95999e-08	1.64403e-06
PRDX2	1254.48	1.19611	0.224763	5.32166	1.02825e-07	3.17429e-06
CDH2	5896.73	1.19882	0.190233	6.30185	2.94119e-10	1.55443e-08
DNASE1	1611.48	1.20307	0.20826	5.77679	7.61382e-09	3.02666e-07
MCTP1	1336.66	1.20628	0.207211	5.8215	5.83221e-09	2.3804e-07
ZNF100	253.113	1.2082	0.290603	4.15756	3.21664e-05	0.000496168
L3MBTL3	424.317	1.21133	0.252366	4.79988	1.58761e-06	3.63422e-05
E2F1	2321.54	1.22099	0.206453	5.91413	3.33625e-09	1.42768e-07
HMGN5	739.173	1.22635	0.193904	6.32452	2.5402e-10	1.36132e-08
LGALS3	4232.86	1.22757	0.148245	8.28066	1.22491e-16	1.45574e-14
ZDHHC11B	111.954	1.23691	0.294303	4.20284	2.6359e-05	0.000420442
FAT4	1587.95	1.23756	0.261831	4.72655	2.28368e-06	5.04146e-05
METTL26	687.376	1.2389	0.20953	5.91276	3.36423e-09	1.43164e-07
MSRB3	1137.48	1.24114	0.287904	4.31095	1.62553e-05	0.000280127
ADA	639.936	1.24403	0.265344	4.68836	2.75407e-06	5.97071e-05
LINC00618	150.301	1.24628	0.298061	4.18128	2.89877e-05	0.000454598
SLC35D2	782.196	1.25068	0.268113	4.66474	3.09013e-06	6.63654e-05
PPARGC1A	1192.79	1.25578	0.262894	4.77676	1.78145e-06	4.02969e-05
KLHL35	343.894	1.26217	0.242912	5.196	2.03625e-07	5.91957e-06
CRISPLD1	4173.9	1.26667	0.277862	4.55864	5.14861e-06	0.000103864
SOX3	596.076	1.26805	0.303721	4.17507	2.979e-05	0.000464509
F11-AS1	194.856	1.26823	0.235656	5.38169	7.37896e-08	2.36055e-06
PPARD	910.675	1.26908	0.283568	4.47541	7.62646e-06	0.000145895
CHKA	1464.77	1.2747	0.201138	6.33743	2.33628e-10	1.26385e-08
KATNAL2	199.467	1.29282	0.302719	4.2707	1.9486e-05	0.000323661
ATP5F1D	1653.63	1.29413	0.228213	5.67073	1.42191e-08	5.38192e-07
CTSF	1062.02	1.29892	0.290199	4.47596	7.60694e-06	0.000145765
AL160269.1	711.473	1.29995	0.275879	4.71203	2.45262e-06	5.38848e-05
C16orf87	496.829	1.30076	0.190623	6.82375	8.86937e-12	6.07274e-10
COL4A3BP	4343.27	1.30369	0.233118	5.5924	2.23949e-08	8.06391e-07
SMO	790.304	1.30762	0.23187	5.63948	1.70569e-08	6.34089e-07
CLCN4	733.405	1.32511	0.205753	6.44029	1.19243e-10	6.83772e-09
HOXB2	517.531	1.33426	0.297914	4.47868	7.51075e-06	0.000144278
YJEFN3	433.392	1.34455	0.297406	4.52094	6.15663e-06	0.00012049
MIF	5197.9	1.35178	0.238617	5.66504	1.46987e-08	5.54513e-07
ZNF426	263.987	1.35278	0.239759	5.64225	1.67841e-08	6.25979e-07
LINC02246	180.641	1.35368	0.310306	4.36241	1.28636e-05	0.000228192
P2RY11	701.965	1.35508	0.210697	6.43141	1.26423e-10	7.21335e-09
CHST6	290.499	1.35848	0.311874	4.35588	1.32535e-05	0.00023453
AC027307.2	153.408	1.38047	0.264351	5.22209	1.76913e-07	5.21576e-06
GLUL	8704.13	1.38453	0.246601	5.61446	1.97178e-08	7.16748e-07
PALM2	164.227	1.38465	0.275213	5.03119	4.87449e-07	1.28218e-05
ANKRD9	326.611	1.38875	0.245404	5.65902	1.52236e-08	5.72431e-07
MAST4	104.953	1.3904	0.330155	4.21134	2.5386e-05	0.000406619
LOXL1	353.43	1.39962	0.289492	4.83473	1.33325e-06	3.11097e-05
PRSS12	4201.73	1.40016	0.198892	7.03978	1.92545e-12	1.43857e-10
ZNF75D	765.147	1.40078	0.262404	5.33826	9.38453e-08	2.92463e-06
WDR81	499.995	1.40085	0.241973	5.78926	7.06956e-09	2.83487e-07
KRBA2	195.841	1.4023	0.2891	4.85057	1.23107e-06	2.8951e-05
SH3TC2	168.117	1.40462	0.336515	4.17402	2.99276e-05	0.000466338
NSUN7	978.736	1.40529	0.300031	4.68382	2.81582e-06	6.09307e-05
PLS1	2981.02	1.41098	0.200552	7.03546	1.98601e-12	1.47421e-10
FLRT3	408.577	1.41403	0.312279	4.52811	5.95142e-06	0.000117275
HS6ST1	2242.49	1.41465	0.295935	4.78029	1.75041e-06	3.96904e-05
SLCO5A1	513.409	1.41486	0.242853	5.82599	5.67755e-09	2.32546e-07
NRARP	170.376	1.41756	0.314826	4.50269	6.70983e-06	0.000130392
PIM1	579.883	1.41863	0.325741	4.35507	1.33022e-05	0.000234861
THSD7B	899.803	1.42644	0.22583	6.31644	2.67649e-10	1.42769e-08
AC099066.2	390.067	1.42763	0.292035	4.88855	1.01581e-06	2.44451e-05
ARMCX1	296.773	1.42822	0.288616	4.9485	7.47871e-07	1.87249e-05
SLC9A2	337.796	1.4304	0.243225	5.88098	4.07844e-09	1.69777e-07
SYNPO2	448.809	1.43715	0.225956	6.36032	2.01333e-10	1.10478e-08
ARHGAP45	1801.66	1.44073	0.173634	8.2975	1.06328e-16	1.29399e-14
PDE3B	363.612	1.4436	0.222478	6.48876	8.65474e-11	5.06582e-09
AC007191.1	306.59	1.44444	0.286442	5.04271	4.58976e-07	1.21285e-05
ERFE	252.011	1.45278	0.235757	6.16219	7.17464e-10	3.52387e-08
WNK2	360.53	1.45818	0.348536	4.18373	2.86767e-05	0.000450828
DGAT2	339.639	1.46114	0.267337	5.46554	4.6149e-08	1.54303e-06
CKB	4771.2	1.46166	0.224706	6.50476	7.782e-11	4.58858e-09
CNKSR3	925.557	1.46381	0.215893	6.78028	1.19942e-11	7.95119e-10
USE1	210.117	1.4784	0.272912	5.41712	6.0567e-08	1.96496e-06
TIGD7	159.921	1.48219	0.266947	5.55239	2.81794e-08	9.81406e-07
SOSTDC1	342.771	1.48668	0.288076	5.16071	2.46011e-07	6.94919e-06
PLAGL1	1035.1	1.49068	0.211404	7.05132	1.77227e-12	1.32845e-10
SPRY1	1463.7	1.49262	0.268536	5.55835	2.72333e-08	9.58053e-07
PLEKHB1	1263.78	1.49471	0.294669	5.0725	3.92624e-07	1.06073e-05
TUBA8	734.501	1.49489	0.350812	4.26124	2.03296e-05	0.000334986
MCRIP2	388.545	1.50225	0.23046	6.5185	7.10137e-11	4.20889e-09
MEIOC	1337.04	1.50337	0.184413	8.15218	3.57408e-16	4.07854e-14
AC145098.2	91.5878	1.51099	0.358019	4.22042	2.43845e-05	0.000394155
Z92544.2	210.894	1.51627	0.320711	4.72782	2.26943e-06	5.01967e-05
FGD6	529.689	1.51932	0.209141	7.26458	3.7419e-13	3.03279e-11
NR3C2	228.163	1.52236	0.244111	6.23634	4.47927e-10	2.28313e-08
MBD3	3505.77	1.53025	0.169707	9.017	1.93307e-19	3.26021e-17
SLC13A3	105.045	1.54286	0.321194	4.80351	1.5591e-06	3.5761e-05
FRAS1	4195.01	1.55179	0.271683	5.71178	1.11799e-08	4.30979e-07
DACH1	866.497	1.56449	0.249328	6.27484	3.50001e-10	1.83707e-08
RNF227	91.4556	1.57156	0.355858	4.41626	1.00424e-05	0.00018561
AMN	595.854	1.59062	0.366488	4.34017	1.4237e-05	0.000248331
NR2F1-AS1	137.872	1.5908	0.374757	4.24489	2.18705e-05	0.000357001
IQGAP2	2218.03	1.59304	0.295309	5.39448	6.87227e-08	2.21701e-06
SOBP	304.111	1.60188	0.230927	6.93673	4.01285e-12	2.87633e-10
SLIT2	11128.5	1.60281	0.22973	6.97694	3.01671e-12	2.20364e-10
STOM	734.161	1.61076	0.22756	7.07842	1.45803e-12	1.11476e-10
DMRT1	146.806	1.6141	0.267761	6.02814	1.65859e-09	7.45944e-08
DGKG	1221.41	1.61457	0.200362	8.05827	7.73843e-16	8.53348e-14
RTL8B	653.537	1.61812	0.18872	8.57421	9.97713e-18	1.35412e-15
C1orf54	307.22	1.62114	0.306984	5.28085	1.28587e-07	3.89616e-06
PTPRD	853.179	1.64553	0.157233	10.4656	1.24292e-25	4.13173e-23
NLGN1	60.9976	1.65807	0.39358	4.21279	2.52236e-05	0.000404583
SYCE2	77.6154	1.6604	0.39755	4.17657	2.95935e-05	0.000461759
IKZF3	111.478	1.66213	0.304146	5.4649	4.63169e-08	1.54639e-06
ALG1L9P	162.076	1.66325	0.365187	4.5545	5.25098e-06	0.000105316
BCL2	551.197	1.6676	0.265585	6.27896	3.40836e-10	1.79307e-08
AL354836.1	1081.98	1.67245	0.336962	4.96332	6.9299e-07	1.74864e-05
RAB9B	105.415	1.67348	0.314766	5.31659	1.05731e-07	3.24652e-06
PRR5L	1231.45	1.67826	0.241194	6.95816	3.44738e-12	2.4944e-10
SERPINB9	100.584	1.68178	0.381763	4.4053	1.05635e-05	0.000193373
COL11A1	1716.89	1.68437	0.32711	5.14923	2.61552e-07	7.33402e-06
AC140504.1	138.468	1.68644	0.269268	6.26305	3.77517e-10	1.95908e-08
PKIA	232.211	1.68808	0.282508	5.97534	2.29617e-09	1.02068e-07
KITLG	462.306	1.69099	0.204282	8.27773	1.2555e-16	1.4844e-14
SLC6A15	1775.03	1.69158	0.296902	5.69743	1.2163e-08	4.64969e-07
C1orf21	720.649	1.69634	0.268816	6.31042	2.78272e-10	1.47748e-08
GLIS3	2836.22	1.7021	0.282092	6.03384	1.60111e-09	7.22928e-08
ZNF177	280.535	1.71417	0.23477	7.30147	2.84639e-13	2.39149e-11
HEY1	616.5	1.73962	0.285689	6.08921	1.13472e-09	5.33343e-08
C22orf34	82.9637	1.7424	0.380453	4.57981	4.65391e-06	9.51398e-05
GAS1	1833.54	1.74824	0.384833	4.54285	5.54981e-06	0.000110404
RBM24	111.113	1.74897	0.359109	4.87031	1.11424e-06	2.65392e-05
XK	151.468	1.7497	0.337205	5.18882	2.11631e-07	6.09821e-06
FAM189A2	121.844	1.75323	0.400234	4.38053	1.18393e-05	0.000212412
SULF2	3987.93	1.76292	0.220041	8.01175	1.13088e-15	1.23519e-13
ARMCX4	379.112	1.77664	0.223994	7.93165	2.16254e-15	2.31785e-13
KCNK15	160.983	1.7886	0.40509	4.41531	1.00864e-05	0.000185974
ITGB2	441.5	1.79124	0.195132	9.17962	4.32623e-20	8.06755e-18
ANKRD44	261.347	1.80363	0.372582	4.84088	1.29267e-06	3.0255e-05
SCUBE3	468.956	1.80993	0.435121	4.1596	3.18809e-05	0.000492758
MMP24	162.658	1.81392	0.347183	5.22467	1.74465e-07	5.15021e-06
ZNF711	94.8204	1.82492	0.378283	4.82421	1.40557e-06	3.25981e-05
CSAG4	70.0552	1.82648	0.402192	4.54132	5.5902e-06	0.000111111
C19orf57	184.539	1.83316	0.284101	6.4525	1.10019e-10	6.35645e-09
SOHLH2	58.2388	1.83825	0.414523	4.43462	9.22357e-06	0.000172281
LPAR1	96.7321	1.83915	0.318261	5.77875	7.52592e-09	2.99864e-07
ZNF736	545.296	1.85426	0.202799	9.14336	6.05406e-20	1.10208e-17
IL1R2	293.739	1.8647	0.396799	4.69936	2.60977e-06	5.70641e-05
NR2F1	218.83	1.86536	0.241126	7.73605	1.02551e-14	9.92494e-13
RGMB	1602.52	1.87531	0.267139	7.01995	2.21946e-12	1.64219e-10
FIRRE	327.083	1.8791	0.225219	8.34342	7.21752e-17	8.99719e-15
MPV17L	118.329	1.88687	0.297901	6.33388	2.39076e-10	1.28725e-08
TRIM2	5465.86	1.89148	0.201367	9.39322	5.8195e-21	1.17089e-18
NDNF	132.784	1.89391	0.402679	4.70328	2.56011e-06	5.60317e-05
MAGEA12	65.8747	1.89901	0.419649	4.52524	6.03264e-06	0.00011857
CD44	3198.68	1.90174	0.303589	6.26421	3.74731e-10	1.94903e-08
KDM7A-DT	64.1366	1.90176	0.442735	4.29548	1.74315e-05	0.000296168
FRMD4B	490.216	1.9124	0.291808	6.55364	5.61495e-11	3.40715e-09
HAPLN3	600.933	1.91295	0.380436	5.02831	4.94829e-07	1.29565e-05
IL17RD	2067.76	1.93195	0.273816	7.05565	1.71796e-12	1.29272e-10
DUSP9	79.1366	1.93328	0.429984	4.49615	6.91945e-06	0.000133934
TCN2	203.804	1.94892	0.405886	4.80164	1.57374e-06	3.60609e-05
LIN28B	126.689	1.9528	0.320051	6.10154	1.05053e-09	4.96825e-08
ZNF703	1652.54	1.9593	0.192144	10.197	2.04393e-24	6.01046e-22
AC134978.1	67.3202	1.97063	0.422801	4.66089	3.14853e-06	6.74302e-05
PRKAR2B	2262.77	1.97375	0.197798	9.97863	1.89061e-23	4.81832e-21
LDHC	47.7612	1.98055	0.456264	4.3408	1.41967e-05	0.000247815
MYL9	2870.65	1.98433	0.206673	9.60128	7.89608e-22	1.75837e-19
AC079089.1	84.1301	1.98883	0.438568	4.53482	5.7652e-06	0.000114095
SLC10A4	125.403	1.99053	0.369493	5.38718	7.15724e-08	2.29602e-06
GABBR2	214.081	1.99101	0.292141	6.81524	9.41061e-12	6.40508e-10
SIX1	964.063	2.00055	0.206629	9.68183	3.60197e-22	8.69666e-20
SLCO4C1	178.758	2.00609	0.452404	4.43429	9.23751e-06	0.000172401
LINC02009	203.639	2.00975	0.312839	6.42422	1.32544e-10	7.54382e-09
ZCCHC24	85.7927	2.02165	0.370517	5.4563	4.8616e-08	1.61376e-06
LINC01029	350.689	2.02599	0.209416	9.67449	3.87016e-22	9.24686e-20
YBX2	234.563	2.02715	0.435248	4.65746	3.20138e-06	6.83774e-05
EYA2	1459.3	2.03319	0.256367	7.93078	2.1777e-15	2.32325e-13
PTPRM	197.075	2.04059	0.298524	6.8356	8.16614e-12	5.64177e-10
ADCY1	156.993	2.04418	0.342276	5.97231	2.33917e-09	1.03779e-07
LINC00626	125.914	2.04519	0.404264	5.05904	4.2138e-07	1.13043e-05
OBSCN-AS1	63.3969	2.04844	0.436829	4.68935	2.7408e-06	5.9532e-05
REPS2	666.994	2.05297	0.328719	6.24537	4.22798e-10	2.16951e-08
AC092471.1	1380	2.05409	0.262306	7.83088	4.84456e-15	4.87367e-13
KCNK1	97.4511	2.05474	0.336679	6.10298	1.0411e-09	4.94403e-08
PRSS2	192.846	2.06223	0.368	5.60389	2.09596e-08	7.5828e-07
IDH1	12334.4	2.07853	0.322103	6.453	1.09658e-10	6.35161e-09
UBASH3B	1202.74	2.07991	0.270122	7.69991	1.3616e-14	1.30129e-12
CFH	112.864	2.08411	0.399807	5.21279	1.86022e-07	5.46323e-06
STXBP6	1773.51	2.09181	0.232847	8.9836	2.6204e-19	4.32404e-17
VWF	109.273	2.09222	0.407506	5.1342	2.83348e-07	7.83975e-06
SLPI	13504.6	2.09514	0.287718	7.28191	3.29132e-13	2.71198e-11
C4orf19	349.857	2.10049	0.260398	8.06645	7.23726e-16	8.01937e-14
SLFN11	85.0538	2.10354	0.458547	4.58742	4.48765e-06	9.23167e-05
HHIP	219.005	2.10438	0.419371	5.01795	5.22258e-07	1.36125e-05
SLC27A6	250.665	2.13168	0.336856	6.32817	2.48085e-10	1.33263e-08
GAS1RR	83.7372	2.14799	0.463379	4.63549	3.56098e-06	7.5349e-05
ENOX1	256.429	2.1789	0.456372	4.7744	1.80242e-06	4.0611e-05
AL121776.1	92.08	2.18639	0.415147	5.26656	1.39006e-07	4.18422e-06
NPL	70.0401	2.19097	0.396709	5.52288	3.33496e-08	1.14012e-06
SEMA6A	715.858	2.21013	0.329514	6.70724	1.98342e-11	1.27785e-09
TENM4	113.528	2.22328	0.382776	5.80832	6.31034e-09	2.56177e-07
GCNT4	105.674	2.24115	0.474433	4.72385	2.3142e-06	5.10393e-05
TCAM1P	46.0251	2.24886	0.498208	4.5139	6.36462e-06	0.000124239
ZIC2	335.426	2.28327	0.237314	9.62131	6.49964e-22	1.47606e-19
PTCHD1	168.039	2.28533	0.298549	7.6548	1.93613e-14	1.81261e-12
ST6GALNAC3	52.5761	2.28841	0.452862	5.0532	4.3446e-07	1.15606e-05
PRSS23	3371.13	2.31055	0.262066	8.81668	1.17904e-18	1.77919e-16
FMOD	93.7854	2.33219	0.444382	5.24817	1.53622e-07	4.58804e-06
ZNF716	80.9435	2.34388	0.530817	4.41561	1.00727e-05	0.000185898
SCN2B	103.008	2.34399	0.375206	6.24721	4.17844e-10	2.15373e-08
LINC01060	125.833	2.34848	0.354106	6.63215	3.30826e-11	2.06762e-09
GPR85	99.2009	2.35653	0.47255	4.98683	6.13766e-07	1.56596e-05
ARL4D	1837.49	2.36219	0.272289	8.67532	4.12403e-18	5.80324e-16
BEX1	330.004	2.37955	0.476384	4.99504	5.88234e-07	1.50416e-05
RNF157	86.9999	2.40813	0.414595	5.80839	6.30767e-09	2.56177e-07
GPC4	6905.12	2.43065	0.235738	10.3108	6.29674e-25	1.92571e-22
AC010761.2	132.471	2.43233	0.491334	4.95046	7.40401e-07	1.85805e-05
ANKRD20A5P	187.87	2.4782	0.343976	7.20456	5.82313e-13	4.65383e-11
EFEMP1	658.337	2.48275	0.280678	8.84556	9.10673e-19	1.42096e-16
FZD7	315.139	2.49281	0.272972	9.13212	6.71726e-20	1.19437e-17
CCDC160	63.3049	2.5091	0.409188	6.1319	8.68373e-10	4.20208e-08
PLCH1	375.491	2.51784	0.289249	8.70474	3.18312e-18	4.5919e-16
PALMD	149.929	2.53867	0.378745	6.70284	2.04408e-11	1.30964e-09
EPDR1	135.922	2.55323	0.358532	7.12134	1.0688e-12	8.25423e-11
LMOD1	63.642	2.57041	0.589021	4.36388	1.27777e-05	0.000227372
CAPN9	73.8	2.57427	0.598588	4.30058	1.70351e-05	0.000290725
KRT17	410.709	2.59098	0.396904	6.52797	6.66654e-11	3.98204e-09
EPHA7	240.833	2.59448	0.300265	8.64064	5.5901e-18	7.7241e-16
TAF7L	29.4482	2.60627	0.61589	4.23172	2.31913e-05	0.000376195
VIM	2177.04	2.63711	0.217778	12.1092	9.44597e-34	4.92414e-31
TXK	184.058	2.63978	0.288901	9.13729	6.40367e-20	1.14751e-17
PRSS1	33.6396	2.64354	0.62822	4.20798	2.57665e-05	0.00041185
C1orf226	76.8662	2.66184	0.526104	5.05954	4.2027e-07	1.12877e-05
CYB5R2	323.371	2.66694	0.247131	10.7916	3.77175e-27	1.41824e-24
RBP1	1133.6	2.68903	0.290439	9.25852	2.07281e-20	4.09862e-18
FOXA1	70.7508	2.70432	0.422613	6.39904	1.56352e-10	8.74697e-09
LIN7A	229.275	2.70792	0.327592	8.26614	1.38363e-16	1.6275e-14
AL138927.1	35.9826	2.71601	0.552229	4.91828	8.73089e-07	2.1327e-05
GAS2	172.025	2.71704	0.266543	10.1936	2.11724e-24	6.14723e-22
KCNJ12	151.322	2.72123	0.419453	6.48758	8.7224e-11	5.09073e-09
SYCP2	476.135	2.73521	0.30993	8.82524	1.09222e-18	1.67015e-16
HS3ST1	58.223	2.76035	0.585116	4.71761	2.3863e-06	5.25789e-05
WFDC2	4043.84	2.82336	0.345825	8.16411	3.23816e-16	3.71369e-14
LRRC17	382.722	2.84839	0.403684	7.05598	1.71388e-12	1.29272e-10
AL365184.1	54.7499	2.87478	0.517534	5.55477	2.77976e-08	9.76407e-07
LRRC4C	119.106	2.88295	0.514678	5.60146	2.12556e-08	7.67777e-07
AP005212.4	58.989	2.89493	0.482556	5.99916	1.98343e-09	8.86823e-08
PDE6B	38.8679	2.98208	0.538517	5.53758	3.06683e-08	1.0578e-06
AP000892.3	126.965	3.04227	0.49126	6.19279	5.91086e-10	2.96021e-08
AC044810.2	27.0856	3.05737	0.72047	4.24358	2.19986e-05	0.000358622
CCDC146	1740.05	3.08536	0.257835	11.9664	5.32829e-33	2.71589e-30
SLC16A10	215.882	3.09801	0.403332	7.68105	1.57791e-14	1.49556e-12
DMRT3	306.478	3.0986	0.29794	10.4001	2.47722e-25	7.89166e-23
RBP4	54.9424	3.10424	0.501978	6.18402	6.24907e-10	3.11598e-08
AC104126.1	75.0895	3.12567	0.696222	4.48948	7.13983e-06	0.000137734
ZFP3	84.482	3.16581	0.423905	7.46822	8.12879e-14	7.17116e-12
AC023593.1	588.019	3.17512	0.5203	6.10248	1.04432e-09	4.94909e-08
ATG9B	26.6993	3.17579	0.625903	5.07393	3.89692e-07	1.05405e-05
TNS4	304.684	3.17727	0.394528	8.05335	8.0561e-16	8.84128e-14
EMILIN2	499.456	3.20191	0.406045	7.8856	3.13029e-15	3.21971e-13
ACTG2	52.0518	3.21093	0.596817	5.3801	7.44452e-08	2.3749e-06
LINC02570	81.4294	3.28836	0.436278	7.53731	4.79764e-14	4.34955e-12
MEIOB	76.5	3.32834	0.705996	4.71438	2.42443e-06	5.33166e-05
HS6ST2	951.007	3.36814	0.210023	16.0371	7.0418e-58	1.46834e-54
CPM	4964.39	3.425	0.673158	5.08796	3.61934e-07	9.81854e-06
TAGLN	1213.29	3.43537	0.748302	4.59089	4.41361e-06	9.13673e-05
AC018629.1	44.9834	3.43881	0.60433	5.69029	1.26827e-08	4.84031e-07
LRRC7	228.078	3.47019	0.311601	11.1367	8.31851e-29	3.23393e-26
RIPOR2	49.8905	3.47877	0.585826	5.93824	2.88101e-09	1.24918e-07
PCDH7	1408.67	3.53526	0.616034	5.73875	9.53785e-09	3.72057e-07
PAGE1	58.2773	3.54464	0.486671	7.28345	3.25396e-13	2.69444e-11
NKX1-2	122.347	3.57787	0.339492	10.5389	5.71652e-26	1.98666e-23
PI3	977.943	3.59309	0.359101	10.0058	1.43711e-23	3.78885e-21
MPPED2	110.418	3.64954	0.723025	5.0476	4.47388e-07	1.18633e-05
SPOCK1	5930.61	3.70683	0.165711	22.3693	7.8362e-111	1.79739e-106
LUZP2	47.2144	3.74422	0.597404	6.26749	3.66918e-10	1.91273e-08
PLEKHG4	66.4225	3.75197	0.616559	6.08533	1.16251e-09	5.43066e-08
MAMLD1	113.433	3.77639	0.426044	8.86385	7.72949e-19	1.2398e-16
ENPP3	135.859	3.84961	0.572296	6.72661	1.73656e-11	1.13158e-09
ADGRB3	124.05	3.87935	0.371157	10.452	1.43434e-25	4.69993e-23
OSBP2	556.73	3.96035	0.87376	4.53254	5.82778e-06	0.000115135
FREM1	111.97	4.02327	0.533963	7.53474	4.89309e-14	4.41861e-12
BAALC	38.3685	4.16992	0.703022	5.93142	3.0033e-09	1.29957e-07
VGLL3	158.486	4.30963	0.32377	13.3108	2.0044e-40	1.73908e-37
SFRP2	12.9525	4.31667	1.03764	4.16009	3.18126e-05	0.000492033
ABCA12	90.9091	4.33586	0.625926	6.9271	4.29541e-12	3.06928e-10
COLGALT2	140.61	4.43909	0.379018	11.7121	1.10517e-31	5.06986e-29
KCNB2	20.4851	4.52229	0.844822	5.35295	8.65308e-08	2.71513e-06
ERICH3-AS1	13.762	4.52646	1.04831	4.31785	1.57559e-05	0.000272749
CLIC6	25.7471	4.63922	0.831858	5.57694	2.44793e-08	8.75946e-07
C8orf88	16.1882	4.80673	0.977696	4.91638	8.81585e-07	2.15054e-05
AC025423.4	316.903	4.81146	0.956486	5.03035	4.8959e-07	1.28487e-05
PLEKHS1	399.063	4.83276	1.11369	4.33941	1.42865e-05	0.000249005
EYA1	14.6964	4.86771	0.970394	5.01622	5.26988e-07	1.36892e-05
RPS6KA6	11.1782	4.9595	1.14434	4.33395	1.46455e-05	0.000254488
GLIS3-AS1	129.336	5.05937	0.490826	10.3079	6.49251e-25	1.95946e-22
OTX2	16.1971	5.15577	1.01373	5.08593	3.65834e-07	9.90688e-06
TEX36	112.434	5.18768	0.42367	12.2446	1.7954e-34	1.00442e-31
COL6A1	702.789	5.3524	0.382653	13.9876	1.85511e-44	2.23951e-41
OVCH2	22.7054	5.42358	0.940639	5.76585	8.1248e-09	3.20755e-07
ASXL3	11.4166	5.93626	1.41561	4.19345	2.74749e-05	0.000435516
PHACTR1	76.5403	6.13516	0.612963	10.009	1.39128e-23	3.71068e-21
TNMD	18.914	6.17099	1.15188	5.35732	8.4465e-08	2.65758e-06
SLC6A20	149.824	6.38552	1.27512	5.00779	5.50598e-07	1.4238e-05
RGS4	49.7975	6.52336	0.765299	8.52394	1.54215e-17	2.0329e-15
DKK2	1728.02	6.5418	0.695888	9.40065	5.42283e-21	1.11057e-18
ZNF649-AS1	58.5215	6.63345	1.25559	5.28314	1.26989e-07	3.85285e-06
TRIM43	19.0052	7.65227	1.58682	4.82238	1.41852e-06	3.28321e-05
ZNF423	41.831	7.90529	1.17178	6.74641	1.51548e-11	9.98865e-10
CYP4Z2P	31.3745	8.49495	1.31085	6.48051	9.14112e-11	5.32157e-09
AL583808.3	615.972	10.7013	1.28975	8.29717	1.06624e-16	1.29399e-14
GREM2	988.227	12.4756	1.0502	11.8793	1.51714e-32	7.40398e-30

## Sheet: SE60_CRISPRi_DEGs_FDR.05FC+-0.5
Within this data sheet are all DEGS detected after CRISPRi of SE60 at an FDR (padj) theshold of 0.05 and a FC of +/- 0.5 sorted largest negative fold to highest postive fold change
baseMean	log2FoldChange	lfcSE	stat	pvalue	padj
AL627422.2	32.4777	-2.50727	0.663414	-3.77934	0.000157243	0.00139496
AP001972.1	35.1335	-1.76008	0.607144	-2.89894	0.00374424	0.0193092
ACP5	35.5464	-1.56572	0.611831	-2.55908	0.010495	0.0433788
AC018695.4	35.9029	1.97282	0.61377	3.21427	0.00130779	0.00809271
DEPDC1-AS1	36.2657	1.6444	0.64415	2.55282	0.0106854	0.0439286
MAB21L4	37.9106	-1.63945	0.61035	-2.68608	0.00722957	0.0321656
AC026202.3	38.8664	1.62186	0.582737	2.78319	0.00538281	0.0254872
BEGAIN	39.5493	-1.622	0.57644	-2.81383	0.00489558	0.0237278
AP005062.1	40.4544	1.76719	0.627148	2.81782	0.00483507	0.0234839
AC093218.1	40.5751	2.5686	0.605739	4.24043	2.23089e-05	0.000269898
LMNTD2	40.6811	-1.49026	0.566101	-2.6325	0.00847584	0.0365126
AC008937.3	41.3243	1.45851	0.566896	2.5728	0.0100879	0.0421308
TMEM191B	42.6109	-1.95585	0.568117	-3.44269	0.000575968	0.00410488
LPAR1	43.306	1.50211	0.549438	2.7339	0.00625896	0.028698
AC110491.2	43.3779	2.04009	0.574905	3.54857	0.000387326	0.00293904
LRRIQ1	43.8397	1.47009	0.57371	2.56243	0.0103942	0.0431129
AC141557.1	44.0212	-1.82349	0.5554	-3.2832	0.00102637	0.00664731
HPCAL4	44.0675	-1.68724	0.547694	-3.08062	0.00206571	0.0117731
MMP1	45.1258	1.83607	0.577887	3.17721	0.00148701	0.00900457
SHISA3	45.1923	1.48604	0.54805	2.71151	0.00669784	0.0302914
SUCLG2-AS1	45.5153	1.46555	0.572024	2.56204	0.0104059	0.0431188
HLTF-AS1	46.5024	1.47256	0.550279	2.67602	0.00745031	0.0329314
RF00100	46.5359	-1.54749	0.60407	-2.56177	0.0104141	0.0431188
RN7SK	46.5359	-1.54749	0.60407	-2.56177	0.0104141	0.0431188
ACVR2B-AS1	47.564	1.43148	0.543519	2.63373	0.00844535	0.036445
AL049820.1	47.8871	1.9568	0.536821	3.64517	0.000267219	0.00217407
DLG1-AS1	48.0745	1.30837	0.51895	2.5212	0.0116956	0.0471655
AC068025.1	48.0752	1.41087	0.515213	2.73842	0.00617345	0.0283814
EDN1	48.9635	-1.37993	0.54338	-2.53953	0.0111002	0.0452405
AC021739.4	49.1491	1.52462	0.551382	2.76509	0.0056907	0.0265946
GPC6-AS2	50.1371	1.59096	0.514991	3.08931	0.00200625	0.0114948
SPIN4-AS1	51.9846	1.63452	0.514104	3.17936	0.00147601	0.00895055
AC114730.2	54.24	-1.61502	0.487232	-3.31469	0.00091745	0.00603466
KHSRPP1	54.4007	-1.29281	0.481803	-2.68328	0.00729041	0.0323684
RF01892	55.1986	1.55237	0.534534	2.90415	0.00368249	0.0190363
SEC23A-AS1	59.3169	1.22099	0.461313	2.64678	0.00812624	0.0353958
ADAM21	59.5368	1.25382	0.467516	2.68187	0.00732122	0.0324634
SYCP2	59.5383	1.28823	0.461265	2.79282	0.00522511	0.0249118
LRP1-AS	60.4026	2.04128	0.484684	4.21156	2.53613e-05	0.000299063
RF01979	60.6763	-1.19787	0.468123	-2.55888	0.0105009	0.0433825
ADAM20P1	60.7106	1.18617	0.472628	2.50974	0.0120822	0.0483735
FAM19A2	61.9014	1.17969	0.45131	2.61393	0.00895086	0.0381585
AC022872.1	63.079	1.52829	0.451427	3.38547	0.000710564	0.00489809
AL031258.1	63.1539	-1.52861	0.4732	-3.23037	0.00123632	0.00773092
WDFY3-AS1	63.9193	1.45797	0.451757	3.22733	0.00124953	0.00779137
WASHC5-AS1	64.1184	1.12445	0.445337	2.52493	0.011572	0.0467873
GJA5	64.4418	1.20024	0.441213	2.72032	0.00652187	0.0296668
FAM3D	64.9668	-1.25349	0.449606	-2.78797	0.00530399	0.0251765
RF01891	66.6301	1.64949	0.457274	3.60722	0.00030949	0.00245429
ADGRF3	66.6492	1.45187	0.441243	3.29042	0.00100039	0.00651063
DCTN1-AS1	67.1686	1.22878	0.456624	2.69102	0.00712344	0.0318486
ZMYM4-AS1	67.8323	1.35256	0.444511	3.0428	0.00234391	0.0130647
SLCO4A1	68.0805	-1.24924	0.442471	-2.82333	0.00475281	0.0231923
MTND4P12	68.2651	1.23229	0.445902	2.7636	0.00571679	0.0266949
AC009303.2	68.7573	1.16047	0.442685	2.62143	0.00875618	0.0374675
DUOX1	69.1829	-1.28059	0.441907	-2.89786	0.00375715	0.0193584
AC087286.3	69.7362	1.73184	0.442641	3.91252	9.13376e-05	0.000885636
AP003031.1	71.1076	-1.22058	0.42576	-2.86682	0.00414616	0.0208557
PCA3	73.7021	1.31203	0.467977	2.80361	0.0050534	0.024358
AC245884.1	75.389	-1.3137	0.420476	-3.12431	0.00178225	0.010478
AL355385.1	76.2206	-1.18227	0.409413	-2.88772	0.00388044	0.019816
AC104986.2	76.2881	-1.21055	0.433217	-2.79433	0.00520079	0.0248301
FOXP3	76.6725	-1.15278	0.410828	-2.806	0.00501611	0.0242032
AC005972.3	77.5269	1.47099	0.417985	3.51924	0.000432778	0.0032384
AC092839.1	78.1029	1.15888	0.411274	2.81778	0.00483571	0.0234839
AP003469.4	78.3328	-1.3688	0.41063	-3.33341	0.000857871	0.00570656
AC068025.2	78.5496	1.42326	0.417362	3.41014	0.000649291	0.00455217
SCX	78.6589	-1.31729	0.469113	-2.80804	0.00498441	0.0240771
WTAPP1	79.0094	1.56203	0.41664	3.74912	0.000177459	0.00154671
AC005920.2	79.796	1.09043	0.412517	2.64335	0.00820892	0.0356838
FOXO3B	80.7676	1.10602	0.404206	2.73628	0.00621382	0.0285138
LMLN	81.4693	1.1666	0.402649	2.89732	0.00376369	0.0193809
AL365214.2	82.3573	1.33226	0.409759	3.25132	0.0011487	0.00727804
CUZD1	82.7991	-1.11106	0.389719	-2.85094	0.00435902	0.0216819
AL365214.3	82.8247	1.30323	0.409815	3.18003	0.00147257	0.00893914
AC016597.1	83.1188	1.08866	0.388695	2.80079	0.00509771	0.0244797
AP000779.1	83.8813	1.34253	0.391627	3.42809	0.000607841	0.0043018
LPIN3	85.7873	-1.28537	0.417536	-3.07846	0.00208073	0.011835
TRIM67	85.9868	2.14848	0.417297	5.14857	2.62477e-07	5.76446e-06
FAM149A	85.9933	-1.22937	0.386201	-3.18323	0.00145641	0.00885973
B4GALT6	86.1907	1.05422	0.396126	2.66133	0.00778335	0.0340917
NCAM2	86.5852	1.25988	0.39997	3.14995	0.001633	0.0097381
AC005538.2	86.814	1.03003	0.382789	2.69085	0.00712696	0.0318507
TMEM191A	86.9334	-1.17252	0.396339	-2.95837	0.00309274	0.0164666
MBNL1-AS1	87.2039	1.35575	0.399118	3.39687	0.000681612	0.00472877
CCDC171	87.2993	1.20721	0.37988	3.17788	0.00148357	0.00898688
MNS1	89.9044	1.08198	0.403496	2.68151	0.00732913	0.0324902
AC021242.3	92.2575	1.38625	0.381565	3.63305	0.000280091	0.00226172
RILP	92.4363	-1.03124	0.394058	-2.61697	0.00887132	0.0378756
AC011825.2	93.1541	1.02242	0.372775	2.74271	0.00609336	0.0280806
AC051619.6	93.9956	-1.05218	0.364886	-2.88358	0.00393182	0.0199867
AC008149.1	95.1438	1.02545	0.368872	2.77996	0.00543658	0.0256856
STAB1	95.3716	-0.949691	0.366809	-2.58906	0.00962374	0.0404272
MIR6501	96.3203	1.23295	0.394673	3.12397	0.00178428	0.0104808
AC009134.1	96.3315	0.99531	0.374656	2.65659	0.00789345	0.0345038
OSCAR	96.3671	-1.00427	0.379487	-2.64638	0.00813578	0.0354194
AC097359.2	97.513	1.63933	0.37106	4.41797	9.96321e-06	0.000135783
AC008067.1	98.4339	1.12144	0.366594	3.05909	0.00222014	0.0124921
AC087286.2	100.214	1.5467	0.418661	3.69439	0.000220416	0.00184464
SAMD9	101.408	1.11687	0.367588	3.03837	0.00237858	0.013228
MTMR7	101.706	1.00741	0.354939	2.83826	0.00453599	0.022375
RF01977	102.263	-1.11895	0.367392	-3.04565	0.00232181	0.0129669
Z82188.2	105.781	-0.987157	0.351777	-2.8062	0.00501291	0.0242012
PPP1R12A-AS1	105.84	1.70043	0.383039	4.43932	9.02433e-06	0.000125366
LMX1B	105.853	-1.06317	0.360397	-2.94999	0.00317781	0.0168674
LIN7B	106.223	-0.96847	0.350015	-2.76694	0.00565853	0.0264874
SPIN4	107.06	0.883995	0.351301	2.51635	0.0118579	0.0476749
AC009320.1	107.519	1.04713	0.406301	2.57723	0.00995954	0.0416653
AC080112.1	108.012	0.873104	0.341488	2.55676	0.0105651	0.0435955
AP000919.4	108.214	0.869032	0.3467	2.50659	0.0121903	0.0487162
AC073332.1	109.706	1.79463	0.352356	5.09323	3.52021e-07	7.41912e-06
AR	110.978	1.12257	0.348096	3.22488	0.00126026	0.00783801
ZNF441	111.834	0.941276	0.334258	2.81602	0.00486227	0.0235863
SYT5	113.461	-0.872262	0.339382	-2.57015	0.0101654	0.0423415
NLGN4X	114.95	1.03303	0.331688	3.11445	0.00184287	0.0107625
MIR6848	114.967	-1.13979	0.341657	-3.33607	0.000849721	0.00566378
AC023509.6	115.75	1.05104	0.358419	2.93243	0.00336323	0.0177135
PPP1R32	116.392	-1.71698	0.35747	-4.80315	1.56192e-06	2.73375e-05
MINCR	117.451	-1.08492	0.331927	-3.26854	0.00108103	0.00692824
PABPC4L	119.563	1.27286	0.342493	3.71644	0.000202049	0.00171339
AC018553.2	120.596	-0.855881	0.334809	-2.55633	0.0105784	0.0436297
AC245100.3	122.211	1.02226	0.354815	2.88111	0.00396276	0.020135
AL606534.1	122.301	0.922805	0.320398	2.88018	0.00397445	0.0201647
AC006017.1	122.302	-0.935672	0.328975	-2.84421	0.00445222	0.0220628
AGER	122.546	-1.11173	0.364038	-3.05389	0.00225892	0.0126894
AC010401.1	123.677	1.03021	0.325679	3.16326	0.00156012	0.00935856
C1QTNF6	124.324	-0.944793	0.322491	-2.92967	0.00339317	0.0178294
LINC01090	125.08	1.17127	0.31936	3.66755	0.00024489	0.00201426
TMEM80	125.219	-0.913095	0.331863	-2.75142	0.00593368	0.0274991
AC005261.3	125.324	-1.07687	0.320973	-3.355	0.000793639	0.00535722
AP001107.7	126.681	-1.1811	0.353843	-3.33793	0.000844052	0.00563355
AL513523.4	127.189	-0.872998	0.317368	-2.75074	0.00594608	0.0275492
DNMBP-AS1	127.246	0.998766	0.329879	3.02767	0.00246444	0.0136133
AC024909.2	128.302	0.942083	0.376734	2.50066	0.0123963	0.0494131
TOR2A	128.414	-0.825455	0.316257	-2.61007	0.00905225	0.038524
SEC14L2	128.635	-0.841351	0.318544	-2.64124	0.00826039	0.0358206
FN3K	129.512	-0.951404	0.34026	-2.79611	0.00517222	0.0247074
FAT3	130.108	0.806339	0.314761	2.56175	0.0104145	0.0431188
CHST1	132.19	-1.62919	0.315336	-5.16652	2.38488e-07	5.31892e-06
CCDC88B	133.474	-0.898771	0.311003	-2.88991	0.0038535	0.0197087
NKX6-2	134.039	-1.20571	0.307644	-3.91918	8.88524e-05	0.000866901
MED11	134.832	-0.873969	0.315569	-2.7695	0.00561416	0.0263297
AC037198.2	134.926	0.955862	0.310746	3.07603	0.00209779	0.0119084
AL445928.2	135.55	1.13545	0.308496	3.68059	0.000232695	0.0019324
AC011495.3	136.09	-1.38992	0.329557	-4.21754	2.46982e-05	0.000292242
AL022312.1	136.096	0.882503	0.335832	2.62781	0.00859356	0.0369161
WNT6	136.259	-0.854346	0.304046	-2.80992	0.00495535	0.0239703
LINC01446	137.845	0.889458	0.315755	2.81693	0.00484856	0.023533
MAPK15	138.267	-1.38252	0.30876	-4.47766	7.54651e-06	0.000106816
RUNDC3A	138.722	-0.883764	0.325348	-2.71637	0.00660024	0.0299364
CCDC78	138.784	-0.895433	0.344842	-2.59664	0.00941392	0.0397589
SMAD1-AS1	138.962	0.887403	0.326997	2.71379	0.00665175	0.0301383
AL391421.1	139.242	1.19851	0.329457	3.63785	0.000274928	0.00222524
GDPD3	139.38	-0.839889	0.313076	-2.6827	0.00730308	0.0324164
POMK	140.037	1.37727	0.313186	4.39761	1.0945e-05	0.000146956
AC007899.1	140.181	1.08893	0.308095	3.53441	0.000408687	0.00307944
ZNF485	140.591	0.776063	0.30473	2.54673	0.0108739	0.044518
RRAD	140.977	-0.789804	0.307768	-2.56623	0.010281	0.0427675
LIN28B	141.096	1.08211	0.302086	3.58213	0.000340807	0.0026526
RAB26	141.179	-0.935874	0.337482	-2.77311	0.00555234	0.0261251
AC002558.2	141.225	1.02206	0.302697	3.37651	0.000734128	0.00502757
LINC00205	141.304	0.908636	0.310882	2.92277	0.00346937	0.0181358
ZNF449	144.648	0.811507	0.303258	2.67596	0.00745159	0.0329314
AC018638.1	145.606	-0.829786	0.292525	-2.83664	0.00455915	0.0224699
KHK	146.176	-0.818089	0.312157	-2.62076	0.00877328	0.037522
AL391244.3	149.241	-1.04275	0.291542	-3.57666	0.000348017	0.00269171
ATXN7L2	149.262	-0.9386	0.303934	-3.08817	0.0020139	0.0115233
MIR5703	149.793	1.24999	0.323128	3.8684	0.000109552	0.00102478
NRIP3	150.321	-0.730243	0.291501	-2.50512	0.0122411	0.0488963
AC098869.2	151.07	0.835372	0.308674	2.70633	0.00680322	0.0306875
LRRC75B	151.79	-0.891972	0.349141	-2.55476	0.0106261	0.043778
SAMD9L	151.839	0.819887	0.29717	2.75898	0.00579815	0.0270017
MALL	152.444	0.820207	0.290541	2.82304	0.00475713	0.0232068
ADM5	152.871	-1.32316	0.316973	-4.17436	2.98819e-05	0.000341847
TTYH1	152.936	-1.20039	0.297692	-4.03234	5.52251e-05	0.000580183
CDKL2	153.988	1.02099	0.289589	3.52566	0.000422429	0.00316776
CORO6	154.467	-0.942648	0.314516	-2.99713	0.0027253	0.0148122
ZNF92	154.602	0.897486	0.303417	2.95793	0.0030971	0.0164847
SNHG19	157.943	-0.767833	0.300176	-2.55794	0.0105294	0.043469
WWC2-AS1	158.327	0.833965	0.285943	2.91654	0.00353934	0.0184406
LGALS14	159.374	-0.824521	0.281238	-2.93176	0.00337049	0.0177229
ATP2B2	161.371	0.876134	0.287647	3.04586	0.00232016	0.0129658
AL449106.1	161.908	1.37452	0.296501	4.6358	3.55562e-06	5.60318e-05
TNFRSF18	163.374	-1.09313	0.287166	-3.80663	0.000140874	0.00127156
AL031848.1	163.964	-0.822907	0.303379	-2.71247	0.00667835	0.0302191
AL024507.2	166.391	0.741196	0.279114	2.65553	0.00791829	0.0345773
AC233702.7	167.309	0.700235	0.278086	2.51806	0.0118004	0.0475104
FAM229A	167.712	-0.792686	0.291595	-2.71845	0.00655882	0.0298112
AL139287.1	168.906	-0.800517	0.289978	-2.76061	0.00576929	0.0268818
SERPINB7	170.752	-1.10908	0.280759	-3.95031	7.80501e-05	0.000775106
LINC02004	170.772	-0.742578	0.279883	-2.65317	0.00797395	0.0348028
OPA1-AS1	170.872	1.10802	0.27774	3.98942	6.62363e-05	0.00067489
SCN1B	171.227	-1.09463	0.279883	-3.91104	9.18997e-05	0.000889585
MMEL1	171.347	-0.977772	0.289897	-3.37282	0.00074402	0.00508399
SDHAP1	171.404	-0.744296	0.269094	-2.76594	0.00567597	0.0265618
PARVB	171.582	-0.763805	0.285598	-2.67441	0.00748611	0.0330416
DSCAS	172.485	0.911113	0.273043	3.33688	0.000847243	0.00565266
ASIP	172.561	0.714173	0.279053	2.55927	0.0104892	0.0433674
AP000919.2	173.581	0.995825	0.306182	3.25239	0.00114437	0.00725975
AC006453.4	174.915	-0.695032	0.271131	-2.56346	0.0103635	0.0430006
NME3	175.228	-1.39663	0.317938	-4.39277	1.11917e-05	0.00014957
PRUNE2	175.678	0.854895	0.269541	3.17166	0.00151568	0.00913327
AC097381.1	176.899	0.828751	0.316026	2.62241	0.008731	0.037369
ZNF341-AS1	178.86	-0.712967	0.274821	-2.5943	0.0094784	0.0399334
TSSK3	181.241	-0.854746	0.285841	-2.99028	0.0027872	0.0151105
TMEM44-AS1	181.39	-0.765351	0.291564	-2.62499	0.00866527	0.0371629
CHIC1	184.701	0.751207	0.282187	2.66209	0.00776573	0.0340318
WFDC21P	184.708	-1.20837	0.273804	-4.41326	1.01827e-05	0.000138118
PLCXD2	185.211	0.719072	0.270925	2.65414	0.00795119	0.0347122
APBB3	185.337	-0.764785	0.290605	-2.6317	0.00849596	0.0365901
MUC1	186.204	-0.727799	0.262918	-2.76816	0.00563743	0.026419
SAA2	186.495	-1.30178	0.286164	-4.54908	5.38806e-06	8.06337e-05
TEPSIN	187.175	-0.86923	0.263953	-3.29313	0.000990802	0.00645801
NFE2	187.819	-0.81092	0.258087	-3.14205	0.00167772	0.00996002
WDR17	188.823	0.732864	0.265695	2.75829	0.00581048	0.0270444
KCNH7	190.285	1.40063	0.280746	4.98898	6.06982e-07	1.18644e-05
AC012358.3	190.659	0.6971	0.270668	2.57548	0.0100101	0.0418405
AP001381.1	191.682	0.886477	0.269862	3.28493	0.00102009	0.00662634
COL11A1	192.303	0.737528	0.263531	2.79864	0.00513186	0.0245691
CPT1B	192.337	-1.43472	0.263188	-5.45132	4.99979e-08	1.33845e-06
SAP25	192.519	-1.39295	0.283706	-4.90982	9.11594e-07	1.7027e-05
FMO5	193.391	0.665198	0.260507	2.55348	0.0106653	0.0438936
LCAT	194.402	-0.724162	0.256818	-2.81975	0.00480607	0.023397
AC025048.4	194.453	-1.15015	0.277275	-4.14804	3.35337e-05	0.00037761
GGT5	194.78	-0.790459	0.290494	-2.72108	0.00650684	0.0296062
NEK1	194.93	0.703466	0.262893	2.67587	0.00745361	0.0329319
EMB	194.976	0.769331	0.259965	2.95936	0.0030828	0.0164289
STAG3L3	197.723	-0.736353	0.289549	-2.54311	0.0109871	0.0448702
MIR4750	198.309	-0.855083	0.254084	-3.36536	0.000764439	0.00518262
FNIP2	198.902	0.730139	0.254023	2.8743	0.00404919	0.0204596
SLC27A6	198.939	1.19105	0.260527	4.57171	4.83768e-06	7.31592e-05
CCDC88A	201.066	0.852537	0.259947	3.27965	0.00103935	0.00671606
ST20-AS1	201.264	-0.664868	0.258981	-2.56725	0.0102509	0.0426566
GP1BB	201.891	-1.06249	0.276884	-3.83731	0.000124388	0.00114431
CNIH3	203.91	1.60024	0.326763	4.89724	9.71937e-07	1.79981e-05
MXRA5	205.678	0.794991	0.2682	2.96417	0.00303498	0.0162292
CCDC9B	205.716	-1.15343	0.25358	-4.54858	5.40095e-06	8.07566e-05
AC090114.3	206.343	0.895084	0.24756	3.61563	0.000299616	0.00238696
GFOD1-AS1	206.888	0.821888	0.273453	3.00559	0.00265064	0.0144906
AC068620.2	206.889	0.749402	0.257361	2.91187	0.00359275	0.0186507
AC010327.3	207.688	-0.705926	0.280882	-2.51325	0.0119625	0.0480081
PAQR6	209.669	-1.3969	0.263696	-5.29737	1.17485e-07	2.84472e-06
FZD8	209.953	-0.840192	0.247178	-3.39914	0.000675978	0.00470103
MYO5A	210.518	0.781105	0.25109	3.11086	0.00186544	0.0108686
GSDMB	211.733	-0.618751	0.244333	-2.53241	0.0113282	0.0459957
STX17	212.488	0.670658	0.246755	2.71791	0.00656962	0.0298447
AC104662.2	213.003	0.83296	0.248062	3.35787	0.000785462	0.00530826
AC242426.2	213.016	0.640632	0.246468	2.59925	0.00934286	0.0395266
AC074143.1	213.087	-1.0375	0.289952	-3.57818	0.000345995	0.00268038
RRP7BP	213.1	-0.64316	0.25218	-2.5504	0.01076	0.0441568
FLRT2	214.864	0.772275	0.267536	2.88662	0.00389408	0.019868
AC006435.2	214.976	-0.878891	0.242395	-3.62586	0.000288006	0.00231371
GACAT2	215.022	0.842094	0.247164	3.40702	0.000656754	0.00459366
MTCO1P12	216.482	0.907887	0.254844	3.56252	0.000367311	0.00281317
FAM126A	217.002	0.651639	0.249228	2.61463	0.00893231	0.0380982
AL034380.1	217.142	-0.746263	0.245081	-3.04496	0.0023271	0.0129885
LHFPL6	217.946	-0.722596	0.246707	-2.92896	0.00340099	0.0178542
CPZ	218.014	-0.648399	0.249991	-2.59369	0.00949514	0.0399651
ZNF575	218.235	-0.670884	0.240624	-2.7881	0.00530178	0.0251729
FAM83B	219.072	0.793798	0.259976	3.05336	0.00226297	0.0127039
FOS	219.791	0.614022	0.242918	2.52769	0.0114815	0.0464761
GPR78	220.028	-0.629807	0.245895	-2.56128	0.0104286	0.0431666
YJEFN3	220.551	-1.22927	0.263091	-4.67243	2.9766e-06	4.7692e-05
AC019127.1	220.581	1.02536	0.246525	4.15924	3.19301e-05	0.000362393
CENPE	220.979	0.966619	0.244335	3.95612	7.6178e-05	0.000760017
ANO9	221.687	-0.905183	0.259452	-3.48882	0.000485159	0.00357748
PLIN4	222.411	-0.660925	0.238103	-2.77579	0.00550677	0.0259532
ARHGEF4	222.414	-0.823682	0.24083	-3.42018	0.0006258	0.0044144
AL022328.4	223.002	-0.70543	0.244985	-2.87948	0.00398328	0.0201976
AL359922.2	223.186	0.775096	0.24562	3.15567	0.00160129	0.00958216
CNKSR2	224.408	0.679633	0.24347	2.79145	0.0052473	0.0249968
FAM76B	225.381	0.616532	0.239859	2.5704	0.0101582	0.042332
AC015923.1	225.401	1.30701	0.243374	5.37039	7.85677e-08	1.98027e-06
CBX7	226.014	-0.637722	0.24801	-2.57136	0.01013	0.0422656
INPP5J	228.303	-0.787361	0.235271	-3.34661	0.000818064	0.00549413
PSD	228.399	-0.628274	0.250817	-2.50492	0.0122481	0.0489129
PPARGC1A	228.406	0.671133	0.235144	2.85414	0.00431541	0.0215022
STX1A	230.585	-0.937521	0.235191	-3.98621	6.7136e-05	0.000682042
EGFL6	230.735	-0.600301	0.235368	-2.55048	0.0107574	0.0441567
ODF3B	231.535	-0.64063	0.238474	-2.68638	0.0072231	0.0321656
NELL2	231.636	0.829688	0.235827	3.51821	0.000434471	0.00324958
PET100	233.852	-0.980125	0.234196	-4.18507	2.85081e-05	0.00032853
AKAP6	235.332	1.01918	0.234065	4.35427	1.33512e-05	0.000174772
PI4KAP2	236.523	-0.888893	0.241692	-3.67779	0.00023526	0.00194938
GAS2L3	236.874	0.749544	0.233568	3.2091	0.00133151	0.00821296
ZNF45	237.294	0.648098	0.234	2.76964	0.0056118	0.0263258
AC131571.1	237.931	0.658612	0.241837	2.72337	0.00646202	0.0294363
PGGHG	238.161	-0.7708	0.252781	-3.04928	0.00229391	0.0128525
PRSS2	238.338	-0.669744	0.228806	-2.92713	0.00342106	0.0179322
HIST1H2BJ	238.513	-0.676385	0.234043	-2.89	0.00385241	0.0197087
ARTN	238.523	-0.797211	0.229375	-3.47558	0.000509748	0.00371274
C20orf96	239.101	-0.616744	0.234187	-2.63356	0.00844952	0.0364539
ZNF678	239.214	1.04641	0.231075	4.52842	5.94261e-06	8.75876e-05
S100A9	239.317	-0.825533	0.24205	-3.41059	0.000648229	0.00454842
C22orf15	239.779	-0.670864	0.229728	-2.92025	0.00349746	0.0182576
LAMA5-AS1	240.333	0.831591	0.230749	3.60387	0.000313509	0.00247818
MUC20	241.059	-0.708329	0.228769	-3.09627	0.00195971	0.0112806
SAA1	242.589	-1.36822	0.290865	-4.70398	2.55137e-06	4.18512e-05
AL031587.2	242.861	-0.706162	0.23363	-3.02256	0.00250647	0.0138012
AL731577.2	243.897	0.599047	0.23	2.60455	0.00919947	0.0390061
ERCC6L2	244.527	0.589631	0.232624	2.5347	0.0112545	0.0457828
PIK3C3	244.782	0.602803	0.226931	2.65632	0.00789979	0.0345228
ADAMTS8	245.187	0.620276	0.232479	2.6681	0.0076282	0.0335656
SEMA6A	245.323	0.593431	0.226022	2.62554	0.00865114	0.0371286
TMEM99	246.138	-0.74333	0.256734	-2.89533	0.00378764	0.0194574
AC005726.4	246.34	-0.595901	0.226251	-2.63381	0.00844334	0.036445
MAP3K7CL	246.592	0.845888	0.239566	3.53091	0.000414129	0.003115
NOMO3	246.665	0.626698	0.229013	2.73652	0.00620932	0.0285083
SLC2A3P1	247.477	0.650865	0.225196	2.89022	0.00384976	0.0197087
LENG8-AS1	248.733	-0.691077	0.227517	-3.03748	0.00238567	0.0132631
KIF14	249.108	0.682858	0.243357	2.806	0.00501613	0.0242032
INTS2	249.961	0.706372	0.239964	2.94366	0.00324357	0.0171689
AL590822.2	250.57	-0.5911	0.224286	-2.63548	0.00840185	0.0363146
ROR1-AS1	250.963	0.595703	0.225153	2.64576	0.00815067	0.0354753
AC008040.5	251.169	-0.619336	0.23058	-2.68599	0.00723159	0.0321656
REC8	251.47	-0.681821	0.226881	-3.0052	0.00265407	0.0144906
SAA2-SAA4	252.48	-1.15949	0.272613	-4.25324	2.10699e-05	0.000257438
FAT4	252.855	1.123	0.273335	4.10853	3.9819e-05	0.000438645
C1QTNF12	253.099	-1.32943	0.236968	-5.61017	2.02128e-08	6.04982e-07
ARSJ	255.067	0.778495	0.224539	3.46708	0.000526138	0.0038016
AL109613.1	255.524	0.815562	0.231744	3.51924	0.000432789	0.0032384
AC003965.2	258.143	-0.637642	0.222857	-2.86121	0.00422027	0.0211381
CCDC65	258.508	-0.660758	0.232561	-2.84122	0.00449408	0.0222191
SGF29	260.279	-0.746184	0.250428	-2.97964	0.00288586	0.0155622
TAF9B	262.113	0.562094	0.219046	2.56609	0.0102851	0.0427678
MCAT	262.34	-0.581639	0.220018	-2.64359	0.00820315	0.0356677
ZNF385C	263.318	-0.551022	0.218186	-2.52547	0.0115543	0.0467266
CUTALP	263.877	0.592572	0.224761	2.63645	0.0083778	0.0362261
HLA-F	264.403	-0.797469	0.221387	-3.60216	0.000315586	0.00249092
CNTLN	265.53	0.851526	0.22593	3.76899	0.000163912	0.00144466
AC090971.2	265.916	0.899235	0.226669	3.96717	7.27307e-05	0.00073155
AP001350.1	266.209	0.757224	0.218482	3.46584	0.000528577	0.00381602
AP002360.1	267.032	-0.774976	0.224188	-3.45681	0.000546615	0.00391998
COL6A2	267.481	-0.733513	0.217689	-3.36955	0.000752917	0.00513257
AC025165.1	267.556	-0.795175	0.218914	-3.63236	0.000280838	0.00226669
TNNT2	267.863	-0.838751	0.227936	-3.67976	0.000233451	0.00193681
ARHGAP42	267.98	0.632292	0.217373	2.90879	0.00362827	0.0188068
TMEM52	267.98	-0.686019	0.232375	-2.95221	0.00315509	0.0167623
AL138789.1	268.024	1.06381	0.241058	4.41309	1.01906e-05	0.000138118
AL133375.1	268.143	-0.575329	0.225098	-2.55591	0.0105912	0.0436718
OSBPL7	268.208	-1.63796	0.249542	-6.56389	5.24217e-11	2.86905e-09
TPM2	268.648	-1.42854	0.26546	-5.38135	7.393e-08	1.8771e-06
LCA5	269.977	0.817685	0.235719	3.4689	0.000522596	0.00378235
AL606534.2	270.985	1.01618	0.253911	4.00209	6.27845e-05	0.000645484
ELMO3	271.043	-0.933813	0.239334	-3.90172	9.55113e-05	0.000916823
SLC4A3	273.175	-0.79403	0.233389	-3.40218	0.000668509	0.00466037
FAM241B	273.857	-0.693731	0.218863	-3.16971	0.00152593	0.00917901
AC026470.2	274.023	0.572842	0.214529	2.67023	0.00758002	0.0333877
MANEA	274.348	0.692915	0.227894	3.04051	0.00236177	0.0131472
SGO2	274.359	0.776393	0.217886	3.56329	0.000366231	0.00280739
ITGA2	274.822	0.931556	0.260349	3.57811	0.000346086	0.00268038
LINC02035	275.211	-0.628548	0.224377	-2.8013	0.0050897	0.0244797
TRIM7	275.512	-0.669898	0.21765	-3.07787	0.00208486	0.0118545
AC079226.1	277.24	1.12525	0.219343	5.13008	2.89623e-07	6.24919e-06
PCLO	278.175	1.16671	0.237521	4.91201	9.01489e-07	1.68565e-05
RNF219	278.77	0.815026	0.216055	3.77232	0.00016174	0.00142921
TTC14	279.026	0.807567	0.216997	3.72156	0.000197999	0.00168651
RANBP6	280.725	0.814154	0.215938	3.77031	0.000163044	0.00144
FANCD2OS	280.866	-0.559515	0.218494	-2.56078	0.0104437	0.0432186
NAGK	281.587	-0.544324	0.210792	-2.58228	0.00981491	0.0411554
HSF4	281.588	-1.29678	0.258411	-5.01829	5.21335e-07	1.03905e-05
PRKAR2A-AS1	281.618	1.06814	0.223081	4.78813	1.68344e-06	2.90516e-05
ENGASE	281.854	-0.715536	0.235283	-3.04118	0.00235654	0.0131224
LEF1-AS1	282.116	0.631509	0.218365	2.89199	0.00382808	0.0196217
AC087276.3	282.312	0.815584	0.229531	3.55327	0.000380475	0.00289342
ZBTB38	282.568	0.80028	0.226331	3.53589	0.000406411	0.00306363
ZNF367	282.633	0.678105	0.223534	3.03357	0.00241682	0.0133974
ZNF322	283.056	0.891041	0.232401	3.83407	0.00012604	0.00115643
AC092143.3	283.089	-0.972992	0.226487	-4.29601	1.739e-05	0.000218516
AC127024.6	284.482	0.715504	0.217204	3.29416	0.00098716	0.0064367
TEX15	284.924	0.665681	0.210715	3.15915	0.00158231	0.00948503
TRIM46	286.28	-0.583594	0.215688	-2.70573	0.00681541	0.0307344
ETHE1	286.737	-0.618708	0.209081	-2.95918	0.00308461	0.0164334
AC023509.2	287.676	0.89219	0.229258	3.89165	9.95661e-05	0.000950516
OTUD6B	290.095	0.653207	0.225872	2.89194	0.00382873	0.0196217
F12	290.395	-0.813538	0.225693	-3.60463	0.000312604	0.00247215
MROH6	294.089	-0.817689	0.2311	-3.53824	0.000402802	0.00304041
MIR3610	295.391	0.735077	0.208464	3.52615	0.000421645	0.00316438
RAPGEF5	296.945	0.578535	0.208024	2.7811	0.00541749	0.0256094
NUDT1	297.117	-0.623706	0.208327	-2.99388	0.00275454	0.0149616
DAPP1	297.311	-0.705086	0.211899	-3.32746	0.000876418	0.00580909
BAIAP2L2	297.431	-0.898264	0.222002	-4.0462	5.20547e-05	0.000553282
CHRNE	297.534	-0.675101	0.212172	-3.18186	0.00146333	0.00888927
PIGN	298.536	0.628828	0.206304	3.04807	0.00230313	0.0128874
TMEFF1	299.681	0.569662	0.224106	2.54193	0.0110241	0.044973
ARHGAP27P1-BPTFP1-KPNA2P3	299.916	-0.719749	0.237653	-3.02857	0.00245713	0.0135772
VAMP5	300.099	-0.872008	0.206648	-4.21977	2.44547e-05	0.000290622
SMG9	300.656	-0.594188	0.218698	-2.71693	0.00658903	0.0299091
DNAJC17	300.861	-0.52174	0.20528	-2.54161	0.0110344	0.0450044
ADIRF	301.844	-0.582316	0.203642	-2.85951	0.00424301	0.0212335
AP003068.1	301.972	-0.603265	0.224895	-2.68243	0.00730889	0.0324338
AC090971.1	303.218	0.661027	0.207027	3.19295	0.00140828	0.00861446
AMH	304.15	-0.969244	0.22971	-4.21942	2.4493e-05	0.000290622
PTCH1	305.421	0.604555	0.208701	2.89676	0.00377039	0.019398
PRDM5	305.834	0.574476	0.203409	2.82423	0.00473938	0.0231464
AC016588.1	307.056	-0.617881	0.209516	-2.94908	0.00318721	0.0169069
PLS3-AS1	307.28	0.953903	0.205587	4.63989	3.4859e-06	5.51854e-05
AL645608.7	307.656	-1.01158	0.231694	-4.36604	1.26521e-05	0.000166633
MAGI3	307.763	0.683058	0.232976	2.93189	0.0033691	0.0177229
AC013476.1	308.489	0.672524	0.20849	3.22569	0.00125672	0.0078244
CCP110	308.693	0.59611	0.215897	2.76109	0.00576084	0.0268569
ARL6	308.973	0.544924	0.204422	2.66569	0.00768312	0.0337384
TTC5	309.349	0.637255	0.207843	3.06604	0.00216917	0.0122451
ADAMTS9	309.455	0.512954	0.205181	2.50001	0.0124189	0.0494804
GLI3	309.901	0.741407	0.212255	3.49301	0.000477616	0.0035294
PRR19	310.214	-0.585054	0.205483	-2.84722	0.00441036	0.0219057
AC008770.3	311.577	0.625939	0.201375	3.10832	0.00188153	0.0109402
ARHGEF25	312.81	-0.753522	0.202898	-3.7138	0.000204174	0.00172886
TMEM86B	313.268	-0.661065	0.202764	-3.26026	0.0011131	0.00710209
AC005261.1	314.227	-1.17312	0.209535	-5.59867	2.16004e-08	6.35479e-07
ATP7A	314.565	0.696799	0.208659	3.33941	0.000839557	0.00561006
AC005540.1	315.509	0.636795	0.2034	3.13076	0.00174357	0.0102907
AC112497.1	315.609	-0.525385	0.202038	-2.60043	0.00931068	0.0394001
OXLD1	316.504	-0.608183	0.212091	-2.86755	0.00413664	0.0208221
PIBF1	317.064	0.584741	0.204505	2.85929	0.00424587	0.0212355
LMBR1L	318.027	-0.557297	0.201807	-2.76154	0.005753	0.0268276
C3orf58	318.52	0.693877	0.203369	3.41191	0.000645088	0.00453007
NUF2	318.539	0.623386	0.200399	3.11072	0.0018663	0.0108699
ITPKA	318.583	-0.562207	0.198285	-2.83535	0.00457755	0.0225062
PLCB1	320.433	0.574133	0.224361	2.55898	0.0104981	0.0433814
LMBRD2	320.595	0.642361	0.225517	2.84839	0.00439405	0.0218373
GJA1	321.186	0.702833	0.21495	3.26975	0.00107644	0.00690886
AL035252.4	323.479	-0.666878	0.207636	-3.21176	0.00131926	0.00814617
MMS22L	323.542	0.707394	0.229963	3.07611	0.00209718	0.0119084
MDFIC	324.77	0.718284	0.199187	3.60607	0.000310867	0.00246201
ZNF184	325.39	0.791381	0.214022	3.69767	0.000217586	0.0018245
SMIM10L2A	327.075	0.575922	0.203149	2.83497	0.00458294	0.0225099
ZNF700	327.35	0.592413	0.196575	3.01367	0.00258109	0.0141533
WASHC5	327.726	0.580052	0.213071	2.72235	0.00648204	0.0295089
SLFNL1-AS1	329.7	-0.521599	0.2027	-2.57325	0.0100748	0.042086
ZDHHC21	332.455	0.591633	0.207276	2.85432	0.0043129	0.0214959
ATP6V1B1	333.533	-0.700865	0.205803	-3.40551	0.000660399	0.00461316
VPS50	334.216	0.575226	0.19401	2.96493	0.0030275	0.0162052
AC108010.1	334.333	0.714316	0.197248	3.62142	0.000292996	0.00234245
MYEF2	334.827	0.575996	0.209069	2.75505	0.00586839	0.0272551
KIF18A	335.149	0.52504	0.199044	2.63781	0.00834439	0.0361088
OSER1-DT	335.45	-0.565598	0.198258	-2.85284	0.00433308	0.0215773
MIR939	336.505	-0.526091	0.195865	-2.686	0.00723139	0.0321656
ZNF428	336.624	-0.598599	0.201899	-2.96484	0.00302838	0.0162052
SLC36A1	337.812	0.617806	0.205966	2.99955	0.00270381	0.0147185
DACT3-AS1	337.932	-0.895551	0.207243	-4.32126	1.55142e-05	0.000198268
AC008770.2	339.379	0.610546	0.194616	3.13719	0.00170577	0.0100953
TRMT13	339.856	0.653127	0.194074	3.36535	0.000764466	0.00518262
STXBP5	339.887	0.555847	0.196858	2.8236	0.00474877	0.0231792
COL25A1	340.195	0.675127	0.193166	3.49505	0.000473965	0.00350543
FBN1	340.886	0.613658	0.196029	3.13044	0.00174542	0.0102981
AKIP1	342.48	-0.615931	0.197152	-3.12415	0.00178321	0.010478
PPP1R12B	343.141	0.564441	0.196855	2.86729	0.00414004	0.0208331
CCDC167	343.623	-0.543843	0.192438	-2.82607	0.00471229	0.0230402
LTB4R	344.853	-0.638449	0.197822	-3.22739	0.00124924	0.00779137
ALPL	344.974	-0.815596	0.201756	-4.04249	5.28873e-05	0.000559029
AL135999.1	345.022	-0.716844	0.210031	-3.41303	0.000642439	0.00451514
MYCBP2-AS1	345.165	0.552555	0.201574	2.7412	0.00612154	0.0281879
A1BG	345.351	-0.661731	0.215301	-3.07352	0.00211552	0.0119893
KIF16B	346.144	0.523506	0.190765	2.74424	0.00606504	0.0279875
FBXO30	346.277	0.521737	0.194184	2.68682	0.00721359	0.032135
RIN1	347.475	-0.500547	0.19942	-2.51001	0.0120727	0.0483556
AC011466.3	348.45	-0.532175	0.190667	-2.79113	0.00525251	0.0250078
LPAR2	348.634	-0.5501	0.205323	-2.67919	0.00738008	0.0326572
ZNF570	350.363	0.533317	0.205343	2.5972	0.0093987	0.0397141
BRICD5	350.414	-0.821699	0.209257	-3.92674	8.61055e-05	0.000843443
YJU2	350.711	-0.584877	0.189744	-3.08245	0.00205305	0.0117123
TRAPPC2	351.098	-0.658233	0.195484	-3.3672	0.000759363	0.00516631
AC010768.1	352.125	-0.508925	0.192101	-2.64926	0.00806683	0.0351725
AL590006.1	354.509	0.681247	0.192415	3.54051	0.000399359	0.00301707
KLHL15	356.437	0.783254	0.207142	3.78124	0.00015605	0.0013889
DHRS1	357.097	-0.530998	0.190442	-2.78823	0.00529963	0.0251696
DCAF17	357.645	0.590959	0.212027	2.78719	0.00531668	0.0252228
AC025754.1	358.8	0.941592	0.20985	4.48699	7.22379e-06	0.000102924
AC027307.2	358.809	-0.518633	0.201763	-2.5705	0.0101552	0.0423296
MIR7705	358.979	-0.670669	0.200867	-3.33887	0.000841204	0.00561672
AJM1	359.279	-0.582886	0.226732	-2.57081	0.010146	0.0423118
C9orf72	360.174	0.677012	0.18966	3.56961	0.000357516	0.00275405
AC011092.2	360.625	0.973675	0.193267	5.03797	4.7049e-07	9.55389e-06
CMPK2	360.824	0.54049	0.191703	2.81942	0.00481112	0.0234007
MMP24OS	360.861	-0.547525	0.193376	-2.83141	0.00463438	0.0227302
SENP7	361.275	0.6347	0.189937	3.34164	0.000832838	0.00557164
MIF4GD	361.944	-0.554063	0.189267	-2.92742	0.00341789	0.0179211
DUSP6	362.064	0.615494	0.195631	3.14619	0.00165413	0.00984369
COL8A1	362.146	0.57418	0.194336	2.95457	0.00313109	0.0166554
CRAT	363.257	-0.539778	0.18968	-2.84572	0.00443109	0.021977
AP002336.3	363.518	0.669227	0.217007	3.08389	0.0020431	0.0116633
FP236383.1	363.66	1.01322	0.252634	4.01062	6.05594e-05	0.000626677
AL109761.1	363.666	0.575451	0.208084	2.76547	0.00568409	0.0265775
NEDD4	364.732	0.518989	0.18592	2.79147	0.00524699	0.0249968
ENPP4	365.074	0.791171	0.188094	4.20626	2.59629e-05	0.000303671
FAM160A1	365.276	1.03586	0.191365	5.41299	6.19812e-08	1.61903e-06
G2E3	365.675	0.621489	0.195247	3.1831	0.00145709	0.00886076
SLC16A7	366.651	0.68923	0.19089	3.6106	0.000305484	0.0024281
RASSF1	367.807	-0.531888	0.197035	-2.69945	0.00694533	0.0311941
FOXO6	368.391	-0.604455	0.187193	-3.22904	0.00124206	0.00775963
MLXIPL	369.195	-1.05634	0.18757	-5.63168	1.78468e-08	5.40735e-07
KRT16	371.097	-1.1527	0.208688	-5.52352	3.32269e-08	9.42158e-07
CLIC5	371.153	0.562717	0.187243	3.00528	0.00265334	0.0144906
MBTPS2	371.313	0.664113	0.2094	3.17151	0.00151648	0.00913493
ZNF561	371.655	0.525861	0.201298	2.61235	0.00899221	0.0383063
AL365356.1	371.816	1.31132	0.187505	6.9935	2.68115e-12	1.89438e-10
AC084125.4	372.341	-0.593314	0.198526	-2.9886	0.00280256	0.0151747
HLA-G	372.38	-0.506355	0.18489	-2.73868	0.00616859	0.0283666
HAS3	373.546	-0.521444	0.183634	-2.83959	0.00451712	0.0222885
BRI3BP	375.898	0.574985	0.19745	2.91206	0.00359058	0.0186451
CDCA2	378.345	0.570307	0.200709	2.84146	0.00449076	0.0222142
METTL8	379.246	0.550999	0.188922	2.91653	0.00353944	0.0184406
FMNL1	379.399	-0.559135	0.197302	-2.83391	0.00459828	0.022566
RAD21-AS1	380.32	0.747485	0.183066	4.08314	4.44314e-05	0.000480852
PLA2G4B	382.25	-0.667773	0.224442	-2.97526	0.00292739	0.0157566
GALNT1	382.525	0.53918	0.190169	2.83527	0.00457869	0.0225062
AC241377.3	382.951	-0.548665	0.187107	-2.93236	0.00336392	0.0177135
SMARCD3	383.466	-0.632397	0.197573	-3.20082	0.00137035	0.00842241
RASSF8	383.958	0.793543	0.199381	3.98004	6.8904e-05	0.000698357
PICK1	384.771	-0.788999	0.185534	-4.25258	2.11323e-05	0.000257883
CEP83	385.84	0.70275	0.194719	3.60905	0.000307322	0.00243934
DNAJB4	387.06	0.774975	0.193932	3.99612	6.43901e-05	0.000658023
PI4K2B	388.411	0.5169	0.186608	2.76998	0.00560604	0.026306
FAM166A	388.774	-0.632383	0.180936	-3.49507	0.000473939	0.00350543
S100A2	389.254	-0.606998	0.187224	-3.24209	0.00118656	0.00747672
FSBP	389.944	0.522359	0.182238	2.86635	0.00415231	0.0208766
SAC3D1	391.357	-0.548048	0.185789	-2.94984	0.00317943	0.0168708
NSUN5P2	391.697	-0.628728	0.181239	-3.46905	0.000522302	0.00378181
PTAR1	392.254	0.685974	0.183845	3.73127	0.000190513	0.00163568
AP1G2	393.356	-0.756405	0.201947	-3.74556	0.000179992	0.00156404
ARAP2	393.431	0.618544	0.188553	3.28048	0.00103631	0.00669968
TMTC2	393.97	0.706325	0.182968	3.86038	0.000113213	0.00105445
ARVCF	394.188	-0.532028	0.178964	-2.97282	0.00295074	0.0158575
N4BP2	394.95	0.530226	0.183489	2.8897	0.00385615	0.0197114
RBM41	395.807	0.651962	0.198291	3.28791	0.00100933	0.00656636
PPP1R3D	397.236	0.501166	0.18257	2.74505	0.0060501	0.027941
NAT9	398.069	-0.597388	0.194759	-3.06733	0.00215982	0.0122003
MEF2B	398.137	-0.643991	0.181591	-3.54638	0.00039056	0.00296097
GIPC2	398.457	0.712348	0.19205	3.70918	0.000207933	0.00175552
MED21	400.639	0.713727	0.190503	3.74654	0.00017929	0.00155952
AL031600.3	400.761	-0.570865	0.204897	-2.78611	0.00533447	0.0252863
CTNNA2	400.976	0.630118	0.191882	3.28388	0.00102388	0.00663847
GRIN3B	401.56	-0.872014	0.197448	-4.41643	1.00346e-05	0.000136647
ZNF26	402.099	0.538649	0.179933	2.9936	0.00275703	0.0149705
WNT10A	404.277	-0.705492	0.181351	-3.89019	0.000100165	0.000955115
SLC37A4	404.302	-0.552975	0.178588	-3.09638	0.00195898	0.0112802
CDKN2D	406.864	-0.531214	0.192841	-2.75467	0.00587512	0.027279
AL157938.2	407.199	0.567365	0.187154	3.03155	0.00243305	0.0134657
MIR6789	407.247	-0.5521	0.181633	-3.03965	0.00236853	0.0131802
CROCC	407.618	-0.525582	0.193426	-2.71723	0.0065831	0.0298901
LYSMD3	408.491	0.784541	0.17711	4.42968	9.43745e-06	0.00013037
AC008840.1	409.355	0.843463	0.176715	4.77301	1.81489e-06	3.10096e-05
HDAC10	409.513	-0.668805	0.189929	-3.52134	0.000429378	0.00321567
SNHG15	411.283	-0.524841	0.186633	-2.81216	0.00492103	0.023811
NEIL2	412.044	-0.505221	0.179176	-2.81969	0.00480696	0.023397
RAD54B	416.665	0.574847	0.177113	3.24565	0.00117183	0.00739743
AC006128.1	416.691	-0.679786	0.177448	-3.83091	0.00012767	0.00116766
SGMS2	417.011	0.703174	0.179599	3.91525	9.03122e-05	0.000878163
NMNAT1	418.005	-0.564222	0.180433	-3.12704	0.00176579	0.0103898
GPAM	418.897	0.501866	0.182607	2.74834	0.00598987	0.0277297
TBL1XR1-AS1	418.902	0.923689	0.176311	5.23897	1.61475e-07	3.79267e-06
RPARP-AS1	418.91	-0.689569	0.184882	-3.72979	0.000191642	0.00164387
AC037459.4	419.124	-0.578484	0.19312	-2.99546	0.00274031	0.014889
MYCBP2	419.214	0.707377	0.174985	4.04249	5.28864e-05	0.000559029
HSD11B1L	422.912	-0.537283	0.178787	-3.00516	0.00265437	0.0144906
TNNI3	423.46	-0.651889	0.189984	-3.43129	0.000600716	0.00425662
AL049697.1	424.059	0.721886	0.180532	3.99866	6.3701e-05	0.000652917
HOXA10-AS	426.57	-0.502311	0.176741	-2.84206	0.00448224	0.0221923
GPC6	429.376	0.700747	0.18023	3.88807	0.000101043	0.000961354
SMAD1	429.974	0.566069	0.175711	3.22159	0.0012748	0.00791412
AC114956.1	430.177	-0.671809	0.194708	-3.45035	0.000559864	0.00400833
MAP3K1	430.19	0.862394	0.182581	4.72335	2.31985e-06	3.84191e-05
NUDT12	431.257	0.598449	0.17247	3.46987	0.000520702	0.00377657
AC087276.1	432.485	0.779673	0.172351	4.52376	6.07498e-06	8.90584e-05
AP002812.5	432.745	-0.637216	0.174204	-3.65786	0.000254325	0.00208194
MRTFB	433.098	0.825068	0.177695	4.64317	3.431e-06	5.45165e-05
CCDC84	433.198	-0.506433	0.190403	-2.6598	0.00781873	0.0342293
SMARCA5-AS1	433.217	0.73601	0.175649	4.19023	2.78674e-05	0.000322007
RHBDL1	433.539	-0.952117	0.195675	-4.86582	1.13983e-06	2.08607e-05
AC010327.1	433.873	-0.670588	0.193353	-3.4682	0.000523952	0.00378739
AC233992.1	433.978	-0.765964	0.173165	-4.42331	9.72003e-06	0.000133206
AC126773.2	434.023	0.577709	0.177542	3.25393	0.00113821	0.0072275
ZDHHC17	434.462	0.589455	0.173525	3.39696	0.000681399	0.00472877
AKAP11	435.323	0.582734	0.179174	3.25234	0.00114461	0.00725975
ARAP1-AS1	435.738	-0.589421	0.175677	-3.35513	0.00079327	0.00535683
TST	435.825	-0.617877	0.185837	-3.32483	0.000884729	0.00585293
RHBDF1	436.081	-0.592187	0.183397	-3.22899	0.00124226	0.00775963
AC006460.2	436.133	0.783416	0.174082	4.50028	6.78638e-06	9.77069e-05
TRMU	437.332	-0.519234	0.180632	-2.87453	0.00404626	0.0204508
LRRN2	437.541	-0.590592	0.176864	-3.33924	0.000840081	0.00561139
SMIM15-AS1	439.467	0.762661	0.193867	3.93393	8.35666e-05	0.000822311
IPMK	439.766	0.569508	0.173712	3.27846	0.00104375	0.00673688
AC068831.1	439.997	-0.64934	0.17439	-3.7235	0.000196483	0.00167608
FBXO8	440.603	0.542549	0.171822	3.15763	0.00159058	0.009528
AL139353.1	440.772	0.889932	0.178561	4.9839	6.23154e-07	1.21603e-05
AP002761.3	442.421	0.57388	0.171257	3.35099	0.000805245	0.00542494
D2HGDH	442.552	-0.618244	0.211793	-2.9191	0.00351041	0.0183029
NFKBID	442.827	-0.520341	0.191787	-2.71311	0.00666545	0.0301802
SGTB	443.302	0.640561	0.174172	3.67775	0.000235305	0.00194938
DIAPH3	445.048	0.52613	0.17743	2.96528	0.00302403	0.0161958
C4orf46	445.198	0.51489	0.172257	2.98907	0.00279825	0.0151609
ARRDC3-AS1	445.511	1.00682	0.177963	5.65744	1.53649e-08	4.75566e-07
KIAA1143	446.352	0.601543	0.172783	3.48149	0.000498628	0.00364561
ALK	446.544	0.597656	0.179802	3.32398	0.000887436	0.00586408
SNX13	446.802	0.68077	0.179169	3.79959	0.000144937	0.00130345
REX1BD	447.282	-0.603047	0.177426	-3.39886	0.000676668	0.00470248
NCAM1	447.375	-0.573646	0.176673	-3.24694	0.00116651	0.00737195
CHKB-CPT1B	448.045	-0.705054	0.172425	-4.08905	4.33143e-05	0.000470933
ARHGAP32	448.15	0.615765	0.185737	3.31524	0.000915635	0.00602607
ZNF567	449.58	0.615379	0.182845	3.36558	0.000763832	0.00518262
TAX1BP3	450.64	-0.596698	0.189261	-3.15278	0.00161722	0.00967078
RAD51AP1	453.074	0.555548	0.172569	3.21928	0.00128513	0.00797253
PRELID3A	454.786	-0.602196	0.177783	-3.38724	0.00070599	0.00487045
EXO1	454.833	0.615661	0.18455	3.33601	0.000849896	0.00566378
LIME1	456.858	-0.884337	0.19987	-4.42456	9.66391e-06	0.000132648
GRIN2B	457.321	0.606015	0.170439	3.5556	0.000377112	0.00287546
MBD5	458.874	0.671614	0.171753	3.91035	9.21608e-05	0.000891333
ALS2CL	459.572	-0.995188	0.179055	-5.55801	2.72868e-08	7.89303e-07
ERCC4	461.908	0.619069	0.172819	3.58218	0.000340737	0.0026526
AL451165.2	461.914	0.562649	0.166611	3.37701	0.000732775	0.00502108
AC005785.1	462.641	-0.90188	0.197606	-4.56403	5.01805e-06	7.57542e-05
MSLNL	463.025	-1.75595	0.196581	-8.93245	4.16665e-19	1.04106e-16
BICRAL	464.214	0.754153	0.17896	4.21409	2.50788e-05	0.000295933
PLEKHG1	465.179	0.518841	0.17673	2.93578	0.00332713	0.0175466
MAL	465.59	-0.864184	0.167922	-5.14633	2.65635e-07	5.80455e-06
SMC5	468.666	0.650297	0.173705	3.74369	0.000181338	0.00157256
DEPDC1B	469.004	0.550204	0.176858	3.11099	0.00186459	0.0108673
UTP20	469.508	0.567741	0.166825	3.40321	0.000665988	0.00464843
GBE1	469.72	0.546714	0.165375	3.3059	0.000946716	0.00619878
COL5A2	469.974	0.761519	0.167601	4.54365	5.52892e-06	8.22421e-05
EXD3	470.031	-0.680697	0.164946	-4.1268	3.67851e-05	0.000409146
VAMP2	470.33	-0.635242	0.174027	-3.65025	0.000261988	0.00213894
BNC2	470.725	0.690361	0.167709	4.11642	3.8481e-05	0.000425264
TNRC6C-AS1	471.186	-0.620797	0.164509	-3.77364	0.00016088	0.00142308
C1orf112	471.946	0.512424	0.168165	3.04715	0.00231021	0.0129186
AP000942.2	472.598	0.673175	0.173403	3.88213	0.000103544	0.000979208
ATG2B	472.982	0.579426	0.16919	3.4247	0.000615475	0.00435047
AC092849.1	475.776	-0.583185	0.167337	-3.48509	0.000491973	0.00360734
VAX2	475.986	-0.646002	0.181553	-3.5582	0.0003734	0.00285093
AMER1	476.315	0.648024	0.181788	3.56472	0.00036424	0.00279379
LCA10	477.746	0.536378	0.164925	3.25225	0.00114497	0.00725975
MXRA8	478.683	-0.882344	0.172234	-5.12293	3.00829e-07	6.4667e-06
TAF4B	478.864	0.69316	0.183355	3.78043	0.000156559	0.00139128
AC004974.1	478.978	0.829251	0.164782	5.0324	4.84372e-07	9.75534e-06
CEP290	479.913	0.502962	0.164648	3.05478	0.00225226	0.0126603
ZKSCAN8	480.063	0.785233	0.170399	4.60821	4.0615e-06	6.27002e-05
WHRN	480.482	-0.554438	0.166687	-3.32622	0.000880316	0.00582597
IFI27L2	481.928	-0.814935	0.172916	-4.7129	2.44218e-06	4.02131e-05
RNGTT	482.343	0.547961	0.162823	3.36539	0.000764355	0.00518262
SOCS5	482.841	0.574397	0.164522	3.49132	0.000480644	0.00354722
RASEF	483.852	0.548741	0.164632	3.33314	0.00085873	0.00570941
CCDC186	483.862	0.790338	0.193376	4.08706	4.36869e-05	0.000473985
EVA1B	484.266	-0.53206	0.164963	-3.22534	0.00125823	0.00783103
AP001020.3	484.468	0.76169	0.165793	4.59421	4.34393e-06	6.66275e-05
LINC01118	485.139	0.563453	0.164066	3.4343	0.000594093	0.00421315
PLK4	486.492	0.625167	0.168701	3.70578	0.000210744	0.00177317
CHD9	487.814	0.77077	0.162879	4.73218	2.22126e-06	3.68571e-05
NT5M	491.442	-0.681574	0.17003	-4.00856	6.109e-05	0.000631032
MIR31HG	491.5	0.618648	0.183004	3.38051	0.000723517	0.00497148
HOTAIRM1	491.765	-0.56746	0.181352	-3.12904	0.00175377	0.0103297
AC010336.5	491.947	-0.587681	0.162277	-3.62147	0.000292929	0.00234245
TIAF1	494.522	-0.566547	0.169893	-3.33472	0.000853838	0.00568566
TSNAXIP1	497.117	-0.620172	0.188893	-3.28319	0.0010264	0.00664731
MEGF9	497.169	0.836338	0.177167	4.72063	2.35121e-06	3.88512e-05
SPATA5	497.537	0.596764	0.182336	3.27289	0.00106456	0.00684557
OSTM1	498.474	0.644183	0.169137	3.80865	0.000139725	0.00126449
ATXN1	499.388	0.57154	0.160334	3.56468	0.000364295	0.00279379
HOMER1	500.354	0.682818	0.160835	4.24546	2.18144e-05	0.000264845
2022-09-05	501.994	-0.872809	0.176042	-4.95795	7.12411e-07	1.36156e-05
ASPM	502.323	0.638111	0.15974	3.99468	6.47815e-05	0.000661239
KIF20B	502.898	0.560222	0.168506	3.32464	0.000885338	0.00585471
SNHG12	503.744	-0.66551	0.17707	-3.75845	0.000170972	0.00149622
PRTG	504.326	0.573216	0.16771	3.41789	0.000631076	0.00444218
TET2	504.987	0.845454	0.161213	5.24432	1.56861e-07	3.70243e-06
MIR1181	506.039	-0.527953	0.159992	-3.29987	0.000967304	0.00631679
CDH18	507.074	0.555624	0.163338	3.40168	0.000669725	0.00466696
RSC1A1	508.462	0.596229	0.178403	3.34204	0.00083166	0.00556809
PMEPA1	509.018	-0.52439	0.172848	-3.03383	0.0024147	0.0133914
CASD1	509.196	0.549826	0.172766	3.18249	0.00146012	0.00887605
SEPT5-GP1BB	509.576	-0.887883	0.176692	-5.02502	5.03368e-07	1.01025e-05
GAS5-AS1	511.303	-0.633139	0.160462	-3.94572	7.95589e-05	0.00078782
BMT2	514.909	0.527584	0.164156	3.21393	0.00130934	0.00809648
CEP120	515.241	0.587663	0.160962	3.65095	0.000261272	0.00213475
STON1	516.389	0.688554	0.159262	4.3234	1.53645e-05	0.00019694
FAM118A	517.301	-0.598681	0.165285	-3.6221	0.000292216	0.00233882
ZNF12	517.939	0.651543	0.171457	3.80004	0.000144671	0.00130173
PANX2	517.976	-0.612997	0.160925	-3.80921	0.00013941	0.00126231
SNRNP35	521.006	-0.511969	0.168827	-3.0325	0.0024254	0.0134363
TRIM23	522.308	0.672359	0.160881	4.17922	2.92515e-05	0.000335303
MICALL2	522.341	-0.697679	0.161441	-4.32156	1.54929e-05	0.000198143
FAM171B	523.565	0.848936	0.157189	5.40075	6.63644e-08	1.71121e-06
HEATR5B	526.248	0.717488	0.158628	4.52307	6.09478e-06	8.92727e-05
MSH3	526.45	0.590826	0.161255	3.66393	0.000248371	0.0020361
AL360091.3	527.107	0.663357	0.157676	4.2071	2.5867e-05	0.000303159
FAM135A	527.266	0.636342	0.158192	4.02258	5.75643e-05	0.000600006
SLC35A1	527.785	0.576309	0.165335	3.48571	0.00049084	0.00360549
AC138028.2	529.454	0.521201	0.160156	3.25433	0.0011366	0.00722261
ACSS3	531.304	0.607879	0.178711	3.40147	0.000670245	0.0046687
CHM	536.234	0.672695	0.160336	4.19553	2.72233e-05	0.000316046
PPP1R9A	536.691	0.571253	0.167688	3.40665	0.000657645	0.00459765
RGL3	537.352	-0.569043	0.170118	-3.34499	0.000822854	0.0055177
MTATP6P1	538.64	0.777147	0.159271	4.87942	1.064e-06	1.95976e-05
ICK	538.643	0.569071	0.166468	3.4185	0.000629666	0.00443441
EEA1	539.891	0.8772	0.155926	5.62574	1.8471e-08	5.58667e-07
STAG1	541.179	0.501011	0.160627	3.1191	0.00181403	0.0106229
PRXL2B	542.749	-0.755847	0.162942	-4.63874	3.50546e-06	5.54442e-05
RNF215	543.348	-0.519852	0.15931	-3.26315	0.0011018	0.00704561
ARMT1	543.561	0.693263	0.1658	4.18133	2.8981e-05	0.000332424
ARL13B	543.586	0.614198	0.167134	3.67488	0.000237964	0.00196669
MYLK-AS1	543.993	0.707059	0.159597	4.43026	9.41175e-06	0.000130119
AC073343.2	544.33	0.593176	0.160735	3.6904	0.000223906	0.00187022
TMTC3	545.463	0.778336	0.165656	4.69851	2.62069e-06	4.2704e-05
MIR611	548.139	-0.530911	0.168715	-3.14679	0.00165071	0.00982674
PAFAH1B3	548.648	-0.672838	0.156994	-4.28575	1.82125e-05	0.000227689
ZNF445	549.357	0.519205	0.163475	3.17605	0.00149294	0.00903418
YPEL3	549.888	-0.684565	0.153083	-4.47185	7.75448e-06	0.0001094
ADIRF-AS1	550.034	-0.816931	0.160884	-5.07775	3.81921e-07	7.95824e-06
SPRED1	550.142	0.610829	0.160076	3.81587	0.000135705	0.00123329
AC099314.1	552.755	0.522191	0.154906	3.37102	0.000748911	0.00510986
NFYB	552.9	0.66707	0.166766	4.00005	6.33293e-05	0.000650156
TMEM173	555.69	-0.520465	0.16882	-3.08296	0.00204956	0.0116963
OTULINL	556.083	0.684389	0.159287	4.29658	1.73453e-05	0.000218113
TCIRG1	558.328	-0.500961	0.164321	-3.04867	0.0022986	0.0128704
ALMS1	558.606	0.596068	0.152032	3.92068	8.83e-05	0.000862489
CCNT2	562.936	0.572432	0.155864	3.67265	0.000240049	0.00198012
FN1	564.952	0.704416	0.15502	4.54402	5.51903e-06	8.21864e-05
ROR1	566.752	0.506933	0.155657	3.25673	0.00112705	0.0071725
SH3BGRL	567.51	0.655215	0.15357	4.26655	1.98517e-05	0.000244285
RORA-AS1	567.84	0.782008	0.15203	5.14379	2.69252e-07	5.86841e-06
AL450998.1	568.082	-0.526937	0.151769	-3.47197	0.000516657	0.00375354
CCDC12	568.107	-0.64133	0.155448	-4.12569	3.69624e-05	0.000410588
BCLAF1	569.278	0.543878	0.150996	3.60194	0.000315853	0.00249099
PAXX	570.886	-0.606896	0.170825	-3.55273	0.000381252	0.00289806
ADGRL3	570.938	0.952541	0.153051	6.22368	4.85635e-10	2.17464e-08
SH3D21	571.682	-0.561343	0.161069	-3.48511	0.000491942	0.00360734
CACTIN-AS1	572.187	-0.539522	0.157471	-3.42616	0.000612181	0.00432896
PUS7L	573.269	0.575347	0.164125	3.50554	0.000455682	0.00339057
RORA	573.569	0.772099	0.152593	5.05987	4.19544e-07	8.6004e-06
ZHX1	576.446	0.512164	0.157984	3.24187	0.00118747	0.0074797
LAMA4	576.783	0.892175	0.152229	5.86076	4.60762e-09	1.63558e-07
SYTL1	577.01	-0.789476	0.17472	-4.51852	6.2274e-06	9.08294e-05
CITED4	577.176	-0.631128	0.174082	-3.62546	0.000288448	0.0023151
RELL1	577.663	-0.529477	0.149642	-3.5383	0.00040271	0.00304041
SPATA13	579.572	0.659158	0.165814	3.97529	7.02943e-05	0.000710776
AL359736.1	580.128	0.655626	0.16623	3.94409	8.01042e-05	0.000790948
GALC	582.119	0.611206	0.151711	4.02876	5.60725e-05	0.000588011
MIGA2	583.172	-0.544806	0.173563	-3.13894	0.00169559	0.0100419
SEMA3C	583.272	0.635818	0.162555	3.91139	9.17655e-05	0.000888785
TOGARAM1	584.838	0.628363	0.169445	3.70836	0.000208607	0.00175862
PP7080	590.762	-0.546832	0.167794	-3.25895	0.00111826	0.00713238
PDZD2	591.901	0.591257	0.148471	3.9823	6.82506e-05	0.000692142
GULP1	592.247	0.638078	0.151222	4.21947	2.44875e-05	0.000290622
SAT2	594.976	-0.582491	0.155506	-3.74577	0.000179839	0.0015635
KLHL17	598.757	-0.596163	0.173285	-3.44036	0.000580934	0.00413002
ATF7	600.81	0.640869	0.148312	4.3211	1.55256e-05	0.000198268
AC023509.3	601.692	0.632844	0.148145	4.2718	1.939e-05	0.000239801
MYO9A	602.332	0.618784	0.147181	4.20424	2.61962e-05	0.000305728
TMEM47	603.397	0.550104	0.151563	3.62955	0.000283914	0.00228937
EGFL7	604.61	-0.507004	0.147015	-3.44865	0.000563395	0.00403026
SRSF5	604.721	-0.894639	0.16069	-5.56749	2.58431e-08	7.50059e-07
TMEM106B	605.306	0.523943	0.182467	2.87144	0.0040861	0.0205857
ALKBH6	606.042	-0.62692	0.158159	-3.96385	7.37492e-05	0.000740067
STK32C	607.868	-0.575739	0.14893	-3.86585	0.000110702	0.0010333
PLS1	610.151	0.768238	0.150783	5.09501	3.48725e-07	7.36767e-06
STON1-GTF2A1L	610.911	0.572314	0.146579	3.90448	9.44273e-05	0.000908949
LY75	612.346	0.571017	0.149944	3.8082	0.000139982	0.00126615
AC100771.2	614.273	0.850867	0.1468	5.79611	6.78713e-09	2.30789e-07
ZNF462	615.191	0.529411	0.145946	3.62745	0.000286234	0.00230281
SLC22A18	618.865	-0.535121	0.172087	-3.1096	0.00187341	0.0109003
CNKSR1	621.172	-0.510091	0.14579	-3.49881	0.000467332	0.00347276
UFD1	622.314	-0.58762	0.152779	-3.8462	0.000119963	0.0011084
AC002116.1	625.721	-0.638337	0.156331	-4.08323	4.44138e-05	0.000480852
XRN1	627.398	0.711291	0.151675	4.68959	2.73758e-06	4.43154e-05
ANKRD13B	628.288	-0.596403	0.150745	-3.95636	7.60989e-05	0.000759667
CRAMP1	629.128	0.508939	0.145478	3.49839	0.000468083	0.00347385
TAB3	632.045	0.624143	0.144695	4.3135	1.60691e-05	0.000204316
GAB2	632.103	0.57222	0.143542	3.98642	6.70765e-05	0.000681839
TPK1	632.633	0.756654	0.144954	5.21998	1.78945e-07	4.1354e-06
ZSWIM6	632.879	0.599745	0.153035	3.91901	8.89151e-05	0.000867023
SREK1	635.288	0.635158	0.145441	4.36711	1.25903e-05	0.000165946
FAM217A	636.945	0.529692	0.151904	3.48703	0.000488421	0.00359385
UTRN	637.434	0.641405	0.173684	3.69294	0.000221677	0.0018543
ZFYVE26	638.144	0.509716	0.153673	3.31689	0.000910243	0.0059964
LSM10	638.493	-0.514988	0.14414	-3.57283	0.000353148	0.0027265
MUC15	638.748	0.950694	0.144516	6.57848	4.75275e-11	2.63464e-09
WTIP	638.828	-0.587126	0.146065	-4.01963	5.82893e-05	0.000606096
ANO3	643.361	0.954209	0.14402	6.62553	3.46016e-11	1.98183e-09
AC079601.1	645.08	0.571727	0.145028	3.94219	8.07401e-05	0.000796772
CUL5	645.994	0.554405	0.143095	3.8744	0.00010689	0.00100533
SNAPC4	647.314	-0.504326	0.144694	-3.48546	0.000491284	0.00360721
MIER3	648.213	0.505824	0.144053	3.51137	0.000445805	0.00332282
MFSD3	653.36	-0.514426	0.15964	-3.22241	0.00127118	0.00789736
SECISBP2L	653.641	0.771766	0.147183	5.24358	1.57494e-07	3.70929e-06
KCNJ14	654.092	-0.515979	0.140985	-3.6598	0.000252413	0.00206825
U2AF1L4	654.328	-0.51672	0.157482	-3.28114	0.00103387	0.00668813
AKAP9	654.435	0.560006	0.151378	3.69939	0.000216115	0.00181482
SLC39A10	656.503	0.794078	0.146645	5.41497	6.12981e-08	1.60361e-06
USF3	657.5	0.579679	0.141344	4.1012	4.11021e-05	0.000450508
GLI4	658.198	-0.507599	0.140889	-3.60283	0.000314769	0.00248585
FSCN3	658.43	-0.507162	0.150305	-3.37422	0.000740243	0.00506018
BX255925.3	658.761	-0.54852	0.163661	-3.35156	0.00080358	0.00541584
BLOC1S6	661.581	0.533127	0.148763	3.58372	0.000338735	0.00264364
CREB3L2	661.929	0.544857	0.154474	3.52717	0.000420029	0.00315388
SLF1	665.264	0.546021	0.146209	3.73453	0.000188068	0.0016172
DGCR6L	666.623	-0.62043	0.14693	-4.22263	2.41463e-05	0.0002883
LY75-CD302	666.761	0.569189	0.145082	3.92322	8.73717e-05	0.000854874
AC053503.1	668.064	-0.563297	0.140661	-4.00464	6.21121e-05	0.000640438
SIGIRR	671.749	-0.515118	0.148714	-3.46381	0.000532581	0.00384011
CEP350	672.172	0.653028	0.146371	4.46147	8.13997e-06	0.000114185
MAP9	675.362	0.691922	0.145104	4.76846	1.85641e-06	3.15627e-05
AL390719.1	675.982	-0.748157	0.153209	-4.88323	1.04361e-06	1.92427e-05
AC097467.3	676.332	0.695276	0.145104	4.79155	1.65495e-06	2.86459e-05
C1orf35	680.388	-0.638366	0.151854	-4.20381	2.62458e-05	0.000305728
TMX3	680.744	0.508019	0.147627	3.44123	0.000579066	0.00412184
WWTR1-AS1	683.342	0.566936	0.148267	3.82374	0.000131441	0.00119833
FOXN2	687.535	0.690285	0.145093	4.75754	1.95964e-06	3.31217e-05
AC132192.1	687.606	0.574868	0.140933	4.07901	4.52276e-05	0.000488242
MAPK12	688.035	-0.631025	0.159704	-3.95123	7.77519e-05	0.000772589
BTAF1	692.908	0.694184	0.144668	4.79845	1.59895e-06	2.79007e-05
TDG	693.9	0.523677	0.153699	3.40717	0.000656405	0.00459366
SELENOM	697.187	-0.52871	0.137191	-3.85381	0.000116292	0.00108021
HEATR5A	697.62	0.805211	0.147145	5.47221	4.4445e-08	1.20694e-06
CREBRF	697.985	0.674326	0.145533	4.6335	3.59534e-06	5.65029e-05
PCDH7	699.441	1.31541	0.144003	9.13461	6.56416e-20	1.85518e-17
SGSM2	700.299	-0.554793	0.140255	-3.95562	7.63368e-05	0.00076116
LEMD3	701.212	0.682116	0.142307	4.79328	1.64073e-06	2.8457e-05
RABL3	702.002	0.613678	0.139696	4.39295	1.11823e-05	0.000149559
LEF1	702.776	0.544985	0.151465	3.59809	0.000320559	0.00252233
NAT14	703.058	-0.597228	0.137322	-4.34911	1.36692e-05	0.000178258
UFL1	703.522	0.620538	0.137754	4.50468	6.64724e-06	9.61395e-05
OSBPL8	705.083	0.643875	0.152577	4.22001	2.4429e-05	0.000290622
AC040162.3	705.087	-0.615736	0.140778	-4.3738	1.221e-05	0.000161551
AL807752.6	707.056	-0.79366	0.146171	-5.42967	5.64582e-08	1.48375e-06
CCDC137	708.896	-0.621898	0.14621	-4.25346	2.10493e-05	0.000257368
MRPL22	710.689	-0.502451	0.159136	-3.15738	0.00159195	0.00953292
FXYD5	712.217	-0.755901	0.140338	-5.38628	7.19309e-08	1.82904e-06
STRN	713.512	0.515752	0.13533	3.81106	0.000138373	0.00125489
ELMOD2	713.821	0.575564	0.156748	3.6719	0.000240753	0.00198498
SNAPC2	718.757	-0.560752	0.142043	-3.94776	7.88859e-05	0.000781606
IFT80	719.431	0.851955	0.138621	6.14592	7.94998e-10	3.33738e-08
AC019117.2	719.536	0.766611	0.135714	5.64873	1.61637e-08	4.9761e-07
KRT23	720.647	-0.868334	0.136115	-6.37942	1.77756e-10	8.72368e-09
LRP12	720.72	0.595245	0.136081	4.3742	1.2188e-05	0.000161383
SIX5	721.358	-0.546113	0.134644	-4.05598	4.99239e-05	0.000533595
MIS18BP1	722.619	0.62845	0.14936	4.20761	2.58087e-05	0.000302682
ESCO1	722.713	0.669758	0.142253	4.70821	2.49904e-06	4.11101e-05
BTC	724.961	0.87384	0.159876	5.46572	4.6102e-08	1.24382e-06
MIEN1	730.691	-0.536133	0.135237	-3.96441	7.35792e-05	0.000739653
THUMPD1	730.859	0.50443	0.133909	3.76695	0.000165252	0.00145428
AC004231.1	733.752	-0.854005	0.134996	-6.32615	2.51354e-10	1.18075e-08
LAMC1-AS1	736.636	0.533915	0.135853	3.9301	8.49114e-05	0.000834115
AC005726.2	737.689	0.716933	0.134607	5.32611	1.00337e-07	2.45293e-06
B3GNT2	739.576	0.560818	0.137909	4.06658	4.77085e-05	0.000513097
AC092118.2	743.177	-0.686412	0.138381	-4.96031	7.0382e-07	1.35272e-05
TEP1	743.966	0.604015	0.133113	4.53762	5.6894e-06	8.43381e-05
PKN2	747.427	0.549466	0.162735	3.37644	0.000734305	0.00502757
AC025031.2	752.929	0.845445	0.14718	5.74431	9.22991e-09	3.02517e-07
WASH8P	754.952	-0.515643	0.145626	-3.54088	0.000398794	0.00301412
CCS	755.202	-0.504278	0.134517	-3.74881	0.000177679	0.00154785
FAM193B	756.86	-0.907341	0.147625	-6.14625	7.93337e-10	3.33738e-08
CD109	757.409	0.838738	0.137912	6.08171	1.18911e-09	4.7786e-08
DPY19L4	758.2	0.538709	0.148476	3.62826	0.000285334	0.00229867
RNF138	759.342	0.557751	0.132454	4.21089	2.54361e-05	0.00029974
TRIP11	759.896	0.638402	0.132236	4.82777	1.38073e-06	2.45399e-05
CARS2	760.886	-0.523641	0.141391	-3.70348	0.00021266	0.00178734
KIAA1549L	763.741	0.545361	0.147098	3.70748	0.000209336	0.00176391
CHD7	764.433	0.595219	0.139632	4.26277	2.01906e-05	0.000247925
AC007378.1	767.312	0.819613	0.13985	5.86064	4.61073e-09	1.63558e-07
DHFR	768.539	0.631215	0.136663	4.61878	3.86008e-06	6.00612e-05
DSC3	768.753	0.719529	0.138234	5.20516	1.93828e-07	4.44952e-06
BICC1	770.209	0.606742	0.133667	4.53922	5.64637e-06	8.37724e-05
ZNRF2	770.332	0.664676	0.134136	4.95525	7.22382e-07	1.37612e-05
DDX11	770.682	-0.548881	0.131128	-4.18584	2.8412e-05	0.00032764
BICD1	782.42	0.532006	0.133561	3.98323	6.79847e-05	0.00068985
TTK	785.748	0.60547	0.135064	4.48285	7.36536e-06	0.000104647
MELTF-AS1	785.773	-0.577625	0.134369	-4.29879	1.71733e-05	0.000216265
GOLIM4	785.887	0.55921	0.13568	4.12152	3.76379e-05	0.000416748
ZFYVE16	789.68	0.630887	0.1323	4.76862	1.85496e-06	3.15627e-05
SLC44A1	789.782	0.622536	0.132625	4.69395	2.67984e-06	4.34215e-05
C4orf48	790.244	-0.57945	0.131085	-4.42041	9.85159e-06	0.000134688
FGFR1OP2	790.275	0.687213	0.133652	5.14181	2.7211e-07	5.92319e-06
AHR	791.881	0.851223	0.129441	6.57614	4.82803e-11	2.66071e-09
GPN2	792.536	-0.502673	0.136741	-3.6761	0.000236824	0.00195914
ZNF646	794.429	0.503098	0.131895	3.81438	0.000136528	0.00123881
AC008591.1	797.376	0.738642	0.142867	5.17012	2.3394e-07	5.24463e-06
AC010327.5	800.868	-0.650122	0.129991	-5.00129	5.69472e-07	1.11946e-05
LINC00623	802.81	-0.507452	0.128633	-3.94497	7.98104e-05	0.000789404
SMC2	807.961	0.596386	0.130822	4.55878	5.14528e-06	7.74037e-05
NOL3	808.221	-0.808828	0.131334	-6.15853	7.34222e-10	3.10245e-08
KMT2A	808.95	0.73003	0.131406	5.55552	2.76783e-08	7.97949e-07
KCTD12	809.717	0.833355	0.133021	6.26482	3.73266e-10	1.71603e-08
AC074212.1	809.838	-0.549704	0.128475	-4.27869	1.87995e-05	0.000234009
BDP1	812.008	0.704215	0.137668	5.11532	3.13214e-07	6.69952e-06
TIAM1	812.243	0.608339	0.139003	4.37643	1.20637e-05	0.000159983
CHML	812.478	0.592478	0.134595	4.40194	1.07288e-05	0.000144504
LENG9	812.589	-1.45953	0.140186	-10.4114	2.20052e-25	1.22377e-22
WASHC4	812.808	0.8619	0.132228	6.51831	7.11048e-11	3.80698e-09
CEP55	816.64	0.535147	0.12721	4.20678	2.5903e-05	0.000303374
TMEM222	817.105	-0.688409	0.129223	-5.32728	9.96935e-08	2.44483e-06
HIPK2	817.162	0.663379	0.129834	5.10942	3.23142e-07	6.87774e-06
MGA	819.041	0.670916	0.130082	5.15764	2.50079e-07	5.51709e-06
DEPDC1	822.651	0.650381	0.136348	4.76999	1.84234e-06	3.13853e-05
GCOM1	822.898	0.649655	0.12891	5.03958	4.66545e-07	9.48495e-06
AC109322.1	823.331	-0.509684	0.131083	-3.88824	0.000100972	0.000961218
NR3C1	823.779	0.548904	0.136332	4.02624	5.66747e-05	0.000592384
PREPL	826.271	0.616531	0.136221	4.52596	6.01221e-06	8.82884e-05
AP000763.3	827.245	0.611925	0.131562	4.65125	3.29935e-06	5.25701e-05
PHACTR2	831.942	0.702679	0.131777	5.33232	9.69635e-08	2.38127e-06
NUCB2	833.222	0.55267	0.132733	4.16378	3.1302e-05	0.000356909
CHMP2B	835.541	0.544242	0.1257	4.3297	1.49315e-05	0.000192247
COL4A2-AS2	838.226	0.530185	0.148911	3.56041	0.000370273	0.00282957
EML3	838.614	-0.556807	0.136114	-4.09075	4.29985e-05	0.000467989
NRG1	842.313	0.56496	0.131749	4.28815	1.80168e-05	0.000225569
SSH2	850.017	0.552754	0.12663	4.3651	1.27067e-05	0.000167224
WDFY3	851.662	0.580009	0.136512	4.24878	2.14934e-05	0.000261686
AC096564.1	852.319	0.554902	0.125447	4.42339	9.7165e-06	0.000133206
DNPH1	854.38	-0.561099	0.12574	-4.46239	8.10508e-06	0.000113973
FADS3	854.771	-0.682443	0.154161	-4.42681	9.56358e-06	0.00013169
GLIPR1	858.604	0.501526	0.148413	3.37926	0.000726801	0.00498807
SLC39A4	859.958	-0.541912	0.129407	-4.18766	2.81844e-05	0.000325234
SMC6	861.622	0.566331	0.124956	4.53224	5.83606e-06	8.62897e-05
WDR38	863.307	-0.800734	0.136394	-5.87074	4.33849e-09	1.54856e-07
SEMA3A	868.729	0.677433	0.137248	4.93584	7.98083e-07	1.50371e-05
AC024270.2	869.618	0.693242	0.125667	5.51648	3.45851e-08	9.72671e-07
ZBTB41	871.408	0.984438	0.124225	7.92464	2.28812e-15	2.92202e-13
USP53	873.678	0.812131	0.124797	6.50761	7.63546e-11	4.06282e-09
PHLDB2	875.004	0.615912	0.133023	4.63011	3.6548e-06	5.72807e-05
TPRN	885.976	-0.505366	0.126441	-3.99684	6.41933e-05	0.000656477
KMT2C	888.718	0.7248	0.134056	5.4067	6.41959e-08	1.6654e-06
MKX	893.664	0.559786	0.12873	4.34851	1.37063e-05	0.000178338
RHPN1	901.756	-0.565844	0.153959	-3.67528	0.000237587	0.00196451
RFX7	902.242	0.692536	0.122425	5.6568	1.54222e-08	4.76484e-07
ZNF618	902.534	0.510501	0.12373	4.12594	3.69223e-05	0.000410407
FRAS1	904.401	0.720096	0.122088	5.89817	3.67566e-09	1.33971e-07
NEDD1	907.251	0.647091	0.133811	4.83585	1.32575e-06	2.37835e-05
BIN1	907.778	-0.512906	0.12352	-4.15241	3.28996e-05	0.000370955
EEF1A2	908.893	-0.888364	0.126815	-7.00519	2.46646e-12	1.76868e-10
ASH1L	910.758	0.636748	0.126505	5.03338	4.81896e-07	9.7282e-06
SLC25A46	915.816	0.745239	0.12369	6.02505	1.69059e-09	6.609e-08
AC005943.2	916.094	-0.589201	0.120563	-4.88708	1.02342e-06	1.88905e-05
CREBZF	916.667	0.64953	0.131306	4.9467	7.54841e-07	1.42691e-05
AL136164.2	916.874	0.51774	0.122664	4.22079	2.43448e-05	0.000290052
KIFC2	916.936	-0.669932	0.138517	-4.83644	1.32184e-06	2.37628e-05
PIK3CA	916.937	0.710229	0.132217	5.37171	7.79942e-08	1.9687e-06
CRIP1	917.314	-0.656703	0.131333	-5.0003	5.72426e-07	1.12399e-05
RIF1	919.167	0.592541	0.12259	4.83352	1.3414e-06	2.39894e-05
UQCC3	920.955	-0.530535	0.128668	-4.12329	3.73503e-05	0.000413829
ANKRD50	928.947	0.636364	0.131142	4.85248	1.21926e-06	2.2151e-05
DNAJC6	929.513	0.668565	0.123779	5.40127	6.61691e-08	1.71028e-06
YOD1	935.537	0.590156	0.126985	4.64744	3.36072e-06	5.34985e-05
PBRM1	935.629	0.60851	0.131404	4.63083	3.64208e-06	5.71332e-05
TNFRSF25	941.099	-1.22593	0.14253	-8.60124	7.88596e-18	1.65798e-15
PHF6	942.945	0.639619	0.122844	5.20675	1.92174e-07	4.41921e-06
TBKBP1	946.398	-0.501255	0.139402	-3.59574	0.000323469	0.00253943
BTBD7	951.897	0.504237	0.129007	3.9086	9.28324e-05	0.000895597
KIAA1109	952.241	0.673929	0.121823	5.53202	3.1656e-08	9.0412e-07
CLK1	953.368	0.698054	0.125608	5.55739	2.7384e-08	7.90787e-07
FBXO44	953.921	-0.637912	0.120685	-5.28577	1.2518e-07	3.01411e-06
TENT4B	954.512	0.666469	0.120477	5.53191	3.16757e-08	9.0412e-07
RIMS1	956.699	0.582122	0.128041	4.54638	5.45771e-06	8.14061e-05
MZF1	960.493	-0.657525	0.127228	-5.16807	2.36519e-07	5.2887e-06
PSMG3	961.485	-0.507159	0.118556	-4.27781	1.88742e-05	0.00023477
DNAJB14	961.914	0.760181	0.123429	6.15884	7.32782e-10	3.10245e-08
SNHG1	964.264	-0.611017	0.118718	-5.14678	2.64997e-07	5.80455e-06
MZF1-AS1	965.554	-0.643956	0.127256	-5.06034	4.18508e-07	8.59874e-06
SASH1	967.89	0.531816	0.130004	4.09076	4.29957e-05	0.000467989
ZC3H13	969.548	0.69872	0.118228	5.90994	3.42229e-09	1.25266e-07
ANKRD12	972.59	0.600695	0.13377	4.49051	7.10523e-06	0.000101319
SLC25A24	972.758	0.672119	0.119551	5.62203	1.88722e-08	5.68805e-07
CLOCK	973.989	0.512528	0.12674	4.04395	5.2559e-05	0.000556925
MAGI1	974.125	0.513517	0.130195	3.94421	8.0063e-05	0.000790948
KMT2E	977.886	0.60138	0.118575	5.07173	3.94223e-07	8.14916e-06
BRWD3	978.825	0.706703	0.12004	5.88725	3.92677e-09	1.41331e-07
RNF213	978.868	0.574316	0.122072	4.70472	2.54213e-06	4.17394e-05
GAREM1	978.9	0.559806	0.123815	4.5213	6.14604e-06	8.98708e-05
EP300	981.558	0.568304	0.131318	4.3277	1.50671e-05	0.000193848
SOS1	983.423	0.524605	0.127907	4.10145	4.10561e-05	0.000450508
RAPGEF2	983.481	0.60677	0.121766	4.98308	6.25797e-07	1.21907e-05
CDC73	987.604	0.561037	0.131901	4.25346	2.10492e-05	0.000257368
ZBTB33	988.175	0.562211	0.130882	4.29554	1.74271e-05	0.000218822
NT5E	998.32	0.651087	0.124083	5.24718	1.54444e-07	3.65744e-06
ELOF1	998.892	-0.547507	0.127063	-4.30895	1.64029e-05	0.000207778
EHBP1L1	999.219	-0.655492	0.139522	-4.69811	2.62576e-06	4.27461e-05
ZFHX4	999.558	0.770834	0.135663	5.682	1.33129e-08	4.2025e-07
MBNL2	1001.46	0.654627	0.118649	5.51733	3.44198e-08	9.71191e-07
PRPF4B	1002.72	0.619165	0.123689	5.00583	5.56219e-07	1.10043e-05
SNTB1	1005.08	0.584393	0.116336	5.02334	5.07814e-07	1.01799e-05
CFB	1005.89	-0.920509	0.151763	-6.06542	1.31609e-09	5.19669e-08
OGFRL1	1007.87	0.516104	0.119309	4.32578	1.51995e-05	0.000195116
PPIP5K2	1008.34	0.613285	0.122196	5.01888	5.19744e-07	1.03828e-05
AL589935.1	1010.76	0.511758	0.119494	4.28269	1.84643e-05	0.000230337
MACF1	1011.4	0.780059	0.121711	6.40909	1.46393e-10	7.37955e-09
GNPTAB	1013.27	0.703424	0.147914	4.75561	1.97844e-06	3.33451e-05
AFMID	1016.43	-0.504723	0.119032	-4.24022	2.23303e-05	0.000269968
SLC30A6	1016.89	0.535684	0.135618	3.94994	7.8171e-05	0.00077586
AC139530.1	1018.76	-0.583419	0.114906	-5.07738	3.82679e-07	7.95824e-06
RNF208	1024.44	-0.621355	0.115109	-5.39798	6.73958e-08	1.7316e-06
PIGK	1025.76	0.657203	0.118996	5.52289	3.33466e-08	9.43998e-07
DDAH2	1027.54	-0.732549	0.122358	-5.98695	2.13818e-09	8.10157e-08
CIP2A	1028.04	0.764781	0.117061	6.53316	6.43947e-11	3.48014e-09
KAT2A	1028.7	-0.525624	0.142179	-3.69691	0.00021824	0.0018291
FAM131C	1032.09	-0.55367	0.114553	-4.8333	1.34288e-06	2.39909e-05
RBM5	1036.23	-0.516707	0.118786	-4.3499	1.36202e-05	0.000177754
DM1-AS	1041.8	-0.662377	0.114395	-5.79028	7.02696e-09	2.38005e-07
DCUN1D1	1042.48	0.520698	0.120064	4.33683	1.44553e-05	0.000186813
GPD2	1043.24	0.626497	0.115931	5.40404	6.51568e-08	1.68664e-06
FAM160B2	1044.31	-0.537745	0.114057	-4.71472	2.42044e-06	3.99315e-05
EFR3A	1044.45	0.541972	0.118533	4.57234	4.82305e-06	7.3002e-05
RPSAP52	1046.6	0.816865	0.114814	7.11467	1.12177e-12	8.63365e-11
CIRBP	1047.03	-0.687831	0.12148	-5.66208	1.49545e-08	4.66213e-07
STAP2	1049.42	-0.50449	0.11596	-4.35054	1.35802e-05	0.000177365
NPNT	1051.75	0.51965	0.115588	4.49571	6.93378e-06	9.94496e-05
AL050403.2	1061.14	0.797306	0.113119	7.0484	1.80992e-12	1.35078e-10
CDK12	1066	0.551822	0.11372	4.85247	1.21933e-06	2.2151e-05
HOOK1	1073.29	0.719389	0.118503	6.07065	1.27393e-09	5.08392e-08
ATP8B1	1076.38	0.507171	0.112319	4.51544	6.3186e-06	9.20039e-05
DEAF1	1079.39	-0.544974	0.126824	-4.29709	1.73058e-05	0.000217775
SAFB2	1082.63	-0.510728	0.133837	-3.81604	0.000135613	0.0012331
ATP5IF1	1084.52	-0.53926	0.122155	-4.41456	1.01214e-05	0.000137396
CIAO3	1084.57	-0.824026	0.142753	-5.7724	7.81487e-09	2.62118e-07
AC027097.2	1086.56	0.515755	0.112032	4.60362	4.15214e-06	6.39704e-05
VCAN	1087.7	0.551592	0.116254	4.74469	2.08821e-06	3.49521e-05
RASD1	1089.05	-0.627988	0.112312	-5.59147	2.25156e-08	6.57912e-07
CAMSAP2	1094	0.600481	0.117249	5.12142	3.03239e-07	6.51038e-06
B4GALNT4	1095.16	-0.696222	0.127182	-5.47421	4.39475e-08	1.19882e-06
DTYMK	1095.73	-0.571902	0.114314	-5.00289	5.6477e-07	1.11531e-05
ZBTB48	1099.1	-0.58578	0.113496	-5.16126	2.45299e-07	5.43992e-06
AAK1	1100.09	0.568701	0.119133	4.77367	1.80899e-06	3.09701e-05
U52112.1	1100.66	0.571418	0.112036	5.10032	3.39088e-07	7.17286e-06
THSD4	1105.47	0.639439	0.115125	5.55429	2.78746e-08	8.02267e-07
KRR1	1110.52	0.633973	0.122046	5.19453	2.05242e-07	4.66188e-06
TTC37	1111.22	0.563553	0.131284	4.29264	1.76565e-05	0.00022138
AL645922.1	1111.98	-0.888756	0.14559	-6.1045	1.03122e-09	4.18312e-08
PKP2	1113.76	0.628669	0.111773	5.62453	1.86017e-08	5.61633e-07
LXN	1113.77	0.690469	0.110625	6.24154	4.33273e-10	1.9554e-08
AC068205.2	1114.32	0.621301	0.113007	5.49788	3.84387e-08	1.06199e-06
LRP6	1116.18	0.596949	0.117033	5.1007	3.38399e-07	7.16707e-06
TOP1MT	1119.39	-0.562826	0.110497	-5.09359	3.51347e-07	7.41398e-06
KRT10	1122.49	-0.531677	0.11111	-4.78514	1.70871e-06	2.94288e-05
CAV1	1123.56	0.85824	0.11165	7.6869	1.50745e-14	1.65532e-12
CTDSPL2	1123.68	0.727819	0.113669	6.40298	1.52375e-10	7.63648e-09
LOX	1124.76	0.534504	0.110723	4.8274	1.38327e-06	2.45598e-05
RECQL4	1127.33	-0.579587	0.122062	-4.74831	2.05123e-06	3.44671e-05
BCL2L14	1128.15	0.554692	0.116974	4.742	2.11617e-06	3.53173e-05
CDC42BPA	1130.76	0.523567	0.122111	4.28765	1.80577e-05	0.000225918
ATRX	1132.13	0.549566	0.109506	5.01859	5.20519e-07	1.03863e-05
ZNF24	1133.34	0.744375	0.117637	6.32776	2.48748e-10	1.1717e-08
ZMYM4	1134.43	0.501231	0.11432	4.38445	1.16277e-05	0.000154677
MAP3K21	1134.92	0.611982	0.110794	5.52361	3.32111e-08	9.42158e-07
DIP2B	1139.77	0.668812	0.111237	6.01248	1.82712e-09	7.10594e-08
MAN1A2	1141.35	0.534798	0.11632	4.59763	4.27321e-06	6.56596e-05
AL157871.1	1144.05	-0.675187	0.124272	-5.43316	5.53647e-08	1.45946e-06
SLC7A2	1146.44	0.786516	0.109572	7.17805	7.07125e-13	5.72339e-11
SPRY1	1148.02	0.598695	0.11031	5.42737	5.71893e-08	1.50067e-06
AL928654.3	1149.15	-0.554687	0.134384	-4.12763	3.66527e-05	0.000407936
RHOV	1150.9	-0.77371	0.13916	-5.55986	2.69985e-08	7.82277e-07
PHPT1	1151.31	-0.656798	0.126364	-5.19768	2.0179e-07	4.60167e-06
KLHL28	1153.33	0.822096	0.110388	7.44733	9.52504e-14	8.64272e-12
ZNF644	1154.96	0.67269	0.116721	5.76321	8.253e-09	2.73094e-07
HLTF	1156.56	0.533725	0.126078	4.23328	2.30307e-05	0.000276874
UNC5B	1157.7	0.6116	0.108398	5.64215	1.67939e-08	5.14257e-07
CEP170	1158.3	0.670815	0.112083	5.98498	2.16411e-09	8.18184e-08
TUG1	1159.61	0.802919	0.109266	7.34829	2.0076e-13	1.75691e-11
AC069281.2	1161.94	-0.645287	0.121162	-5.32582	1.00501e-07	2.45293e-06
SLC35A3	1167.67	0.536558	0.114215	4.69778	2.63e-06	4.27747e-05
RSRC2	1169.11	0.567203	0.115581	4.90739	9.22986e-07	1.72211e-05
ASXL2	1169.61	0.648974	0.118653	5.46949	4.51324e-08	1.22148e-06
ATF2	1170.48	0.583112	0.113114	5.1551	2.53502e-07	5.58157e-06
SMARCA1	1171.7	0.585703	0.11697	5.00728	5.52045e-07	1.09394e-05
LCN2	1175.53	-0.560271	0.115932	-4.83274	1.34666e-06	2.40212e-05
HIF1A-AS1	1183.6	0.621056	0.129723	4.78755	1.68828e-06	2.91059e-05
ZNF692	1187.57	-0.500186	0.110324	-4.5338	5.7931e-06	8.57279e-05
AL121845.3	1188.14	-0.614612	0.125981	-4.87863	1.06826e-06	1.96341e-05
AC068547.1	1188.24	0.721415	0.111679	6.45973	1.0489e-10	5.46315e-09
SNHG17	1190.63	-0.519737	0.112729	-4.61051	4.01682e-06	6.21076e-05
YTHDF3	1192.67	0.566961	0.124707	4.54635	5.45855e-06	8.14061e-05
MACROD1	1201.58	-0.500201	0.112098	-4.46218	8.11295e-06	0.000113991
AL669831.3	1207.64	0.606778	0.109257	5.55365	2.79763e-08	8.03854e-07
SPOPL	1208.01	0.607315	0.107647	5.64175	1.68326e-08	5.14528e-07
ACBD3-AS1	1209.47	0.645793	0.106424	6.06809	1.29442e-09	5.14191e-08
AL161665.1	1211.08	0.555809	0.123506	4.50027	6.78678e-06	9.77069e-05
CLCN3	1214.03	0.662675	0.128417	5.16032	2.46528e-07	5.4489e-06
CD70	1215.72	-0.545393	0.115056	-4.74026	2.13447e-06	3.55883e-05
CHD6	1216.19	0.68307	0.109411	6.24317	4.2879e-10	1.94024e-08
AC007938.2	1228.08	0.844521	0.115604	7.30528	2.76681e-13	2.36138e-11
TUT7	1229.98	0.525736	0.12539	4.19279	2.7554e-05	0.000318813
MYLK	1237.55	1.01484	0.106381	9.53966	1.43307e-21	5.61501e-19
TMF1	1239	0.500029	0.105498	4.73969	2.14041e-06	3.56527e-05
SUZ12	1247.01	0.537699	0.111873	4.80635	1.53709e-06	2.70127e-05
RIC1	1257.79	0.627262	0.108208	5.7968	6.75935e-09	2.30299e-07
ASCC3	1257.93	0.591381	0.12238	4.83233	1.34944e-06	2.40212e-05
TMPRSS4	1258.06	-0.665735	0.105362	-6.31854	2.64051e-10	1.22372e-08
FERMT2	1259.3	0.500942	0.110279	4.54251	5.55883e-06	8.26157e-05
KAT6B	1259.56	0.505723	0.135889	3.7216	0.000197964	0.00168651
ERC1	1264.28	0.612513	0.115835	5.2878	1.23794e-07	2.9849e-06
TSPAN12	1272.73	0.565057	0.110545	5.11156	3.1951e-07	6.82285e-06
AP1AR	1273.85	0.796742	0.105447	7.55584	4.16167e-14	4.17135e-12
CHD1	1276.35	0.597283	0.111711	5.34669	8.95758e-08	2.23486e-06
ALCAM	1288.37	0.722157	0.11247	6.42089	1.35482e-10	6.86972e-09
MED1	1291.62	0.59478	0.104185	5.70886	1.13735e-08	3.63782e-07
TIMM13	1292.78	-0.601598	0.119543	-5.03248	4.84182e-07	9.75534e-06
ALKBH7	1296.83	-0.560035	0.106761	-5.24567	1.55713e-07	3.68243e-06
BIRC6	1302.23	0.556479	0.106983	5.20159	1.97591e-07	4.51785e-06
AC012368.1	1302.77	0.91047	0.112828	8.06953	7.05665e-16	1.02233e-13
KLC2	1306.26	-0.521582	0.135913	-3.83761	0.000124238	0.00114431
HIPK1	1307.4	0.545161	0.103173	5.28393	1.26442e-07	3.04025e-06
EDEM3	1309.79	0.742322	0.105714	7.022	2.18719e-12	1.59776e-10
TANC1	1315.63	0.794997	0.104699	7.59319	3.12118e-14	3.2221e-12
HAT1	1319.38	0.792109	0.110979	7.13745	9.50752e-13	7.48446e-11
AC069234.2	1319.47	0.581198	0.114465	5.07751	3.82404e-07	7.95824e-06
AC005329.1	1326.83	-0.533003	0.110151	-4.83885	1.30591e-06	2.35256e-05
CUL4B	1330.47	0.525755	0.113659	4.62575	3.73251e-06	5.83925e-05
UBFD1	1333.16	0.504785	0.103567	4.87401	1.09353e-06	2.00559e-05
ATG4B	1335.54	-0.773283	0.114891	-6.73056	1.69016e-11	1.04814e-09
USP16	1339.25	0.548873	0.114985	4.77342	1.81124e-06	3.0978e-05
PHIP	1341.22	0.647304	0.104577	6.18972	6.02703e-10	2.59765e-08
AC008763.2	1342.05	-0.597276	0.104038	-5.74095	9.41455e-09	3.07399e-07
GTF2A1	1347.07	0.54774	0.113934	4.80753	1.5281e-06	2.68821e-05
XPR1	1351.32	0.50326	0.125026	4.02523	5.69185e-05	0.000594352
NRIP1	1356.05	0.602447	0.102731	5.86431	4.51017e-09	1.60651e-07
REV3L	1359.06	0.585178	0.121386	4.82079	1.4299e-06	2.52835e-05
TRHDE-AS1	1361.22	0.783933	0.107265	7.30841	2.70332e-13	2.33026e-11
LAMP3	1365.74	0.583012	0.101124	5.7653	8.15127e-09	2.70246e-07
IGF2R	1372	0.597794	0.101401	5.89533	3.7393e-09	1.3599e-07
DHX40	1378.26	0.55308	0.103629	5.33709	9.44478e-08	2.32611e-06
ARID1B	1382.96	0.574871	0.100226	5.73577	9.707e-09	3.15752e-07
CCNT1	1388.21	0.551568	0.100303	5.49899	3.81966e-08	1.05837e-06
RNPEPL1	1388.5	-0.601196	0.103258	-5.82229	5.80461e-09	2.01351e-07
ZDHHC20	1390.17	0.592045	0.123493	4.79416	1.63357e-06	2.83613e-05
ZNF770	1390.96	0.639173	0.10653	5.99994	1.97386e-09	7.59584e-08
AC107021.1	1392.93	0.721271	0.10576	6.81985	9.11332e-12	5.90653e-10
IPO8	1399.05	0.540941	0.105855	5.11019	3.21831e-07	6.85829e-06
CD2AP	1400.26	0.649054	0.101747	6.37911	1.78117e-10	8.72368e-09
KDM5A	1404.84	0.672439	0.101416	6.63052	3.34499e-11	1.92869e-09
FKBP2	1405.07	-0.712713	0.104243	-6.83703	8.08519e-12	5.27987e-10
RABGAP1L	1406.14	0.600331	0.122484	4.9013	9.52049e-07	1.76677e-05
MRPS24	1408.51	-0.501969	0.101751	-4.9333	8.08498e-07	1.52167e-05
GALNT7	1408.58	0.541726	0.099548	5.44185	5.2729e-08	1.40069e-06
SPIN1	1409.1	0.557098	0.10438	5.33722	9.43836e-08	2.32611e-06
CWC22	1418.94	0.696295	0.10324	6.74444	1.53615e-11	9.56074e-10
TET3	1419.78	0.568211	0.107072	5.30682	1.11552e-07	2.70868e-06
C21orf91	1421.7	0.522228	0.109673	4.76169	1.91976e-06	3.25115e-05
LSM7	1421.79	-0.584853	0.104165	-5.61467	1.96936e-08	5.90467e-07
PRSS22	1431.49	-0.530182	0.105402	-5.03008	4.90274e-07	9.8512e-06
ACAP3	1445.24	-0.501695	0.0986159	-5.08736	3.63073e-07	7.6334e-06
SNHG8	1449.56	-0.533727	0.103874	-5.13823	2.77337e-07	6.01421e-06
ESF1	1458.87	0.800176	0.103173	7.75569	8.78617e-15	1.0166e-12
CALD1	1466.25	0.858456	0.112753	7.61362	2.66526e-14	2.80177e-12
PTPRG	1467	0.544128	0.100081	5.4369	5.42151e-08	1.43135e-06
ERGIC2	1473.29	0.703748	0.102166	6.88827	5.64751e-12	3.78845e-10
EXOC3	1479.53	-0.501814	0.107659	-4.66115	3.14443e-06	5.02875e-05
AL162497.1	1480.46	0.628576	0.125802	4.99654	5.83671e-07	1.14477e-05
NCOA2	1482.27	0.582689	0.118756	4.9066	9.26699e-07	1.72717e-05
AF127577.4	1484.02	0.562477	0.10221	5.50315	3.73073e-08	1.03929e-06
IGF2BP1	1494.91	0.511811	0.109564	4.67135	2.99233e-06	4.78995e-05
DMPK	1497.82	-0.688959	0.0987626	-6.97591	3.03908e-12	2.13852e-10
POLR2M	1500.34	0.57505	0.113746	5.05555	4.29143e-07	8.78672e-06
TRABD	1507.69	-0.515526	0.0990125	-5.20668	1.92251e-07	4.41921e-06
DGAT1	1510.55	-0.54567	0.100661	-5.42085	5.93162e-08	1.55412e-06
AKAP8L	1511.46	-0.653552	0.10286	-6.35382	2.10036e-10	1.00584e-08
EML4	1515.4	0.506054	0.110903	4.56302	5.04229e-06	7.60535e-05
RBM27	1518.34	0.64093	0.104455	6.13596	8.46443e-10	3.5248e-08
AC091959.3	1521.33	0.639475	0.104377	6.1266	8.97745e-10	3.70266e-08
CHTF18	1522.33	-0.575032	0.11521	-4.99118	6.00113e-07	1.17568e-05
NFATC4	1523.27	-0.535258	0.0992092	-5.39525	6.84273e-08	1.75549e-06
IRF3	1524.08	-0.605763	0.105048	-5.76655	8.0911e-09	2.69287e-07
BUD23	1526.53	-0.556669	0.0982938	-5.66332	1.48473e-08	4.63708e-07
SMG1	1532.92	0.557787	0.112073	4.977	6.45769e-07	1.25655e-05
ESPN	1546.84	-0.807152	0.101459	-7.95542	1.78518e-15	2.31402e-13
VPS28	1547.59	-0.713933	0.0955095	-7.47499	7.72071e-14	7.23397e-12
PHF20	1548.59	0.504537	0.103151	4.89127	1.00188e-06	1.85326e-05
PEAK1	1559.23	0.656438	0.103828	6.32233	2.57644e-10	1.20048e-08
AKAP13	1569.32	0.693996	0.104055	6.66954	2.566e-11	1.53072e-09
CD82	1571.36	-0.508895	0.0951007	-5.35111	8.74148e-08	2.1841e-06
MACC1	1576.8	0.541298	0.0956372	5.65991	1.51455e-08	4.70326e-07
SLC4A7	1581.1	0.767188	0.107205	7.15626	8.2906e-13	6.55642e-11
ADAMTS1	1583.36	0.533172	0.094631	5.63422	1.75854e-08	5.33754e-07
AC008894.3	1584.11	0.562324	0.108876	5.16483	2.40661e-07	5.36045e-06
BACH1	1585.64	0.666055	0.103406	6.44113	1.18585e-10	6.08453e-09
AKAP12	1589.45	0.667032	0.0965796	6.90655	4.96576e-12	3.41074e-10
BOD1L1	1590.55	0.840919	0.101012	8.32493	8.43801e-17	1.4844e-14
CRTC3	1594.33	0.530621	0.0955718	5.55206	2.82318e-08	8.09845e-07
SUCO	1596.79	0.505296	0.0982907	5.14083	2.73533e-07	5.94666e-06
SLC25A29	1600.59	-0.632617	0.112252	-5.63568	1.74372e-08	5.31127e-07
ACSL4	1601	0.689099	0.104139	6.61713	3.66235e-11	2.09069e-09
MIB1	1602.14	0.527125	0.09628	5.47492	4.37718e-08	1.19592e-06
CDK1	1602.61	0.555671	0.104968	5.29374	1.19839e-07	2.89359e-06
CLASRP	1604.65	-0.607228	0.0952189	-6.37719	1.80371e-10	8.80906e-09
TRIM22	1606.07	0.532694	0.0949838	5.60827	2.0436e-08	6.07444e-07
PDGFC	1618.9	0.541695	0.0965875	5.60833	2.04284e-08	6.07444e-07
TRIM47	1620.55	-0.504286	0.102965	-4.89766	9.69851e-07	1.79787e-05
NEK7	1621.25	0.924383	0.115919	7.97441	1.53109e-15	2.06747e-13
ZNF628	1626.77	-0.578425	0.0993888	-5.81982	5.89102e-09	2.03938e-07
SMIM15	1628.2	0.525367	0.0983044	5.34428	9.07756e-08	2.255e-06
PPP1R12A	1633.8	0.711134	0.111766	6.3627	1.9824e-10	9.57327e-09
AL929236.1	1634.14	0.543881	0.0945532	5.75212	8.81304e-09	2.89404e-07
NRAS	1636.91	0.561846	0.105098	5.34593	8.99563e-08	2.24111e-06
PLOD2	1642.32	0.772528	0.0963288	8.0197	1.06003e-15	1.47379e-13
DCAF1	1647.92	0.517884	0.0962978	5.37795	7.53407e-08	1.9073e-06
TSPO	1659.38	-0.53344	0.0945384	-5.64257	1.67528e-08	5.13912e-07
LRBA	1672.22	0.564594	0.0927772	6.08549	1.16138e-09	4.68905e-08
TMPO-AS1	1675.95	0.512304	0.0941389	5.442	5.26848e-08	1.40069e-06
CRLF3	1676.79	0.508133	0.0923887	5.49995	3.79901e-08	1.05467e-06
DNAJB2	1678.28	-0.611674	0.0967456	-6.3225	2.57364e-10	1.20048e-08
ATP2B1	1695.77	0.812475	0.0936595	8.67477	4.14399e-18	9.15929e-16
CFAP97	1716.66	0.64668	0.0971635	6.65558	2.82183e-11	1.66433e-09
ATAD2	1721.61	0.534995	0.094528	5.65965	1.51683e-08	4.70326e-07
CCNL2	1735.61	-0.570512	0.112397	-5.07584	3.85787e-07	7.99396e-06
FNDC3B	1738.74	0.704393	0.0974655	7.2271	4.93404e-13	4.10932e-11
MCRIP2	1760.12	-0.583695	0.0939431	-6.21328	5.18901e-10	2.29381e-08
FCHO2	1774.01	0.642559	0.100493	6.39407	1.61528e-10	8.02521e-09
GLS	1774.03	0.559028	0.0930621	6.00704	1.88937e-09	7.28695e-08
LRCH2	1779.18	0.80092	0.096755	8.27782	1.2545e-16	2.1846e-14
NDUFS6	1791.7	-0.518837	0.108211	-4.7947	1.62915e-06	2.8313e-05
AC004824.1	1795.38	-0.537726	0.0989873	-5.43227	5.56412e-08	1.46451e-06
FAM208A	1810.44	0.500101	0.095544	5.23425	1.65653e-07	3.86971e-06
TAOK1	1812.13	0.61901	0.108675	5.69596	1.22681e-08	3.88791e-07
MYO1B	1824.56	0.543851	0.0890379	6.10809	1.00833e-09	4.10959e-08
AC106760.1	1841.6	0.661603	0.0913659	7.24124	4.446e-13	3.72083e-11
RDX	1844.82	0.68559	0.101942	6.72528	1.75253e-11	1.08292e-09
STXBP2	1854.76	-0.526178	0.0901257	-5.83827	5.27462e-09	1.84826e-07
ARL5A	1870.2	0.61187	0.098675	6.20086	5.61556e-10	2.46342e-08
USP1	1874.31	0.532666	0.0878124	6.06595	1.31174e-09	5.19669e-08
BRWD1	1875.19	0.521052	0.0918088	5.67541	1.38361e-08	4.33698e-07
NPDC1	1881.69	-0.751551	0.118274	-6.35434	2.09318e-10	1.00519e-08
KAT6A	1901.66	0.568267	0.0890194	6.38363	1.72934e-10	8.51824e-09
OAS2	1906.13	0.627808	0.109324	5.74263	9.32186e-09	3.0495e-07
TPR	1927.64	0.510564	0.0872562	5.85132	4.87674e-09	1.72285e-07
FAM91A1	1934.52	0.504879	0.0948013	5.32565	1.00593e-07	2.45293e-06
MIIP	1941.96	-0.564695	0.0882385	-6.39964	1.5574e-10	7.75999e-09
GFM1	1955.57	0.514515	0.0868169	5.92644	3.09567e-09	1.14037e-07
LRRC58	1956.56	0.50754	0.0925143	5.48608	4.10959e-08	1.12817e-06
PPIG	1956.65	0.677922	0.0967692	7.00556	2.46005e-12	1.76868e-10
CHSY3	1973.95	0.603316	0.0924134	6.52845	6.64557e-11	3.5803e-09
SLC25A12	1987.79	0.645283	0.094282	6.84418	7.69136e-12	5.06103e-10
HECTD4	2006.08	0.532672	0.0888854	5.9928	2.06264e-09	7.85174e-08
AKAP2	2009.03	0.579433	0.087693	6.60752	3.90815e-11	2.21633e-09
ST3GAL6	2010.1	0.555889	0.0893783	6.21951	4.98726e-10	2.21599e-08
AC010226.1	2044.82	0.731425	0.0951363	7.68818	1.49244e-14	1.64934e-12
NCOA3	2052	0.637588	0.0923702	6.90253	5.10849e-12	3.48104e-10
NORAD	2060.11	0.592088	0.0995753	5.94613	2.74558e-09	1.02676e-07
LTBP1	2060.78	0.659201	0.0855421	7.70616	1.29658e-14	1.44648e-12
CDC42EP5	2064.84	-0.646875	0.106337	-6.08325	1.17774e-09	4.74397e-08
SNX18	2072.56	0.503994	0.104828	4.80784	1.52572e-06	2.68677e-05
PTPRK	2073.29	0.554428	0.0968244	5.72612	1.02755e-08	3.3112e-07
GOLGB1	2082.29	0.500124	0.0973529	5.13723	2.78818e-07	6.03676e-06
PALM2-AKAP2	2086.07	0.569543	0.0859534	6.62619	3.44456e-11	1.97948e-09
DDX60	2095.64	0.678782	0.094726	7.16574	7.73669e-13	6.17502e-11
PCNX1	2104.41	0.64709	0.0854718	7.5708	3.70928e-14	3.78391e-12
DNAJC10	2113.44	0.699271	0.0851418	8.21302	2.15699e-16	3.57563e-14
C6orf48	2114.49	-0.62291	0.0966235	-6.44678	1.14255e-10	5.89748e-09
THBS1	2139.03	0.539778	0.0931724	5.79332	6.9007e-09	2.34189e-07
SCAF11	2168.81	0.53817	0.0952661	5.64912	1.61268e-08	4.97363e-07
NECTIN3	2182.4	0.758235	0.110814	6.8424	7.78773e-12	5.10496e-10
RBM47	2193.9	0.505016	0.0881383	5.72981	1.0054e-08	3.24591e-07
TVP23B	2197.95	0.573577	0.086033	6.66693	2.61201e-11	1.5528e-09
TRAPPC10	2200.16	0.528783	0.0869792	6.07942	1.20619e-09	4.82476e-08
LTN1	2216.82	0.82643	0.10329	8.00104	1.23377e-15	1.70162e-13
FAM199X	2219.4	0.581406	0.0999497	5.81699	5.99166e-09	2.06676e-07
ZNF451-AS1	2220.54	0.517389	0.0844158	6.12905	8.84059e-10	3.65496e-08
AL512380.2	2228.95	0.522973	0.0844421	6.19328	5.89251e-10	2.54604e-08
COL12A1	2229.16	0.808357	0.0838039	9.64582	5.12013e-22	2.14722e-19
AC004528.2	2248.49	-0.512874	0.0940594	-5.45266	4.96221e-08	1.33046e-06
THAP3	2251.55	-0.501505	0.0864647	-5.80011	6.62698e-09	2.27135e-07
ATAD3B	2262.22	-0.61564	0.208944	-2.94643	0.00321461	0.0170387
HEG1	2262.35	0.758736	0.082594	9.18633	4.06489e-20	1.18778e-17
MED13L	2266.65	0.684247	0.0827218	8.27167	1.321e-16	2.27741e-14
USP24	2274.82	0.588202	0.0885948	6.63924	3.15309e-11	1.83028e-09
LENG1	2296.05	-0.570104	0.0927633	-6.1458	7.95628e-10	3.33738e-08
AP002490.1	2302.11	0.604193	0.0810205	7.45728	8.83282e-14	8.1432e-12
PRKAR2A	2302.59	0.500699	0.0973236	5.14468	2.67976e-07	5.84798e-06
EBLN3P	2312.7	0.514931	0.0814074	6.32536	2.5265e-10	1.18361e-08
ITGAV	2328.38	0.583257	0.0986001	5.91538	3.31106e-09	1.21453e-07
COPS2	2334.45	0.567523	0.0933435	6.07995	1.20222e-09	4.82007e-08
SPTY2D1	2336.61	0.554997	0.0804401	6.8995	5.21844e-12	3.54196e-10
GNA13	2337.31	0.530721	0.088518	5.99563	2.02702e-09	7.76572e-08
TMED7	2339.71	0.728633	0.0872549	8.35063	6.79003e-17	1.21938e-14
HSPA13	2343.8	0.810546	0.0891807	9.0888	1.00135e-19	2.74021e-17
ENTPD6	2353.75	-0.585941	0.0945561	-6.19676	5.76364e-10	2.51558e-08
PRPF40A	2357.01	0.619145	0.0832301	7.43896	1.01484e-13	9.11238e-12
EXOC5	2371.73	0.562301	0.0830365	6.77174	1.27245e-11	8.06509e-10
IL6ST	2375.46	0.600787	0.10507	5.71796	1.07813e-08	3.45481e-07
ARHGAP5	2380.47	0.968797	0.0936996	10.3394	4.67498e-25	2.51864e-22
KMT2D	2384.9	0.854723	0.0886309	9.64362	5.23104e-22	2.14722e-19
PCDH1	2389.5	0.51885	0.0828764	6.26053	3.83678e-10	1.75454e-08
GMFB	2390.59	0.720294	0.093145	7.73305	1.05004e-14	1.19885e-12
DCBLD2	2396.2	0.624179	0.0829216	7.52734	5.17848e-14	5.01556e-12
PHLDA3	2408.55	-0.756269	0.0868439	-8.70837	3.08268e-18	6.902e-16
AP001011.1	2433.28	0.569744	0.0893864	6.37394	1.84235e-10	8.97233e-09
BAZ1B	2443.39	0.551268	0.0808854	6.81542	9.39886e-12	6.06878e-10
CRYAB	2457.97	-0.710923	0.0907598	-7.83302	4.76278e-15	5.86502e-13
SPTLC2	2489.6	0.517402	0.0794241	6.51442	7.29691e-11	3.8947e-09
PLEKHJ1	2490.05	-0.513282	0.0988279	-5.1937	2.06156e-07	4.67648e-06
AC011448.1	2522.66	-0.517744	0.0855014	-6.05539	1.40082e-09	5.51373e-08
MCRIP1	2526.66	-0.533665	0.0803086	-6.64518	3.02844e-11	1.76984e-09
SLFN5	2526.68	0.527246	0.0869285	6.06528	1.31726e-09	5.19669e-08
SP3	2533.04	0.645673	0.0804172	8.02904	9.82371e-16	1.3882e-13
CLIP1	2556.99	0.594928	0.0957832	6.2112	5.25817e-10	2.31843e-08
EDF1	2557.49	-0.538621	0.0781186	-6.89491	5.38991e-12	3.644e-10
HIPK3	2558.27	0.652989	0.0796053	8.20283	2.34795e-16	3.85511e-14
TMED7-TICAM2	2590.62	0.659022	0.0847188	7.77893	7.31405e-15	8.57784e-13
FAM129A	2640.3	0.529499	0.079679	6.6454	3.0239e-11	1.76984e-09
ARHGAP45	2642.34	-0.587189	0.0892919	-6.57606	4.83064e-11	2.66071e-09
TFPT	2644.32	-0.502674	0.0811547	-6.19402	5.86505e-10	2.54054e-08
DSG2	2653.87	0.586039	0.0855272	6.85207	7.27866e-12	4.83084e-10
AP001439.1	2657.07	0.56462	0.076936	7.33883	2.15477e-13	1.87617e-11
SEC23A	2661.41	0.542807	0.0885293	6.13138	8.71175e-10	3.61035e-08
ZNF148	2678.82	0.567664	0.0802254	7.07587	1.48518e-12	1.12795e-10
ANKRD17	2697.49	0.67198	0.0782666	8.58577	9.02278e-18	1.85182e-15
SF3A2	2701.18	-0.59383	0.0884345	-6.71492	1.88173e-11	1.15449e-09
SMCHD1	2708.8	0.583506	0.0856773	6.81051	9.72543e-12	6.25514e-10
OPA1	2730.1	0.614839	0.0821381	7.48543	7.13128e-14	6.79245e-12
SLC30A1	2735.96	0.841398	0.0930677	9.04071	1.5566e-19	4.12858e-17
PUM1	2753.95	0.534204	0.0767998	6.9558	3.50559e-12	2.43695e-10
DDX18	2758.47	0.516841	0.0815459	6.33803	2.32716e-10	1.10829e-08
CLDN3	2765.17	-0.534503	0.0836779	-6.38763	1.6848e-10	8.34651e-09
HAGHL	2798.21	-0.656815	0.088365	-7.43298	1.0618e-13	9.48469e-12
KIF5B	2812.92	0.578388	0.0899633	6.42915	1.28316e-10	6.56428e-09
IQGAP1	2813.13	0.659965	0.0822906	8.01992	1.0581e-15	1.47379e-13
ATL2	2834.98	0.528932	0.0823723	6.42124	1.3517e-10	6.86972e-09
LDLR	2843.67	0.525569	0.074792	7.02707	2.10914e-12	1.55392e-10
CREBBP	2855.57	0.507997	0.0741885	6.84738	7.5216e-12	4.96829e-10
PHF3	2876.1	0.560922	0.0883286	6.35041	2.14748e-10	1.02555e-08
PTPN14	2876.13	0.672464	0.0769179	8.74262	2.27774e-18	5.16686e-16
INAFM1	2888.57	-0.575528	0.0756833	-7.60443	2.86168e-14	2.99002e-12
RPS6KA2	2947.18	0.517308	0.0739696	6.99353	2.6806e-12	1.89438e-10
LRP1	2956	0.677701	0.0746003	9.08444	1.04236e-19	2.80786e-17
ZFP91	3002.72	0.516943	0.0891338	5.79963	6.64607e-09	2.27338e-07
ZFP91-CNTF	3006.57	0.518225	0.0888401	5.83323	5.43659e-09	1.8973e-07
CPD	3052.03	0.671237	0.0764875	8.77577	1.69732e-18	3.9543e-16
AC010761.5	3053.97	-0.504198	0.0727309	-6.93238	4.1383e-12	2.86523e-10
ARRDC3	3066.65	0.591357	0.0901139	6.56233	5.29742e-11	2.89011e-09
ITPRID2	3162.49	0.698716	0.0738101	9.46641	2.89627e-21	1.06238e-18
GALNT3	3184.92	0.651344	0.0833523	7.81435	5.52483e-15	6.70761e-13
OAS3	3208.69	0.668424	0.0750788	8.90297	5.43743e-19	1.3203e-16
NF1	3210.13	0.549047	0.0736549	7.45431	9.03361e-14	8.28401e-12
SPEN	3224.47	0.529668	0.085636	6.18511	6.20586e-10	2.66142e-08
COL4A1	3232.6	0.637265	0.074476	8.55666	1.16189e-17	2.30241e-15
AC006460.1	3298.84	0.556461	0.0710598	7.83088	4.84451e-15	5.92336e-13
SLC25A36	3315.09	0.660393	0.0813002	8.12289	4.55198e-16	6.94479e-14
ADGRL2	3326.45	0.715854	0.0850582	8.41605	3.89397e-17	7.2185e-15
GDA	3393.65	0.687452	0.0744244	9.23693	2.53683e-20	7.9518e-18
PLS3	3425.2	0.637114	0.0697072	9.13986	6.25325e-20	1.79677e-17
TEAD1	3459.67	0.665321	0.0745814	8.92073	4.63226e-19	1.14086e-16
ARID1A	3462.73	0.723523	0.0803142	9.00866	2.08594e-19	5.44872e-17
PRKDC	3473.04	0.533912	0.0692873	7.70578	1.30049e-14	1.44648e-12
HMGA2	3526.38	0.748585	0.0712215	10.5107	7.71474e-26	4.926e-23
TOP2A	3535.36	0.66113	0.0772038	8.56345	1.09544e-17	2.19597e-15
FLNB	3538.73	0.532735	0.0718962	7.40977	1.26515e-13	1.12428e-11
UBR4	3592.65	0.501651	0.070971	7.0684	1.56734e-12	1.18513e-10
SMC4	3629.6	0.639259	0.0692438	9.232	2.65633e-20	8.03425e-18
C9orf16	3647.56	-0.735759	0.0684529	-10.7484	6.03e-27	4.33155e-24
BBX	3684.45	0.584121	0.0757172	7.71451	1.21445e-14	1.36844e-12
ASPH	3692.97	0.565691	0.0730544	7.74342	9.6781e-15	1.11234e-12
PTGS1	3709.91	0.565905	0.0698496	8.10176	5.41683e-16	8.05053e-14
STAG2	3743.03	0.846289	0.0766334	11.0433	2.36066e-28	2.54361e-25
KRT6A	3747.78	-1.12126	0.0739132	-15.1699	5.5938e-52	9.6437e-48
LGR4	3796.05	0.68211	0.0721867	9.44924	3.41288e-21	1.22579e-18
RALGPS2	3799	0.600975	0.0882559	6.80946	9.79633e-12	6.25514e-10
G3BP2	3812.13	0.505479	0.0907004	5.57307	2.50293e-08	7.27664e-07
SEL1L	3812.65	0.680471	0.0714293	9.52649	1.62685e-21	6.09715e-19
MAP2K2	3820.69	-0.505644	0.0670593	-7.54026	4.69031e-14	4.59437e-12
WNK1	3831.53	0.769937	0.068038	11.3163	1.08998e-29	1.34223e-26
TMEM123	3849.32	0.566224	0.0907937	6.23637	4.47831e-10	2.01582e-08
SAT1	3849.62	-0.565123	0.0748418	-7.55091	4.32242e-14	4.30743e-12
ATP5F1D	3861.43	-0.564707	0.0700088	-8.06623	7.25046e-16	1.04165e-13
ADAM9	3865.77	0.507711	0.0678596	7.48178	7.33202e-14	6.94527e-12
FAT1	3910.94	0.53638	0.0778214	6.89246	5.48374e-12	3.69296e-10
SPTBN1	4065.17	0.612071	0.0680365	8.99621	2.33648e-19	6.01208e-17
AC079594.2	4278.51	0.639518	0.0655397	9.75773	1.7094e-22	7.55643e-20
ANKRD33B	4306.35	0.629298	0.071485	8.80321	1.32952e-18	3.18346e-16
KRT17	4350.98	-0.736121	0.0664244	-11.0821	1.53257e-28	1.76143e-25
AL022068.1	4374.32	0.526044	0.0659658	7.9745	1.53004e-15	2.06747e-13
MIB2	4378.73	-0.509145	0.0795228	-6.40251	1.52843e-10	7.63774e-09
KIRREL1	4394.06	0.514574	0.0729738	7.05149	1.77015e-12	1.32685e-10
TRHDE	4451.83	0.83263	0.0687181	12.1166	8.62555e-34	1.2392e-30
INTS11	4545.09	-0.548521	0.0702709	-7.8058	5.91238e-15	7.12793e-13
HECTD1	4554.28	0.626182	0.0723303	8.65725	4.833e-18	1.05025e-15
SMC1A	4622.67	0.668444	0.06402	10.4412	1.60811e-25	9.2413e-23
NAB1	4737.73	0.655529	0.0623663	10.511	7.69084e-26	4.926e-23
CHCHD10	4834.39	-0.530237	0.0623543	-8.50362	1.83774e-17	3.55985e-15
NR1D2	4918.57	0.601694	0.0661927	9.09004	9.90012e-20	2.74021e-17
CRIP2	4947.6	-0.565068	0.0609135	-9.27658	1.75008e-20	5.58728e-18
MEST	5191.58	0.581348	0.0661008	8.79487	1.43213e-18	3.38219e-16
NOTCH2	5335.82	0.664103	0.0608855	10.9074	1.06244e-27	8.72209e-25
UGCG	5370.75	0.513309	0.0628485	8.16741	3.15078e-16	4.98344e-14
AL671277.1	5481.87	-0.517158	0.0783662	-6.59924	4.13262e-11	2.3132e-09
LTO1	5560.48	-0.525059	0.0736255	-7.13148	9.9296e-13	7.7812e-11
FBN2	5570.8	0.7834	0.0587406	13.3366	1.41789e-40	4.88888e-37
STT3B	5631.86	0.522943	0.0743925	7.02951	2.07253e-12	1.53349e-10
AL591895.1	5656.61	-0.505883	0.0628194	-8.05297	8.0806e-16	1.15132e-13
NFKB2	5797.19	-0.639852	0.197986	-3.2318	0.00123012	0.00770334
ITGB1	5970.98	0.549576	0.0646436	8.50163	1.86945e-17	3.58104e-15
ID4	6174.25	0.5216	0.061696	8.45436	2.80618e-17	5.25854e-15
AHNAK	6268.17	0.694747	0.0678511	10.2393	1.32202e-24	6.90656e-22
PXDN	6555.39	0.575193	0.0569487	10.1002	5.51305e-24	2.71557e-21
SHROOM3	6582.43	0.505039	0.0620363	8.14103	3.91942e-16	6.0331e-14
TENM3	6593.21	0.573432	0.0749984	7.64592	2.07449e-14	2.23526e-12
TWF1	6658.46	0.552451	0.0696452	7.93236	2.1502e-15	2.76637e-13
PAWR	6718.66	0.527951	0.0614779	8.58765	8.87694e-18	1.84384e-15
AL671883.2	6895.78	-0.594846	0.14883	-3.99681	6.42007e-05	0.000656477
PEG10	6988.28	0.719083	0.0567202	12.6777	7.85839e-37	1.93541e-33
AC004551.1	6992.51	0.502013	0.0634319	7.9142	2.48851e-15	3.15455e-13
STAT1	7228.13	0.792622	0.0638094	12.4217	1.99224e-35	4.02857e-32
SOGA1	7316.05	0.55951	0.0564062	9.9193	3.43153e-23	1.55683e-20
AL133346.1	7318.36	0.541073	0.0717234	7.54388	4.56175e-14	4.5198e-12
MT-ND5	7356.37	0.577912	0.0736615	7.84551	4.31185e-15	5.34794e-13
PRPF31	7398.99	-0.56389	0.0556913	-10.1253	4.26769e-24	2.16397e-21
NCKAP1	7463.65	0.53839	0.0704926	7.63754	2.21414e-14	2.35628e-12
PELI1	7520.62	0.528634	0.073442	7.19798	6.11093e-13	4.99301e-11
SCRIB	7675.5	-0.512284	0.0615227	-8.32675	8.30896e-17	1.47677e-14
HM13-AS1	7914.66	-0.533775	0.0698262	-7.64434	2.10022e-14	2.24893e-12
MT-ATP8	8104.48	0.724764	0.142485	5.08662	3.64509e-07	7.65425e-06
RSF1	8566.93	0.617332	0.0536528	11.5061	1.22975e-30	1.63084e-27
ARHGAP29	8595.63	0.543109	0.0543634	9.99034	1.67996e-23	8.04516e-21
LAMA3	9037.44	0.556132	0.0643606	8.64088	5.57817e-18	1.18726e-15
HUWE1	9051.33	0.760614	0.0548552	13.8659	1.0201e-43	5.86217e-40
CRIM1	9102.65	0.558799	0.0531901	10.5057	8.13173e-26	5.00682e-23
LENG8	9211.92	-1.53265	0.195035	-7.85837	3.89174e-15	4.86185e-13
BX470102.1	9242.2	-0.675811	0.0613885	-11.0088	3.46768e-28	2.98914e-25
KTN1	9267.26	0.534867	0.0580083	9.22053	2.95624e-20	8.78717e-18
LAMC1	9966.91	0.641328	0.0520335	12.3253	6.6197e-35	1.14124e-31
S100A6	10049.2	-0.641346	0.0590281	-10.8651	1.69054e-27	1.32477e-24
GAS5	10360.9	-0.559242	0.0506905	-11.0325	2.66413e-28	2.70174e-25
RPL36	10553.6	-0.514805	0.0634308	-8.11602	4.81719e-16	7.2216e-14
KRT19	11922.1	-0.704911	0.0507133	-13.8999	6.34109e-44	5.46602e-40
ENAH	12522.9	0.555679	0.0531739	10.4502	1.46177e-25	8.68998e-23
HLA-A	13849.7	-0.54937	0.0594971	-9.23355	2.6181e-20	8.03425e-18
MT-ND4L	15449.1	0.92595	0.216865	4.2697	1.95738e-05	0.000241901
CANX	20012.9	0.524762	0.0526578	9.96553	2.15729e-23	1.00518e-20
MT-ATP6	20217.9	0.601538	0.0546073	11.0157	3.20999e-28	2.91264e-25
MT-CO3	23120.4	0.550051	0.0566536	9.70902	2.75972e-22	1.18944e-19
SPON1	24638.9	0.591008	0.046212	12.789	1.88783e-37	5.42436e-34
MT-RNR2	46863.1	0.558331	0.168272	3.31803	0.000906544	0.0059766
MT-CO1	55015.1	0.717845	0.0531978	13.4939	1.69922e-41	7.32364e-38
MT-ND4	71663.6	0.613264	0.104152	5.88818	3.90472e-09	1.40831e-07

## Sheet: SE14_CRISPRi_DEGs_FDR.05FC+-0.5
Within this data sheet are all DEGS detected after CRISPRi of SE14 at an FDR (padj) theshold of 0.05 and a FC of +/- 0.5 sorted largest negative fold to highest postive fold change
baseMean	log2FoldChange	lfcSE	stat	pvalue	padj
KLRD1	3.48867	-5.33269	2.32937	-2.28933	0.0220602	0.048942
MIR6751	3.48867	-5.33269	2.32937	-2.28933	0.0220602	0.048942
AC005332.7	3.59278	-5.38089	2.30286	-2.33661	0.0194594	0.0438087
AC016251.1	3.59278	-5.38089	2.30286	-2.33661	0.0194594	0.0438087
ACR	3.63821	-5.39737	2.28986	-2.35707	0.0184198	0.0417482
Z83838.1	3.72907	-5.42976	2.27789	-2.38368	0.0171405	0.0390851
AL646090.2	3.75017	5.2814	2.2658	2.33093	0.0197572	0.0443992
NAT2	3.75017	5.2814	2.2658	2.33093	0.0197572	0.0443992
PRR29-AS1	3.75017	5.2814	2.2658	2.33093	0.0197572	0.0443992
REN	3.75017	5.2814	2.2658	2.33093	0.0197572	0.0443992
AL354710.2	3.76231	5.28569	2.26429	2.33437	0.0195762	0.0440525
PFN1P11	3.76231	5.28569	2.26429	2.33437	0.0195762	0.0440525
AC111170.1	3.76838	5.28783	2.26872	2.33075	0.0197666	0.0444113
AL162464.1	3.76838	5.28783	2.26872	2.33075	0.0197666	0.0444113
FGF12-AS1	3.77445	5.28997	2.27735	2.32286	0.0201866	0.0452213
LINC02021	3.77445	5.28997	2.27735	2.32286	0.0201866	0.0452213
AC136443.1	3.7745	-5.44574	2.27892	-2.38962	0.0168659	0.0385134
HIST1H2BI	3.78052	5.29212	2.29061	2.31035	0.0208687	0.0465636
SNORD107	3.78052	5.29212	2.29061	2.31035	0.0208687	0.0465636
C2CD4C	3.87861	-5.49034	2.24755	-2.44281	0.0145736	0.03385
AL592211.1	3.89185	-5.50205	2.36638	-2.32509	0.020067	0.0449884
SFTPA2	3.92404	-5.50561	2.23833	-2.45969	0.0139055	0.0324705
SOX8	3.93728	-5.51792	2.30647	-2.39236	0.0167403	0.0382436
LINC01465	3.95154	5.35772	2.31548	2.31387	0.0206748	0.0461788
AC000035.1	3.95761	5.35981	2.28318	2.34752	0.0188988	0.0426917
PPP1R14D	3.95761	5.35981	2.28318	2.34752	0.0188988	0.0426917
AC027020.1	3.96368	5.36188	2.26109	2.37137	0.0177225	0.040295
AC131159.1	3.97582	5.36596	2.23465	2.40125	0.016339	0.0374226
AC093525.9	3.9819	5.36798	2.22765	2.4097	0.0159655	0.0366972
AC139491.7	3.9819	5.36798	2.22765	2.4097	0.0159655	0.0366972
AC093151.3	3.98797	5.37	2.22389	2.41469	0.0157488	0.0362603
AC100849.1	3.98797	5.37	2.22389	2.41469	0.0157488	0.0362603
FAM92B	3.98797	5.37	2.22389	2.41469	0.0157488	0.0362603
AP003110.1	3.99404	5.37202	2.22323	2.41631	0.0156786	0.0361244
AC069360.1	4.00011	5.37403	2.22566	2.41458	0.0157534	0.0362678
AC109492.1	4.00618	5.37604	2.23131	2.40937	0.0159801	0.0367178
ISLR2	4.00618	5.37604	2.23131	2.40937	0.0159801	0.0367178
NIFKP8	4.07358	-5.56311	2.22418	-2.50119	0.0123775	0.0292514
MIR21	4.10577	-5.56539	2.24339	-2.4808	0.0131089	0.0307687
KRT90P	4.16444	-5.59206	2.20011	-2.54172	0.0110308	0.0263653
SCARNA22	4.19541	5.44388	2.22895	2.44236	0.0145917	0.0338861
AL137847.1	4.21362	5.44966	2.19364	2.48431	0.0129805	0.0305088
AC138625.2	4.2197	5.45157	2.18881	2.49065	0.0127509	0.0300295
DRD2	4.2197	5.45157	2.18881	2.49065	0.0127509	0.0300295
AC102945.2	4.22577	5.45347	2.18684	2.49377	0.0126396	0.0297997
FO680682.1	4.22577	5.45347	2.18684	2.49377	0.0126396	0.0297997
TNFSF18	4.22577	5.45347	2.18684	2.49377	0.0126396	0.0297997
HHLA2	4.23184	5.45538	2.18764	2.49373	0.012641	0.0298005
AC092378.2	4.23791	5.45728	2.19129	2.49045	0.0127583	0.0300359
SYPL1P2	4.23791	5.45728	2.19129	2.49045	0.0127583	0.0300359
EGOT	4.24398	5.45918	2.19794	2.48377	0.0129998	0.0305433
SLC9C2	4.25005	5.46109	2.20839	2.47289	0.0134027	0.0313984
AC027763.1	4.26219	5.46493	2.24388	2.43548	0.0148721	0.034457
AC044860.2	4.30074	-5.6344	2.19202	-2.57042	0.0101575	0.0245022
AC002463.1	4.42714	5.52147	2.20037	2.50933	0.0120959	0.0286592
AL033527.5	4.43703	-5.67609	2.22314	-2.55318	0.0106743	0.0256173
IGF2BP2-AS1	4.43928	5.52514	2.17184	2.54399	0.0109596	0.0262119
PPP1R1B	4.45028	-5.68708	2.15897	-2.63416	0.00843451	0.020729
HCG2040054	4.48178	5.53779	2.16816	2.55414	0.010645	0.0255612
AC020913.3	4.48785	5.5396	2.17914	2.5421	0.0110187	0.0263412
AC024337.2	4.49571	-5.70041	2.15505	-2.64514	0.00816573	0.0201373
C2orf40	4.55438	-5.72485	2.1617	-2.64831	0.00808948	0.019976
PAGE2B	4.55438	-5.72485	2.1617	-2.64831	0.00808948	0.019976
AC012653.2	4.632	-5.73989	2.1634	-2.65318	0.00797379	0.0197129
MIR135A1	4.66494	5.59685	2.15748	2.59416	0.00948216	0.0229976
AL135905.1	4.67101	5.59859	2.14492	2.61016	0.0090499	0.0220548
AC009301.1	4.68922	5.60376	2.12507	2.63697	0.00836492	0.0205736
AC120498.9	4.68922	5.60376	2.12507	2.63697	0.00836492	0.0205736
AP001180.4	4.68922	5.60376	2.12507	2.63697	0.00836492	0.0205736
F2RL2	4.68922	5.60376	2.12507	2.63697	0.00836492	0.0205736
AL512408.1	4.6953	5.60548	2.12347	2.63977	0.00829629	0.0204243
TPRG1-AS1	4.71351	5.61061	2.13274	2.6307	0.00852088	0.0209134
AC021188.1	4.72287	-5.76604	2.1917	-2.63085	0.00851724	0.0209085
AL135999.2	4.72565	5.61405	2.1525	2.60815	0.00910322	0.022168
AC105020.1	4.78154	-5.78876	2.12094	-2.72933	0.00634626	0.016025
C20orf203	4.79478	-5.79938	2.13495	-2.7164	0.00659956	0.0165981
NPY4R	4.79478	-5.79938	2.13495	-2.7164	0.00659956	0.0165981
OVCH2	4.82697	-5.80123	2.12179	-2.73412	0.00625467	0.0158339
AC104663.1	4.90274	5.66849	2.12051	2.67318	0.00751367	0.018688
FGF13-AS1	4.90274	5.66849	2.12051	2.67318	0.00751367	0.018688
AC105940.1	4.91488	5.67178	2.10359	2.69624	0.00701261	0.0175431
CCDC168	4.91488	5.67178	2.10359	2.69624	0.00701261	0.0175431
C11orf86	4.92095	5.67342	2.09887	2.70308	0.00687005	0.0172081
AL353625.1	4.92703	5.67505	2.09624	2.70725	0.00678436	0.0170116
PCSK1	4.92703	5.67505	2.09624	2.70725	0.00678436	0.0170116
CLDN10-AS1	4.9331	5.67668	2.09583	2.70856	0.00675758	0.0169543
LINC01828	4.9331	5.67668	2.09583	2.70856	0.00675758	0.0169543
MIR6774	4.95131	5.68158	2.10782	2.69547	0.00702896	0.0175789
AL359091.2	5.03519	-5.87024	2.11071	-2.78117	0.00541637	0.0138803
ZNF844	5.06737	-5.87202	2.09074	-2.80858	0.00497599	0.0128705
AC008434.1	5.12233	5.73196	2.12876	2.69262	0.00708921	0.017709
AL158211.5	5.13447	5.73515	2.09825	2.7333	0.0062704	0.015866
ACAP2-IT1	5.14661	5.7383	2.08036	2.75831	0.00581003	0.0148025
HERC2P10	5.15875	5.74142	2.0716	2.77149	0.00557996	0.01426
LINC00449	5.16483	5.74298	2.07027	2.77402	0.00553679	0.0141651
PRSS35	5.16483	5.74298	2.07027	2.77402	0.00553679	0.0141651
RRS1-AS1	5.16483	5.74298	2.07027	2.77402	0.00553679	0.0141651
AP000696.1	5.17148	-5.90538	2.07463	-2.84648	0.00442052	0.0115551
AC253536.3	5.18911	5.74921	2.08506	2.75734	0.0058274	0.0148439
AL033527.4	5.29453	-5.93072	2.13841	-2.77343	0.00554689	0.0141867
AC009477.2	5.32102	-5.94911	2.0732	-2.86953	0.00411086	0.0108069
AC091959.2	5.36645	-5.96031	2.06103	-2.89191	0.00382911	0.010127
PCDHB13	5.37227	5.80038	2.06734	2.80572	0.00502047	0.0129738
CCDC185	5.38441	5.80338	2.05326	2.82642	0.00470709	0.0122423
COL18A1-AS1	5.39048	5.80488	2.04919	2.83276	0.00461479	0.012024
AF064860.1	5.40263	5.80786	2.04676	2.83759	0.0045456	0.0118545
AC091132.3	5.41477	5.81083	2.0516	2.83235	0.00462078	0.0120372
AC010680.3	5.62221	5.86566	2.02886	2.89111	0.00383879	0.0101486
B3GALT5	5.64043	5.86994	2.02538	2.89819	0.00375318	0.00993735
MIR23A	5.65228	-6.03448	2.03086	-2.97139	0.00296457	0.00801688
AC007952.4	5.81752	5.9156	2.07412	2.8521	0.00434319	0.0113668
AL445931.1	5.8418	5.92122	2.02207	2.9283	0.00340819	0.00910131
SNORD12C	5.85394	5.92398	2.01013	2.94705	0.00320816	0.00861879
ISPD-AS1	5.8843	5.93083	2.00879	2.95244	0.00315275	0.00848403
SMIM5	5.89037	5.9322	2.01327	2.94655	0.00321344	0.00863117
PRDM16	5.93551	-4.59926	1.9684	-2.33655	0.0194626	0.043812
AOAH	6.06139	5.97469	2.02612	2.94883	0.00318983	0.00857489
COL5A3	6.09781	5.98267	1.98658	3.01155	0.0025992	0.00710614
AL592430.2	6.10996	5.98531	1.98609	3.01361	0.0025816	0.00706402
DMRTA2	6.10996	5.98531	1.98609	3.01361	0.0025816	0.00706402
KRT16P6	6.13309	-6.15295	1.9943	-3.08527	0.00203364	0.00567825
PRODH	6.19176	-6.17025	2.03701	-3.02907	0.00245308	0.0067459
AC106886.3	6.28262	-6.18975	2.00124	-3.09295	0.00198176	0.00554238
SSXP1	6.33561	6.03781	1.96822	3.06764	0.00215753	0.00599499
ITIH6	6.34168	6.03907	1.968	3.06863	0.00215043	0.00597787
AL022334.2	6.36024	-6.20067	1.97263	-3.14335	0.00167023	0.0047305
ROPN1L	6.40186	4.525	1.91499	2.36294	0.0181307	0.0411326
AL606834.2	6.42007	4.52829	1.92961	2.34674	0.0189386	0.0427629
MYOG	6.46175	-4.72672	1.93146	-2.44722	0.0143962	0.0334771
KCNJ3	6.50718	-4.73618	1.92775	-2.45684	0.0140167	0.0326946
RN7SKP70	6.55173	4.60629	1.9179	2.40174	0.0163172	0.037386
SLC26A8	6.56387	4.60862	1.90814	2.41525	0.0157245	0.0362173
SH3PXD2A-AS1	6.56734	6.08968	1.9522	3.11939	0.00181225	0.00510587
AC009229.2	6.57948	6.09213	1.95181	3.12128	0.00180069	0.00507939
LINC02274	6.59163	6.09457	1.95652	3.115	0.00183943	0.005174
AC011487.2	6.60064	-6.25468	1.95413	-3.20074	0.00137074	0.00394318
AC091152.4	6.78086	6.1362	1.94893	3.14849	0.00164114	0.0046532
AL137804.1	6.78086	6.1362	1.94893	3.14849	0.00164114	0.0046532
AP000924.1	6.79041	-3.74051	1.63742	-2.28439	0.0223484	0.0495105
ASB18	6.81729	6.1433	1.93688	3.17175	0.00151524	0.00432612
AC106820.4	6.8381	4.6689	1.89854	2.45921	0.0139243	0.0325085
MYLPF	6.84711	4.62809	1.88596	2.45397	0.014129	0.032927
TPH1	6.88353	4.63508	1.89246	2.44923	0.0143161	0.0333179
COX8C	6.9584	-6.33828	1.97669	-3.20651	0.00134354	0.00387141
AC004232.3	6.97931	-3.79392	1.58061	-2.40029	0.0163822	0.0375049
RF02119	7.00045	6.18239	1.95113	3.16862	0.00153166	0.00436865
PRKXP1	7.01259	6.18471	1.93633	3.19404	0.00140295	0.00402866
TEKT4	7.02473	6.18701	1.92676	3.2111	0.0013223	0.00381444
AL359922.3	7.04901	6.19158	1.92162	3.22207	0.00127269	0.00368078
AC090877.2	7.09151	6.19961	1.95837	3.1657	0.00154708	0.00441069
ACTG1P17	7.10496	-4.86752	1.93679	-2.51319	0.0119646	0.0283819
TEKT5	7.10496	-4.86752	1.93679	-2.51319	0.0119646	0.0283819
SLC14A2	7.12133	4.6866	1.88094	2.49162	0.0127161	0.0299584
AL161785.3	7.16711	-3.82188	1.62123	-2.3574	0.0184035	0.0417186
MMP28	7.24993	-6.38441	1.99448	-3.20104	0.00136932	0.00393954
LINC02185	7.25559	3.74548	1.62848	2.29999	0.021449	0.0477308
AC079834.2	7.26773	3.74705	1.61535	2.31966	0.0203594	0.0455571
AC012615.4	7.2686	6.23609	1.90884	3.26696	0.00108711	0.00318433
MRPL23-AS1	7.28966	-6.40418	1.9358	-3.30829	0.000938683	0.00277726
AC025176.1	7.29809	3.75245	1.6077	2.33404	0.0195936	0.04408
KL	7.29809	3.75245	1.6077	2.33404	0.0195936	0.04408
RPL23AP57	7.31023	3.7552	1.61432	2.32618	0.020009	0.0448741
NT5C1B	7.31056	4.72762	1.86238	2.53848	0.0111336	0.0265908
RF02123	7.32271	4.73009	1.85788	2.54595	0.0108979	0.026091
MIR155HG	7.32324	6.24606	1.93756	3.22366	0.00126561	0.00366317
GRIK1	7.33138	3.6995	1.55681	2.37633	0.0174856	0.0398053
SPARCL1	7.33485	4.73236	1.85765	2.5475	0.0108497	0.0259852
PRF1	7.36468	-4.91992	1.88028	-2.61658	0.00888145	0.0216846
GPR20	7.47605	6.2771	1.91364	3.28018	0.0010374	0.003047
HSPA8P16	7.48212	6.27818	1.90776	3.29087	0.000998777	0.00294394
AC104581.3	7.50815	-4.95682	1.87227	-2.64749	0.0081091	0.0200149
AL049646.1	7.56017	3.80689	1.61481	2.35749	0.018399	0.0417121
AC022973.3	7.56051	4.7785	1.84547	2.58932	0.00961666	0.0232954
AC106886.1	7.62092	-6.46705	1.90474	-3.39524	0.000685683	0.00207067
FAM78B	7.6786	-3.30734	1.43825	-2.29956	0.0214733	0.0477807
AC097374.1	7.71992	6.32326	1.89235	3.34148	0.000833326	0.00248288
SNCB	7.73466	4.85238	1.84403	2.63139	0.00850354	0.0208808
AL512638.1	7.73813	6.32639	1.8834	3.35903	0.000782166	0.00233908
MIR548AR	7.73877	-3.93981	1.59104	-2.47625	0.013277	0.031138
IL24	7.7442	6.32743	1.88237	3.36142	0.000775429	0.00232027
LINC00973	7.75634	6.3295	1.88304	3.36132	0.000775705	0.00232083
TSKS	7.75722	-6.49036	1.8858	-3.4417	0.000578075	0.00176885
Z94160.1	7.77456	6.33262	1.89125	3.34837	0.00081287	0.00242445
AC233280.19	7.79224	4.82425	1.83445	2.62981	0.0085433	0.0209545
HSPA8P9	7.95685	3.88513	1.58656	2.44878	0.0143341	0.0333538
THORLNC	8.01789	4.86747	1.82623	2.6653	0.0076919	0.0190854
LINC01564	8.02981	-6.53572	1.88067	-3.4752	0.000510468	0.00157185
AC016168.2	8.05085	3.84441	1.52147	2.52677	0.0115115	0.0274255
SSX7	8.18338	6.40744	1.873	3.42095	0.000624029	0.00189578
CATSPERE	8.22154	3.31489	1.45333	2.2809	0.0225542	0.0499194
AC004466.2	8.22501	3.93327	1.55227	2.53388	0.0112806	0.0269026
AC005837.1	8.28605	4.91651	1.81661	2.70642	0.00680121	0.0170472
ASNSP1	8.41715	-5.11899	1.83203	-2.79417	0.00520334	0.0133888
PPM1AP1	8.42725	6.44967	1.85581	3.4754	0.000510091	0.00157106
BRINP1	8.4576	6.45443	1.84937	3.49007	0.00048289	0.00149351
TTLL2	8.4602	4.98456	1.80859	2.75605	0.00585034	0.0148964
FADS6	8.46258	-5.12621	1.83244	-2.79747	0.00515046	0.0132726
AC025419.1	8.47755	3.36206	1.43855	2.33712	0.0194331	0.043757
AL365203.2	8.56027	4.96348	1.84188	2.69478	0.00704344	0.0176086
AC245041.2	8.66505	6.48976	1.84403	3.51934	0.000432625	0.00134939
ACVRL1	8.6954	6.49439	1.83982	3.5299	0.000415717	0.00129959
GSTM1	8.69888	-3.51015	1.3743	-2.55413	0.0106453	0.0255612
LINC00683	8.70321	3.40273	1.4247	2.38838	0.0169226	0.0386263
KCNK12	8.74257	3.36148	1.36772	2.45773	0.013982	0.0326255
AC008632.1	8.8305	3.33077	1.38238	2.40945	0.0159766	0.0367162
GDF5	8.83257	-3.07027	1.29233	-2.37576	0.0175129	0.0398535
AL359853.2	8.84732	-3.52031	1.41764	-2.48322	0.01302	0.0305823
AC016717.1	8.85164	3.2856	1.41629	2.31987	0.0203481	0.0455396
AC073352.2	8.882	3.28879	1.44133	2.28178	0.0225023	0.0498301
AC009078.3	8.96009	5.06915	1.80115	2.8144	0.00488682	0.0126563
GNRHR	8.96302	5.03542	1.78615	2.81915	0.00481511	0.0124943
GALNT15	9.06493	-4.19841	1.52486	-2.75331	0.00589962	0.0150116
AC019131.2	9.0684	-3.562	1.37503	-2.59048	0.00958413	0.0232231
IFIT1B	9.10766	3.33062	1.41776	2.34922	0.0188129	0.0425272
AC122707.1	9.1155	4.0904	1.54145	2.6536	0.00796377	0.0196919
AF127577.2	9.16493	6.57027	1.82126	3.60754	0.000309112	0.000987469
AC136624.1	9.17314	-6.72686	1.84009	-3.65573	0.000256455	0.000828367
CYP4Z2P	9.18228	4.09847	1.50981	2.71457	0.00663622	0.0166774
ZNF154	9.24539	3.40556	1.34705	2.52816	0.0114662	0.0273276
CPA2	9.24799	2.96679	1.27536	2.32624	0.0200056	0.0448704
AFP	9.39059	6.60548	1.81199	3.64544	0.000266935	0.000859994
PADI3	9.39059	6.60548	1.81199	3.64544	0.000266935	0.000859994
ANO1-AS1	9.43829	4.14023	1.51232	2.73767	0.00618758	0.0156718
AC107214.1	9.44123	4.08973	1.45977	2.80162	0.00508468	0.0131201
AC010809.2	9.44383	3.48255	1.33761	2.60357	0.00922593	0.0224239
AC016405.1	9.47158	4.09413	1.46554	2.79361	0.00521241	0.0134081
C1QTNF1-AS1	9.47418	3.48718	1.34198	2.59854	0.00936222	0.022728
DNAJB7	9.49186	3.00902	1.26076	2.38667	0.0170015	0.0387888
AL390066.1	9.49273	4.0462	1.48164	2.7309	0.00631611	0.0159567
GUCY2EP	9.57372	-5.3125	1.78921	-2.9692	0.0029858	0.00806501
SRD5A2	9.60671	5.17247	1.77115	2.9204	0.00349584	0.00930651
SEC14L4	9.61308	-5.32268	1.78773	-2.97734	0.00290759	0.00787432
AC008897.2	9.67903	4.12772	1.45086	2.84502	0.00444093	0.0115968
TGM4	9.6941	4.07859	1.48456	2.74733	0.0060082	0.0152668
AC026894.1	9.70297	3.57254	1.42744	2.50276	0.012323	0.0291279
TF	9.74158	-3.21995	1.27551	-2.52444	0.0115881	0.0275825
LINC02019	9.74938	-5.34145	1.78577	-2.99112	0.0027796	0.00755619
AC087257.1	9.80891	3.45115	1.37997	2.50089	0.012388	0.0292734
RDH16	9.83354	-3.24895	1.26306	-2.57228	0.0101032	0.0243849
AC012313.5	9.86185	3.59508	1.37153	2.62123	0.00876143	0.0214204
C7orf69	9.86566	5.17922	1.77145	2.92372	0.00345872	0.00921719
NEK10	9.86879	5.21161	1.75852	2.96364	0.0030402	0.00819738
ALDH1L1-AS1	9.90759	-6.84226	1.79637	-3.80893	0.000139567	0.000469163
RN7SL767P	9.90759	-6.84226	1.79637	-3.80893	0.000139567	0.000469163
AL356273.3	9.90815	5.18585	1.75392	2.95672	0.00310927	0.00837139
AC104066.1	9.92897	4.16641	1.44388	2.88556	0.00390721	0.0103177
AL356234.1	9.97353	3.08902	1.23971	2.49173	0.0127121	0.0299517
AL031123.3	9.99261	4.12515	1.47238	2.8017	0.00508348	0.0131183
AL355140.1	10.0107	-3.72088	1.36425	-2.72742	0.0063832	0.0161104
AC022272.1	10.0346	3.48844	1.36389	2.55772	0.0105361	0.0253256
HSP90AA6P	10.0406	3.48905	1.36717	2.55203	0.0107098	0.0256859
GPR1	10.0459	-4.35169	1.44186	-3.01811	0.0025436	0.0069711
AC005759.1	10.0702	-2.9098	1.24268	-2.34156	0.0192034	0.0433153
AC000403.1	10.1127	5.24744	1.75242	2.99439	0.0027499	0.00748096
AL033397.1	10.1347	-6.87203	1.7966	-3.82503	0.000130758	0.000441562
AL031728.1	10.1604	3.64166	1.38603	2.62741	0.00860374	0.0210847
TNR	10.1963	3.16182	1.26052	2.50835	0.0121295	0.0287231
GIMAP2	10.2765	-3.7528	1.35757	-2.76435	0.00570361	0.0145558
NECTIN3-AS1	10.3158	3.22257	1.31393	2.45262	0.0141821	0.0330359
AL136366.1	10.3227	4.27361	1.46425	2.91863	0.00351575	0.00935567
AL359258.3	10.3282	3.62347	1.34618	2.69168	0.00710936	0.0177559
AL033527.3	10.3894	-2.96981	1.21581	-2.44265	0.0145797	0.0338613
HOPX	10.4132	-2.67904	1.15406	-2.32141	0.0202649	0.0453847
AC027644.1	10.4439	4.19496	1.44722	2.89863	0.00374803	0.00992642
AC241644.3	10.4995	-2.98451	1.18837	-2.51143	0.0120243	0.0285077
MROH7	10.5353	-5.45511	1.76339	-3.09353	0.00197788	0.00553332
AC113133.1	10.5449	3.69818	1.35445	2.73039	0.0063259	0.0159798
UBE2FP1	10.5917	6.77883	1.77937	3.80967	0.000139152	0.000468073
AC137932.1	10.5926	2.91157	1.26174	2.30758	0.0210223	0.0468618
PEG13	10.6448	3.58021	1.39062	2.57455	0.0100371	0.0242354
ANKRD55	10.6453	4.22494	1.44198	2.92996	0.00339006	0.00905849
CFAP52	10.6566	3.19591	1.21869	2.62241	0.00873092	0.0213559
AC073657.1	10.6751	3.58765	1.34947	2.65856	0.0078475	0.0194323
CHCHD2P6	10.6809	3.19923	1.21386	2.63557	0.00839951	0.0206508
AC121338.2	10.6994	3.59222	1.33375	2.69333	0.00707428	0.0176751
LINC02154	10.7645	-3.83548	1.29286	-2.96666	0.00301058	0.00812684
ZNF667-AS1	10.7854	-3.02781	1.17989	-2.56618	0.0102826	0.0247693
AL031123.2	10.7899	3.13668	1.2882	2.43493	0.0148949	0.0344971
AC098829.1	10.7957	5.34374	1.73226	3.08484	0.0020366	0.00568589
RPS20P21	10.8455	2.91243	1.19472	2.43775	0.0147789	0.0342623
AC008895.1	10.8642	3.3028	1.29833	2.54389	0.0109625	0.0262165
AC007326.4	10.8712	-4.4738	1.43134	-3.1256	0.00177446	0.0050114
TPI1P2	10.9303	2.85865	1.17397	2.43502	0.0148909	0.0344911
PSORS1C3	10.9369	3.23679	1.21188	2.67089	0.00756502	0.0188013
AC118344.1	10.9493	3.62921	1.32151	2.74625	0.00602805	0.0153142
NAT16	10.9733	-6.99243	1.77436	-3.94081	8.12062e-05	0.000282571
AC093158.1	11.0364	-2.76936	1.13548	-2.43894	0.0147304	0.034172
KCNJ16	11.0613	6.84142	1.76597	3.87404	0.000107046	0.000365692
AC079781.4	11.1091	-2.7921	1.16303	-2.40071	0.0163634	0.0374719
AL162274.2	11.1345	-2.791	1.1322	-2.46513	0.0136965	0.0320201
CACNA1F	11.1616	-3.90182	1.33203	-2.92923	0.00339798	0.00907684
AL592293.1	11.1886	-3.09335	1.16224	-2.66154	0.00777848	0.0192798
AC114812.2	11.2325	-2.8121	1.15959	-2.42507	0.0153053	0.0353589
SYT2	11.2505	3.24424	1.24522	2.60536	0.00917782	0.0223223
STRA6	11.2505	6.86638	1.75713	3.90772	9.31704e-05	0.00032139
ABCG2	11.3043	4.40823	1.43476	3.07246	0.002123	0.0059067
TRBV5-4	11.3164	4.41016	1.44079	3.06094	0.00220645	0.00611912
OR7E29P	11.3281	-5.56279	1.7423	-3.19279	0.00140907	0.00404401
PWAR6	11.3549	3.33173	1.20902	2.75573	0.00585617	0.0149084
AC007382.1	11.3752	2.66833	1.12216	2.37784	0.0174145	0.039675
AP001172.1	11.3769	4.32796	1.41564	3.05726	0.00223373	0.00618745
PDIA2	11.3913	-4.55045	1.43943	-3.16129	0.00157072	0.00446923
GDF6	11.4307	3.30682	1.21369	2.7246	0.00643796	0.0162264
PSD2	11.4842	-3.50016	1.24017	-2.82233	0.00476756	0.0123797
AC087442.1	11.518	-2.84643	1.20007	-2.37188	0.0176979	0.0402496
AC004448.3	11.5285	-3.49206	1.20474	-2.8986	0.00374828	0.00992642
AC004832.1	11.5474	-3.48712	1.23786	-2.81706	0.00484655	0.0125696
RPL5P8	11.5662	4.35304	1.42071	3.064	0.002184	0.0060627
AC022916.1	11.5688	3.75912	1.27549	2.94719	0.00320679	0.008616
ALOX15B	11.6374	-4.57376	1.45438	-3.14481	0.00166194	0.00470805
AL353796.1	11.7107	-2.6229	1.11637	-2.34949	0.0187989	0.0425031
SNORA56	11.7829	-3.53848	1.24924	-2.83251	0.0046184	0.0120322
AC120114.3	11.8062	3.39295	1.19101	2.84879	0.0043886	0.0114763
Z83840.1	11.882	3.36868	1.18449	2.84399	0.00445528	0.0116319
AC034213.1	11.9139	-3.98423	1.29233	-3.08298	0.00204939	0.00571974
SPDYE1	11.9205	2.71646	1.09626	2.47794	0.0132143	0.0310021
AL627309.5	11.9439	-2.64854	1.07873	-2.45524	0.0140789	0.032822
AC090159.1	11.9518	6.95363	1.74048	3.99523	6.46306e-05	0.000227745
AC008669.1	11.9934	4.49572	1.41016	3.18809	0.00143215	0.00410476
CXorf67	11.9936	-7.12296	1.77747	-4.00735	6.14037e-05	0.000216906
UCP1	12.0181	-2.91479	1.10786	-2.63101	0.00851316	0.0209024
AL022323.3	12.0423	5.47685	1.70132	3.21918	0.0012856	0.0037148
AC007923.1	12.064	2.54619	1.11265	2.2884	0.022114	0.0490333
MARCOL	12.1189	2.77244	1.10045	2.51937	0.0117564	0.0279393
LINC00370	12.1224	3.0586	1.13267	2.70035	0.00692661	0.0173447
ZDHHC19	12.141	-4.0105	1.29198	-3.10416	0.00190818	0.00535164
AVPR1B	12.1982	5.52297	1.69975	3.24929	0.00115695	0.00337352
BCL2L10	12.2933	-3.24566	1.17813	-2.75492	0.00587059	0.0149421
PLA2G4C-AS1	12.3013	-2.69594	1.07224	-2.51431	0.0119266	0.0283073
CACNG1	12.3054	-3.23761	1.15594	-2.80084	0.00509701	0.0131466
LINC01691	12.3579	3.82167	1.27453	2.9985	0.00271316	0.00739035
AC119396.1	12.4519	-2.72953	1.11023	-2.45853	0.0139506	0.0325639
AF111167.2	12.4638	7.01373	1.72996	4.05428	5.029e-05	0.000179686
LINC01668	12.4655	3.94976	1.27738	3.09208	0.00198761	0.00555812
LINC01219	12.4933	-7.17704	1.72836	-4.15251	3.28846e-05	0.000120443
AC068051.1	12.5174	4.47546	1.38778	3.22491	0.00126013	0.00364895
AC087623.2	12.6554	3.02985	1.20668	2.51089	0.0120426	0.028546
AC104506.1	12.679	3.97558	1.27203	3.12537	0.00177579	0.00501463
LINC00858	12.725	4.58363	1.39979	3.2745	0.00105848	0.00310576
PADI1	12.7539	3.17082	1.12587	2.81633	0.00485752	0.0125929
UCN2	12.7734	4.50679	1.37721	3.2724	0.00106639	0.0031272
DNAJC28	12.8167	2.61878	1.05803	2.47514	0.0133183	0.0312262
HIST1H2BF	12.8228	2.61953	1.05927	2.47295	0.0134004	0.0313959
LINC02100	12.8387	3.12159	1.10387	2.82786	0.00468601	0.0121949
GOLGA8N	12.8807	-5.75114	1.70917	-3.36488	0.000765774	0.00229271
AC100839.1	12.9064	2.93827	1.17282	2.50531	0.0122343	0.0289419
PKMP5	13.0138	3.94238	1.22289	3.22383	0.0012649	0.0036619
AC126773.1	13.0551	-2.79869	1.06407	-2.63017	0.00853429	0.0209364
TBC1D8-AS1	13.1489	2.85087	1.07337	2.65601	0.00790718	0.0195595
C9	13.174	-2.39252	1.0084	-2.37258	0.0176641	0.0401764
CALB2	13.1894	-3.35363	1.09619	-3.05934	0.00221823	0.00614848
CLEC7A	13.3155	-2.83502	1.04821	-2.70464	0.00683787	0.0171325
AC004982.1	13.3464	2.44527	1.01732	2.40365	0.0162323	0.0372112
AC005326.1	13.3956	-4.17042	1.21828	-3.4232	0.000618888	0.00188215
AC144450.1	13.3968	7.11795	1.70993	4.1627	3.14506e-05	0.000115519
LINC00920	13.411	4.622	1.35306	3.41595	0.000635608	0.00192914
AL139035.1	13.505	4.59178	1.36311	3.3686	0.000755506	0.00226512
MIR6869	13.5223	3.57259	1.1381	3.13908	0.00169477	0.00479632
AC105393.2	13.5275	2.95189	1.06016	2.78439	0.00536293	0.0137584
AP005137.2	13.5353	4.59366	1.37624	3.33783	0.00084434	0.00251193
MME-AS1	13.5874	-2.8603	1.0618	-2.69382	0.00706376	0.0176522
SNORD125	13.6482	2.64694	1.03997	2.5452	0.0109214	0.0261362
LINC02539	13.6519	4.68703	1.37247	3.41504	0.000637721	0.00193533
AC008035.1	13.6543	2.6476	1.04033	2.54497	0.0109287	0.0261477
SNORD26	13.6921	2.75506	1.06348	2.59061	0.00958055	0.0232166
SNORD14D	13.7025	3.62445	1.14277	3.17164	0.00151582	0.00432682
PHEX	13.7387	2.42128	1.044	2.31923	0.0203826	0.045601
PRR29	13.7735	2.49927	1.00664	2.48278	0.013036	0.0306143
PDE4C	13.8044	-2.47434	1.00548	-2.46086	0.0138604	0.0323739
BHMT	13.8243	-3.14459	1.06816	-2.94392	0.00324082	0.00869659
TNFRSF9	13.8559	4.10853	1.24037	3.31234	0.000925203	0.0027408
2022-03-10	13.8886	2.4659	1.00387	2.45639	0.014034	0.0327291
CASP17P	13.8891	-2.48675	1.00314	-2.47897	0.0131761	0.0309181
IFNE	13.8979	3.64671	1.13777	3.20513	0.00135003	0.00388879
SSX8P	13.9013	4.07794	1.20543	3.38296	0.000717083	0.00216019
AC011451.3	13.9228	-2.67719	1.01235	-2.64453	0.00818047	0.0201699
AC005625.1	13.9265	-2.91115	1.06268	-2.73945	0.00615426	0.0155965
TEX45	13.9467	-2.4867	0.988461	-2.51573	0.0118787	0.0282067
EFCAB12	13.9523	2.44876	1.02667	2.38514	0.0170725	0.0389472
AL354872.2	14.083	-2.5013	0.978976	-2.55502	0.0106182	0.0255016
NAP1L2	14.0972	4.73421	1.359	3.4836	0.000494719	0.00152681
AC008649.2	14.1128	2.61837	1.11303	2.35246	0.0186496	0.0422135
QRFP	14.12	2.32607	0.987687	2.35507	0.018519	0.0419437
MIR3653	14.1238	2.70466	1.02822	2.63043	0.00852769	0.0209242
RNA5SP21	14.1565	3.33519	1.08917	3.06215	0.00219753	0.00609721
AL024498.1	14.1657	-3.80771	1.17433	-3.24244	0.00118509	0.00344788
AC132938.3	14.2479	3.65403	1.13208	3.22772	0.00124779	0.00361769
SGMS1-AS1	14.2725	4.04738	1.23114	3.28752	0.00101075	0.00297619
AL031118.1	14.2775	-3.18017	1.08339	-2.93539	0.00333131	0.00892089
AC245748.1	14.2791	2.39114	1.02298	2.33742	0.0194174	0.0437256
LINC02354	14.3176	7.21401	1.69254	4.26224	2.02384e-05	7.60763e-05
STK31	14.3367	3.38702	1.1351	2.98388	0.00284614	0.00772328
Z83851.2	14.3619	2.93596	1.13419	2.5886	0.00963673	0.0233374
ZNRF3-IT1	14.4096	2.50464	1.01199	2.47496	0.0133251	0.0312361
CUBN	14.4574	3.03395	1.0338	2.93475	0.0033382	0.0089371
NKX2-4	14.6258	2.34347	0.97915	2.39337	0.0166942	0.0381549
AC005479.2	14.6437	-7.40554	1.68878	-4.38515	1.15905e-05	4.4928e-05
LRRC17	14.6575	2.43604	1.00017	2.43562	0.0148664	0.0344497
ANO5	14.7053	-2.99241	0.999003	-2.9954	0.00274086	0.00746029
DAB2	14.8436	-2.59351	0.960449	-2.70031	0.00692749	0.0173452
PRSS27	14.9303	-2.26431	0.947448	-2.38991	0.0168525	0.0384862
AC005225.3	14.9879	-2.26472	0.936464	-2.41837	0.0155903	0.0359466
AL359504.2	15.034	-2.80721	0.9716	-2.88927	0.0038614	0.010203
AC004080.2	15.0935	-2.43566	0.959508	-2.53845	0.0111345	0.0265908
TEPP	15.1207	-2.44709	0.943717	-2.59303	0.00951335	0.0230689
AL049780.3	15.1416	-2.62033	0.963912	-2.71843	0.00655931	0.0165114
AL162741.1	15.158	-3.57402	1.05261	-3.39538	0.00068533	0.00206984
AC021016.2	15.305	2.11418	0.923503	2.28931	0.0220615	0.048942
RELN	15.3215	3.76806	1.10713	3.40346	0.000665374	0.00201475
HAPLN2	15.343	-6.00759	1.67127	-3.59463	0.00032485	0.00103366
AC027702.1	15.3548	2.61311	0.990451	2.6383	0.00833217	0.0205048
AL512422.1	15.3649	4.78952	1.32319	3.61969	0.000294961	0.000944247
QRFPR	15.3774	-2.83712	0.990616	-2.86399	0.0041834	0.0109831
AC245748.2	15.4141	-2.6469	0.965942	-2.74023	0.00613968	0.0155672
ZNF229	15.4141	-2.6469	0.965942	-2.74023	0.00613968	0.0155672
AC239803.3	15.4338	-2.49067	1.01403	-2.4562	0.0140415	0.0327436
KRT18P34	15.4441	2.69066	0.963326	2.79309	0.00522066	0.013428
FGF14	15.458	2.17091	0.938765	2.31252	0.0207492	0.0463211
AC084782.1	15.4589	2.5028	0.952651	2.62719	0.00860932	0.0210944
AC078881.1	15.467	2.15272	0.934083	2.30464	0.021187	0.0472005
CCNI2	15.502	-2.32875	0.931226	-2.50074	0.0123934	0.0292835
FYB2	15.5274	5.87553	1.64547	3.57074	0.000355975	0.00112411
AL442125.1	15.571	-2.18108	0.932133	-2.33988	0.0192899	0.0434802
CYP51A1-AS1	15.5952	2.45429	0.956329	2.56636	0.0102771	0.0247585
BX322562.1	15.6633	-4.41064	1.19242	-3.69888	0.000216549	0.000707424
ADGRB3	15.6669	-3.0958	0.97896	-3.16233	0.00156512	0.00445476
KAZN-AS1	15.6898	7.34632	1.67652	4.38189	1.17654e-05	4.55581e-05
SEC14L1P1	15.7074	3.41687	1.05694	3.2328	0.00122584	0.00355874
DLL4	15.722	-2.34425	0.936211	-2.50398	0.0122805	0.0290406
FCMR	15.7447	3.223	1.05168	3.06463	0.00217943	0.00605196
AC016405.2	15.761	2.86163	1.03389	2.76782	0.00564321	0.0144116
RAB11FIP1P1	15.7884	4.24009	1.17595	3.60567	0.000311348	0.000993997
CKM	15.8695	-3.35173	1.03134	-3.24988	0.00115452	0.00336767
AC093908.1	15.8946	4.21627	1.18968	3.54403	0.000394062	0.00123593
AL138725.1	15.9099	2.40045	0.964266	2.4894	0.0127958	0.0301158
CD7	15.9369	-2.90171	0.957469	-3.03061	0.00244062	0.00671307
AC008687.7	16.057	-2.55317	0.962601	-2.65237	0.00799288	0.0197582
AC010536.2	16.093	2.42006	0.953097	2.53916	0.011112	0.0265444
TNNI3K	16.1767	-2.3948	0.907064	-2.64016	0.00828658	0.0204042
AC068491.2	16.1888	4.93772	1.32196	3.73514	0.000187607	0.000618743
AC112777.1	16.2304	3.91496	1.1247	3.48089	0.000499757	0.00154107
COL28A1	16.2337	2.93669	0.980573	2.99487	0.00274563	0.00747249
AC008972.1	16.2377	5.92046	1.63073	3.63057	0.000282795	0.000908001
AC012379.1	16.2635	2.71071	0.970947	2.79182	0.00524125	0.0134729
AL445465.1	16.2753	3.52671	1.03544	3.40601	0.000659204	0.00199747
SHISAL2A	16.2869	-2.40562	0.915797	-2.62681	0.00861903	0.0211142
MIR1224	16.3188	-3.4047	1.00735	-3.37985	0.000725247	0.00218326
UNC80	16.4188	3.31691	1.07662	3.08086	0.00206402	0.00575375
AC012513.3	16.4396	7.41333	1.66226	4.45979	8.20406e-06	3.24087e-05
PKDCC	16.5239	-2.14649	0.904624	-2.3728	0.0176538	0.0401566
ASB5	16.5279	3.27307	0.99497	3.28962	0.00100324	0.00295609
IL19	16.5394	2.23194	0.89967	2.48085	0.013107	0.0307687
RGPD4	16.6126	2.37383	0.939947	2.52549	0.0115537	0.0275082
ASB9	16.6933	2.61129	0.923797	2.82669	0.00470321	0.0122352
AC079061.1	16.7255	-3.19735	0.958259	-3.33662	0.000848039	0.00252235
COL1A2	16.7561	2.27294	0.901214	2.52209	0.0116661	0.0277502
AL512625.2	16.7998	2.31678	0.938423	2.4688	0.0135568	0.0317135
PLIN1	16.8504	-3.44511	1.06896	-3.22287	0.00126914	0.00367135
FOXP2	16.8859	-3.73962	1.05345	-3.54987	0.000385417	0.00120999
RF01684	16.9164	-2.9874	1.07452	-2.78023	0.00543205	0.0139191
TLR6	16.919	2.63388	0.916702	2.87322	0.00406317	0.0106902
AL035252.2	16.9291	4.40651	1.17708	3.74359	0.000181413	0.000599766
AL359878.1	16.9624	4.37878	1.149	3.81095	0.000138432	0.000465709
AC012020.1	16.9748	4.94105	1.29984	3.80127	0.000143956	0.000482912
LDB3	16.9934	2.84977	0.979135	2.9105	0.00360853	0.00958775
AC018755.3	17.0082	-2.06228	0.870885	-2.36803	0.0178831	0.0406245
OXGR1	17.0142	2.00307	0.87018	2.3019	0.0213408	0.0475268
SDAD1P1	17.0945	3.32602	1.00557	3.3076	0.000940992	0.00278345
AC010761.3	17.1764	5.02427	1.30864	3.83932	0.000123378	0.000418463
LRRC4B	17.1939	-2.82634	0.945746	-2.98847	0.00280376	0.00761707
HIST2H3D	17.2465	2.89395	0.945819	3.05973	0.00221537	0.00614252
PROZ	17.2517	4.37547	1.14235	3.83022	0.000128028	0.000432962
AC005358.2	17.3107	-1.96895	0.854706	-2.30366	0.0212419	0.0473146
LCNL1	17.3657	-7.65068	1.65316	-4.62792	3.69358e-06	1.51491e-05
AL391095.1	17.3975	2.66123	0.908738	2.92849	0.00340612	0.00909764
KIAA1614-AS1	17.4168	2.59901	1.02513	2.53531	0.0112348	0.0268007
HMGB1P3	17.4328	6.02513	1.61693	3.72628	0.000194329	0.000639116
CYP4F3	17.4803	-1.98882	0.857468	-2.31941	0.0203728	0.0455831
AL354707.1	17.5036	-2.68477	0.941098	-2.8528	0.00433356	0.0113462
AC013470.2	17.512	3.12676	0.952464	3.28281	0.00102777	0.00302081
CGB2	17.5356	-3.79784	1.00989	-3.76064	0.000169478	0.000562901
PTPRC	17.5459	2.61108	0.976406	2.67418	0.00749128	0.0186377
DYNC1I1	17.5679	2.39169	0.895376	2.67116	0.00755888	0.0187878
AP000721.2	17.5809	2.71753	0.912455	2.97826	0.00289889	0.00785157
PCOLCE-AS1	17.6052	-2.12154	0.857211	-2.47493	0.0133261	0.0312361
SKOR1	17.6098	-2.00263	0.860292	-2.32785	0.0199201	0.0447134
AC098617.1	17.6246	2.10015	0.872077	2.40821	0.0160307	0.0368145
AC116049.1	17.6566	-2.40019	0.930805	-2.57861	0.00991974	0.0239644
AC093063.1	17.7779	-3.2946	0.939509	-3.50672	0.000453664	0.0014097
C1QTNF4	17.8494	-4.16309	1.09405	-3.8052	0.00014169	0.000475864
NRN1L	17.8962	-2.42109	0.864079	-2.80193	0.00507973	0.0131099
EFS	17.9258	-2.28104	0.86391	-2.64036	0.0082817	0.0203961
ATP2B1-AS1	17.9711	2.60502	0.915508	2.84544	0.00443504	0.0115837
RAB28P5	18.0219	-2.57808	0.882376	-2.92174	0.0034808	0.00926914
AP001527.2	18.0293	2.2053	0.878013	2.51169	0.0120154	0.0284919
SOGA3	18.0573	3.15403	0.940848	3.35233	0.000801353	0.00239153
RASA4DP	18.0716	-4.19416	1.05883	-3.96114	7.45939e-05	0.000260897
AC007552.2	18.0828	3.96592	1.09426	3.62431	0.000289732	0.00092843
CPNE7	18.0837	-4.18757	1.05838	-3.95657	7.60328e-05	0.000265678
HIST1H2AM	18.0996	3.11511	0.94627	3.29199	0.000994803	0.00293256
NPC1L1	18.1299	-4.19928	1.11128	-3.77879	0.000157589	0.000525982
ANG	18.2238	-2.30475	0.878743	-2.62278	0.00872162	0.0213372
NCF1	18.2253	-3.86783	1.06355	-3.63673	0.000276126	0.000887137
CHST4	18.2616	3.15155	0.93576	3.3679	0.000757428	0.00226974
AL442071.1	18.2625	3.65681	1.01223	3.61264	0.000303097	0.000969093
LRRC37A9P	18.3238	7.56983	1.64115	4.61253	3.97798e-06	1.62611e-05
MME	18.4085	-2.46433	0.90183	-2.73258	0.00628395	0.0158925
AP003392.4	18.4526	3.09453	1.02697	3.01325	0.00258464	0.00707158
FUT5	18.4769	-7.74163	1.64044	-4.71925	2.36715e-06	9.95183e-06
TMED10P1	18.4962	3.00661	0.933621	3.22037	0.00128025	0.003701
LINC00243	18.5029	2.18684	0.878987	2.48791	0.0128498	0.0302346
OSR1	18.536	-2.63079	0.894659	-2.94055	0.00327634	0.00878643
FNDC4	18.5437	-3.89371	1.00798	-3.86287	0.000112064	0.000381825
MRPL35P3	18.5498	2.08948	0.905482	2.30759	0.021022	0.0468618
GPR37	18.5635	-3.35853	0.948187	-3.54205	0.000397029	0.00124493
NXNL2	18.5843	-2.09581	0.834731	-2.51076	0.0120472	0.0285542
AC093821.1	18.6734	-5.2785	1.29564	-4.07405	4.62019e-05	0.000166043
AL627309.7	18.7118	-2.35605	0.848219	-2.77764	0.00547549	0.0140263
AC015712.1	18.7512	-1.99726	0.850202	-2.34916	0.018816	0.0425306
CFAP61	18.7856	2.39732	0.912932	2.62596	0.0086405	0.0211548
LINC01011	18.8692	-2.37801	0.859415	-2.76701	0.00565735	0.014442
CHRNB4	18.8905	-2.13238	0.840819	-2.53607	0.0112104	0.0267474
AC002401.4	18.9695	3.4675	0.94673	3.66261	0.000249658	0.000808636
AC005393.1	19.0268	-2.1436	0.830565	-2.58089	0.00985451	0.0238313
LRRC25	19.0327	-6.32012	1.62881	-3.88021	0.000104366	0.000357102
DGCR11	19.0531	3.79511	1.00186	3.78809	0.000151812	0.000507947
CALY	19.0964	-2.3965	0.870593	-2.75272	0.00591026	0.0150327
AC012640.1	19.1049	2.97871	0.918008	3.24475	0.00117553	0.0034247
IGF1	19.115	5.12088	1.26863	4.03655	5.42419e-05	0.000192873
FGF17	19.1158	-3.21133	0.969515	-3.31231	0.000925299	0.0027408
GAPDHP62	19.1318	2.79995	0.893518	3.13363	0.00172659	0.00488103
AC123768.3	19.1761	-1.92247	0.823666	-2.33404	0.0195935	0.04408
USH1C	19.262	-1.93866	0.811092	-2.39019	0.0168398	0.0384607
AC010974.1	19.2655	6.19006	1.6012	3.86589	0.000110685	0.000377325
GVQW2	19.2657	1.96705	0.861351	2.28368	0.0223901	0.0495902
AC243547.2	19.2948	-2.28282	0.841104	-2.71408	0.00664597	0.0166986
AC073316.3	19.3282	2.74573	0.926681	2.96297	0.00304689	0.0082137
ADH6	19.3948	2.71259	0.880308	3.08141	0.00206021	0.00574498
PWAR5	19.3988	3.08271	0.907181	3.39812	0.000678498	0.00205113
AC013509.1	19.4731	-4.29381	1.0855	-3.95562	7.63373e-05	0.000266634
RAB39A	19.4808	2.46049	0.900701	2.73175	0.00629982	0.0159264
NAP1L3	19.4957	3.05178	0.889977	3.42906	0.000605678	0.00184697
PCYT1B	19.5301	5.21213	1.27848	4.07681	4.56568e-05	0.000164221
AC142472.1	19.555	2.53809	0.845765	3.00094	0.00269146	0.00733666
MIR3142HG	19.6586	3.5238	0.935198	3.76797	0.00016458	0.000547831
CALML6	19.6603	-3.24732	0.910636	-3.56599	0.000362479	0.00114326
AC026740.1	19.7558	5.22882	1.27414	4.10379	4.06436e-05	0.00014711
AC103974.1	19.8466	-3.07519	0.896827	-3.42896	0.00060589	0.0018474
HMGCLL1	19.864	-1.98334	0.844888	-2.34745	0.0189023	0.0426957
DNAJC19P5	19.9075	-3.26857	0.902593	-3.62131	0.00029311	0.000938556
AC020928.2	19.9514	-2.10217	0.823436	-2.55292	0.0106823	0.0256294
CGB7	19.9637	-2.61389	0.887937	-2.94378	0.00324231	0.00869807
SORCS1	20.0434	2.22768	0.869732	2.56134	0.0104271	0.025085
IFI16	20.1365	3.14237	0.905199	3.47147	0.000517621	0.00159292
LINC01467	20.1409	-2.48096	0.826463	-3.00191	0.00268295	0.00731499
TMEM88	20.1553	-2.4914	0.835388	-2.98233	0.00286068	0.00775866
IL10	20.158	3.31004	0.903051	3.6654	0.000246956	0.000800688
ZFP3	20.1588	1.93932	0.803772	2.41278	0.0158315	0.0364217
AC020594.1	20.1834	2.03697	0.806513	2.52566	0.0115482	0.0275002
DEFB122	20.3807	-2.14299	0.806159	-2.65827	0.00785429	0.0194417
AC010913.1	20.4309	-2.7801	0.866455	-3.2086	0.00133384	0.00384474
SNORD38B	20.4353	-1.94283	0.819946	-2.36946	0.0178142	0.0404751
EDDM13	20.4403	2.92854	0.861719	3.39848	0.000677604	0.00204891
IGLV5-52	20.598	1.97866	0.791018	2.50141	0.0123698	0.0292358
AZU1	20.6021	-4.04665	0.964305	-4.19644	2.71148e-05	0.000100464
SATB1	20.6198	-2.79832	0.845136	-3.31109	0.000929335	0.00275181
CEP126	20.6315	2.52102	0.841292	2.9966	0.00273005	0.00743244
AL136018.1	20.6432	5.26561	1.25954	4.18057	2.90777e-05	0.000107214
LINC02456	20.6738	3.82466	1.01152	3.78109	0.000156146	0.000521369
AL022157.1	20.7696	-2.17096	0.82787	-2.62235	0.00873255	0.0213579
SCARF1	20.8036	-2.17882	0.83233	-2.61774	0.00885137	0.0216178
SPDEF	20.8112	-1.88162	0.797014	-2.36084	0.0182337	0.0413554
USP46-AS1	20.8135	3.1947	0.887512	3.59962	0.000318688	0.00101518
SCTR	20.9323	-2.08827	0.835679	-2.49889	0.0124582	0.0294097
AC243772.2	21.021	2.60936	0.866497	3.01139	0.00260059	0.00710843
AC008760.2	21.0342	2.03026	0.790069	2.56972	0.010178	0.0245494
FOXG1-AS1	21.0907	4.30796	1.05512	4.08292	4.44725e-05	0.000160251
AL162377.1	21.0961	2.36576	0.81633	2.89805	0.00375494	0.00994099
AL590428.1	21.1043	2.11706	0.791214	2.67571	0.00745708	0.018558
AL109659.1	21.1057	3.18	0.866419	3.67028	0.000242287	0.000786534
MIR6758	21.1071	-2.43872	0.80429	-3.03213	0.00242831	0.00668349
CCDC177	21.1106	7.77427	1.616	4.81081	1.50323e-06	6.4681e-06
AC244197.2	21.1419	2.46576	0.84748	2.90952	0.00361983	0.00961579
AC116050.1	21.1814	-3.37103	0.908094	-3.71221	0.000205459	0.000673921
AC117402.1	21.2058	2.16825	0.797266	2.71961	0.00653598	0.0164572
AC005224.1	21.2458	1.87637	0.795557	2.35856	0.0183461	0.0416031
NRP1	21.2599	2.0494	0.785855	2.60786	0.00911109	0.022183
AC244230.2	21.3065	-1.81773	0.774426	-2.34719	0.0189154	0.0427216
PLCH2	21.3668	-2.45949	0.826777	-2.9748	0.0029318	0.00793324
AC011416.3	21.3707	3.18168	0.871221	3.65198	0.000260227	0.00083992
LINC02334	21.3973	1.98528	0.807687	2.45799	0.0139719	0.0326078
HIST3H2BB	21.48	-2.59223	0.850034	-3.04956	0.00229173	0.00633659
AC012020.2	21.5355	5.29874	1.25566	4.21988	2.44431e-05	9.09428e-05
SNORD4A	21.5382	1.90064	0.804701	2.36192	0.0181806	0.0412422
AC069272.1	21.5614	-2.47086	0.799584	-3.09018	0.00200033	0.00559127
KRTDAP	21.5816	-2.05309	0.854863	-2.40166	0.0163207	0.0373907
AC092919.2	21.6031	1.92084	0.807395	2.37906	0.017357	0.0395474
LINC01572	21.6944	2.44401	0.803327	3.04236	0.00234732	0.00647435
GJA5	21.7413	-3.6139	0.882567	-4.09476	4.22607e-05	0.000152652
AC008687.1	21.7781	-3.4077	0.863184	-3.94782	7.88652e-05	0.000274869
HMGA1P8	21.8104	3.43528	0.881082	3.89893	9.66168e-05	0.00033248
AL356277.2	21.8387	3.95878	0.967016	4.09381	4.24337e-05	0.000153182
LINC01963	21.8726	7.82511	1.61316	4.8508	1.22967e-06	5.33814e-06
ST6GALNAC3	21.8986	-2.76168	0.89044	-3.10148	0.00192556	0.00539538
FABP5P3	21.9018	3.64998	0.939369	3.88556	0.000102093	0.00035013
AC005479.1	21.9025	-2.62752	0.794532	-3.30701	0.000942992	0.00278873
MTTP	21.9281	1.7691	0.772108	2.29126	0.0219485	0.0487207
SEPSECS-AS1	21.9305	3.71479	0.913347	4.06723	4.75752e-05	0.000170528
AC120114.1	21.9342	1.76955	0.775574	2.28161	0.0225127	0.0498445
XKR4	21.9672	3.96908	0.948328	4.18534	2.84734e-05	0.000105136
AL157832.3	22.0158	2.11132	0.791054	2.669	0.00760775	0.0188984
ADAM23	22.1451	-1.8936	0.771371	-2.45486	0.0140941	0.0328486
S100A3	22.1729	2.46667	0.788808	3.12709	0.00176548	0.00498716
HLF	22.1851	-2.18865	0.76633	-2.85602	0.00428987	0.0112443
BZW1P2	22.203	2.95037	0.849309	3.47385	0.000513044	0.0015794
TPO	22.2245	3.08233	0.853652	3.61076	0.000305301	0.00097602
SNORD2	22.2302	4.73341	1.09702	4.31479	1.59752e-05	6.08923e-05
EDIL3	22.2569	-1.72208	0.752622	-2.28811	0.0221312	0.0490588
AL158068.2	22.3066	-2.09844	0.760534	-2.75916	0.00579499	0.0147686
CCDC114	22.3689	-1.73688	0.755021	-2.30044	0.0214231	0.0476895
AC008429.2	22.3965	1.9542	0.778093	2.51152	0.0120212	0.0285031
ANGPT1	22.418	2.0284	0.779365	2.60263	0.00925126	0.0224798
SPEF1	22.4596	2.60156	0.799692	3.2532	0.00114113	0.00333279
AC128709.3	22.4726	2.03214	0.761312	2.66926	0.00760186	0.0188874
FGF21	22.506	-4.18414	0.943754	-4.43351	9.27122e-06	3.64018e-05
AL365440.1	22.6409	2.08594	0.808352	2.58049	0.00986613	0.023855
AL096711.2	22.6447	2.28248	0.782819	2.91571	0.00354877	0.0094348
ZNF711	22.6659	-2.22665	0.760933	-2.92622	0.00343113	0.00914932
FCGR1A	22.6674	2.73679	0.840643	3.2556	0.00113155	0.00330775
AC008982.2	22.6691	1.89896	0.764974	2.48239	0.0130504	0.0306455
GCSHP3	22.7049	2.68091	0.817179	3.28069	0.00103555	0.00304262
AC139491.6	22.7336	2.08564	0.811837	2.56903	0.0101982	0.0245889
CCDC121	22.7642	1.86369	0.760169	2.45168	0.0142193	0.0331131
AC055854.1	22.8056	2.35181	0.789431	2.97912	0.00289079	0.00783375
LINC02012	22.8138	2.12111	0.778118	2.72595	0.00641161	0.0161726
LINC00665	22.8861	-2.46376	0.780795	-3.15545	0.00160252	0.00455268
AC004217.1	22.917	2.63568	0.793746	3.32055	0.000898399	0.00266386
RGS9BP	22.94	-2.34562	0.78184	-3.00013	0.00269866	0.00735473
AC118755.2	22.9694	2.05853	0.755857	2.72343	0.0064607	0.016279
PRTN3	22.9961	-6.59864	1.59876	-4.12734	3.66976e-05	0.00013352
LILRB3	23.0246	1.80942	0.777087	2.32846	0.0198877	0.0446523
CARD11	23.0486	-2.253	0.758617	-2.96988	0.00297917	0.00805046
AP001057.1	23.0767	-8.06283	1.60344	-5.02845	4.94467e-07	2.24574e-06
SMTNL1	23.0837	-2.70909	0.905879	-2.99056	0.00278463	0.00756827
CNN1	23.138	-2.16353	0.750176	-2.88403	0.00392623	0.0103658
SRRM2-AS1	23.1974	2.737	0.911394	3.00309	0.00267253	0.00729121
AC015845.2	23.2838	-2.87106	0.837509	-3.4281	0.000607829	0.00185266
GRID2IP	23.3243	-2.08313	0.74548	-2.79435	0.00520048	0.0133855
AC243965.2	23.378	-2.17708	0.782603	-2.78184	0.00540518	0.0138544
C16orf92	23.4751	-1.9894	0.783027	-2.54065	0.0110647	0.0264364
MLIP-AS1	23.5667	2.19127	0.773081	2.83447	0.00459024	0.0119625
TUBB1	23.5754	1.85142	0.761566	2.43107	0.0150544	0.0348322
RF02109	23.5835	2.77715	0.858412	3.23522	0.0012155	0.00353278
BX664615.1	23.6509	3.03497	0.814345	3.72688	0.000193864	0.000637668
ADGRF2	23.6542	3.16554	0.850016	3.7241	0.000196016	0.000644255
AC093535.2	23.6763	2.42105	0.88175	2.74573	0.00603762	0.015334
AC139491.5	23.6787	2.15861	0.801208	2.69419	0.0070559	0.0176377
AC016526.2	23.683	3.81395	0.89225	4.27453	1.91538e-05	7.22292e-05
ZNF132	23.7264	3.64571	0.927527	3.93057	8.47449e-05	0.000294053
AL031722.1	23.7743	-1.75957	0.743373	-2.36701	0.0179325	0.0407295
AC104447.1	23.8138	2.41451	0.839152	2.87732	0.0040107	0.0105678
ATP8B3	23.865	-1.86756	0.7695	-2.42698	0.0152252	0.0351866
TSPY26P	23.9266	-2.32328	0.760486	-3.05499	0.00225069	0.00623245
RBM15-AS1	23.9802	1.92285	0.747245	2.57325	0.0100749	0.0243212
ARID3C	24.0071	-4.28439	0.927701	-4.61828	3.86929e-06	1.58268e-05
AP005328.2	24.025	3.01329	0.804497	3.74556	0.000179995	0.000595384
AC019080.5	24.0673	-1.78617	0.723741	-2.46796	0.0135884	0.0317846
ACSM1	24.079	3.44304	0.875822	3.93121	8.452e-05	0.000293391
CCDC155	24.1084	-2.05029	0.734538	-2.79127	0.00525021	0.0134933
VSTM1	24.1314	1.9464	0.832285	2.33862	0.0193551	0.0436079
TMEM225B	24.1342	-4.63782	1.0457	-4.43514	9.20138e-06	3.61441e-05
NGF	24.1649	-2.0452	0.74849	-2.73244	0.00628678	0.0158965
GFAP	24.2533	2.88147	0.787642	3.65835	0.000253844	0.00082055
AL603840.1	24.3626	3.6271	0.852482	4.25476	2.09275e-05	7.84046e-05
LINC00598	24.4092	1.72304	0.725151	2.37611	0.0174962	0.0398225
TSLP	24.421	-3.40902	0.845162	-4.03357	5.49368e-05	0.00019529
AC027130.1	24.4274	2.11033	0.777277	2.71503	0.00662692	0.0166572
LINC00638	24.4998	2.76204	0.771908	3.5782	0.000345966	0.00109545
AC009065.4	24.5613	2.20204	0.742477	2.96581	0.00301887	0.00814665
AC073610.1	24.599	-3.24435	0.794246	-4.08481	4.4112e-05	0.000158996
AC016405.3	24.6224	1.67087	0.729162	2.2915	0.0219347	0.0486984
DCST2	24.6458	-2.58608	0.753768	-3.43087	0.00060164	0.00183581
PDE3A	24.6614	2.67403	0.771576	3.46567	0.000528908	0.00162572
AK7	24.7021	-1.92397	0.740604	-2.59784	0.00938118	0.0227719
SYT15	24.7852	-2.3887	0.767453	-3.1125	0.00185509	0.00521633
AL161891.1	24.7867	3.67142	0.856499	4.28654	1.81475e-05	6.86613e-05
MIR6727	24.8906	2.8165	0.774249	3.63772	0.000275063	0.000883943
AC245427.1	24.8966	-2.19569	0.763359	-2.87635	0.00402304	0.0105965
AC090673.2	24.9621	1.69732	0.732529	2.31706	0.0205004	0.0458329
IMPDH1P6	24.973	1.82481	0.713679	2.5569	0.0105609	0.025383
AL133351.1	25.037	-3.44122	0.805672	-4.27125	1.94383e-05	7.32287e-05
PDK4	25.1392	-1.63867	0.704402	-2.32632	0.0200013	0.0448695
NGF-AS1	25.3322	-1.80242	0.71446	-2.52277	0.0116435	0.027703
AFF3	25.3408	-2.13169	0.72907	-2.92385	0.00345727	0.00921524
DEFB131B	25.3974	2.17124	0.791255	2.74405	0.00606872	0.0154024
MIR17HG	25.446	1.94326	0.712137	2.72877	0.00635704	0.0160475
DNAH7	25.5788	2.16521	0.728519	2.97207	0.00295801	0.00800165
CRMP1	25.6156	-1.90897	0.717441	-2.66081	0.00779537	0.019314
AC012409.2	25.6636	-2.25319	0.721002	-3.12509	0.00177751	0.00501892
AL110292.1	25.674	1.80558	0.706496	2.55568	0.0105981	0.0254582
KLK14	25.6779	-2.2609	0.772065	-2.92837	0.0034074	0.00910014
AC100803.1	25.6923	-1.7489	0.714508	-2.4477	0.0143773	0.0334452
AL136164.4	25.7264	3.26708	0.824539	3.96231	7.4228e-05	0.000259652
HIST1H3J	25.747	2.5155	0.819796	3.06845	0.0021517	0.00598076
FER1L6	25.8372	3.46709	0.84472	4.10442	4.05325e-05	0.00014675
CCDC96	25.8473	3.91155	0.888611	4.40188	1.07318e-05	4.17939e-05
PIWIL2	25.9021	-3.67091	0.834785	-4.39743	1.0954e-05	4.26078e-05
VPREB3	25.9372	-3.88092	0.871592	-4.45268	8.48045e-06	3.34444e-05
FER1L6-AS2	25.9526	4.55201	0.96913	4.69701	2.64e-06	1.10307e-05
IPO5P1	25.9743	2.61469	0.743255	3.51789	0.000434997	0.00135593
AC015712.6	26.0597	-2.02093	0.710762	-2.84333	0.00446447	0.0116523
AC005324.1	26.2084	-3.19596	0.772604	-4.13661	3.52478e-05	0.000128568
ASIC3	26.318	-2.81048	0.739065	-3.80275	0.000143101	0.000480133
RF02107	26.3261	5.6247	1.20383	4.67235	2.97776e-06	1.23601e-05
MIR711	26.414	3.3889	0.810726	4.18008	2.91402e-05	0.000107429
AC090515.5	26.4153	-4.15433	0.885356	-4.69227	2.70189e-06	1.12784e-05
Z97652.1	26.4253	1.6122	0.691658	2.33092	0.0197578	0.0443992
AL022323.1	26.4638	5.65582	1.22193	4.62858	3.68175e-06	1.51075e-05
AP003071.2	26.4789	-2.70944	0.740091	-3.66095	0.000251279	0.000812968
DEFB124	26.484	-2.48624	0.784567	-3.16893	0.00153001	0.00436443
RHPN1-AS1	26.509	3.12187	0.843485	3.70116	0.000214616	0.000701732
NMRAL2P	26.5646	-3.70945	0.833159	-4.45228	8.49636e-06	3.34969e-05
NALT1	26.6169	-2.30847	0.712024	-3.24212	0.00118643	0.0034514
DIO2-AS1	26.6174	3.51486	0.825777	4.25643	2.07715e-05	7.78764e-05
TMEM171	26.6921	-2.71779	0.72631	-3.74191	0.000182628	0.000603551
AC103810.3	26.6925	-2.4159	0.728422	-3.31662	0.000911136	0.00270032
AC053527.1	26.8752	1.60354	0.694566	2.30869	0.0209607	0.0467487
RF00099	26.9967	1.74657	0.708206	2.4662	0.0136557	0.0319275
AL121983.2	26.9969	2.11916	0.753892	2.81096	0.00493935	0.0127834
TNFRSF11B	27.1977	1.89025	0.695982	2.71594	0.0066087	0.0166174
AC012645.2	27.2115	-1.72856	0.708969	-2.43814	0.0147632	0.0342321
ST3GAL1	27.2372	-1.94171	0.694721	-2.79495	0.00519085	0.0133647
KLHL31	27.2817	-1.58327	0.683664	-2.31586	0.0205658	0.0459632
GGT6	27.3318	-2.10401	0.743815	-2.82868	0.00467406	0.0121662
AL133260.1	27.3474	-1.94881	0.684646	-2.84644	0.00442104	0.0115553
JMJD1C-AS1	27.3595	-1.94671	0.68036	-2.8613	0.00421912	0.011069
AC106795.3	27.3916	1.67064	0.687568	2.42978	0.0151082	0.034941
LINC00324	27.4298	-1.5333	0.666629	-2.30008	0.0214438	0.0477238
PCDHA1	27.5336	1.59047	0.676553	2.35084	0.0187312	0.0423759
MDS2	27.5459	-1.67492	0.687826	-2.43509	0.0148881	0.0344876
AP001528.2	27.5745	-4.4984	0.930424	-4.83478	1.33292e-06	5.76601e-06
PLAC1	27.5898	-1.61459	0.68701	-2.35017	0.0187647	0.0424331
AL590677.1	27.6117	-2.66483	0.720827	-3.6969	0.000218246	0.000712699
AC069029.1	27.713	1.98253	0.700099	2.83179	0.00462885	0.012057
BREA2	27.7243	-1.61849	0.665816	-2.43084	0.0150639	0.0348512
AC025569.1	27.7687	1.95969	0.696825	2.81232	0.00491859	0.0127333
AL358472.2	27.7804	-1.55821	0.666607	-2.33753	0.0194115	0.0437161
AC007193.2	27.8169	-1.8332	0.674532	-2.71773	0.00657311	0.0165396
AC113554.1	27.8378	-1.69328	0.681718	-2.48384	0.0129975	0.0305406
TM4SF1-AS1	27.9387	-2.05545	0.693826	-2.96249	0.00305161	0.00822555
AC005697.2	27.9715	-1.63385	0.689408	-2.36993	0.0177916	0.0404273
SUGT1P4-STRA6LP	28.001	1.86736	0.743436	2.51179	0.0120121	0.0284867
FLRT1	28.021	2.18335	0.735329	2.96922	0.00298557	0.00806501
AC019068.1	28.0289	2.2024	0.691802	3.18357	0.00145472	0.00416253
AC141424.1	28.104	1.85145	0.705471	2.62442	0.00867971	0.0212447
SPTBN4	28.1049	-2.22463	0.758924	-2.9313	0.00337549	0.00902424
AC108142.1	28.1099	1.52495	0.666364	2.28846	0.0221108	0.0490304
SNORD17	28.1171	2.63705	0.723663	3.64403	0.000268403	0.000864151
PLSCR4	28.1208	-2.07007	0.698127	-2.96518	0.00302505	0.00816079
AC244035.1	28.1327	5.09072	1.04907	4.85262	1.21843e-06	5.29022e-06
SLFN12L	28.1344	1.85333	0.70775	2.61862	0.0088286	0.0215683
PTCSC2	28.1524	2.41452	0.698296	3.45773	0.000544746	0.00167202
AC010894.4	28.1527	-1.78738	0.67175	-2.66078	0.00779599	0.019314
RPL12P28	28.1581	-2.41043	0.713573	-3.37797	0.00073023	0.00219698
TBC1D26	28.3061	-2.33565	0.708851	-3.29497	0.000984306	0.00290294
HCG23	28.3076	-2.42018	0.705982	-3.42811	0.000607803	0.00185266
SLC6A16	28.3387	-3.31789	0.747686	-4.43755	9.09906e-06	3.5753e-05
SSR4P1	28.3421	1.61627	0.673615	2.3994	0.0164219	0.0375858
LINC00494	28.3701	-1.79141	0.726046	-2.46735	0.0136116	0.0318331
AC008966.1	28.3708	2.40288	0.748092	3.21201	0.0013181	0.00380446
AP000350.6	28.4029	2.53867	0.713072	3.56018	0.000370594	0.001167
C1QL3	28.4046	2.25825	0.698403	3.23345	0.00122303	0.00355228
SLC47A2	28.4474	1.78079	0.681047	2.61478	0.00892856	0.0217816
SYNDIG1L	28.5107	-3.18327	0.751284	-4.23711	2.26415e-05	8.45075e-05
AC141930.1	28.5273	4.27294	1.76825	2.41648	0.0156713	0.036111
AC010487.1	28.5333	-1.80075	0.688319	-2.61616	0.00889246	0.0217059
MIR1281	28.5764	3.90803	0.857018	4.56003	5.11455e-06	2.06911e-05
LINC02006	28.582	-1.81748	0.67556	-2.69034	0.00713799	0.0178222
MAT1A	28.5975	-1.88642	0.696839	-2.70711	0.00678717	0.017017
RIBC2	28.5985	2.01345	0.690146	2.91743	0.00352932	0.00938792
SGK2	28.6491	-2.62421	0.720213	-3.64367	0.000268783	0.000865268
AC006557.3	28.6616	2.51918	0.719049	3.50349	0.000459206	0.00142589
TCEA1P4	28.6812	-1.95517	0.682629	-2.86418	0.00418089	0.0109776
AC226119.2	28.6968	-8.37877	1.57921	-5.30569	1.12248e-07	5.4331e-07
AC021097.3	28.7645	-4.26312	1.79356	-2.3769	0.0174588	0.0397619
AC012378.1	28.8504	2.82754	0.742339	3.80896	0.000139551	0.000469163
LINC01731	28.856	-1.62104	0.700236	-2.31499	0.0206133	0.0460534
HSPA8P1	28.8612	2.39744	0.741321	3.23401	0.00122067	0.00354622
BEND4	29.007	-2.20343	0.67689	-3.25522	0.00113303	0.00331159
PRRT1	29.0724	-2.45994	0.692452	-3.55251	0.000381581	0.00119897
SCOC-AS1	29.0912	2.82827	0.729175	3.87872	0.000105006	0.000359098
SNORD5	29.1387	-2.14768	0.742353	-2.89307	0.00381499	0.0100917
SCN2B	29.1389	3.51204	0.770591	4.5576	5.17425e-06	2.09261e-05
AL590440.1	29.2488	-3.37066	0.742155	-4.54172	5.57983e-06	2.24644e-05
TMEM61	29.2488	-3.37066	0.742155	-4.54172	5.57983e-06	2.24644e-05
AC016582.2	29.3068	-2.47534	0.683632	-3.62086	0.000293621	0.000940075
CARD6	29.3174	2.97027	0.740712	4.01002	6.07138e-05	0.000214616
AC068134.3	29.4753	1.79789	0.70449	2.55205	0.0107093	0.0256859
AL024508.2	29.7298	2.04946	0.73986	2.77007	0.00560448	0.0143198
PLEKHS1	29.7691	2.27487	0.705485	3.22454	0.00126175	0.00365324
DPY19L2P2	29.8679	3.72748	0.790185	4.71722	2.39088e-06	1.00418e-05
AC114490.1	29.87	-1.96171	0.711918	-2.75553	0.00585979	0.0149161
AC011586.1	29.8849	8.27534	1.57186	5.26469	1.40426e-07	6.72146e-07
NDP-AS1	29.9934	2.36314	0.689479	3.42744	0.000609311	0.00185652
ADAMTS12	30.0036	1.71482	0.649501	2.64021	0.00828551	0.0204036
ANGPTL4	30.1349	1.84798	0.687631	2.68745	0.00719996	0.0179579
AC138866.2	30.2215	2.27104	0.680885	3.33542	0.000851719	0.00253214
AC027808.1	30.2808	1.723	0.644938	2.67158	0.0075496	0.018767
OVGP1	30.3104	-1.79087	0.688727	-2.60026	0.0093152	0.0226224
TBX6	30.3146	-1.72623	0.643601	-2.68214	0.00731518	0.0182241
AL080250.1	30.339	1.83294	0.673197	2.72274	0.00647434	0.0163086
AC244505.1	30.3482	-1.98504	0.666364	-2.97891	0.00289275	0.00783741
AC012306.2	30.406	2.17983	0.662466	3.29048	0.00100018	0.00294772
MIR4657	30.4957	1.94999	0.657864	2.96411	0.00303555	0.00818654
AC007038.1	30.533	2.46042	0.674473	3.64792	0.000264374	0.000852455
STAC2	30.6025	-2.93913	0.739986	-3.97187	7.13096e-05	0.000249883
CC2D2B	30.6045	2.2012	0.662933	3.32039	0.000898916	0.00266509
FBP1	30.6078	-2.147	0.652507	-3.29039	0.00100048	0.00294827
AC020928.1	30.6086	-2.00124	0.653088	-3.06427	0.00218203	0.00605789
WISP3	30.6841	-1.74486	0.638814	-2.73141	0.00630633	0.0159385
KRTAP2-3	30.8081	2.06983	0.663246	3.12075	0.00180392	0.00508576
PQLC2L	30.8373	2.18893	0.711558	3.07625	0.00209621	0.00583719
ANKRD36B	30.9332	1.9178	0.689301	2.78224	0.00539845	0.0138396
HSD17B14	30.9459	-1.46844	0.626544	-2.34372	0.0190925	0.043084
AL513217.1	30.9956	-2.4168	0.758245	-3.18736	0.00143579	0.0041143
IGSF22	31.0117	-2.86624	0.71176	-4.02697	5.65008e-05	0.000200518
AC127526.2	31.0627	3.10889	0.752324	4.13239	3.59015e-05	0.000130807
AL353593.1	31.0664	2.27992	0.70758	3.22214	0.00127236	0.00368024
AL137003.1	31.0773	2.28874	0.670504	3.41346	0.000641434	0.00194614
AL591846.2	31.1204	1.77301	0.704422	2.51697	0.0118368	0.0281148
AC087752.4	31.385	3.58497	0.776683	4.61574	3.91696e-06	1.60193e-05
POTEF	31.4069	2.57752	0.747751	3.44703	0.000566785	0.00173636
SVOPL	31.4313	-1.92067	0.703224	-2.73123	0.00630978	0.0159453
FAM57B	31.6437	-2.13083	0.654949	-3.25342	0.00114024	0.0033309
AC092807.3	31.6572	2.29048	0.676859	3.38398	0.000714427	0.00215294
AC011853.2	31.8832	2.37302	0.661056	3.58974	0.000331006	0.00105247
AF038458.3	31.9494	-2.29876	0.6857	-3.35243	0.000801052	0.00239113
LINC01819	31.9552	4.84628	0.946805	5.11857	3.07864e-07	1.42631e-06
AC069287.3	32.0491	-2.22461	0.649284	-3.42624	0.00061199	0.0018638
TMEM204	32.1097	2.98886	0.712575	4.19445	2.73537e-05	0.000101306
CD34	32.136	1.5966	0.63094	2.5305	0.0113899	0.0271557
LMLN-AS1	32.1809	4.85726	0.943733	5.14686	2.64884e-07	1.23582e-06
AL035071.1	32.2918	-2.73092	0.669718	-4.07772	4.54787e-05	0.000163626
HELLPAR	32.3051	2.46356	0.771182	3.19452	0.00140064	0.00402248
LINC01886	32.3231	-3.26113	0.69896	-4.66569	3.07578e-06	1.27444e-05
LRRN4	32.3498	2.80243	0.714007	3.92494	8.67513e-05	0.000300652
CD33	32.3722	-1.78673	0.631178	-2.83078	0.00464347	0.0120902
INSC	32.3917	-4.45961	0.831649	-5.36238	8.21334e-08	4.02904e-07
AGR2	32.448	2.3211	0.700815	3.31199	0.000926335	0.00274355
PRR22	32.534	2.06512	0.711363	2.90304	0.00369559	0.00980394
KIAA0825	32.626	2.25507	0.655421	3.44065	0.000580324	0.00177511
CFAP206	32.6638	1.72209	0.631922	2.72516	0.00642711	0.0162054
AP003900.1	32.6819	3.85333	0.767011	5.02383	5.06522e-07	2.29543e-06
C9orf92	32.6836	1.77454	0.649044	2.73408	0.0062555	0.0158345
LOXL4	32.7166	1.71577	0.652246	2.63056	0.00852446	0.0209182
BCL6B	32.7702	-1.69357	0.615903	-2.74974	0.00596426	0.0151596
USH1G	32.7917	-3.28783	0.70752	-4.64697	3.36845e-06	1.38848e-05
AC011498.7	32.8945	2.98082	0.692564	4.30404	1.67709e-05	6.37842e-05
GPM6A	32.9977	-1.93626	0.645138	-3.00131	0.0026882	0.00732855
FOXD2	33.0279	-2.52045	0.686846	-3.6696	0.000242931	0.000788526
GLIDR	33.038	3.41781	0.724267	4.71899	2.37013e-06	9.96272e-06
AC091212.1	33.1659	4.36042	0.831262	5.24554	1.55825e-07	7.43648e-07
AC138866.1	33.2348	2.60446	0.671968	3.87587	0.000106243	0.000363093
AL033384.1	33.2775	2.27019	0.670262	3.38702	0.000706559	0.00213147
ANKRD36C	33.3429	1.61775	0.647641	2.49791	0.0124927	0.0294859
N4BP2L1	33.3774	-1.83986	0.61918	-2.97144	0.00296402	0.00801623
LRRTM1	33.4651	1.75894	0.617619	2.84794	0.00440035	0.0115047
SIAH3	33.5708	2.24056	0.66978	3.34522	0.000822178	0.00245068
AL683813.1	33.7347	-1.52958	0.607568	-2.51755	0.0118174	0.0280765
AC026464.2	33.7532	2.0275	0.646961	3.13389	0.00172507	0.00487727
DLK2	33.7847	1.5866	0.633435	2.50476	0.0122536	0.0289796
PROM1	33.7938	1.76041	0.624441	2.81918	0.00481463	0.0124943
AL117381.1	33.8866	1.85156	0.615336	3.00902	0.00262091	0.00715946
SIK1	33.9161	-1.58462	0.638746	-2.48083	0.0131078	0.0307687
AC073508.3	33.9565	2.15166	0.628563	3.42314	0.000619021	0.00188233
AC124319.3	33.9768	3.3419	0.727965	4.59074	4.4167e-06	1.79692e-05
CENPVL3	34.0142	1.97319	0.648025	3.04493	0.00232733	0.00642538
AC009065.3	34.0457	1.87675	0.614231	3.05544	0.00224727	0.00622364
LINC01012	34.0774	-1.77251	0.630774	-2.81006	0.00495325	0.0128181
RERGL	34.0864	8.46523	1.55363	5.4487	5.07403e-08	2.53868e-07
AL139082.2	34.16	-1.99583	0.679165	-2.93865	0.0032964	0.00883931
CCDC170	34.2425	-2.4186	0.629517	-3.842	0.000122038	0.000414278
AL356234.3	34.2748	6.03036	1.17257	5.14287	2.70566e-07	1.26119e-06
TNFRSF11A	34.2913	2.1512	0.627402	3.42874	0.000606382	0.00184869
AC093525.7	34.3173	1.54582	0.610824	2.53072	0.0113829	0.0271415
AL133355.1	34.3447	-1.40798	0.605514	-2.32526	0.020058	0.0449722
AP001178.2	34.3477	2.25176	0.628042	3.58537	0.000336597	0.00106845
EIF1AXP1	34.45	1.68782	0.639313	2.64005	0.00828929	0.020409
EML6	34.571	1.662	0.604079	2.7513	0.00593599	0.0150907
RTCA-AS1	34.5953	1.66319	0.605332	2.74757	0.00600391	0.0152574
AC005674.1	34.6066	1.96042	0.621479	3.15444	0.00160806	0.00456591
C1QTNF3	34.6234	4.67755	0.851702	5.492	3.97414e-08	2.01135e-07
MIR8072	34.8294	1.82323	0.625597	2.91438	0.00356397	0.00947228
TBX10	34.8324	2.51163	0.724904	3.46477	0.000530679	0.00163097
AC004691.2	34.9928	1.55246	0.599617	2.58909	0.00962292	0.0233062
AL031186.1	35.0181	-1.50256	0.601014	-2.50004	0.0124178	0.0293305
AC011586.2	35.1099	7.05115	1.52251	4.63126	3.63456e-06	1.49304e-05
RDM1P5	35.214	-1.8798	0.603675	-3.11392	0.0018462	0.00519245
ACP5	35.3322	-1.77413	0.602154	-2.94631	0.00321585	0.00863585
TAPT1-AS1	35.3414	3.35537	0.686028	4.89101	1.00321e-06	4.39341e-06
AC004865.2	35.3418	-1.71751	0.615738	-2.78935	0.00528138	0.013564
AC004706.3	35.3711	2.87788	0.749365	3.84042	0.000122822	0.000416722
WNK4	35.3931	-3.28554	0.670613	-4.8993	9.61774e-07	4.21911e-06
ZNF493	35.4037	1.59753	0.615026	2.5975	0.00939056	0.0227925
PLXDC1	35.4761	-1.83193	0.623401	-2.9386	0.00329696	0.0088399
CYP1A1	35.628	2.0759	0.659781	3.14636	0.00165318	0.00468477
SOCS2-AS1	35.6512	-1.48795	0.609686	-2.44052	0.0146662	0.0340407
RGS16	35.7247	-2.07429	0.675744	-3.06963	0.00214324	0.00595979
VGF	35.7766	-1.80413	0.597931	-3.01728	0.00255052	0.00698859
HIST1H1T	35.8867	-2.02714	0.625547	-3.24059	0.00119284	0.00346925
ISPD	35.8946	1.88064	0.60637	3.10147	0.00192565	0.00539538
BHLHA15	35.907	-1.92899	0.647558	-2.97888	0.00289307	0.00783746
ADAMTSL4	35.9119	-1.6975	0.602766	-2.81618	0.00485991	0.0125954
C12orf40	35.9567	-1.5002	0.599955	-2.50053	0.0124009	0.0292959
AC037459.2	35.9992	-2.42582	0.628835	-3.85764	0.000114486	0.000389667
AC090673.1	36.023	2.29832	0.638213	3.60118	0.00031677	0.00100994
LINC01001	36.0761	-2.42677	0.637012	-3.80961	0.000139186	0.000468124
AL136126.1	36.0799	-1.76527	0.602981	-2.92758	0.00341613	0.00911968
C17orf97	36.1032	1.87259	0.602261	3.10928	0.00187547	0.00526927
FOLR3	36.1469	-3.0109	0.641044	-4.69688	2.6417e-06	1.1036e-05
ACTL10	36.1512	1.80984	0.597555	3.02875	0.00245568	0.00675233
CDSN	36.1856	1.358	0.582132	2.33281	0.0196583	0.0442142
GPM6B	36.1984	1.57181	0.618487	2.54138	0.0110416	0.0263862
EGR3	36.2006	1.92802	0.603483	3.19482	0.0013992	0.00401968
FAM151B	36.2203	2.42525	0.627939	3.86224	0.000112352	0.000382756
AL163636.1	36.2485	-2.16772	0.623126	-3.47878	0.000503698	0.00155248
KRT78	36.3381	2.67648	0.632734	4.23003	2.33659e-05	8.70604e-05
CCER2	36.375	-1.57694	0.610832	-2.58163	0.00983349	0.0237827
AC233992.3	36.4512	2.53318	0.65442	3.87088	0.000108445	0.000370224
GREM1	36.4534	4.03505	0.749943	5.38048	7.42878e-08	3.65946e-07
TM6SF2	36.4787	-2.7634	0.632772	-4.36713	1.25888e-05	4.85793e-05
SLC26A7	36.5092	2.36632	0.640277	3.69577	0.000219222	0.000715615
C3orf86	36.5241	-1.58162	0.580764	-2.72334	0.0064625	0.0162819
RENBP	36.5964	-2.1966	0.613157	-3.58245	0.000340383	0.00107936
ALG1L	36.62	1.73877	0.617668	2.81505	0.00487696	0.0126358
AC080013.1	36.6447	1.36131	0.594414	2.29018	0.0220111	0.0488471
TTC41P	36.7426	2.19712	0.644779	3.40757	0.000655452	0.0019868
BMF-AS1	36.7784	1.46005	0.586251	2.49049	0.0127567	0.0300359
AC008105.3	36.8007	-1.40637	0.576634	-2.43893	0.0147307	0.034172
MIR3618	36.8247	4.35877	1.67012	2.60986	0.009058	0.0220703
CFAP44-AS1	36.8801	3.01376	0.681639	4.42134	9.80895e-06	3.83674e-05
AC138965.2	36.8803	1.46422	0.592411	2.47164	0.0134496	0.0314942
AC005537.1	36.9052	-1.80869	0.595197	-3.03881	0.00237512	0.00654404
AC009646.2	36.9135	-1.49652	0.623544	-2.40003	0.0163938	0.0375247
AL132656.2	36.9612	-1.96584	0.613488	-3.20437	0.00135356	0.00389724
BIRC6-AS1	37.052	3.56074	0.703184	5.06375	4.11098e-07	1.88098e-06
REP15	37.0871	3.72926	0.702336	5.30979	1.09751e-07	5.31723e-07
AP001972.2	37.0934	2.29744	0.615272	3.73403	0.00018844	0.000621332
EXOC3-AS1	37.1203	2.06624	0.617304	3.34719	0.000816347	0.00243425
FTLP3	37.1854	-1.3359	0.574198	-2.32654	0.0199895	0.0448497
KCNG2	37.2231	1.78559	0.585318	3.05064	0.00228354	0.0063153
AC034231.1	37.2236	2.59822	0.621793	4.17859	2.93324e-05	0.000108045
ENO1-AS1	37.3197	2.43237	0.618925	3.92999	8.49478e-05	0.000294678
AC126755.7	37.3436	1.55383	0.594622	2.61314	0.00897152	0.0218802
C7orf61	37.4094	-1.99155	0.646633	-3.07987	0.00207088	0.00577161
AC105450.1	37.5297	3.90518	0.716511	5.45028	5.02917e-08	2.51819e-07
AL163636.2	37.6884	-2.17475	0.611339	-3.55736	0.000374607	0.00117863
RNASE4	37.6884	-2.17475	0.611339	-3.55736	0.000374607	0.00117863
HIPK4	37.7613	-1.65115	0.615087	-2.68442	0.00726561	0.0181129
ANKRD34A	37.7701	-2.81469	0.635603	-4.42838	9.49431e-06	3.72099e-05
ASCL2	37.7715	-1.406	0.583703	-2.40876	0.016007	0.0367665
NPIPB11	37.8304	-1.50777	0.575678	-2.61912	0.0088156	0.0215406
AL512785.2	37.8598	-1.51891	0.639742	-2.37425	0.0175845	0.0400093
LINC01151	37.9923	3.62352	0.688063	5.26627	1.39225e-07	6.67058e-07
ELOVL3	38.073	-1.97477	0.594056	-3.32421	0.000886693	0.00263127
AL031283.2	38.0979	1.91648	0.598001	3.2048	0.00135154	0.0038922
AC138356.1	38.1162	2.18069	0.602944	3.61674	0.000298336	0.00095458
SHE	38.478	2.5044	0.683865	3.66213	0.000250126	0.000809847
AC002563.1	38.6444	1.37536	0.570963	2.40884	0.0160033	0.0367613
ACMSD	38.7496	2.50515	0.610139	4.10588	4.02782e-05	0.00014589
HS3ST6	38.7928	-3.22006	0.633947	-5.07938	3.78667e-07	1.74029e-06
CDHR5	38.7967	-1.79826	0.717201	-2.50732	0.0121649	0.0287936
GPR75	38.8096	2.12501	0.618585	3.43528	0.000591938	0.00180838
ARNT2	38.855	1.9682	0.591423	3.32791	0.000875013	0.00259959
MYO7B	39.0552	1.82131	0.583222	3.12284	0.00179112	0.00505351
AC010336.6	39.0601	-1.51959	0.561108	-2.70819	0.00676507	0.0169714
HIST1H3G	39.0615	2.53621	0.599688	4.22922	2.34501e-05	8.73616e-05
MYT1	39.1321	-1.91088	0.591041	-3.23308	0.00122464	0.00355614
AC026979.4	39.1711	2.60634	0.610295	4.27062	1.94931e-05	7.34243e-05
ANKRD44	39.173	1.76031	0.576404	3.05395	0.00225851	0.00625274
MGP	39.1805	-1.40166	0.584257	-2.39905	0.0164375	0.0376183
RMDN2-AS1	39.1914	2.01365	0.579827	3.47284	0.000514977	0.00158497
CACNG6	39.2086	-1.86693	0.572046	-3.2636	0.00110006	0.00322081
AC019069.1	39.2265	2.54364	0.610417	4.16706	3.08552e-05	0.000113477
LINC00641	39.3286	1.45147	0.626626	2.31633	0.0205404	0.0459143
AL390879.1	39.4288	1.40985	0.581231	2.42563	0.0152818	0.035311
ERVK13-1	39.5661	2.26429	0.665967	3.4	0.000673862	0.00203783
TCAP	39.7938	-1.89786	0.612796	-3.09705	0.00195459	0.00546934
TMSB15B	39.8447	1.67057	0.569609	2.93283	0.00335888	0.0089854
MIR4271	39.8699	-1.47556	0.561783	-2.62657	0.00862505	0.021123
TMOD4	39.8728	-1.30507	0.552024	-2.36416	0.0180712	0.0410156
LBX2	39.8928	-1.61724	0.619618	-2.61005	0.00905281	0.0220598
XKR7	39.929	1.87765	0.641469	2.92712	0.00342121	0.00912853
AC011676.2	40.0332	1.6599	0.607321	2.73316	0.00627303	0.0158698
SMIM1	40.1185	-1.62665	0.595778	-2.7303	0.00632772	0.0159813
PALMD	40.2604	-2.1355	0.635554	-3.36006	0.000779257	0.00233065
AL121672.1	40.3448	1.38464	0.569329	2.43206	0.0150134	0.0347529
CYP27A1	40.4019	-1.33759	0.583019	-2.29426	0.0217758	0.0483747
ZBED6CL	40.4125	2.30675	0.583876	3.95074	7.79089e-05	0.000271719
AC091132.5	40.4241	1.31562	0.55954	2.35126	0.0187102	0.0423396
AC008738.5	40.4453	-1.76816	0.575409	-3.07288	0.00212002	0.00589905
ENO1P4	40.5778	2.54714	0.637349	3.99646	6.42955e-05	0.000226657
HHIP-AS1	40.6231	-1.41991	0.565657	-2.51019	0.0120668	0.028598
VWF	40.6751	1.42752	0.602337	2.36996	0.0177898	0.0404267
BMPER	40.718	1.88919	0.594648	3.177	0.00148809	0.00425144
BMS1P4	40.718	1.49159	0.551216	2.706	0.00680996	0.0170675
CEMIP	40.7247	1.37173	0.553954	2.47625	0.013277	0.031138
ANKRD36	40.7967	2.75151	0.605399	4.54495	5.4948e-06	2.21394e-05
UBAP1L	40.8106	-2.20467	0.575951	-3.82787	0.000129255	0.000436657
MYZAP	40.8299	-1.61282	0.570716	-2.82596	0.00471392	0.0122569
AC091057.5	40.9573	1.52953	0.568235	2.69172	0.00710852	0.0177555
AC099066.1	40.9822	2.9594	0.613562	4.82331	1.41198e-06	6.0917e-06
AL353768.1	41.0612	2.66852	0.606318	4.40119	1.07657e-05	4.19068e-05
ADAM33	41.0667	-3.03734	0.603292	-5.03461	4.78827e-07	2.17623e-06
HIST1H2AI	41.1419	2.77452	0.599144	4.6308	3.64251e-06	1.4956e-05
RNU6-140P	41.1533	-2.46338	0.595967	-4.13342	3.57408e-05	0.000130295
AC129492.1	41.2563	-1.28717	0.545898	-2.3579	0.0183787	0.0416698
NXPH2	41.2581	3.35644	0.634821	5.28722	1.24187e-07	5.9852e-07
PSMG3-AS1	41.2838	2.04316	0.626701	3.26018	0.00111342	0.00325661
RNF112	41.47	-4.05399	0.702514	-5.77069	7.89487e-09	4.28695e-08
C1QL4	41.5067	-3.0484	0.635328	-4.79816	1.6013e-06	6.8718e-06
ABCC6P1	41.5207	-1.50331	0.555568	-2.70591	0.00681182	0.0170705
TNFRSF14	41.5659	-2.8157	0.591811	-4.75777	1.95745e-06	8.2996e-06
ZCCHC12	41.5973	2.37116	0.620196	3.82324	0.00013171	0.000444428
FBXL19-AS1	41.7843	1.92114	0.570886	3.3652	0.00076489	0.00229033
REM2	41.9654	-1.49336	0.58638	-2.54674	0.0108734	0.0260347
LINC00237	41.9867	-1.61208	0.55086	-2.92647	0.00342835	0.00914414
AL031316.1	42.002	-1.79049	0.563189	-3.17919	0.00147687	0.00422123
G0S2	42.002	-1.79049	0.563189	-3.17919	0.00147687	0.00422123
KLHDC7B	42.0071	-1.98705	0.569361	-3.48996	0.000483092	0.00149396
AC016644.1	42.1261	2.73675	0.587715	4.65659	3.21484e-06	1.32929e-05
AL391839.2	42.1484	1.48178	0.629418	2.35421	0.018562	0.04203
TLR1	42.159	1.28026	0.543323	2.35635	0.0184557	0.041826
TP63	42.1654	4.47805	0.74718	5.99327	2.05668e-09	1.17739e-08
PVRIG	42.1819	2.97023	0.612852	4.84658	1.2561e-06	5.45103e-06
RNU7-1	42.3045	-1.34138	0.558441	-2.40201	0.0163051	0.0373681
AC121338.1	42.3561	1.99365	0.568563	3.50648	0.000454079	0.00141082
AC008067.1	42.3902	-1.59486	0.54482	-2.92731	0.00341911	0.00912487
ZNF572	42.391	1.75188	0.668579	2.6203	0.00878529	0.0214702
AC079305.3	42.4763	-2.32989	0.567659	-4.10438	4.05397e-05	0.000146755
APOBEC3B	42.4869	-1.46963	0.587168	-2.50291	0.0123176	0.0291176
ACE	42.5061	-1.59556	0.54456	-2.93	0.00338963	0.00905829
MESP1	42.5466	-2.01121	0.555902	-3.61792	0.000296982	0.000950364
AC026412.3	42.549	1.41179	0.544911	2.59087	0.00957337	0.0232014
KRT14	42.5593	-3.57755	0.632694	-5.65447	1.56326e-08	8.25307e-08
SH2D7	42.6787	-1.52434	0.548008	-2.7816	0.00540922	0.0138634
HIST1H3E	42.7296	1.46245	0.553648	2.64148	0.00825445	0.0203383
GADD45G	42.8241	-1.57503	0.557825	-2.82353	0.00474986	0.0123374
AC127526.3	42.8932	2.62226	0.58176	4.50747	6.56054e-06	2.61909e-05
Z98752.3	42.9307	-1.2961	0.542408	-2.38953	0.0168698	0.0385189
AC016723.1	42.9708	2.26363	0.587385	3.85373	0.000116331	0.000395424
ZBTB45P1	43.1653	-1.5821	0.53623	-2.95042	0.00317346	0.00853533
SPRY4-AS1	43.177	1.51205	0.542007	2.78972	0.0052753	0.0135524
MIR612	43.2528	-3.84238	0.662606	-5.7989	6.67524e-09	3.65076e-08
KDM8	43.2813	1.46065	0.569454	2.565	0.0103177	0.0248492
LMOD1	43.2838	-2.36902	0.573261	-4.13253	3.58789e-05	0.000130743
AL355994.2	43.2996	-4.28681	0.6962	-6.15744	7.39306e-10	4.38679e-09
AP001992.1	43.3739	1.7328	0.639352	2.71024	0.00672337	0.0168717
AC127526.1	43.4623	2.56082	0.576423	4.44261	8.88747e-06	3.49695e-05
SOHLH2	43.5326	-2.06595	0.628932	-3.28485	0.00102036	0.00300002
AC008747.1	43.5912	-1.56057	0.558472	-2.79437	0.00520017	0.0133855
DHRS9	43.7514	2.27816	0.584006	3.90092	9.58288e-05	0.000329812
HYDIN	43.787	1.63815	0.55363	2.95892	0.0030872	0.00831456
RYR3	43.9395	1.92996	0.581552	3.31864	0.000904562	0.00268152
BSN	44.0469	1.31943	0.542651	2.43145	0.0150384	0.0348046
LMNTD2	44.0494	-1.22803	0.536132	-2.29054	0.0219901	0.0488046
AL606970.1	44.0655	-4.31042	0.695525	-6.19737	5.74152e-10	3.44078e-09
AC007099.1	44.0751	8.83632	1.52887	5.77963	7.48636e-09	4.0754e-08
AL031727.1	44.1181	-1.24009	0.52894	-2.34447	0.019054	0.0430045
MIR6784	44.1256	-1.3499	0.536432	-2.51644	0.0118549	0.0281526
LINC01273	44.2269	-1.55019	0.537278	-2.88526	0.00391093	0.0103265
LINC01521	44.3029	2.3236	0.648373	3.58373	0.000338719	0.00107461
ENDOU	44.4245	2.20012	0.562419	3.91188	9.15794e-05	0.000316282
AC113382.1	44.517	2.73528	0.630951	4.33518	1.45642e-05	5.57691e-05
TUBBP1	44.5309	1.39045	0.536779	2.59036	0.00958758	0.0232271
AC097478.1	44.5984	-1.7794	0.547067	-3.25261	0.0011435	0.00333885
AC012645.4	44.6729	-1.82858	0.574943	-3.18046	0.00147043	0.00420516
KLF2	44.7778	1.39584	0.52828	2.64223	0.00823624	0.0202977
MAST4	44.7983	1.50064	0.527734	2.84355	0.0044614	0.0116467
AL133367.1	44.8699	-1.49269	0.531221	-2.80992	0.00495531	0.0128221
ARL13A	44.8777	-2.8725	0.58462	-4.91344	8.94913e-07	3.93984e-06
LHX4	44.8909	1.37329	0.522898	2.6263	0.00863189	0.0211377
TMEM191B	44.9467	-1.78803	0.529055	-3.37966	0.000725757	0.00218454
AC092329.1	44.956	2.00609	0.547139	3.6665	0.00024589	0.000797531
PPP1R14BP3	44.9725	-1.46178	0.52528	-2.78286	0.00538828	0.0138179
MDH1B	44.9977	1.99898	0.568158	3.51834	0.000434248	0.00135376
TOX3	44.9982	-1.45883	0.555892	-2.62431	0.00868258	0.0212497
AC127502.1	45.0018	-1.3143	0.557909	-2.35577	0.0184846	0.041884
AC107398.2	45.131	1.48666	0.532954	2.78947	0.00527952	0.0135605
SYT13	45.1312	-4.50833	1.93061	-2.33518	0.0195338	0.0439647
CCNT2-AS1	45.1763	1.95661	0.555275	3.52368	0.000425592	0.00132837
AL035409.1	45.192	-3.78333	0.640379	-5.90795	3.464e-09	1.94187e-08
SPTSSB	45.2007	1.53796	0.66252	2.32138	0.0202666	0.0453847
PKD1L1	45.2785	2.72844	0.576225	4.73502	2.19036e-06	9.23712e-06
ACRBP	45.3809	-2.28393	0.549178	-4.15881	3.19908e-05	0.000117369
KIF17	45.3925	-1.67635	0.536688	-3.1235	0.00178713	0.00504444
FAM227A	45.4821	1.58915	0.568796	2.79388	0.00520796	0.0133994
AC118754.1	45.6289	-2.89233	0.587922	-4.91958	8.67282e-07	3.82798e-06
ANKRD45	45.7273	1.74547	0.528078	3.30533	0.00094864	0.00280351
PEX11G	45.7377	1.30218	0.527738	2.46747	0.0136072	0.0318257
RAET1L	45.7487	-1.61657	0.525291	-3.07748	0.00208758	0.00581566
CEMP1	45.7556	2.05115	0.535494	3.83038	0.000127945	0.000432798
LINC02545	45.8742	3.73241	0.665357	5.60964	2.02752e-08	1.05613e-07
ANO1	45.8774	2.77268	0.585494	4.73562	2.18387e-06	9.21126e-06
LINC01703	45.9459	-1.53554	0.573417	-2.67789	0.00740885	0.018445
UFL1-AS1	45.9704	2.70164	0.588089	4.59394	4.34965e-06	1.7702e-05
APOBEC3A	45.9755	-1.62251	0.570039	-2.84631	0.0044229	0.0115583
GRASP	45.9845	-3.48873	0.605308	-5.76357	8.23554e-09	4.4663e-08
AL355574.1	46.0441	2.17744	0.547002	3.98068	6.87184e-05	0.000241412
AC008443.4	46.0795	-2.06537	0.580832	-3.55587	0.000376725	0.00118443
AC007040.1	46.1004	1.82294	0.529443	3.44313	0.000575014	0.00175991
HCAR1	46.1027	2.15531	0.564263	3.8197	0.000133616	0.000450564
RGPD2	46.103	1.17482	0.51331	2.28871	0.0220962	0.0490059
PRR34-AS1	46.1056	1.28062	0.529116	2.42031	0.0155073	0.0357681
NDUFA6-DT	46.2035	1.20437	0.519591	2.31791	0.0204541	0.0457451
AC010754.1	46.2297	4.17654	0.713133	5.8566	4.72439e-09	2.61873e-08
ZNF568	46.2446	-2.16389	0.535977	-4.03728	5.40742e-05	0.000192329
GTF2IP13	46.3232	1.22605	0.518083	2.36651	0.0179565	0.0407697
SHC2	46.3934	-3.5012	0.605903	-5.77848	7.53783e-09	4.10083e-08
SLC17A7	46.4379	-1.59758	0.52885	-3.02086	0.00252062	0.00691545
BCYRN1	46.594	1.64093	0.525814	3.12075	0.00180393	0.00508576
RN7SL4P	46.5989	2.022	0.535512	3.77582	0.000159482	0.000531956
TATDN2P2	46.6686	2.64961	0.581474	4.55671	5.1962e-06	2.10083e-05
FXYD3	46.7669	-1.57475	0.526964	-2.98834	0.00280497	0.00761956
AP005230.1	46.8162	-1.24604	0.521929	-2.38737	0.0169695	0.0387192
AC023043.1	46.9036	-1.28544	0.516733	-2.48763	0.0128597	0.0302554
NEURL3	47.0385	3.00988	0.581502	5.17604	2.26646e-07	1.06337e-06
AC245884.11	47.0535	-2.2021	0.607011	-3.62778	0.000285869	0.000917186
FAM187A	47.1266	2.31749	0.540028	4.29143	1.77525e-05	6.72603e-05
MIR1306	47.1693	3.46335	0.604305	5.73112	9.97704e-09	5.37691e-08
KCNQ4	47.1963	-1.75769	0.525332	-3.34585	0.000820294	0.00244546
FAM230C	47.2615	1.69266	0.561607	3.01395	0.00257867	0.00705822
AL390719.3	47.281	3.11437	0.587325	5.30263	1.14146e-07	5.52185e-07
CR2	47.2917	-1.59044	0.549355	-2.89511	0.00379024	0.0100283
AC092053.2	47.368	1.24511	0.527636	2.35979	0.0182855	0.0414692
ALDH1L1	47.3705	-4.79678	0.729752	-6.57317	4.92562e-11	3.22147e-10
MTMR8	47.3709	1.27981	0.53429	2.39534	0.0166048	0.0379573
PECAM1	47.3831	3.98449	0.66555	5.98675	2.1407e-09	1.22332e-08
UGT1A1	47.5707	-3.5448	0.627038	-5.65325	1.57444e-08	8.30281e-08
AC007773.1	47.6424	1.26732	0.518462	2.44439	0.0145098	0.0337171
AC097376.2	47.6991	2.74258	0.607595	4.51382	6.36707e-06	2.54515e-05
LYPD3	47.8683	-1.86323	0.517424	-3.60097	0.00031703	0.00101064
LINC01260	47.8811	-5.04845	0.766849	-6.58337	4.59898e-11	3.01318e-10
INSL3	47.93	-4.81746	0.72314	-6.66187	2.70368e-11	1.79939e-10
CFAP69	47.9394	1.21722	0.514073	2.36779	0.0178946	0.040647
AP002961.1	48.0012	1.57188	0.51183	3.0711	0.00213274	0.00593125
AC010616.1	48.0182	-3.46922	0.603194	-5.75141	8.85026e-09	4.79063e-08
KISS1R	48.0886	-1.23885	0.501713	-2.46924	0.0135401	0.0316773
UCN	48.1844	-3.76732	0.622451	-6.0524	1.42703e-09	8.29794e-09
PAK3	48.237	1.46014	0.572824	2.54902	0.0108026	0.0258843
AC015712.2	48.2398	2.78723	0.568539	4.90244	9.46543e-07	4.1537e-06
NME5	48.3049	1.50662	0.510312	2.95235	0.00315366	0.00848561
UGT1A3	48.3741	-3.47661	0.611944	-5.68125	1.33712e-08	7.1112e-08
AC004594.1	48.4719	-3.2247	0.575846	-5.59994	2.14422e-08	1.114e-07
AC022150.1	48.4798	1.4772	0.529867	2.78786	0.00530571	0.0136224
ZNF649	48.602	1.56817	0.508458	3.08417	0.0020412	0.00569813
BX537318.1	48.6961	-2.87705	0.620995	-4.63297	3.60458e-06	1.48144e-05
AL136982.7	48.7034	-1.97524	0.519642	-3.80115	0.000144025	0.00048308
AL138966.2	48.7639	1.46363	0.542939	2.69575	0.00702309	0.0175659
AL360181.2	48.8367	-1.30208	0.497738	-2.616	0.00889666	0.0217141
CACNG8	48.8445	1.25046	0.534123	2.34115	0.0192246	0.0433555
AC005005.3	48.9274	1.71587	0.511379	3.35539	0.000792546	0.00236774
FLJ20021	48.9881	-1.34388	0.519176	-2.5885	0.00963958	0.0233422
DOK3	49.0059	2.82145	0.561161	5.02787	4.95954e-07	2.25209e-06
STAC3	49.0366	-1.30721	0.503728	-2.59507	0.00945711	0.0229412
PRSS1	49.04	-1.45887	0.542253	-2.69039	0.00713694	0.0178213
RARRES1	49.0679	1.27545	0.523002	2.4387	0.0147401	0.0341908
ADAM1A	49.1279	1.22802	0.508003	2.41734	0.0156344	0.0360387
BACH1-IT1	49.1672	2.16621	0.640711	3.38095	0.000722365	0.00217509
AL121722.1	49.2229	1.85228	0.535726	3.45751	0.000545192	0.00167299
RF00100	49.2708	-1.39224	0.577482	-2.41087	0.0159144	0.0365896
RN7SK	49.2708	-1.39224	0.577482	-2.41087	0.0159144	0.0365896
AC087294.1	49.4331	2.85047	0.549187	5.19035	2.09904e-07	9.8841e-07
AC107068.1	49.4806	1.61336	0.505727	3.19019	0.00142179	0.00407823
AC022107.1	49.5715	3.1933	0.636334	5.01828	5.21363e-07	2.35712e-06
ZSWIM5	49.6021	1.92761	0.521476	3.69645	0.000218637	0.000713884
ANO7	49.6515	1.72079	0.510254	3.37242	0.000745108	0.00223705
EFCAB6	49.653	1.47631	0.513483	2.8751	0.00403898	0.0106342
CAVIN2	49.6689	2.55293	0.53936	4.73326	2.20945e-06	9.31459e-06
AL928654.1	49.7038	2.35088	0.570297	4.12221	3.7526e-05	0.00013638
LINC00491	49.704	1.22876	0.512485	2.39765	0.0165007	0.0377496
BNIP3P11	50.0501	1.4749	0.522275	2.82398	0.00474307	0.0123247
AP001033.2	50.1623	-4.34308	0.667618	-6.50534	7.7518e-11	4.98534e-10
SNORD55	50.1911	1.25649	0.497571	2.52525	0.0115617	0.0275247
LSAMP	50.198	1.46123	0.510457	2.86259	0.00420189	0.0110283
GUCY1B2	50.2177	1.19551	0.496682	2.40699	0.0160845	0.0369216
FAM86JP	50.3656	1.14899	0.490897	2.3406	0.0192528	0.0434115
DUSP2	50.3724	-1.46796	0.505656	-2.90308	0.00369513	0.00980373
DIO2	50.3943	2.49974	0.585623	4.2685	1.96788e-05	7.40805e-05
SMAD5-AS1	50.4641	1.40976	0.500733	2.81538	0.0048719	0.0126239
UGT1A4	50.5647	-3.36948	0.589539	-5.71546	1.0941e-08	5.86098e-08
AC055764.1	50.6233	2.79379	0.557043	5.0154	5.29237e-07	2.39063e-06
REM1	50.7129	-2.2654	0.608068	-3.72558	0.00019487	0.000640652
AC092053.3	50.7646	1.2061	0.508866	2.37017	0.0177799	0.0404114
AP005119.2	50.8243	1.8325	0.508445	3.60414	0.000313193	0.000999638
IL7R	50.8257	1.85574	0.525255	3.53304	0.000410817	0.00128562
FOXA2	50.8719	1.87133	0.523864	3.57216	0.000354047	0.00111885
AL024497.2	50.9022	1.19869	0.488268	2.45499	0.0140889	0.0328424
HMSD	50.9129	2.43783	0.530587	4.5946	4.33589e-06	1.76516e-05
SV2C	51.0316	1.12447	0.489569	2.29685	0.0216272	0.0480899
PEBP4	51.0373	2.84627	0.609886	4.66688	3.05805e-06	1.2675e-05
AC021224.1	51.1866	1.29981	0.495743	2.62195	0.00874277	0.0213768
HNRNPA1P7	51.1866	1.29981	0.495743	2.62195	0.00874277	0.0213768
AC060766.5	51.2149	2.14969	0.509719	4.21741	2.47129e-05	9.18938e-05
ABCC6	51.3539	-2.07079	0.505525	-4.0963	4.19802e-05	0.000151714
AP000977.1	51.4881	1.71649	0.522884	3.28274	0.00102804	0.00302122
LINC01117	51.5144	1.23641	0.497113	2.48718	0.0128761	0.0302912
UGT1A5	51.5211	-3.23923	0.584167	-5.54504	2.93894e-08	1.5063e-07
AC083799.1	51.5563	1.8941	0.50235	3.77049	0.000162928	0.000542611
METTL25	51.7114	1.77464	0.515858	3.44016	0.000581363	0.00177786
LINC01186	51.7165	-1.42151	0.494547	-2.87437	0.00404835	0.0106577
SRL	51.8331	2.16447	0.523827	4.13203	3.59581e-05	0.000130995
GFPT2	51.838	-3.88781	0.600968	-6.46925	9.84921e-11	6.28885e-10
C1orf53	51.918	1.2172	0.492777	2.47009	0.0135077	0.0316185
AC027779.1	52.0153	3.41144	0.581029	5.87138	4.32182e-09	2.40331e-08
AL049820.1	52.0527	2.05548	0.507343	4.05146	5.08998e-05	0.000181739
BLNK	52.0601	-1.63371	0.489608	-3.33677	0.000847577	0.00252127
FBXL13	52.0675	1.58899	0.508163	3.12694	0.00176638	0.00498915
FBXO48	52.1184	1.24253	0.484291	2.56567	0.0102976	0.024803
GLI1	52.2563	-2.73847	0.522792	-5.23817	1.6218e-07	7.72695e-07
ABCG4	52.2896	-4.13299	0.623593	-6.6277	3.40957e-11	2.25447e-10
PRPH	52.3586	-3.91454	1.34043	-2.92035	0.00349638	0.00930701
HTR7P1	52.3727	3.2067	0.579033	5.53802	3.05909e-08	1.56509e-07
AC026271.4	52.3853	-1.40397	0.502189	-2.7957	0.00517882	0.0133363
ADAMTS9-AS2	52.4475	1.18349	0.494625	2.3927	0.0167251	0.0382122
AF235103.1	52.5037	3.018	0.542244	5.56575	2.6103e-08	1.34453e-07
SPECC1P2	52.6318	-2.2544	0.531583	-4.24092	2.2261e-05	8.31593e-05
MIR564	52.714	-1.21207	0.51555	-2.35102	0.0187219	0.0423586
AC006026.3	52.7196	-1.32498	0.509184	-2.60215	0.009264	0.0225044
FAM3D	52.7297	-3.06342	0.545875	-5.61193	2.00077e-08	1.04262e-07
BMS1P2	52.8138	1.55982	0.504312	3.09297	0.00198166	0.00554238
AL121992.3	52.8865	1.41905	0.483125	2.93724	0.00331147	0.00887512
MOV10L1	52.9702	-4.43002	0.640939	-6.91177	4.78643e-12	3.3765e-11
AL050331.2	53.0407	1.7891	0.499349	3.58286	0.00033985	0.0010778
PCSK4	53.1083	-1.15739	0.481302	-2.40471	0.0161852	0.0371266
AC022400.9	53.1583	1.6767	0.537874	3.11727	0.00182532	0.00513932
TLR9	53.2328	-4.98851	1.77131	-2.81629	0.00485821	0.0125929
ZNF112	53.36	2.09372	0.505077	4.14534	3.3931e-05	0.00012403
AC020907.6	53.3849	-1.58042	0.491043	-3.2185	0.00128865	0.0037232
AIFM3	53.4385	-1.71722	0.491656	-3.49272	0.000478128	0.00147949
MIR6728	53.5067	2.09883	0.499229	4.20415	2.62066e-05	9.71964e-05
AP000802.1	53.5792	1.53421	0.517632	2.96391	0.00303762	0.00819126
AC103810.2	53.5848	1.74224	0.501967	3.47083	0.00051885	0.00159652
LFNG	53.6358	5.05185	0.741375	6.81416	9.48142e-12	6.52292e-11
AL589182.2	53.6965	-1.18904	0.497867	-2.38826	0.0169283	0.0386354
LINC01237	53.7828	1.33329	0.52449	2.54207	0.0110199	0.0263416
TMEM255A	53.7859	1.42854	0.481478	2.96698	0.0030074	0.0081208
TMEM240	53.8283	-1.13295	0.49399	-2.29347	0.0218212	0.0484671
AC090515.2	53.8998	2.72736	0.53189	5.12769	2.93319e-07	1.3616e-06
TACR1	53.9009	2.30238	0.541126	4.25479	2.09249e-05	7.84046e-05
CRYL1	53.9311	-1.7307	0.508663	-3.40245	0.000667844	0.00202105
ONECUT2	54.0101	2.49223	0.515013	4.83916	1.3039e-06	5.64709e-06
EBF4	54.0525	-1.35149	0.497678	-2.7156	0.00661564	0.0166321
MLANA	54.0631	1.30779	0.48149	2.71613	0.00660496	0.0166101
RF01979	54.2195	-2.01314	0.505592	-3.98175	6.84093e-05	0.000240372
AC007009.1	54.263	-1.20133	0.473521	-2.53701	0.0111804	0.0266815
SLC7A10	54.3261	-2.17871	0.530067	-4.11026	3.95215e-05	0.00014329
AC020904.3	54.4435	-1.24302	0.476836	-2.6068	0.00913933	0.0222391
ALDH1A3	54.455	2.46111	0.511667	4.80999	1.5094e-06	6.49143e-06
AC104126.1	54.4809	1.40004	0.505104	2.77179	0.00557489	0.0142512
Z94721.1	54.4969	2.46359	0.553339	4.45223	8.49821e-06	3.3499e-05
NDP	54.6439	1.77936	0.487125	3.65278	0.000259416	0.000837513
AC009061.1	54.6888	-1.87319	0.485717	-3.85655	0.000114998	0.00039129
AC106707.1	54.7083	-1.42984	0.475879	-3.00464	0.00265896	0.00725725
LINC00668	54.873	-1.11397	0.481062	-2.31564	0.0205778	0.0459859
JAM2	54.9124	-1.34854	0.487957	-2.76365	0.0057159	0.0145843
EPB41L4A-DT	54.9232	2.15488	0.506599	4.25363	2.10334e-05	7.87442e-05
RHCG	54.9852	-1.34345	0.49019	-2.74067	0.00613144	0.0155494
AC147055.1	55.0694	-2.23083	0.534564	-4.17318	3.0038e-05	0.000110581
AC008738.3	55.0964	-1.29811	0.476199	-2.72597	0.00641121	0.0161726
LINC00621	55.1001	3.52286	1.37666	2.55899	0.0104976	0.0252401
STS	55.1573	2.21793	0.563596	3.93532	8.30873e-05	0.000288844
BAHCC1	55.2242	-2.12264	0.497484	-4.26674	1.98349e-05	7.46248e-05
CHRNA9	55.3322	3.918	0.598219	6.54944	5.77541e-11	3.75634e-10
CCDC62	55.3623	-1.58448	0.474615	-3.33845	0.000842465	0.00250722
RGS5	55.3941	2.00848	0.487839	4.1171	3.83666e-05	0.000139278
AC060766.1	55.4663	1.44815	0.494681	2.92744	0.00341763	0.00912273
UNC5CL	55.55	-1.28443	0.494867	-2.5955	0.00944532	0.0229147
FREM2	55.5889	1.80139	0.486196	3.70507	0.000211334	0.000691701
AC135050.6	55.6787	1.24499	0.475449	2.61855	0.00883043	0.0215707
TMEM45B	55.7396	-1.4109	0.47183	-2.99027	0.00278728	0.00757467
KRTAP5-AS1	55.7938	-1.38097	0.484668	-2.84931	0.00438137	0.0114598
AC099508.1	55.9303	1.11567	0.470747	2.36999	0.0177884	0.0404267
AC114730.2	55.945	-1.60061	0.47736	-3.35304	0.0007993	0.00238645
AL645939.1	55.9915	-1.12256	0.473394	-2.37131	0.0177252	0.0402975
RMDN2	56.0713	1.53453	0.48805	3.14421	0.00166536	0.0047172
PLSCR2	56.1224	1.40731	0.541446	2.59918	0.0093447	0.0226898
NUDT13	56.1232	1.80264	0.47849	3.76735	0.00016499	0.000549052
ACTRT3	56.1743	2.26965	0.539528	4.20673	2.59095e-05	9.61576e-05
AC108693.2	56.2673	1.41032	0.481916	2.92648	0.00342819	0.00914414
AC129510.1	56.2996	1.24961	0.466548	2.67842	0.00739712	0.0184194
LRRC69	56.3184	2.18685	0.519921	4.20611	2.59801e-05	9.63977e-05
CD164L2	56.4053	-1.28829	0.47807	-2.69478	0.00704357	0.0176086
ERV3-1	56.4069	1.4571	0.475696	3.06309	0.00219061	0.00607974
AC093827.4	56.4091	1.1871	0.484462	2.45035	0.0142717	0.0332265
CTTNBP2	56.4137	1.91379	0.484137	3.95299	7.71801e-05	0.000269468
NOXA1	56.4192	-1.42992	0.466599	-3.06455	0.00217997	0.00605281
AL645608.3	56.6342	-1.94246	0.502196	-3.86794	0.000109757	0.000374359
AC124242.1	56.6611	1.13383	0.477102	2.3765	0.0174777	0.0397909
CYP4B1	56.6622	1.56412	0.494258	3.16458	0.00155306	0.00442433
ZNF214	56.7167	1.69559	0.485659	3.49131	0.000480651	0.00148694
PDLIM4	56.7346	-2.11689	0.553194	-3.82666	0.000129894	0.000438757
AL445483.1	56.871	-1.80642	0.482411	-3.74456	0.000180711	0.000597524
AC245100.3	56.9028	-1.43958	0.505713	-2.84664	0.0044183	0.0115505
AL022476.1	56.9175	-2.21995	0.526329	-4.21779	2.46703e-05	9.17487e-05
HIST1H1PS1	56.9595	1.71365	0.471468	3.6347	0.000278302	0.000893708
RNA5SP216	57.1254	-1.58025	0.467872	-3.37753	0.000731409	0.00220002
AC092139.1	57.1774	-1.51505	0.500437	-3.02745	0.00246623	0.00678062
MBLAC1	57.2557	1.74658	0.55184	3.16501	0.00155077	0.00441928
LINC00539	57.4596	2.22251	0.533144	4.16868	3.0637e-05	0.000112706
P2RX7	57.544	-3.34771	0.550742	-6.07854	1.21283e-09	7.08911e-09
LINC00846	57.6288	-1.72652	0.46746	-3.6934	0.000221275	0.000721769
GUSBP4	57.8195	-1.76741	0.472598	-3.73977	0.000184189	0.000608401
AL355499.1	57.8455	3.72694	0.629467	5.92079	3.20392e-09	1.80143e-08
RFXAP	57.9266	1.85563	0.499669	3.71371	0.000204241	0.000670351
KIF1A	57.9267	-1.9813	0.487757	-4.06205	4.86431e-05	0.000174186
AC021739.4	57.9403	1.78602	0.486833	3.66866	0.000243828	0.000791239
AC098934.1	58.0345	1.4769	0.463301	3.18779	0.00143366	0.00410865
IL32	58.0967	1.2458	0.458703	2.71592	0.00660916	0.0166174
AC009118.2	58.1535	1.0757	0.461489	2.33094	0.0197563	0.0443992
EFEMP2	58.1624	-1.12263	0.459837	-2.44137	0.0146317	0.0339668
RPS6KL1	58.188	1.57184	0.526859	2.98342	0.00285046	0.00773418
Z84485.1	58.292	1.29331	0.488729	2.64627	0.00813855	0.020078
RASGRP3	58.327	1.86865	0.470031	3.9756	7.0203e-05	0.000246306
HPN-AS1	58.3464	-2.66104	0.498277	-5.34049	9.26933e-08	4.53072e-07
AC018616.1	58.356	-1.50032	0.492042	-3.04916	0.00229484	0.00634381
MT1M	58.5097	1.73496	0.498662	3.47923	0.000502863	0.00155016
TNXB	58.5212	-2.43057	0.484079	-5.02102	5.13981e-07	2.32497e-06
TMPPE	58.5655	1.50608	0.494512	3.04558	0.00232229	0.00641309
AC011450.1	58.5919	-2.60765	0.539104	-4.837	1.31813e-06	5.70584e-06
TLE6	58.6186	-1.59996	0.474809	-3.3697	0.000752504	0.00225678
AC022405.1	58.629	1.67099	0.469443	3.55953	0.000371523	0.00116964
AC008972.2	58.7491	3.56053	0.599496	5.9392	2.86425e-09	1.6189e-08
UGT1A6	58.7628	-3.17305	0.529008	-5.99811	1.99627e-09	1.14509e-08
STXBP5-AS1	58.9857	1.29883	0.463981	2.79932	0.00512102	0.0132007
CD69	59.0081	2.62723	0.529772	4.95918	7.07909e-07	3.1558e-06
IL1RN	59.1078	-1.21761	0.477241	-2.55136	0.0107303	0.0257231
RBM24	59.541	-3.54621	0.530433	-6.68551	2.30114e-11	1.54087e-10
SUGCT	59.5467	-1.45313	0.460311	-3.15685	0.00159485	0.00453239
GPR87	59.6266	1.42073	0.455537	3.1188	0.00181587	0.00511551
LINC00847	59.7537	-1.76811	0.488948	-3.61615	0.000299017	0.00095652
LINC01835	59.7852	-2.07258	0.480451	-4.31383	1.60453e-05	6.11506e-05
AL445488.1	59.7998	1.62586	0.480563	3.38323	0.000716373	0.00215831
ST7-AS1	59.8133	1.34157	0.48001	2.79488	0.00519192	0.0133661
MATK	59.8994	-2.29745	0.493313	-4.65718	3.20573e-06	1.32573e-05
AC137767.1	59.9045	1.39239	0.461219	3.01893	0.00253671	0.00695442
AL022341.2	59.9218	2.23608	0.497856	4.49142	7.0749e-06	2.81331e-05
AL365232.1	59.9879	-1.4065	0.450763	-3.12027	0.00180684	0.00509228
AC087741.1	60.0277	-1.4326	0.45923	-3.11956	0.00181122	0.00510353
ZBED3-AS1	60.1509	1.08976	0.476254	2.2882	0.0221259	0.0490512
RASD2	60.1869	-1.22237	0.449132	-2.72162	0.00649619	0.0163604
AC073389.2	60.2003	1.31006	0.459402	2.85166	0.00434914	0.0113801
TRIM15	60.2246	-1.14284	0.44632	-2.56059	0.0104494	0.0251313
LINC01003	60.2544	-1.14669	0.491446	-2.33329	0.0196327	0.0441641
COL17A1	60.2904	1.4076	0.51935	2.71031	0.00672198	0.0168699
VGLL3	60.4373	-2.76172	0.49798	-5.54585	2.92531e-08	1.49991e-07
GAL3ST1	60.4697	-3.0336	0.501219	-6.05245	1.42663e-09	8.29752e-09
AL603750.1	60.6642	-2.98648	0.499542	-5.97844	2.25286e-09	1.28372e-08
ABI3BP	60.7942	-1.29441	0.447778	-2.89074	0.00384336	0.0101595
AC005520.2	60.8197	-2.33156	0.471683	-4.94307	7.69015e-07	3.41701e-06
AC084398.2	60.9709	-1.25592	0.482341	-2.60381	0.0092195	0.022411
AC004678.1	60.9821	-1.93316	0.464563	-4.16125	3.16517e-05	0.000116208
DCHS1	61.009	-1.27028	0.480558	-2.64333	0.00820938	0.0202373
TDRKH-AS1	61.0578	-1.84299	0.522253	-3.52892	0.000417264	0.00130396
AC022509.3	61.1204	1.61258	0.462835	3.48414	0.000493715	0.00152407
STKLD1	61.1646	-1.70755	0.45583	-3.74603	0.000179657	0.000594342
AC013472.2	61.1664	-2.1086	0.534479	-3.94516	7.97477e-05	0.00027772
FOXJ2	61.2872	-1.77612	0.453048	-3.92038	8.84093e-05	0.000305946
AC124319.4	61.3048	3.01696	0.510613	5.9085	3.45233e-09	1.93689e-08
AP002026.1	61.3906	2.2324	0.487481	4.57946	4.66167e-06	1.89391e-05
NOS3	61.5916	-1.19571	0.476829	-2.50764	0.0121541	0.0287707
SYNE4	61.6571	-2.08521	0.475331	-4.38686	1.14998e-05	4.45832e-05
ITGA6-AS1	61.7266	1.3956	0.467999	2.98207	0.0028631	0.00776442
PAXIP1-AS1	61.7511	-1.28025	0.494824	-2.58728	0.00967382	0.0234185
COL11A2	61.7599	-1.06868	0.441396	-2.42114	0.0154721	0.0356901
AC021097.1	61.8476	-2.61737	0.490265	-5.33869	9.36193e-08	4.57336e-07
RASIP1	61.8648	-1.32797	0.448928	-2.95809	0.00309553	0.00833525
AC069499.1	61.9487	4.21793	0.592207	7.1224	1.06066e-12	7.862e-12
C17orf113	61.9808	-1.55422	0.465497	-3.33883	0.000841319	0.00250467
ETV5-AS1	62.0152	1.92606	0.515591	3.73564	0.000187241	0.000617613
PCDH10	62.06	-3.19577	0.516048	-6.19277	5.91169e-10	3.53703e-09
AL049840.2	62.1023	1.45907	0.453999	3.21381	0.00130984	0.00378231
AL359762.1	62.1445	-1.24746	0.510634	-2.44296	0.0145674	0.0338387
DACT3	62.1807	-1.3986	0.471014	-2.96933	0.00298449	0.00806399
SYNPO2	62.2121	1.08091	0.444342	2.4326	0.0149908	0.0347038
HPN	62.2642	-2.53706	0.471042	-5.38605	7.20216e-08	3.55256e-07
AC067773.1	62.3011	1.85109	0.455857	4.06067	4.89311e-05	0.000175145
HMGN5	62.3021	1.32991	0.462832	2.87342	0.00406049	0.0106854
PDLIM3	62.3322	-1.18836	0.452137	-2.62832	0.0085807	0.0210363
PLA2G4C	62.4022	-2.07252	0.486154	-4.26309	2.01623e-05	7.58126e-05
SEPT14P2	62.4157	-1.51619	0.449268	-3.37481	0.00073868	0.00222085
CABP1	62.4885	-1.72039	0.451372	-3.81147	0.00013814	0.000464849
DOCK8	62.6115	1.36867	0.450215	3.04003	0.00236552	0.00651898
LINC01301	62.6582	-1.22357	0.468524	-2.61155	0.00901335	0.0219802
TRAM2-AS1	62.6797	1.6481	0.467866	3.52258	0.000427368	0.0013336
HNRNPA1P48	62.7755	1.77126	0.456627	3.879	0.000104887	0.000358789
AC004890.2	62.8398	-1.09914	0.451302	-2.43548	0.0148722	0.034457
AL031258.1	62.8491	-1.72567	0.466441	-3.69965	0.000215899	0.000705659
ZNF649-AS1	62.8962	1.28318	0.442069	2.90266	0.00370012	0.00981253
KIF6	62.9948	2.74527	0.492059	5.57914	2.4171e-08	1.24975e-07
ADD3-AS1	63.0203	1.19225	0.443183	2.6902	0.00714093	0.0178261
AC139256.1	63.0348	-1.10598	0.450824	-2.45325	0.0141572	0.0329837
LINC01315	63.0563	-1.31299	0.441889	-2.97132	0.00296525	0.00801788
CTXN2	63.0634	1.81734	0.473042	3.8418	0.000122133	0.000414546
SLC25A41	63.1227	-1.96034	0.450911	-4.34751	1.37693e-05	5.28976e-05
CDRT1	63.1362	2.68372	0.489079	5.4873	4.08127e-08	2.06315e-07
AC026786.2	63.3037	1.43235	0.527651	2.71457	0.00663623	0.0166774
AC245884.1	63.3203	-2.79067	0.486625	-5.73475	9.76567e-09	5.26519e-08
NTN5	63.3912	-3.50047	0.5343	-6.5515	5.69614e-11	3.70665e-10
PTGDS	63.4089	-2.18421	0.528435	-4.13336	3.57494e-05	0.000130308
FAM153A	63.4098	3.08603	0.549703	5.61399	1.97711e-08	1.0305e-07
CNPY4	63.4145	1.89713	0.46278	4.09941	4.14202e-05	0.000149837
HIF3A	63.4618	-2.07185	0.453357	-4.57003	4.87648e-06	1.97806e-05
AP003469.4	63.4731	-3.43226	0.551873	-6.21929	4.99395e-10	3.01445e-09
TFAP2E	63.5242	-1.12261	0.450765	-2.49046	0.0127579	0.0300359
AL049870.3	63.6112	-1.90743	0.450007	-4.23866	2.24855e-05	8.3974e-05
DEPDC1-AS1	63.6266	2.59951	0.491522	5.28869	1.23195e-07	5.93959e-07
AC015813.6	63.7051	1.86953	0.453853	4.11924	3.80125e-05	0.000138032
TRDMT1	63.7179	2.49368	0.490781	5.08105	3.75356e-07	1.72569e-06
LINC01106	63.7679	-1.44382	0.439087	-3.28824	0.00100817	0.00296927
FERMT1	63.8285	1.70364	0.456158	3.73475	0.000187898	0.000619622
TNNC1	63.8419	-1.31648	0.440725	-2.98708	0.00281658	0.00764947
UGT1A10	63.8935	-3.24514	0.519369	-6.24824	4.15097e-10	2.52151e-09
UGT1A7	63.8935	-3.24514	0.519369	-6.24824	4.15097e-10	2.52151e-09
UGT1A8	63.8935	-3.24514	0.519369	-6.24824	4.15097e-10	2.52151e-09
UGT1A9	63.8935	-3.24514	0.519369	-6.24824	4.15097e-10	2.52151e-09
APBA1	63.9503	-1.26037	0.455606	-2.76636	0.00566852	0.0144691
RNU6-146P	63.992	1.33059	0.480454	2.76944	0.00561522	0.0143444
AC097059.1	64.0082	1.43664	0.440296	3.26291	0.00110276	0.00322835
AP000873.3	64.0464	1.16955	0.438206	2.66894	0.00760907	0.0188998
MKLN1-AS	64.073	1.02453	0.433457	2.36361	0.0180977	0.0410613
ELAC1	64.0922	2.18131	0.50926	4.28329	1.84152e-05	6.95669e-05
SYCP3	64.0955	-1.10277	0.461168	-2.39125	0.0167909	0.0383523
ZNF32-AS2	64.1698	-1.30073	0.456692	-2.84815	0.00439738	0.0114981
AC091059.1	64.171	-2.05182	0.459635	-4.46402	8.04351e-06	3.17956e-05
FLRT3	64.2809	1.31291	0.469871	2.79419	0.00520292	0.0133888
LDHAP4	64.3701	1.54521	0.445828	3.46594	0.000528377	0.00162479
AC008937.3	64.3978	2.22261	0.466583	4.76359	1.90182e-06	8.0815e-06
EMP3	64.4746	-2.39214	0.461	-5.18901	2.11414e-07	9.94435e-07
SPATA17	64.5396	1.41548	0.471385	3.00282	0.00267491	0.00729692
AC243571.2	64.6768	2.56831	0.471548	5.44656	5.13534e-08	2.56787e-07
LINC01671	64.7762	2.90137	0.515635	5.62679	1.83595e-08	9.60799e-08
SSUH2	64.8069	1.36175	0.465748	2.9238	0.00345786	0.00921584
DIAPH3-AS1	64.855	2.06551	0.451487	4.5749	4.76439e-06	1.93472e-05
MIR4321	64.8841	-1.09851	0.435646	-2.52157	0.0116832	0.0277832
LRRIQ1	64.9038	2.14121	0.485133	4.41365	1.01641e-05	3.97086e-05
AC022872.1	64.9737	1.53103	0.445742	3.43478	0.000593036	0.00181141
TRMO	65.048	1.51243	0.443606	3.40941	0.000651044	0.00197414
LIN28B	65.1281	-1.32489	0.449209	-2.94938	0.0031841	0.00856283
AC004982.2	65.179	1.2836	0.434788	2.95223	0.00315483	0.00848787
ADORA2A-AS1	65.1806	-1.08485	0.430694	-2.51883	0.0117744	0.0279796
NOP53-AS1	65.2178	-1.28176	0.433043	-2.95988	0.00307757	0.00829121
MTCO3P12	65.2771	1.1231	0.449989	2.49583	0.0125661	0.0296482
AC036108.2	65.4268	2.48621	0.506089	4.9126	8.98763e-07	3.95612e-06
CYP1B1-AS1	65.4362	2.03751	0.449271	4.53515	5.75629e-06	2.31101e-05
AC102953.2	65.4413	1.78785	0.499464	3.57954	0.000344202	0.00109013
AC023790.2	65.4475	2.12194	0.452995	4.68424	2.80999e-06	1.17042e-05
ISL2	65.623	-1.26519	0.435601	-2.90446	0.00367885	0.00976256
AC007991.4	65.6466	1.36978	0.44367	3.08738	0.00201929	0.00564122
SULT1C2	65.6922	-1.50481	0.439517	-3.42378	0.000617572	0.00187881
EIF3CL	65.7721	1.14733	0.43036	2.66597	0.00767663	0.0190493
AC008443.5	65.7749	-1.87572	0.447065	-4.19564	2.721e-05	0.000100788
AC103739.2	65.8741	-1.17547	0.434485	-2.70543	0.0068216	0.0170933
DUOX1	65.9775	-1.69791	0.460636	-3.68601	0.0002278	0.000741742
AC009509.1	65.9858	2.6576	0.476377	5.57878	2.42208e-08	1.25207e-07
ADCY1	66.1311	1.24944	0.437375	2.85669	0.00428089	0.0112219
AL118516.1	66.3398	-1.14688	0.427383	-2.6835	0.0072856	0.0181575
SLC25A34	66.5292	-1.12572	0.427551	-2.63294	0.0084649	0.0207938
ACBD7	66.6149	2.07637	0.465134	4.46401	8.04392e-06	3.17956e-05
NEGR1	66.767	1.46869	0.431246	3.4057	0.000659949	0.0019995
TRPV6	66.7761	-2.37501	0.450199	-5.27548	1.32411e-07	6.35783e-07
AL049840.3	66.7944	1.47324	0.437773	3.36531	0.000764584	0.00228968
CEND1	66.8272	2.17806	0.472937	4.6054	4.11672e-06	1.67937e-05
AC073046.1	66.8997	1.66474	0.440773	3.77686	0.000158816	0.000529802
SNORD15A	67.1143	-3.8023	0.594898	-6.39152	1.64243e-10	1.03189e-09
AP005899.1	67.1634	-3.81193	0.519602	-7.33625	2.19657e-13	1.70957e-12
AC027796.4	67.2447	1.06912	0.464693	2.3007	0.0214088	0.047666
DLG1-AS1	67.3349	1.902	0.443116	4.29233	1.7681e-05	6.70188e-05
CACNA2D2	67.3495	-1.42091	0.426882	-3.32857	0.000872942	0.00259374
HECW2	67.3644	2.0665	0.461787	4.475	7.64113e-06	3.02868e-05
ISM1	67.4908	1.99348	0.468064	4.25899	2.05348e-05	7.70787e-05
ZNF708	67.5539	2.14269	0.448087	4.78186	1.73681e-06	7.41759e-06
AC074050.3	67.6352	1.32126	0.428963	3.08012	0.00206918	0.00576752
TBX19	67.6745	-2.17902	0.456949	-4.76862	1.85493e-06	7.88949e-06
AL158151.2	67.7608	-2.08651	0.437842	-4.76544	1.88444e-06	8.01103e-06
COLGALT2	67.7739	-2.40698	0.496824	-4.84474	1.26778e-06	5.49895e-06
ADAMTS19	67.7819	1.07084	0.453008	2.36385	0.018086	0.0410385
[truncated: 7,747 more rows]

## Sheet: SE14_CRISPRi KO_OVLP_Downreg
This sheet contains all downregulated genes detected by both CRISPR-KO and CRISPRi of SE14; these genes represent high confidence targets
[truncated: 164 more rows]

[truncated: 1 more sheets: SE60_CRISPRi_KO_OVLP_Downreg]
