# Supplementary material for: A multi-omic dissection of super-enhancer driven oncogenic gene expression programs in ovarian cancer
Source: Nat Commun. 2022 Jul 22;13:4247. doi: 10.1038/s41467-022-31919-8 (PMC9307778; doi:10.1038/s41467-022-31919-8)
Supplement: Supplementary file 11 — Supplementary Dataset 9 [file 41467_2022_31919_MOESM11_ESM.xlsx]

## Sheet: SE14_ABC_contacts
This file contains all potential cis targets of SE14 and SE60 (as determined by having baseline expression in ovcar3 cells) ranked by their ABC score. The highest scores indicate the greatest contact frequencies.
seqnames1	start1	end1	width1	strand1	seqnames2	start2	end2	width2	strand2	anchor2.SYMBOL	anchor2.baseMean	anchor2.log2FoldChange	anchor2.lfcSE	anchor2.stat	anchor2.pvalue	anchor2.padj	activity	contact	abcScore	se
chr1	16493671	16516686	23016	*	chr1	16482383	16484582	2200	-	EPHA2	14251.7	-2.0733	0.186901	-11.093	1.35606e-28	5.18399e-26	-0.675739	6.1443	12.463	se14
chr1	16493671	16516686	23016	*	chr1	116652376	116654575	2200	+	MAB21L3	345.619	-2.76572	0.248322	-11.1376	8.22893e-29	3.23393e-26	-0.675739	3.31859	8.22932	se14
chr1	16493671	16516686	23016	*	chr1	16081154	16083353	2200	+	FBLIM1	2946.03	-0.958483	0.222824	-4.30152	1.69629e-05	0.000290141	-0.675739	2.5562	7.08707	se14
chr1	16493671	16516686	23016	*	chr1	15941953	15944152	2200	+	DDI2	7865.95	-0.650651	0.134724	-4.82952	1.36865e-06	3.18708e-05	-0.675739	2.39146	6.84025	se14
chr1	16493671	16516686	23016	*	chr1	15851352	15853551	2200	+	DNAJC16	2163.67	-0.764277	0.135608	-5.63592	1.74122e-08	6.44166e-07	-0.675739	2.36733	6.8041	se14
chr1	16493671	16516686	23016	*	chr1	16008827	16011026	2200	+	PLEKHM2	3242.22	-0.868084	0.189861	-4.57222	4.8259e-06	9.8169e-05	-0.675739	2.32598	6.74214	se14
chr1	16493671	16516686	23016	*	chr1	17445749	17447948	2200	-	PADI2	194.463	-2.34671	0.474965	-4.9408	7.78009e-07	1.9313e-05	-0.675739	1.74125	5.86606	se14
chr1	16493671	16516686	23016	*	chr1	15734391	15736590	2200	+	EFHD2	1641.01	-0.843557	0.197923	-4.26205	2.02556e-05	0.000334247	-0.675739	1.6585	5.74208	se14
chr1	16493671	16516686	23016	*	chr1	21995657	21997856	2200	-	RAP1GAP	514.847	-1.21257	0.274263	-4.42119	9.81599e-06	0.000181865	-0.675739	1.15689	4.99054	se14
chr1	16493671	16516686	23016	*	chr1	25069760	25071959	2200	+	CLIC4	15033.9	-0.847995	0.162569	-5.21622	1.82608e-07	5.37675e-06	-0.675739	1.13219	4.95353	se14
chr1	16493671	16516686	23016	*	chr1	19967723	19969922	2200	+	NBL1	10254.4	-1.74083	0.205018	-8.49113	2.04636e-17	2.6222e-15	-0.675739	1.06841	4.85797	se14
chr1	16493671	16516686	23016	*	chr1	19536547	19538746	2200	-	UBR4	9296.55	-0.735561	0.175778	-4.1846	2.85666e-05	0.000449611	-0.675739	1.05467	4.83739	se14
chr1	16493671	16516686	23016	*	chr1	20126559	20128758	2200	-	TMCO4	898.753	-0.870303	0.195502	-4.45162	8.52237e-06	0.000160491	-0.675739	1.03999	4.81539	se14
chr1	16493671	16516686	23016	*	chr1	14923213	14925412	2200	+	KAZN	3149.21	-0.941007	0.178464	-5.27281	1.34348e-07	4.05577e-06	-0.675739	0.850443	4.5314	se14
chr1	16493671	16516686	23016	*	chr1	9597528	9599727	2200	+	SLC25A33	1965.24	-0.815838	0.164891	-4.94774	7.50788e-07	1.87591e-05	-0.675739	0.685095	4.28367	se14
chr1	16493671	16516686	23016	*	chr1	9709790	9711989	2200	+	PIK3CD	1604.62	-1.69531	0.205299	-8.2578	1.48377e-16	1.73639e-14	-0.675739	0.684327	4.28252	se14
chr1	16493671	16516686	23016	*	chr1	156051590	156053789	2200	-	MEX3A	5971.49	0.694438	0.140618	4.93848	7.87335e-07	1.95233e-05	-0.675739	0.669836	4.2608	se14
chr1	16493671	16516686	23016	*	chr1	32040086	32042285	2200	+	TINAGL1	7168.38	-1.98423	0.208841	-9.50116	2.07565e-21	4.44945e-19	-0.675739	0.651082	4.2327	se14
chr1	16493671	16516686	23016	*	chr1	2158134	2160333	2200	+	SKI	5515.28	-0.922601	0.174723	-5.28038	1.2892e-07	3.9011e-06	-0.675739	0.588004	4.1382	se14
chr1	16493671	16516686	23016	*	chr1	10533003	10535202	2200	+	PEX14	1589.25	-1.10043	0.186486	-5.90086	3.61609e-09	1.52468e-07	-0.675739	0.567608	4.10764	se14
chr1	16493671	16516686	23016	*	chr1	10532414	10534613	2200	-	DFFA	8060.38	-1.03175	0.190712	-5.40996	6.30393e-08	2.0394e-06	-0.675739	0.567608	4.10764	se14
chr1	16493671	16516686	23016	*	chr1	11331255	11333454	2200	+	UBIAD1	1456.2	-0.938142	0.166267	-5.64239	1.67707e-08	6.25979e-07	-0.675739	0.554287	4.08768	se14
chr1	16493671	16516686	23016	*	chr1	11322409	11324608	2200	-	MTOR	5618.9	-0.678486	0.151767	-4.47059	7.80039e-06	0.000148603	-0.675739	0.554287	4.08768	se14
chr1	16493671	16516686	23016	*	chr1	24826841	24829040	2200	+	RCAN3	1505.3	-0.626796	0.144707	-4.33148	1.48108e-05	0.000257165	-0.675739	0.536394	4.06087	se14
chr1	16493671	16516686	23016	*	chr1	19638441	19640640	2200	-	AKR7A2	1029.63	-0.877586	0.182055	-4.82045	1.43232e-06	3.31182e-05	-0.675739	0.530334	4.05179	se14
chr1	16493671	16516686	23016	*	chr1	27693138	27695337	2200	-	MAP3K6	425.658	-1.09779	0.239072	-4.59186	4.39312e-06	9.10253e-05	-0.675739	0.518624	4.03425	se14
chr1	16493671	16516686	23016	*	chr1	10268764	10270963	2200	+	KIF1B	7464.15	-0.735078	0.14904	-4.93208	8.13588e-07	2.01091e-05	-0.675739	0.485809	3.98508	se14
chr1	16493671	16516686	23016	*	chr1	10856534	10858733	2200	-	CASZ1	503.304	-1.24406	0.221354	-5.62024	1.90697e-08	6.95393e-07	-0.675739	0.484856	3.98366	se14
chr1	16493671	16516686	23016	*	chr1	1822327	1824526	2200	-	GNB1	13334.5	-0.970685	0.145157	-6.68712	2.27602e-11	1.44213e-09	-0.675739	0.476159	3.97062	se14
chr1	16493671	16516686	23016	*	chr1	9189030	9191229	2200	-	GPR157	708.674	-1.03354	0.223225	-4.63002	3.65627e-06	7.71518e-05	-0.675739	0.464699	3.95346	se14
chr1	16493671	16516686	23016	*	chr1	93644281	93646480	2200	+	CCDC18	2512.94	-0.841236	0.172642	-4.87271	1.10076e-06	2.62454e-05	-0.675739	0.457941	3.94333	se14
chr1	16493671	16516686	23016	*	chr1	31982036	31984235	2200	+	LINC01226	2501.02	-2.03169	0.19704	-10.3111	6.27834e-25	1.92571e-22	-0.675739	0.438768	3.9146	se14
chr1	16493671	16516686	23016	*	chr1	10055255	10057454	2200	+	RBP7	555.016	-0.829936	0.182299	-4.55262	5.29831e-06	0.000106137	-0.675739	0.391559	3.84387	se14
chr1	16493671	16516686	23016	*	chr1	32714840	32717039	2200	+	LCK	118.047	-2.62952	0.618035	-4.25466	2.09371e-05	0.000343516	-0.675739	0.385249	3.83442	se14
chr1	16493671	16516686	23016	*	chr1	93911688	93913887	2200	+	FNBP1L	12668.2	-0.739193	0.13768	-5.36892	7.92095e-08	2.49908e-06	-0.675739	0.363503	3.80184	se14
chr1	16493671	16516686	23016	*	chr1	12677621	12679820	2200	-	DHRS3	376.049	-3.37996	0.438571	-7.70676	1.29051e-14	1.23851e-12	-0.675739	0.316112	3.73083	se14
chr1	16493671	16516686	23016	*	chr1	32169569	32171768	2200	-	COL16A1	138.483	-1.73985	0.384281	-4.52754	5.96756e-06	0.000117492	-0.675739	0.289047	3.69028	se14
chr1	16493671	16516686	23016	*	chr1	12288113	12290312	2200	+	VPS13D	2608.85	-1.0201	0.232167	-4.39382	1.11378e-05	0.000201472	-0.675739	0.277458	3.67292	se14
chr1	16493671	16516686	23016	*	chr1	205290684	205292883	2200	-	NUAK2	773.651	0.941259	0.21269	4.4255	9.62207e-06	0.000178417	-0.675739	0.255528	3.64006	se14
chr1	16493671	16516686	23016	*	chr1	103573853	103576052	2200	-	COL11A1	1716.89	1.68437	0.32711	5.14923	2.61552e-07	7.33402e-06	-0.675739	0.22437	3.59338	se14
chr1	16493671	16516686	23016	*	chr1	62784884	62787083	2200	-	KANK4	461.274	-4.85226	0.860115	-5.6414	1.68669e-08	6.28047e-07	-0.675739	0.177555	3.52324	se14
chr1	16493671	16516686	23016	*	chr1	20206888	20209087	2200	+	OTUD3	1344.16	-1.29656	0.148213	-8.74801	2.17149e-18	3.17245e-16	-0.675739	0.162164	3.50018	se14
chr1	16493671	16516686	23016	*	chr1	9350941	9353140	2200	+	SPSB1	300.37	-1.41785	0.289571	-4.89639	9.76122e-07	2.35925e-05	-0.675739	0.108609	3.41994	se14
chr1	16493671	16516686	23016	*	chr1	31880412	31882611	2200	+	SERINC2	1078.48	-1.52663	0.200118	-7.62861	2.37301e-14	2.18593e-12	-0.675739	0.0740244	3.36812	se14
chr1	16493671	16516686	23016	*	chr1	150242773	150244972	2200	+	C1orf54	307.22	1.62114	0.306984	5.28085	1.28587e-07	3.89616e-06	-0.675739	0.0499283	3.33202	se14
chr1	16493671	16516686	23016	*	chr1	55005930	55008129	2200	+	ACOT11	360.077	-1.10621	0.252392	-4.38292	1.17099e-05	0.000210658	-0.675739	-0.0629839	3.16285	se14
chr1	16493671	16516686	23016	*	chr1	153585315	153587514	2200	-	S100A16	618.838	-2.01015	0.335157	-5.99765	2.00197e-09	8.9337e-08	-0.675739	-0.10795	3.09548	se14
chr1	16493671	16516686	23016	*	chr1	899877	902076	2200	+	PLEKHN1	129.639	-1.965	0.418266	-4.69797	2.62756e-06	5.73438e-05	-0.675739	-0.119314	3.07845	se14
chr1	16493671	16516686	23016	*	chr1	151431742	151433941	2200	-	POGZ	4410.36	0.902075	0.167686	5.37954	7.46757e-08	2.37894e-06	-0.675739	-0.162546	3.01368	se14
chr1	16493671	16516686	23016	*	chr1	145475085	145477284	2200	+	LIX1L	324.893	1.03287	0.233317	4.42689	9.55993e-06	0.000177408	-0.675739	-0.163225	3.01266	se14
chr1	16493671	16516686	23016	*	chr1	8086194	8088393	2200	-	ERRFI1	3727.52	-1.41038	0.148945	-9.46915	2.82135e-21	5.937e-19	-0.675739	-0.174653	2.99554	se14
chr1	16493671	16516686	23016	*	chr1	35542972	35545171	2200	+	ZMYM1	3046.53	-0.874682	0.1699	-5.14822	2.6297e-07	7.34118e-06	-0.675739	-0.208592	2.94469	se14
chr1	16493671	16516686	23016	*	chr1	151162490	151164689	2200	-	VPS72	1977.06	0.77675	0.161007	4.82434	1.4047e-06	3.25981e-05	-0.675739	-0.213301	2.93763	se14
chr1	16493671	16516686	23016	*	chr1	94586506	94588705	2200	-	ABCA4	422.499	-2.37512	0.288288	-8.23873	1.74049e-16	2.01624e-14	-0.675739	-0.265525	2.85939	se14
chr1	16493671	16516686	23016	*	chr1	35450749	35452948	2200	-	TMEM35B	502.608	-0.895426	0.196727	-4.55161	5.32378e-06	0.000106543	-0.675739	-0.274189	2.84641	se14
chr1	16493671	16516686	23016	*	chr1	25291413	25293612	2200	-	RUNX3	439.288	1.08451	0.224029	4.84093	1.29233e-06	3.0255e-05	-0.675739	-0.279717	2.83813	se14
chr1	16493671	16516686	23016	*	chr1	154474327	154476526	2200	-	SHE	165.361	-2.20213	0.451258	-4.87998	1.06095e-06	2.53753e-05	-0.675739	-0.283537	2.8324	se14
chr1	16493671	16516686	23016	*	chr1	153961239	153963438	2200	+	RPS27	29481.8	0.749529	0.151688	4.94127	7.76164e-07	1.9309e-05	-0.675739	-0.344848	2.74054	se14
chr1	16493671	16516686	23016	*	chr1	145573290	145575489	2200	+	PIAS3	1301.59	0.778818	0.169127	4.60493	4.126e-06	8.57229e-05	-0.675739	-0.374899	2.69552	se14
chr1	16493671	16516686	23016	*	chr1	95007214	95009413	2200	-	F3	565.754	-1.25708	0.29965	-4.19517	2.72667e-05	0.000432813	-0.675739	-0.380984	2.6864	se14
chr1	16493671	16516686	23016	*	chr1	57108990	57111189	2200	+	PRKAA2	1217.92	-0.897036	0.203173	-4.41513	1.00949e-05	0.000185981	-0.675739	-0.393605	2.66749	se14
chr1	16493671	16516686	23016	*	chr1	89488350	89490549	2200	-	GBP3	349.844	-1.12521	0.219186	-5.13358	2.84289e-07	7.84686e-06	-0.675739	-0.461023	2.56648	se14
chr1	16493671	16516686	23016	*	chr1	59249586	59251785	2200	-	JUN	2737.97	-1.20092	0.178512	-6.72738	1.72743e-11	1.12883e-09	-0.675739	-0.468833	2.55478	se14
chr1	16493671	16516686	23016	*	chr1	154934059	154936258	2200	-	PYGO2	3745.38	0.735437	0.13535	5.43358	5.52331e-08	1.81762e-06	-0.675739	-0.487501	2.52681	se14
chr1	16493671	16516686	23016	*	chr1	228351429	228353628	2200	+	IBA57	334.872	1.1662	0.220188	5.2964	1.18105e-07	3.60716e-06	-0.675739	-0.514617	2.48619	se14
chr1	16493671	16516686	23016	*	chr1	202315830	202318029	2200	+	PPP1R12B	763.342	0.86664	0.193846	4.47076	7.79433e-06	0.000148603	-0.675739	-0.518044	2.48105	se14
chr1	16493671	16516686	23016	*	chr1	160254742	160256941	2200	-	PEX19	2365.77	0.790161	0.157913	5.00377	5.62191e-07	1.44954e-05	-0.675739	-0.531184	2.46136	se14
chr1	16493671	16516686	23016	*	chr1	205781962	205784161	2200	-	SLC41A1	4551.13	-0.654068	0.149281	-4.38146	1.17884e-05	0.000211822	-0.675739	-0.548675	2.43516	se14
chr1	16493671	16516686	23016	*	chr1	89738345	89740544	2200	-	GBP5	1398.37	-1.29425	0.278825	-4.64179	3.45397e-06	7.34233e-05	-0.675739	-0.554201	2.42688	se14
chr1	16493671	16516686	23016	*	chr1	168754179	168756378	2200	+	LINC00626	125.914	2.04519	0.404264	5.05904	4.2138e-07	1.13043e-05	-0.675739	-0.55428	2.42676	se14
chr1	16493671	16516686	23016	*	chr1	184006679	184008878	2200	-	COLGALT2	140.61	4.43909	0.379018	11.7121	1.10517e-31	5.06986e-29	-0.675739	-0.558621	2.42026	se14
chr1	16493671	16516686	23016	*	chr1	160368231	160370430	2200	+	VANGL2	1167.15	1.1453	0.22405	5.11182	3.19069e-07	8.73329e-06	-0.675739	-0.574409	2.3966	se14
chr1	16493671	16516686	23016	*	chr1	236555680	236557879	2200	+	EDARADD	190.008	-1.44093	0.3374	-4.27069	1.94871e-05	0.000323661	-0.675739	-0.583398	2.38313	se14
chr1	16493671	16516686	23016	*	chr1	65884131	65886330	2200	+	LEPROT	2280.42	-0.705301	0.14198	-4.96762	6.77785e-07	1.71593e-05	-0.675739	-0.627806	2.3166	se14
chr1	16493671	16516686	23016	*	chr1	65884131	65886330	2200	+	LEPR	2554.11	-0.619892	0.139048	-4.45812	8.26833e-06	0.00015622	-0.675739	-0.627806	2.3166	se14
chr1	16493671	16516686	23016	*	chr1	222986431	222988630	2200	+	DISP1	397.466	1.02414	0.209738	4.88294	1.04516e-06	2.5024e-05	-0.675739	-0.634328	2.30683	se14
chr1	16493671	16516686	23016	*	chr1	59042967	59045166	2200	-	TACSTD2	2956.72	-1.58404	0.281747	-5.62222	1.88514e-08	6.89625e-07	-0.675739	-0.64692	2.28796	se14
chr1	16493671	16516686	23016	*	chr1	154296036	154298235	2200	+	ATP8B2	327.066	-1.44533	0.271607	-5.32138	1.02982e-07	3.17485e-06	-0.675739	-0.777608	2.09216	se14
chr1	16493671	16516686	23016	*	chr1	160311063	160313262	2200	+	NCSTN	2695.67	0.765502	0.161557	4.73827	2.15552e-06	4.79081e-05	-0.675739	-0.78833	2.07609	se14
chr1	16493671	16516686	23016	*	chr1	77745662	77747861	2200	+	AK5	188.262	-1.64144	0.360119	-4.55805	5.16314e-06	0.000104066	-0.675739	-0.804763	2.05147	se14
chr1	16493671	16516686	23016	*	chr1	35244790	35246989	2200	+	GJB3	135.451	-2.52162	0.403739	-6.24567	4.21989e-10	2.16951e-08	-0.675739	-0.8236	2.02325	se14
chr1	16493671	16516686	23016	*	chr1	231296674	231298873	2200	+	TRIM67	2429.02	-3.4871	0.798639	-4.3663	1.2637e-05	0.000225217	-0.675739	-0.826735	2.01855	se14
chr1	16493671	16516686	23016	*	chr1	208417466	208419665	2200	-	PLXNA2	137.807	-2.56262	0.35132	-7.29426	3.00299e-13	2.50886e-11	-0.675739	-0.832681	2.00964	se14
chr1	16493671	16516686	23016	*	chr1	207205902	207208101	2200	-	C1orf116	692.104	-2.41503	0.365097	-6.61475	3.72169e-11	2.3134e-09	-0.675739	-0.856421	1.97407	se14
chr1	16493671	16516686	23016	*	chr1	233461514	233463713	2200	+	MAP3K21	1176.74	0.876834	0.169074	5.1861	2.14744e-07	6.16468e-06	-0.675739	-0.860246	1.96834	se14
chr1	16493671	16516686	23016	*	chr1	171808618	171810817	2200	+	DNM3	1257.35	-2.26526	0.223026	-10.1569	3.08632e-24	8.63304e-22	-0.675739	-0.865068	1.96112	se14
chr1	16493671	16516686	23016	*	chr1	185286262	185288461	2200	-	IVNS1ABP	28553.2	-1.49334	0.180049	-8.2941	1.09408e-16	1.32078e-14	-0.675739	-0.867586	1.95735	se14
chr1	16493671	16516686	23016	*	chr1	150978973	150981172	2200	+	PRUNE1	1958.59	0.66046	0.148468	4.4485	8.64709e-06	0.000162439	-0.675739	-0.870856	1.95245	se14
chr1	16493671	16516686	23016	*	chr1	234614650	234616849	2200	-	TARBP1	2035.68	0.847453	0.18937	4.47512	7.637e-06	0.000145975	-0.675739	-0.917607	1.8824	se14
chr1	16493671	16516686	23016	*	chr1	205744411	205746610	2200	-	RAB29	1980.66	-0.67858	0.145785	-4.65467	3.24495e-06	6.91723e-05	-0.675739	-0.92686	1.86854	se14
chr1	16493671	16516686	23016	*	chr1	206288037	206290236	2200	-	RHEX	21592.6	-1.26843	0.162242	-7.81813	5.36126e-15	5.36992e-13	-0.675739	-0.951979	1.8309	se14
chr1	16493671	16516686	23016	*	chr1	152297480	152299679	2200	-	FLG	627.684	-2.98245	0.217722	-13.6985	1.03685e-42	1.13249e-39	-0.675739	-1.174	1.49826	se14
chr1	16493671	16516686	23016	*	chr1	240775263	240777462	2200	-	GREM2	988.227	12.4756	1.0502	11.8793	1.51714e-32	7.40398e-30	-0.675739	-1.174	1.49826	se14
chr1	16493671	16516686	23016	*	chr1	70030868	70033067	2200	+	LRRC7	228.078	3.47019	0.311601	11.1367	8.31851e-29	3.23393e-26	-0.675739	-1.174	1.49826	se14
chr1	16493671	16516686	23016	*	chr1	185701683	185703882	2200	+	HMCN1	307.674	-2.52397	0.236771	-10.66	1.56625e-26	5.70238e-24	-0.675739	-1.174	1.49826	se14
chr1	16493671	16516686	23016	*	chr1	183387435	183389634	2200	-	NMNAT2	1346.77	-2.89028	0.350651	-8.24261	1.68491e-16	1.96177e-14	-0.675739	-1.174	1.49826	se14
chr1	16493671	16516686	23016	*	chr1	66997825	67000024	2200	+	SGIP1	408.609	-1.99585	0.250138	-7.97897	1.47559e-15	1.59649e-13	-0.675739	-1.174	1.49826	se14
chr1	16493671	16516686	23016	*	chr1	100109431	100111630	2200	+	PALMD	149.929	2.53867	0.378745	6.70284	2.04408e-11	1.30964e-09	-0.675739	-1.174	1.49826	se14
chr1	16493671	16516686	23016	*	chr1	236228282	236230481	2200	-	NID1	646.909	-1.72447	0.268476	-6.42316	1.33477e-10	7.57813e-09	-0.675739	-1.174	1.49826	se14
chr1	16493671	16516686	23016	*	chr1	184354150	184356349	2200	+	C1orf21	720.649	1.69634	0.268816	6.31042	2.78272e-10	1.47748e-08	-0.675739	-1.174	1.49826	se14
chr1	16493671	16516686	23016	*	chr1	65718148	65720347	2200	+	DNAJC6	861.618	-1.42713	0.233057	-6.1235	9.15396e-10	4.38339e-08	-0.675739	-1.174	1.49826	se14
chr1	16493671	16516686	23016	*	chr1	215176885	215179084	2200	+	KCNK2	504.178	-1.65648	0.280557	-5.90424	3.54266e-09	1.49646e-07	-0.675739	-1.174	1.49826	se14
chr1	16493671	16516686	23016	*	chr1	182361142	182363341	2200	-	GLUL	8704.13	1.38453	0.246601	5.61446	1.97178e-08	7.16748e-07	-0.675739	-1.174	1.49826	se14
chr1	16493671	16516686	23016	*	chr1	196619008	196621207	2200	+	CFH	112.864	2.08411	0.399807	5.21279	1.86022e-07	5.46323e-06	-0.675739	-1.174	1.49826	se14
chr1	16493671	16516686	23016	*	chr1	218516676	218518875	2200	+	TGFB2	1737.18	-1.37409	0.26691	-5.14814	2.63088e-07	7.34118e-06	-0.675739	-1.174	1.49826	se14
chr1	16493671	16516686	23016	*	chr1	94312507	94314706	2200	-	BCAR3	1622.67	-1.08561	0.214283	-5.06624	4.05754e-07	1.09491e-05	-0.675739	-1.174	1.49826	se14
chr1	16493671	16516686	23016	*	chr1	221915317	221917516	2200	-	DUSP10	373.14	-1.29103	0.262784	-4.91288	8.97465e-07	2.18063e-05	-0.675739	-1.174	1.49826	se14
chr1	16493671	16516686	23016	*	chr1	168106706	168108905	2200	-	GPR161	1813.28	0.997066	0.205633	4.84877	1.24228e-06	2.91649e-05	-0.675739	-1.174	1.49826	se14
chr1	16493671	16516686	23016	*	chr1	249119955	249122154	2200	-	SH3BP5L	2049.72	0.826388	0.187876	4.39859	1.08958e-05	0.00019812	-0.675739	-1.174	1.49826	se14
chr1	16493671	16516686	23016	*	chr1	150252953	150255152	2200	+	CIART	295.059	1.14641	0.265899	4.31147	1.62174e-05	0.000279684	-0.675739	-1.174	1.49826	se14
chr1	16493671	16516686	23016	*	chr1	220699568	220701767	2200	+	MARK1	320.894	0.853572	0.200293	4.26162	2.02954e-05	0.000334662	-0.675739	-1.174	1.49826	se14

## Sheet: SE60 ABC Contacts
chr20	52352051	52368920	16870	*	chr20	55924145	55926344	2200	+	RAE1	5332.95	-1.1755	0.24429	-4.81189	1.49509e-06	3.48516e-05	1.47073	2.07146	15.4735	se60
chr20	52352051	52368920	16870	*	chr20	48805120	48807319	2200	+	CEBPB	6536.91	1.01558	0.207159	4.9024	9.46705e-07	2.40658e-05	1.47073	1.46284	13.2553	se60
chr20	52352051	52368920	16870	*	chr20	48330222	48332421	2200	-	B4GALT5	25167.9	0.676059	0.141553	4.77601	1.78805e-06	4.05687e-05	1.47073	1.38193	12.9604	se60
chr20	52352051	52368920	16870	*	chr20	56286393	56288592	2200	-	PMEPA1	670.515	-2.45995	0.394821	-6.23055	4.6479e-10	3.85273e-08	1.47073	1.22409	12.3851	se60
chr20	52352051	52368920	16870	*	chr20	36793501	36795700	2200	-	TGM2	3237.49	2.14783	0.347023	6.1893	6.0433e-10	4.78483e-08	1.47073	0.974096	11.4739	se60
chr20	52352051	52368920	16870	*	chr20	32579458	32581657	2200	+	RALY	9066.54	0.512836	0.123811	4.14209	3.44151e-05	0.00046292	1.47073	0.873878	11.1087	se60
chr20	52352051	52368920	16870	*	chr20	30637991	30640190	2200	+	HCK	882.429	1.56982	0.289648	5.41975	5.96841e-08	2.37918e-06	1.47073	0.858681	11.0533	se60
chr20	52352051	52368920	16870	*	chr20	60942169	60944368	2200	-	LAMA5	9276.5	1.32893	0.322538	4.12024	3.78482e-05	0.000497159	1.47073	0.835459	10.9686	se60
chr20	52352051	52368920	16870	*	chr20	44096394	44098593	2200	+	WFDC2	4287.86	2.49409	0.320716	7.77662	7.44876e-15	2.25041e-12	1.47073	0.821086	10.9163	se60
chr20	52352051	52368920	16870	*	chr20	62369211	62371410	2200	+	SLC2A4RG	1499.06	1.05461	0.211011	4.99789	5.79619e-07	1.58436e-05	1.47073	0.768205	10.7235	se60
chr20	52352051	52368920	16870	*	chr20	43976865	43979064	2200	-	SDC4	8015.02	1.06061	0.188113	5.63815	1.7189e-08	8.37956e-07	1.47073	0.766877	10.7187	se60
chr20	52352051	52368920	16870	*	chr20	62205393	62207592	2200	-	HELZ2	534.456	1.26223	0.254192	4.96566	6.84676e-07	1.81954e-05	1.47073	0.725629	10.5683	se60
chr20	52352051	52368920	16870	*	chr20	45336279	45338478	2200	+	SLC2A10	626.274	1.29028	0.282415	4.56872	4.90708e-06	9.31939e-05	1.47073	0.710444	10.513	se60
chr20	52352051	52368920	16870	*	chr20	62150133	62152332	2200	+	PPDPF	1841.65	1.06887	0.16525	6.46819	9.91807e-11	9.94449e-09	1.47073	0.69503	10.4568	se60
chr20	52352051	52368920	16870	*	chr20	43729554	43731753	2200	-	KCNS1	529.066	-1.21722	0.234488	-5.19095	2.0922e-07	6.7756e-06	1.47073	0.616085	10.1691	se60
chr20	52352051	52368920	16870	*	chr20	25226706	25228905	2200	+	PYGB	4454.18	1.02274	0.214471	4.76864	1.85472e-06	4.18601e-05	1.47073	0.522081	9.82647	se60
chr20	52352051	52368920	16870	*	chr20	33865761	33867960	2200	-	MMP24OS	465.807	1.2488	0.28894	4.322	1.54618e-05	0.000243999	1.47073	0.501414	9.75114	se60
chr20	52352051	52368920	16870	*	chr20	3825446	3827645	2200	+	MAVS	4234.39	1.03136	0.167244	6.16683	6.96744e-10	5.35048e-08	1.47073	0.264188	8.88652	se60
chr20	52352051	52368920	16870	*	chr20	3799171	3801370	2200	+	AP5S1	377.439	0.907659	0.208852	4.34595	1.38672e-05	0.000222816	1.47073	0.264188	8.88652	se60
chr20	52352051	52368920	16870	*	chr20	325370	327569	2200	+	NRSN2	1216.95	1.50202	0.219544	6.84156	7.83358e-12	1.03969e-09	1.47073	0.230293	8.76298	se60
chr20	52352051	52368920	16870	*	chr20	304215	306414	2200	+	SOX12	1945.43	1.34171	0.208373	6.43899	1.20269e-10	1.16608e-08	1.47073	0.230293	8.76298	se60
chr20	52352051	52368920	16870	*	chr20	44032633	44034832	2200	+	DBNDD2	436.831	1.32639	0.238621	5.55856	2.72011e-08	1.22464e-06	1.47073	0.164366	8.5227	se60
chr20	52352051	52368920	16870	*	chr20	44006758	44008957	2200	-	TP53TG5	170.641	2.99168	0.590228	5.06868	4.00583e-07	1.17319e-05	1.47073	0.164366	8.5227	se60
chr20	52352051	52368920	16870	*	chr20	44042707	44044906	2200	+	PIGT	3472.1	0.751527	0.161207	4.66189	3.13325e-06	6.48716e-05	1.47073	0.164366	8.5227	se60
chr20	52352051	52368920	16870	*	chr20	386709	388908	2200	+	RBCK1	2482.09	1.34582	0.203199	6.62313	3.51671e-11	3.95819e-09	1.47073	0.135888	8.4189	se60
chr20	52352051	52368920	16870	*	chr20	276204	278403	2200	+	ZCCHC3	1092.9	0.670658	0.144508	4.64096	3.46789e-06	7.05906e-05	1.47073	0.0709889	8.18236	se60
chr20	52352051	52368920	16870	*	chr20	271220	273419	2200	-	C20orf96	451.292	1.37493	0.313385	4.38734	1.14743e-05	0.000191331	1.47073	0.0709889	8.18236	se60
chr20	52352051	52368920	16870	*	chr20	3996017	3998216	2200	-	RNF24	864.397	1.46209	0.187188	7.81081	5.68237e-15	1.7873e-12	1.47073	0.0485164	8.10046	se60
chr20	52352051	52368920	16870	*	chr20	23618375	23620574	2200	-	CST3	2658.67	1.13884	0.200401	5.68281	1.32501e-08	6.6463e-07	1.47073	-0.049356	7.74374	se60
chr20	52352051	52368920	16870	*	chr20	32262065	32264264	2200	-	NECAB3	778.738	1.72828	0.332324	5.20059	1.98658e-07	6.47006e-06	1.47073	-0.0502171	7.7406	se60
chr20	52352051	52368920	16870	*	chr20	1872813	1875012	2200	+	SIRPA	2100.29	1.30849	0.198329	6.59757	4.17944e-11	4.56972e-09	1.47073	-0.075126	7.64981	se60
chr20	52352051	52368920	16870	*	chr20	17662729	17664928	2200	-	RRBP1	4707.76	1.00827	0.185724	5.42885	5.67198e-08	2.28883e-06	1.47073	-0.14852	7.38231	se60
chr20	52352051	52368920	16870	*	chr20	3024675	3026874	2200	+	MRPS26	1382.6	0.939241	0.151041	6.21846	5.0205e-10	4.14661e-08	1.47073	-0.149217	7.37977	se60
chr20	52352051	52368920	16870	*	chr20	442988	445187	2200	-	TBC1D20	1490.47	0.710236	0.16058	4.42294	9.73668e-06	0.000166095	1.47073	-0.268418	6.94532	se60
chr20	52352051	52368920	16870	*	chr20	2819373	2821572	2200	+	VPS16	875.111	1.21402	0.22386	5.42313	5.8563e-08	2.35081e-06	1.47073	-0.296755	6.84204	se60
chr20	52352051	52368920	16870	*	chr20	2821690	2823889	2200	-	PCED1A	676.8	1.51932	0.293016	5.18513	2.15864e-07	6.95155e-06	1.47073	-0.296755	6.84204	se60
chr20	52352051	52368920	16870	*	chr20	2842825	2845024	2200	+	PTPRA	2368.54	0.80331	0.158564	5.06616	4.05916e-07	1.18386e-05	1.47073	-0.296755	6.84204	se60
chr20	52352051	52368920	16870	*	chr20	3748836	3751035	2200	-	C20orf27	1115.22	1.10727	0.164776	6.71985	1.81907e-11	2.18679e-09	1.47073	-0.320664	6.75489	se60
chr20	52352051	52368920	16870	*	chr20	1303987	1306186	2200	+	SDCBP2-AS1	3443.88	1.21727	0.197107	6.17566	6.58894e-10	5.12843e-08	1.47073	-0.342492	6.67534	se60
chr20	52352051	52368920	16870	*	chr20	3765578	3767777	2200	+	CDC25B	6915.84	1.89178	0.245083	7.71897	1.17272e-14	3.21207e-12	1.47073	-0.414135	6.41422	se60
chr20	52352051	52368920	16870	*	chr20	3767138	3769337	2200	-	CENPB	1535.09	1.29755	0.234551	5.53207	3.16473e-08	1.39497e-06	1.47073	-0.414135	6.41422	se60
chr20	52352051	52368920	16870	*	chr20	3185096	3187295	2200	-	DDRGK1	1293.84	0.964151	0.167059	5.77131	7.86564e-09	4.2723e-07	1.47073	-0.447574	6.29234	se60
chr20	52352051	52368920	16870	*	chr20	3153993	3156192	2200	-	LZTS3	1569.27	1.24281	0.263436	4.71769	2.38533e-06	5.16694e-05	1.47073	-0.447574	6.29234	se60
chr20	52352051	52368920	16870	*	chr20	3187514	3189713	2200	+	ITPA	1601.56	0.787996	0.169649	4.64485	3.40316e-06	6.95814e-05	1.47073	-0.447574	6.29234	se60
chr20	52352051	52368920	16870	*	chr20	5591473	5593672	2200	-	GPCPD1	1815.51	1.34372	0.155758	8.62697	6.29999e-18	4.52044e-15	1.47073	-0.685171	5.42637	se60
chr20	52352051	52368920	16870	*	chr20	2644666	2646865	2200	-	IDH3B	2575.86	0.553168	0.128676	4.29892	1.71633e-05	0.000265915	1.47073	-0.706719	5.34783	se60
chr20	52352051	52368920	16870	*	chr20	2080528	2082727	2200	+	STK35	1803.08	0.821923	0.144463	5.68952	1.27399e-08	6.47169e-07	1.47073	-0.70978	5.33668	se60
chr20	52352051	52368920	16870	*	chr20	812356	814555	2200	+	FAM110A	459.639	1.66768	0.212916	7.83258	4.77958e-15	1.59049e-12	1.47073	-1.174	3.64473	se60
chr20	52352051	52368920	16870	*	chr20	5105407	5107606	2200	+	CDS2	1447.75	0.851679	0.157141	5.41983	5.9655e-08	2.37918e-06	1.47073	-1.174	3.64473	se60
chr20	52352051	52368920	16870	*	chr20	6034527	6036726	2200	-	LRRN4	191.439	3.07653	0.681153	4.51666	6.28241e-06	0.000114212	1.47073	-1.174	3.64473	se60
chr20	52352051	52368920	16870	*	chr20	6103992	6106191	2200	-	FERMT1	186.846	1.34768	0.321382	4.1934	2.74805e-05	0.000386539	1.47073	-1.174	3.64473	se60
