# Supplementary material for: A multi-omic dissection of super-enhancer driven oncogenic gene expression programs in ovarian cancer
Source: Nat Commun. 2022 Jul 22;13:4247. doi: 10.1038/s41467-022-31919-8 (PMC9307778; doi:10.1038/s41467-022-31919-8)
Supplement: Supplementary file 12 — Supplementary Dataset 10 [file 41467_2022_31919_MOESM12_ESM.xlsx]

## Sheet: S60_Direct_Target_Genes
This file contains the summarized information of our investigation into clinical variables and how they relate to prognostic indicators of our identified gene sets.
Geneset	Dataset	Variable	HR	p-value	n
RAE1_SE60_Direct	TCGA	serous	1.18 (0.92 - 1.51)	0.2	522
RAE1_SE60_Direct	GSE9891	serous	1.88 (1.4 - 2.52)	1.8e-05	264
RAE1_SE60_Direct	GSE26193	serous	1.29 (0.78 - 2.13)	0.33	79
RAE1_SE60_Direct	GSE63885	serous	0.49 (0.26 - 0.92)	0.025	70
RAE1_SE60_Direct	All	Stage 1+2, serous	2.85 (1.37 - 5.94)	0.0036	99
RAE1_SE60_Direct	All	Stage 3+4, serous	0.89 (0.76 - 1.05)	0.17	1001
RAE1_SE60_Direct	All	Grade 1+2, serous	1.69 (1.16 - 2.46)	0.0056	260
RAE1_SE60_Direct	All	Grade 3, seroud	1.12 (0.92 - 1.35)	0.25	798
RAE1_SE60_Direct	All	TP53 Mut, serous	0.73 (0.58 - 0,93)	0.01	470
RAE1_SE60_Direct	All	TP53 WT, serous	0.62 (0.36 - 1.08)	0.092	81
RAE1_SE60_Direct	All	Dubulk - optimal, serous	1.62 (1.28 - 2.05)	5.2e-05	567
RAE1_SE60_Direct	All	Debulk - suboptimal, serous	0.82 (0.64 - 1.05)	0.11	342

## Sheet: SE14_Direct_Target_Genes
Geneset	Dataset	Variable	HR	p-value	n
SE14_Direct	TCGA	serous	n/a	n/a	0
SE14_Direct	GSE9891	serous	1.51 (1.07 - 2.15)	0.02	264
SE14_Direct	GSE26193	serous	1.77 (1.06 - 2.97)	0.028	79
SE14_Direct	GSE63885	serous	0.79 (0.49 - 1.29)	0.35	70
SE14_Direct	All	Stage 1+2, serous	2.05 (0.77 - 5.42)	0.14	57
SE14_Direct	All	Stage 3+4, serous	1.46 (1.16 - 1.84)	0.0013	424
SE14_Direct	All	Grade 1+2, serous	1.73 (1.1 - 2.73)	0.017	158
SE14_Direct	All	Grade 3, seroud	1.47 (1.13 - 1.91)	0.0035	290
SE14_Direct	All	TP53 Mut, serous	1.87 (1.23 - 2.84)	0.0028	111
SE14_Direct	All	TP53 WT, serous	3.63 (0.78 - 16.85)	0.08	16
SE14_Direct	All	Dubulk - optimal, serous	1.66 (1.18 - 2.35)	0.0034	204
SE14_Direct	All	Debulk - suboptimal, serous	1.49 (1.1 - 2.02)	0.009	213

## Sheet: SE60_Top100_DEGs
Geneset	Dataset	Variable	HR	p-value	n
SE60_Top100DEGs	TCGA	serous	n/a	n/a	0
SE60_Top100DEGs	GSE9891	serous	1.19 (0.89 - 1.59)	0.25	264
SE60_Top100DEGs	GSE26193	serous	1.48 (0.83 - 2.64)	0.19	79
SE60_Top100DEGs	GSE63885	serous	1.56 (0.92 - 2.64)	0.093	70
SE60_Top100DEGs	All	Stage 1+2, serous	0.36 (0.14 - 0.93)	0.028	57
SE60_Top100DEGs	All	Stage 3+4, serous	1.51 (1.21 - 1.89)	0.0003	424
SE60_Top100DEGs	All	Grade 1+2, serous	1.28 (0.87 - 1.89)	0.21	158
SE60_Top100DEGs	All	Grade 3, seroud	1.6 (1.21 - 2.13)	0.001	290
SE60_Top100DEGs	All	TP53 Mut, serous	1.88 (1.26 - 2.8)	0.0018	111
SE60_Top100DEGs	All	TP53 WT, serous	8.11 (1.02 - 64.86)	0.022	16
SE60_Top100DEGs	All	Dubulk - optimal, serous	1.24 (0.87 - 1.78)	0.23	204
SE60_Top100DEGs	All	Debulk - suboptimal, serous	1.7 (1.25 - 2.31)	0.00065	213

## Sheet: SE14_Top100_DEGs
Geneset	Dataset	Variable	HR	p-value	n
SE14_Top100DEGs	TCGA	serous	n/a	n/a	0
SE14_Top100DEGs	GSE9891	serous	1.73 (1.29 - 2.32)	0.0002	264
SE14_Top100DEGs	GSE26193	serous	1.69 (0.99 - 2.89)	0.051	79
SE14_Top100DEGs	GSE63885	serous	1.36 (0.83 - 2.24)	0.23	70
SE14_Top100DEGs	All	Stage 1+2, serous	0.49 (0.18 - 1.34)	0.15	57
SE14_Top100DEGs	All	Stage 3+4, serous	1.46 (1.17 - 1.82)	0.00083	424
SE14_Top100DEGs	All	Grade 1+2, serous	1.78 (1.22 - 2.61)	0.0026	158
SE14_Top100DEGs	All	Grade 3, seroud	1.58 (1.21 - 2.06)	0.00066	290
SE14_Top100DEGs	All	TP53 Mut, serous	0.77 (0.52 - 1.15)	0.21	111
SE14_Top100DEGs	All	TP53 WT, serous	1981071159.16 (0 - Inf)	0.00015	16
SE14_Top100DEGs	All	Dubulk - optimal, serous	2.23 (1.53 - 3.26)	1.8e-05	204
SE14_Top100DEGs	All	Debulk - suboptimal, serous	1.27 (0.92 - 1.74)	0.15	213

## Sheet: SE60_Shared_Genes
Geneset	Dataset	Variable	HR	p-value	n
SE60_Shared	TCGA	serous	n/a	n/a	0
SE60_Shared	GSE9891	serous	1.21 (0.89 - 1.63)	0.22	264
SE60_Shared	GSE26193	serous	1.99 (1.09 - 3.62)	0.022	79
SE60_Shared	GSE63885	serous	1.63 (0.92 - 2.88)	0.092	70
SE60_Shared	All	Stage 1+2, serous	0.23 (0.03 - 1.74)	0.12	57
SE60_Shared	All	Stage 3+4, serous	1.32 (1.06 - 1.64)	0.013	424
SE60_Shared	All	Grade 1+2, serous	0.78 (0.54 - 1.14)	0.2	158
SE60_Shared	All	Grade 3, seroud	1.43 (1.08 - 1.87)	0.011	290
SE60_Shared	All	TP53 Mut, serous	2 (1.25 - 3.2)	0.0034	111
SE60_Shared	All	TP53 WT, serous	11.27 (2.1 - 60.56)	0.00055	16
SE60_Shared	All	Dubulk - optimal, serous	1.39 (0.97 - 2)	0.074	204
SE60_Shared	All	Debulk - suboptimal, serous	0.76 (0.55 - 1.06)	0.1	213

## Sheet: SE14_Shared_Genes
Geneset	Dataset	Variable	HR	p-value	n
SE14_Shared	TCGA	serous	n/a	n/a	0
SE14_Shared	GSE9891	serous	1.6 (1.18 - 2.17)	0.0022	264
SE14_Shared	GSE26193	serous	1.47 (0.87 - 2.48)	0.14	79
SE14_Shared	GSE63885	serous	1.28 (0.73 - 2.26)	0.39	70
SE14_Shared	All	Stage 1+2, serous	2.28 (0.65 - 7.98)	0.19	57
SE14_Shared	All	Stage 3+4, serous	1.63 (1.31 - 2.03)	1e-05	424
SE14_Shared	All	Grade 1+2, serous	1.8 (1.22 - 2.66)	0.0026	158
SE14_Shared	All	Grade 3, seroud	1.55 (1.18 - 2.04)	0.0015	290
SE14_Shared	All	TP53 Mut, serous	1.82 (1.21 - 2.74)	0.0036	111
SE14_Shared	All	TP53 WT, serous	14.95 (1.64 - 136.5)	0.0017	16
SE14_Shared	All	Dubulk - optimal, serous	1.83 (1.25 - 2.68)	0.0015	204
SE14_Shared	All	Debulk - suboptimal, serous	1.62 (1.17 - 2.24)	0.0034	213
