# Supplementary material for: A multi-omic dissection of super-enhancer driven oncogenic gene expression programs in ovarian cancer
Source: Nat Commun. 2022 Jul 22;13:4247. doi: 10.1038/s41467-022-31919-8 (PMC9307778; doi:10.1038/s41467-022-31919-8)
Supplement: Supplementary file 14 — Source Data Files [file 41467_2022_31919_MOESM14_ESM.zip]

Archive with 12 entries (11 files):
- SourceDataFiles/
- __MACOSX/._SourceDataFiles
- SourceDataFiles/.DS_Store
- __MACOSX/SourceDataFiles/._.DS_Store
- SourceDataFiles/SECNVDist.txt.gz
- __MACOSX/SourceDataFiles/._SECNVDist.txt.gz
- SourceDataFiles/SE_OVLP_Estimate_Mean1_10000.txt.gz
- SourceDataFiles/SE_vs_Bootstrap_wilcox_pvals_1_10000.txt.gz
- SourceDataFiles/Background_Bootstrap_Estimate_Mean1_10000.txt.gz
- SourceDataFiles/SE_vs_Bootstrap_ttest_pvals_1_10000.txt.gz
- SourceDataFiles/SourceData_MK_V2.xlsx
- __MACOSX/SourceDataFiles/._SourceData_MK_V2.xlsx
