# Supplementary material for: A multi-omic dissection of super-enhancer driven oncogenic gene expression programs in ovarian cancer
Source: Nat Commun. 2022 Jul 22;13:4247. doi: 10.1038/s41467-022-31919-8 (PMC9307778; doi:10.1038/s41467-022-31919-8)
Supplement: Supplementary file 14 — Source Data Files [file 41467_2022_31919_MOESM14_ESM.zip › SourceDataFiles/SourceData_MK_V2.xlsx]

## Sheet: Fig2c
As the data used to comprise the boxplot on the right (the result of 10,000 n=336 boostrap random draws from the whole genome distribution) it could not perfectly be recreated; we ran the bootsrap again and included the results of that analysis; which match the first in all statisitcal tests and patterns
Left Boxplot: This is the "estimate mean" for the SE overlapping group from the t test comparison for all 10000 tests between the SE overlapping and background draws, the boxplot is all 10,000 of these vaues which are identical and is reflected in "SE_OVLP_Estimate_Mean1_10000.txt"
Right Boxplot: This is the "estimate mean" for the random groups from the t test comparison for all 10000 tests between the SE overlapping and background draws, the boxplot is all 10,000 of these vaues which are different and is reflected in "Background_Bootstrap_Estimate_Mean1_10000.txt"
Additonal: We have included the p-values resulting from all 10,000 tests of 336 SE overlapping regions vs 336 random regions (summarized in the boxplots) as two files; wilcox tests "SE_vs_Bootstrap_wilcox_pvals_1_10000.txt" and ttests "SE_vs_Bootstrap_ttest_pvals_1_10000.txt"; all 10k tests are significant reaffirming observations denoted in the original analysis

## Sheet: Fig2e
The distribution on the left is comprsied of all values for all patients across all SE overlapping regions "SECNVDist.txt.gz"
The distribution on the right is comprsied of all values for all patients across the whole genome
Please refer to the script OVCAR_CNV_Comparison_Version_2.R in the methods Github for how this whole genome set was made, it is too large to be included (over 600MB)
Please see the images below for the results of the t test and wilcox tests

## Sheet: Figure3_General
All plots and data generated in Figure 3 (aside from 3b) can be recreated through use of the provided (check Code Availablility for Github) Jupyter Notebook "OVCAR3_Screen_Analysis_with_Plotting_LFC_Comparison.ipynb" and data from the publicaly available GEO repository

## Sheet: Figure 3b, right
Figure 3b, right
Western Blot for dCas9-KRAB

## Sheet: Figure 4c
Figure 4c
Agarose gel electrophoresis - SE60 KO

## Sheet: Figure 4f
Figure 4f
Term	Pvalue	- log 10
Angiogenesis	0.022	1.65758
CellCycle	1e-16	16
Differentiation	0.002	2.69897
Metastasis	1e-16	16
Quiescence	1e-16	16
HALLMARK_KRAS_SIGNALING_DN	0.00019361	3.71307

## Sheet: Figure 4g
Figure 4g
Sample Name	Day 4	Day 6
WT	3.05204	5.88358
KO1	2.15152	5.42424
KO2	2.18621	5.28318
KO3	2.69447	5.13472

## Sheet: Figure 4h
Figure 4h
Sample Name	Mean Number of Migrated Cells
WT	5059.5
KO1	959
KO2	4034
KO3	1404.5

## Sheet: Figure 5c
Figure 5c
Agarose gel electrophoresis - SE14 KO

## Sheet: Figure 5f
Figure 5f
Term	Pvalue	- log 10
CellCycle	1e-16	16
Differentiation	0.019	1.72125
Inflammation	0.06	1.22185
Metastasis	0.013	1.88606
Quiescence	0.001	3
HALLMARK_EPITHELIAL_MESENCHYMAL_TRANSITION	0.000106391	3.9731

[truncated: 8 more sheets: Figure 5g, Figure 5h, Figure 6c, Figure 6h, Figure 7, SuppFig 1c, Supp Fig 7g, Supp Fig 8g]
